# Supplementary material for: Water impacts nutrient dose responses genome-wide to affect crop production
Source: Nat Commun. 2019 Mar 26;10:1374. doi: 10.1038/s41467-019-09287-7 (PMC6435674; doi:10.1038/s41467-019-09287-7)
Supplement: Supplementary file 4 — Supplementary Data 1 [file 41467_2019_9287_MOESM4_ESM.xlsx]

## Sheet: Sheet 1
Supplementary Data 1
Genes significantly regulated in response to changes in N and/or W dose in rice seedlings under lab conditions
Gene Identifier	Gene Annotation	Model Fit	N term adj. p-val	W term adj. p-val	N/W term adj. p-val	NxW term adj. p-val
LOC_Os05g51240	sigma factor sigB regulation protein rsbQ, putative, expressed	N + W + N/W + NxW	0.00104038	0.00272289	0.000413378	0.00495457
LOC_Os06g03860	SPX domain-like protein, putative, expressed	N + W + N/W + NxW	0.00118337	0.00053532	5.92792e-06	0.00321308
LOC_Os01g12210	ALMT1, putative, expressed	W + N/W + NxW	NA	3.1487e-14	0.000307961	7.893e-05
LOC_Os01g17214	carbohydrate transporter/ sugar porter/ transporter, putative, expressed	W + N/W + NxW	NA	1.9939e-08	0.000739717	8.97863e-05
LOC_Os01g47370	SANT/MYB protein, putative, expressed	W + N/W + NxW	NA	9.82401e-05	1.22444e-05	6.93466e-08
LOC_Os01g66490	NAC transcription factor, putative, expressed	W + N/W + NxW	NA	0.00429043	8.41117e-06	0.00237891
LOC_Os02g12480	expressed protein	W + N/W + NxW	NA	0.00016197	0.00387352	0.000610221
LOC_Os02g35180	OsRR2 - Rice type-A response regulator, expressed	W + N/W + NxW	NA	6.46432e-10	5.38799e-08	0.00130314
LOC_Os03g12550	expressed protein	W + N/W + NxW	NA	0.00188784	0.00120608	5.61848e-07
LOC_Os03g63900	1-aminocyclopropane-1-carboxylate oxidase 2, putative, expressed	W + N/W + NxW	NA	2.75873e-05	0.00442372	0.000135303
LOC_Os04g10924	hypothetical protein	W + N/W + NxW	NA	0.00111245	7.13705e-05	0.00228138
LOC_Os04g48710	expressed protein	W + N/W + NxW	NA	0.00362952	2.61456e-05	0.00346556
LOC_Os05g02940	calcium-transporting ATPase 2, endoplasmic reticulum-type, putative, expressed	W + N/W + NxW	NA	5.95922e-06	2.27533e-14	9.99242e-05
LOC_Os05g08770	receptor-like protein kinase precursor, putative, expressed	W + N/W + NxW	NA	2.42723e-06	0.00350474	0.00443259
LOC_Os05g09380	AR791, putative, expressed	W + N/W + NxW	NA	0.00118425	6.46196e-11	0.00214043
LOC_Os05g12630	expressed protein	W + N/W + NxW	NA	0.000766737	0.00125037	1.50743e-05
LOC_Os06g15760	aspartic proteinase Asp1 precursor, putative, expressed	W + N/W + NxW	NA	0.000544671	0.00435798	0.00344017
LOC_Os06g49220	peptide transporter PTR2, putative, expressed	W + N/W + NxW	NA	0.00363106	0.00215867	0.00102188
LOC_Os07g30150	adenine phosphoribosyltransferase 1, putative, expressed	W + N/W + NxW	NA	8.2481e-09	1.5913e-15	0.00446168
LOC_Os08g39830	ethylene-insensitive3-like protein, putative, expressed	W + N/W + NxW	NA	1.35857e-06	0.000267577	9.24874e-10
LOC_Os08g40530	calcium-transporting ATPase 9, plasma membrane-type, putative, expressed	W + N/W + NxW	NA	0.00035262	9.7023e-06	0.000115013
LOC_Os08g44640	retinoid-inducible serine carboxypeptidase precursor, putative, expressed	W + N/W + NxW	NA	0.00120614	2.47311e-05	0.000549378
LOC_Os09g21000	potassium transporter 12, putative, expressed	W + N/W + NxW	NA	0.000766737	0.000990775	2.53719e-05
LOC_Os10g34230	cytokinin dehydrogenase 5 precursor, putative, expressed	W + N/W + NxW	NA	0.000378869	0.000272817	0.00251609
LOC_Os10g34930	secretory protein, putative, expressed	W + N/W + NxW	NA	0.000321123	1.17615e-07	0.000340823
LOC_Os10g35070	alpha-galactosidase precursor, putative, expressed	W + N/W + NxW	NA	0.0032625	2.75242e-08	0.000867053
LOC_Os10g39120	ubiquitin-conjugating enzyme E2-18 kDa, putative, expressed	W + N/W + NxW	NA	0.0032625	7.70549e-05	0.000561993
LOC_Os11g04460	calcium-transporting ATPase 4, plasma membrane-type, putative, expressed	W + N/W + NxW	NA	0.000142722	0.000336528	0.000171978
LOC_Os11g04720	OsRR9 - Rice type-A response regulator, expressed	W + N/W + NxW	NA	6.45602e-06	6.01231e-06	0.00240118
LOC_Os12g04500	OsRR10 - Rice type-A response regulator, expressed	W + N/W + NxW	NA	4.6881e-07	0.000149253	0.000885157
LOC_Os12g10660	salt tolerance-like protein, putative, expressed	W + N/W + NxW	NA	4.59855e-09	3.04681e-13	0.00174197
LOC_Os12g12934	peptide transporter PTR2, putative, expressed	W + N/W + NxW	NA	0.00233124	0.000119819	1.8575e-05
LOC_Os12g25160	antiporter/ drug transporter, putative	W + N/W + NxW	NA	0.000215446	0.000762643	0.00279064
LOC_Os12g41650	phytochrome-interacting factor 4, putative, expressed	W + N/W + NxW	NA	0.000148925	0.000378842	6.52935e-06
LOC_Os01g47610	triacylglycerol lipase, putative, expressed	N + W + NxW	7.377e-05	3.03106e-06	NA	0.00484971
LOC_Os01g55290	EMB1417, putative, expressed	N + W + NxW	2.96656e-08	0.000288526	NA	2.51127e-06
LOC_Os02g11640	flavonol-3-O-glycoside-7-O-glucosyltransferase 1, putative, expressed	N + W + NxW	7.27543e-07	0.000269074	NA	1.94649e-05
LOC_Os02g44360	SCARECROW gene regulator, putative, expressed	N + W + NxW	2.29813e-05	2.37586e-05	NA	0.000120781
LOC_Os02g47860	uridine kinase, putative, expressed	N + W + NxW	4.41075e-05	3.26088e-07	NA	0.00168041
LOC_Os03g11970	tubulin alpha-2 chain, putative, expressed	N + W + NxW	0.000278985	4.98472e-08	NA	0.000127211
LOC_Os03g17240	protein binding protein, putative, expressed	N + W + NxW	0.000874116	1.43084e-05	NA	7.06548e-07
LOC_Os03g62030	expressed protein	N + W + NxW	4.61077e-07	7.62493e-05	NA	7.66703e-06
LOC_Os04g12520	transposon protein, putative, Mutator sub-class	N + W + NxW	0.0024839	0.00380849	NA	7.06548e-07
LOC_Os04g12530	amino acid permease/ amino acid-polyamine transporter, putative	N + W + NxW	0.00297167	0.00215653	NA	3.06463e-07
LOC_Os04g36720	ferric reductase-like transmembrane component, putative, expressed	N + W + NxW	3.95062e-06	1.12161e-05	NA	7.06548e-07
LOC_Os04g56990	transfactor, putative, expressed	N + W + NxW	1.63458e-05	0.00193161	NA	2.71745e-05
LOC_Os05g39410	ATP binding protein, putative, expressed	N + W + NxW	0.000348889	0.000572783	NA	0.00206614
LOC_Os06g33390	avr9/Cf-9 rapidly elicited protein 194, putative, expressed	N + W + NxW	0.000107042	0.00324677	NA	0.00412786
LOC_Os06g40360	EIN3-binding F-box protein 1, putative, expressed	N + W + NxW	0.000314048	0.00335517	NA	0.00180048
LOC_Os06g41090	anthranilate phosphoribosyltransferase-like protein, putative, expressed	N + W + NxW	2.58359e-07	3.65993e-09	NA	0.000291085
LOC_Os06g43860	homeobox protein knotted-1-like 3, putative, expressed	N + W + NxW	0.00105007	0.000221573	NA	0.000394618
LOC_Os08g05910	peptide transporter PTR2, putative, expressed	N + W + NxW	0.00108323	5.50388e-05	NA	0.000797405
LOC_Os10g41260	mcb1 protein, putative, expressed	N + W + NxW	3.45054e-09	0.00346714	NA	9.07033e-05
LOC_Os01g12340	retrotransposon protein, putative, unclassified	N + W + N/W	0.000648356	0.00197716	0.00167544	NA
LOC_Os01g19740	CP12-1, putative, expressed	N + W + N/W	8.58911e-07	0.00164349	2.61227e-06	NA
LOC_Os01g32720	expressed protein	N + W + N/W	0.00332489	0.00356074	1.53939e-05	NA
LOC_Os01g37960	IAA-amino acid hydrolase ILR1-like 4 precursor, putative, expressed	N + W + N/W	0.00107305	0.00300073	2.46544e-05	NA
LOC_Os01g43460	C4-dicarboxylate transporter/malic acid transport protein, expressed	N + W + N/W	0.000271634	7.27355e-08	5.51059e-31	NA
LOC_Os01g47580	lipid phosphate phosphatase 3, chloroplast precursor, putative, expressed	N + W + N/W	2.29972e-06	3.87466e-08	7.64734e-11	NA
LOC_Os01g52290	expressed protein	N + W + N/W	5.69826e-05	0.00170956	2.96897e-07	NA
LOC_Os01g56480	expressed protein	N + W + N/W	0.00206977	0.00267635	4.69704e-06	NA
LOC_Os01g57410	rf1 protein, mitochondrial precursor, putative, expressed	N + W + N/W	3.32003e-06	0.000372537	0.00217451	NA
LOC_Os01g62070	metal tolerance protein C3, putative, expressed	N + W + N/W	2.83087e-06	0.000414909	0.000566113	NA
LOC_Os01g65920	F-box/LRR-repeat protein 2, putative, expressed	N + W + N/W	0.00354446	5.78696e-08	0.00471139	NA
LOC_Os01g71624	expressed protein	N + W + N/W	3.89502e-05	2.2485e-06	5.42022e-13	NA
LOC_Os01g74020	ARR1 protein-like, putative, expressed	N + W + N/W	0.000782777	0.00487801	2.92304e-10	NA
LOC_Os02g01590	beta-fructofuranosidase 1 precursor, putative, expressed	N + W + N/W	8.87293e-05	2.86211e-13	0.0031219	NA
LOC_Os02g03020	EF-hand Ca2+-binding protein CCD1, putative, expressed	N + W + N/W	0.00406106	0.000417216	1.41416e-08	NA
LOC_Os02g09470	expressed protein	N + W + N/W	0.000702058	4.06422e-07	0.000672687	NA
LOC_Os02g11110	flavonol-3-O-glycoside-7-O-glucosyltransferase 1, putative, expressed	N + W + N/W	2.25423e-07	0.000170965	1.4383e-07	NA
LOC_Os02g15930	expressed protein	N + W + N/W	2.23982e-05	1.35415e-12	6.3361e-05	NA
LOC_Os02g34500	expressed protein	N + W + N/W	0.0012745	4.98934e-06	0.00446701	NA
LOC_Os03g04270	Leucine Rich Repeat family protein, expressed	N + W + N/W	2.83529e-05	1.49767e-06	1.33796e-07	NA
LOC_Os03g05840	monooxygenase, putative	N + W + N/W	0.00127823	4.02649e-11	0.000470473	NA
LOC_Os03g11230	expressed protein	N + W + N/W	0.000688139	0.000215299	6.17353e-06	NA
LOC_Os03g16030	17.4 kDa class I heat shock protein 3, putative, expressed	N + W + N/W	0.00133767	0.00011243	0.000353534	NA
LOC_Os03g25500	cytochrome P450 72A1, putative, expressed	N + W + N/W	0.00221663	3.782e-06	0.00220794	NA
LOC_Os03g47034	no annotation	N + W + N/W	0.000620606	0.000154548	7.8346e-05	NA
LOC_Os04g28420	peptidyl-prolyl isomerase, putative, expressed	N + W + N/W	0.00159992	0.000119088	0.000189197	NA
LOC_Os04g36570	expressed protein	N + W + N/W	0.000831037	0.00214689	0.000170545	NA
LOC_Os04g45070	remorin, putative, expressed	N + W + N/W	6.01474e-07	4.10306e-05	0.000137604	NA
LOC_Os04g55650	cysteine proteinase RD21a precursor, putative, expressed	N + W + N/W	2.76855e-06	0.00452987	6.64999e-06	NA
LOC_Os05g01140	benzoate carboxyl methyltransferase, putative, expressed	N + W + N/W	6.27476e-06	1.00455e-07	0.000905902	NA
LOC_Os05g02670	kinesin-related protein, putative, expressed	N + W + N/W	2.51637e-07	0.000161471	6.62403e-07	NA
LOC_Os05g06399	expressed protein	N + W + N/W	0.000292831	0.00165888	0.00116622	NA
LOC_Os05g06920	guanosine-3,5-bis 3-pyrophosphohydrolase, putative, expressed	N + W + N/W	0.000744825	5.99879e-08	0.000314182	NA
LOC_Os05g08090	expressed protein	N + W + N/W	0.000678091	0.000379511	4.42225e-07	NA
LOC_Os05g09410	histidine-containing phosphotransfer protein 4, putative, expressed	N + W + N/W	0.00183245	1.48035e-19	0.00196526	NA
LOC_Os05g14240	aquaporin TIP4.1, putative, expressed	N + W + N/W	1.15509e-05	4.83044e-09	2.17651e-08	NA
LOC_Os05g15890	ATP binding protein, putative, expressed	N + W + N/W	0.000451418	5.00427e-06	3.24481e-05	NA
LOC_Os05g20450	retrotransposon protein, putative, unclassified	N + W + N/W	0.000222604	0.000250684	0.00306152	NA
LOC_Os05g20460	retrotransposon protein, putative, unclassified	N + W + N/W	0.00013075	4.157e-06	0.00315212	NA
LOC_Os05g29170	expressed protein	N + W + N/W	0.00478002	0.000517296	5.23457e-06	NA
LOC_Os05g38490	growth regulator protein, putative	N + W + N/W	0.000620606	3.58098e-07	0.0011938	NA
LOC_Os06g06440	multidrug resistance-associated protein 14, putative, expressed	N + W + N/W	0.00227632	0.00408202	0.000576097	NA
LOC_Os06g21110	expressed protein	N + W + N/W	0.000588549	0.00250822	3.75675e-06	NA
LOC_Os06g29120	ATP binding protein, putative, expressed	N + W + N/W	0.00407803	0.00065571	5.97838e-06	NA
LOC_Os06g38210	expressed protein	N + W + N/W	6.62312e-06	0.000250684	1.94847e-09	NA
LOC_Os06g45184	retrotransposon protein, putative, Ty3-gypsy subclass, expressed	N + W + N/W	0.00010089	1.53713e-05	3.30465e-19	NA
LOC_Os06g51150	catalase isozyme B, putative, expressed	N + W + N/W	0.00179487	0.002517	4.14619e-06	NA
LOC_Os07g13634	cytokinin-N-glucosyltransferase 1, putative, expressed	N + W + N/W	0.000255892	0.00477277	0.00193778	NA
LOC_Os07g27320	hydrolase, hydrolyzing O-glycosyl compounds, putative, expressed	N + W + N/W	4.24863e-10	0.00324402	0.000405507	NA
LOC_Os07g29220	cyclopropane-fatty-acyl-phospholipid synthase/ oxidoreductase, putative, expressed	N + W + N/W	0.000489158	7.11819e-15	1.21462e-05	NA
LOC_Os07g31450	ATP binding protein, putative, expressed	N + W + N/W	7.36824e-05	1.02428e-06	1.94847e-09	NA
LOC_Os07g31650	expressed protein	N + W + N/W	0.000195587	1.62837e-05	9.05049e-05	NA
LOC_Os07g48350	expressed protein	N + W + N/W	2.22759e-13	4.3823e-06	1.57908e-05	NA
LOC_Os08g06110	LHY protein, putative, expressed	N + W + N/W	0.000476251	0.00329156	1.85381e-06	NA
LOC_Os08g25624	triose phosphate/phosphate translocator, non-green plastid,chloroplast precursor, putative, expressed	N + W + N/W	0.000499759	0.00295272	0.000103951	NA
LOC_Os08g36320	glutamate decarboxylase, putative, expressed	N + W + N/W	0.00107305	1.14515e-08	0.00485082	NA
LOC_Os08g40260	squamosa promoter-binding-like protein 16, putative, expressed	N + W + N/W	0.00335632	4.09176e-05	3.85229e-07	NA
LOC_Os08g44230	metal ion binding protein, putative, expressed	N + W + N/W	0.00251882	4.83044e-09	4.62566e-05	NA
LOC_Os09g03960	expressed protein	N + W + N/W	1.22965e-06	5.77988e-08	5.52024e-05	NA
LOC_Os09g26200	zinc finger protein 3, putative	N + W + N/W	0.00430331	2.32671e-06	0.00435566	NA
LOC_Os09g33690	cyanogenic beta-glucosidase precursor, putative, expressed	N + W + N/W	0.00478002	0.000208644	3.61889e-06	NA
LOC_Os09g36600	nodulin-like protein, putative, expressed	N + W + N/W	0.000978637	1.02085e-06	1.41416e-08	NA
LOC_Os10g42780	lrgB-like family protein, expressed	N + W + N/W	1.93264e-05	3.12595e-05	6.86058e-05	NA
LOC_Os11g19864	transposon protein, putative, Pong sub-class, expressed	N + W + N/W	7.6284e-07	8.79603e-09	5.09678e-32	NA
LOC_Os12g16350	CHY1, putative, expressed	N + W + N/W	0.00225507	0.000166894	0.000167023	NA
LOC_Os12g39420	solute carrier family 23 member 2, putative, expressed	N + W + N/W	0.00156328	2.92166e-06	1.40559e-05	NA
LOC_Os12g41830	protein hemK, putative, expressed	N + W + N/W	8.13393e-08	6.95666e-12	3.45801e-06	NA
LOC_Os01g02490	expressed protein	N + N/W + NxW	0.00105348	NA	0.000187359	7.75304e-11
LOC_Os01g02940	glycosyltransferase, putative, expressed	N + N/W + NxW	1.58166e-05	NA	0.000249503	3.21533e-06
LOC_Os01g03820	C2 domain containing protein, expressed	N + N/W + NxW	0.00261161	NA	0.000997591	2.24594e-05
LOC_Os01g04020	pathogenesis-related genes transcriptional activator PTI6, putative, expressed	N + N/W + NxW	0.000378114	NA	4.06078e-06	8.40671e-06
LOC_Os01g04200	metallo-beta-lactamase superfamily protein, expressed	N + N/W + NxW	0.000791906	NA	0.000801596	2.00585e-06
LOC_Os01g04590	expressed protein	N + N/W + NxW	1.36192e-06	NA	0.000346093	1.06374e-08
LOC_Os01g04730	60S ribosomal protein L26-1, putative, expressed	N + N/W + NxW	0.000248792	NA	2.63189e-05	4.56202e-06
LOC_Os01g08660	aquaporin SIP1.1, putative, expressed	N + N/W + NxW	0.00182968	NA	0.00379185	0.000305392
LOC_Os01g08930	ATP-dependent RNA helicase rhlE, putative, expressed	N + N/W + NxW	0.00290414	NA	0.00219388	0.000805002
LOC_Os01g09770	expressed protein	N + N/W + NxW	1.10846e-05	NA	9.6479e-05	1.43877e-07
LOC_Os01g10320	class III HD-Zip protein 8, putative, expressed	N + N/W + NxW	0.00380424	NA	0.00189329	8.73251e-06
LOC_Os01g10430	transposon protein, putative, unclassified, expressed	N + N/W + NxW	0.00190258	NA	1.59093e-05	0.000139721
LOC_Os01g11040	SCAR-like protein 2, putative, expressed	N + N/W + NxW	5.27472e-05	NA	1.44705e-09	6.48547e-10
LOC_Os01g11240	expressed protein	N + N/W + NxW	6.96278e-06	NA	2.08375e-08	3.85528e-14
LOC_Os01g11900	hhH-GPD superfamily base excision DNA repair protein, expressed	N + N/W + NxW	2.99709e-06	NA	4.32106e-10	2.09615e-09
LOC_Os01g12260	vacuolar ATP synthase subunit E, putative, expressed	N + N/W + NxW	0.00294574	NA	3.75304e-05	1.02675e-06
LOC_Os01g15270	expressed protein	N + N/W + NxW	0.000768988	NA	1.05111e-08	2.97095e-07
LOC_Os01g15310	U6 snRNA-associated Sm-like protein LSm4, putative, expressed	N + N/W + NxW	0.000489216	NA	0.00132711	7.30663e-05
LOC_Os01g15600	PUR ALPHA-1, putative, expressed	N + N/W + NxW	2.49271e-05	NA	2.39453e-05	1.33471e-05
LOC_Os01g16340	expressed protein	N + N/W + NxW	0.000183495	NA	7.43571e-05	1.80652e-06
LOC_Os01g16950	protein binding protein, putative, expressed	N + N/W + NxW	0.000283263	NA	0.00131147	1.30803e-05
LOC_Os01g17010	phospholipid-transporting ATPase 1, putative, expressed	N + N/W + NxW	0.000681435	NA	0.00371048	0.000326802
LOC_Os01g18240	MYB2, putative, expressed	N + N/W + NxW	0.00121691	NA	0.00131185	1.50182e-06
LOC_Os01g19020	peroxidase 1 precursor, putative, expressed	N + N/W + NxW	0.000700319	NA	0.00033217	0.00266638
LOC_Os01g20830	heavy metal-associated domain containing protein, expressed	N + N/W + NxW	0.000405641	NA	0.00109543	5.19191e-11
LOC_Os01g20880	OsWAK3 - OsWAK receptor-like cytoplasmic kinase (OsWAK-RLCK), expressed	N + N/W + NxW	0.00217576	NA	0.000724336	0.000297943
LOC_Os01g22070	transposon protein, putative, Mutator sub-class	N + N/W + NxW	0.0031258	NA	0.000281701	0.0018855
LOC_Os01g23620	GTP-binding protein SAR1A, putative, expressed	N + N/W + NxW	0.00487802	NA	0.000783046	0.000357494
LOC_Os01g25820	respiratory burst oxidase 2, putative, expressed	N + N/W + NxW	5.37503e-05	NA	1.4019e-05	1.39009e-08
LOC_Os01g28790	PRAS-rich protein, putative, expressed	N + N/W + NxW	0.00269591	NA	1.29516e-05	0.000961479
LOC_Os01g29230	expressed protein	N + N/W + NxW	7.30947e-05	NA	3.95328e-08	1.95414e-05
LOC_Os01g32790	expressed protein	N + N/W + NxW	0.00404893	NA	0.000363748	0.000642886
LOC_Os01g36229	expressed protein	N + N/W + NxW	0.00213872	NA	0.00402955	0.000453123
LOC_Os01g36640	disease resistance protein RPM1, putative, expressed	N + N/W + NxW	0.00303092	NA	7.51208e-05	9.5687e-06
LOC_Os01g40330	bZIP-like protein, putative, expressed	N + N/W + NxW	0.00118352	NA	0.00247497	0.000275381
LOC_Os01g42770	type IIA topoisomerase, B subunit, putative, expressed	N + N/W + NxW	0.00104208	NA	4.26103e-05	7.55575e-05
LOC_Os01g47770	nudC domain-containing protein 2, putative, expressed	N + N/W + NxW	0.00189947	NA	0.000201178	2.9749e-06
LOC_Os01g49160	myb-like DNA-binding domain containing protein, expressed	N + N/W + NxW	0.000245598	NA	0.00111238	1.15532e-05
LOC_Os01g50320	surp module family protein, expressed	N + N/W + NxW	0.000489216	NA	9.6479e-05	3.38992e-05
LOC_Os01g50616	phosphatidylinositol transporter/ transporter, putative, expressed	N + N/W + NxW	0.000123867	NA	0.00173965	3.54149e-05
LOC_Os01g51800	expressed protein	N + N/W + NxW	0.00234378	NA	1.88695e-05	0.00297643
LOC_Os01g54424	expressed protein	N + N/W + NxW	0.00169698	NA	0.000718337	0.000554105
LOC_Os01g57910	chaperone, putative	N + N/W + NxW	0.00145991	NA	0.000114128	1.98684e-05
LOC_Os01g59740	expressed protein	N + N/W + NxW	0.00131761	NA	2.12533e-05	0.000487697
LOC_Os01g61440	expressed protein	N + N/W + NxW	0.0030639	NA	2.32082e-05	0.000404168
LOC_Os01g61780	vacuolar ATP synthase 91 kDa subunit, putative, expressed	N + N/W + NxW	0.00223301	NA	0.00323518	0.00103519
LOC_Os01g62900	delta 1-pyrroline-5-carboxylate synthetase, putative, expressed	N + N/W + NxW	7.10346e-05	NA	1.28695e-06	1.45649e-05
LOC_Os01g63690	nematode-resistance protein, putative, expressed	N + N/W + NxW	0.000349082	NA	3.42832e-06	1.07419e-06
LOC_Os01g63990	catalytic/ hydrolase, putative, expressed	N + N/W + NxW	0.00108789	NA	0.000102717	1.2785e-07
LOC_Os01g65692	expressed protein	N + N/W + NxW	0.000948719	NA	5.98597e-05	3.31284e-06
LOC_Os01g66020	BRASSINOSTEROID INSENSITIVE 1-associated receptor kinase 1 precursor, putative, expressed	N + N/W + NxW	0.000400222	NA	0.000157309	1.40142e-08
LOC_Os01g66200	expressed protein	N + N/W + NxW	0.000202846	NA	0.000477547	1.05905e-05
LOC_Os01g66280	expressed protein	N + N/W + NxW	0.00344905	NA	0.00189628	1.88849e-05
LOC_Os01g66544	hypothetical protein	N + N/W + NxW	0.00188825	NA	2.94319e-05	0.000592016
LOC_Os01g67290	expressed protein	N + N/W + NxW	0.000228291	NA	7.71291e-06	4.7661e-06
LOC_Os01g67360	ankyrin protein kinase-like, putative, expressed	N + N/W + NxW	8.51948e-05	NA	0.000114128	2.80435e-09
LOC_Os01g67850	protein binding protein, putative, expressed	N + N/W + NxW	0.00392946	NA	0.00282994	1.6994e-08
LOC_Os01g68830	expressed protein	N + N/W + NxW	0.000407694	NA	0.00415317	0.00194075
LOC_Os01g70240	expressed protein	N + N/W + NxW	0.000109653	NA	8.64252e-05	0.000425707
LOC_Os01g71210	expressed protein	N + N/W + NxW	0.000818304	NA	0.000843149	4.4832e-06
LOC_Os01g71970	GRAS family transcription factor containing protein, expressed	N + N/W + NxW	0.000245656	NA	1.40429e-06	1.93157e-07
LOC_Os01g72260	cytochrome P450 86A2, putative, expressed	N + N/W + NxW	0.0012903	NA	0.000275474	7.22263e-07
LOC_Os01g72610	glycosyltransferase, putative, expressed	N + N/W + NxW	0.00283844	NA	4.19343e-05	0.00315699
LOC_Os01g74610	zinc finger, C3HC4 type family protein, expressed	N + N/W + NxW	0.00414153	NA	4.8972e-06	0.000414618
LOC_Os02g01560	40S ribosomal protein S4, putative, expressed	N + N/W + NxW	0.0048487	NA	3.66592e-05	3.19009e-05
LOC_Os02g02360	expressed protein	N + N/W + NxW	0.00242368	NA	0.000364879	6.53453e-05
LOC_Os02g02590	pentatricopeptide repeat protein PPR566-6, putative, expressed	N + N/W + NxW	0.00234455	NA	0.00285494	0.00125675
LOC_Os02g02670	NBS-LRR disease resistance protein, putative	N + N/W + NxW	1.64379e-05	NA	7.83944e-05	4.65613e-06
LOC_Os02g02960	histone deacetylase complex subunit SAP18, putative, expressed	N + N/W + NxW	0.001472	NA	0.000882276	0.000657152
LOC_Os02g03320	neutral/alkaline invertase, putative, expressed	N + N/W + NxW	0.00279437	NA	0.000138709	0.00139023
LOC_Os02g03890	RNA binding protein, putative, expressed	N + N/W + NxW	0.000122037	NA	0.00215203	9.66581e-08
LOC_Os02g04100	proteasome subunit alpha type 1, putative, expressed	N + N/W + NxW	0.000462095	NA	0.00164534	3.65861e-06
LOC_Os02g05470	CCT motif family protein, expressed	N + N/W + NxW	0.00134148	NA	3.98682e-05	3.39311e-06
LOC_Os02g05490	expressed protein	N + N/W + NxW	0.000558865	NA	5.22519e-05	0.000743167
LOC_Os02g06570	CBL-interacting serine/threonine-protein kinase 15, putative, expressed	N + N/W + NxW	0.000510157	NA	0.000765299	0.000465122
LOC_Os02g06720	lipopolysaccharide-responsive and beige-like anchor protein, putative, expressed	N + N/W + NxW	9.22717e-05	NA	0.00303396	7.11127e-05
LOC_Os02g06725	no annotation	N + N/W + NxW	0.000528808	NA	4.9488e-07	0.000779338
LOC_Os02g07890	60S ribosomal protein L27a-3, putative, expressed	N + N/W + NxW	0.000788298	NA	2.63727e-05	1.22531e-05
LOC_Os02g08150	CONSTANS-like protein CO7, putative, expressed	N + N/W + NxW	0.000464841	NA	2.61937e-05	3.95694e-09
LOC_Os02g08490	chaperone clpB 1, putative, expressed	N + N/W + NxW	0.000191795	NA	3.42101e-06	7.75941e-06
LOC_Os02g10740	calcium-binding mitochondrial carrier F55A11.4, putative, expressed	N + N/W + NxW	0.000266903	NA	0.00288109	0.000536774
LOC_Os02g10900	NB-ARC domain containing protein, expressed	N + N/W + NxW	0.000280572	NA	0.00173431	0.000214566
LOC_Os02g11790	protein kinase Kelch repeat:Kelch, putative, expressed	N + N/W + NxW	0.00020873	NA	0.00014204	2.10487e-12
LOC_Os02g13140	xaa-Pro dipeptidase, putative, expressed	N + N/W + NxW	0.00102469	NA	0.00208281	7.83197e-05
LOC_Os02g16270	xa1-like protein, putative, expressed	N + N/W + NxW	0.00319093	NA	1.26256e-05	4.82118e-08
LOC_Os02g17292	retrotransposon protein, putative, unclassified, expressed	N + N/W + NxW	0.000266903	NA	3.7868e-06	7.22263e-07
LOC_Os02g17710	receptor kinase, putative, expressed	N + N/W + NxW	0.000137462	NA	0.00138747	1.26706e-07
LOC_Os02g18380	60S ribosomal protein L27, putative, expressed	N + N/W + NxW	0.00132947	NA	8.99008e-06	3.75594e-06
LOC_Os02g18830	ribosome biogenesis protein NEP1, putative, expressed	N + N/W + NxW	0.00312576	NA	0.000114128	3.12628e-06
LOC_Os02g19890	stripe rust resistance protein Yr10, putative, expressed	N + N/W + NxW	0.00271868	NA	0.00010721	0.000758502
LOC_Os02g19970	tyrosine aminotransferase, putative, expressed	N + N/W + NxW	0.000684795	NA	0.00411999	0.00206737
LOC_Os02g21190	expressed protein	N + N/W + NxW	0.000264232	NA	5.57846e-05	5.07157e-09
LOC_Os02g21430	AML1, putative, expressed	N + N/W + NxW	0.000694238	NA	0.000209403	2.22888e-05
LOC_Os02g27220	protein phosphatase 2C containing protein, expressed	N + N/W + NxW	0.00263445	NA	0.00315748	0.00100929
LOC_Os02g29400	mitochondrial import receptor subunit TOM22 homolog 2, putative, expressed	N + N/W + NxW	0.00422874	NA	7.15516e-05	9.9457e-06
LOC_Os02g29960	flavonoid 3-monooxygenase, putative, expressed	N + N/W + NxW	5.4489e-06	NA	7.62973e-07	5.19191e-11
LOC_Os02g31150	zinc finger, C3HC4 type family protein, expressed	N + N/W + NxW	0.000106161	NA	0.00118667	7.83765e-05
LOC_Os02g33060	expressed protein	N + N/W + NxW	0.000973045	NA	0.00131676	2.75678e-07
LOC_Os02g33710	histidine decarboxylase, putative, expressed	N + N/W + NxW	0.000540812	NA	0.000406791	0.00279197
LOC_Os02g35060	RNA methylase, putative, expressed	N + N/W + NxW	0.00241562	NA	0.000299981	9.27972e-05
LOC_Os02g35320	oxidoreductase, putative, expressed	N + N/W + NxW	4.64582e-06	NA	0.00284552	1.05585e-11
LOC_Os02g38392	NBS-LRR disease resistance protein, putative, expressed	N + N/W + NxW	1.44843e-06	NA	1.11205e-05	5.47065e-11
LOC_Os02g38480	expressed protein	N + N/W + NxW	0.000843749	NA	5.54323e-10	1.80652e-06
LOC_Os02g38780	protein phosphatase 2C containing protein, expressed	N + N/W + NxW	0.0042441	NA	5.12104e-05	0.00144865
LOC_Os02g40860	casein kinase I isoform delta-like, putative, expressed	N + N/W + NxW	1.59266e-05	NA	0.00394367	0.000382431
LOC_Os02g42230	replication factor A, putative, expressed	N + N/W + NxW	6.03647e-05	NA	6.80625e-05	0.000126276
LOC_Os02g43830	3-isopropylmalate dehydratase small subunit 2, putative, expressed	N + N/W + NxW	0.000602794	NA	0.00360752	1.995e-05
LOC_Os02g43970	dehydration-responsive element-binding protein 1A, putative, expressed	N + N/W + NxW	0.000120061	NA	0.00209867	4.67181e-05
LOC_Os02g44870	dehydrin COR410, putative, expressed	N + N/W + NxW	6.32673e-08	NA	2.81388e-08	3.54116e-13
LOC_Os02g44940	rapid alkalinization factor 1 precursor, putative, expressed	N + N/W + NxW	0.000150411	NA	0.00012632	4.28035e-13
LOC_Os02g44980	amino acid transport protein, putative, expressed	N + N/W + NxW	5.62152e-06	NA	4.82191e-08	6.12528e-09
LOC_Os02g44990	F-box domain containing protein, expressed	N + N/W + NxW	0.00493815	NA	4.05369e-08	4.03256e-06
LOC_Os02g45320	ATPP2-A13, putative, expressed	N + N/W + NxW	0.00215269	NA	0.00234453	8.57258e-06
LOC_Os02g46930	jmjC domain containing protein, expressed	N + N/W + NxW	0.000986411	NA	2.34653e-05	3.21082e-06
LOC_Os02g48010	nuclear matrix constituent protein 1, putative, expressed	N + N/W + NxW	0.000150654	NA	0.000180384	0.00480695
LOC_Os02g49070	ZAC, putative, expressed	N + N/W + NxW	2.9985e-05	NA	0.00131676	0.000349035
LOC_Os02g49600	BRASSINOSTEROID INSENSITIVE 1-associated receptor kinase 1 precursor, putative, expressed	N + N/W + NxW	0.00412123	NA	0.000113619	0.000287938
LOC_Os02g51300	protein BABY BOOM 2, putative, expressed	N + N/W + NxW	0.00117294	NA	0.000521135	1.93157e-07
LOC_Os02g52160	LMBR1-like conserved region family protein, expressed	N + N/W + NxW	0.000151677	NA	0.00184764	8.25756e-05
LOC_Os02g52960	PHD-finger family protein, expressed	N + N/W + NxW	0.00093487	NA	3.65881e-05	0.000453976
LOC_Os02g53210	expressed protein	N + N/W + NxW	4.64582e-06	NA	0.000243313	3.89199e-05
LOC_Os02g53670	TRFL6, putative, expressed	N + N/W + NxW	1.36901e-05	NA	3.70262e-05	3.08344e-05
LOC_Os02g53750	protein kinase APK1A, chloroplast precursor, putative, expressed	N + N/W + NxW	0.00339386	NA	0.000329792	8.13126e-10
LOC_Os02g54470	60S ribosomal protein L33-B, putative, expressed	N + N/W + NxW	0.000928555	NA	2.50693e-05	3.3209e-05
LOC_Os02g54510	protein kinase domain containing protein, expressed	N + N/W + NxW	0.00096072	NA	0.000141909	0.000109215
LOC_Os02g54650	diacylglycerol kinase, putative, expressed	N + N/W + NxW	0.000292781	NA	3.87291e-05	1.22324e-05
LOC_Os02g54980	pheophorbide a oxygenase, chloroplast precursor, putative, expressed	N + N/W + NxW	0.00359311	NA	0.000300248	0.000695568
LOC_Os02g56380	OsWAK21 - OsWAK receptor-like cytoplasmic kinase (OsWAK-RLCK), expressed	N + N/W + NxW	0.000105733	NA	4.35946e-06	5.00811e-05
LOC_Os02g56440	expressed protein	N + N/W + NxW	0.000343259	NA	0.000332819	0.00341709
LOC_Os02g56510	phosphate transporter 1, putative, expressed	N + N/W + NxW	0.00235925	NA	0.00135477	2.77817e-05
LOC_Os02g57440	protein kinase APK1B, chloroplast precursor, putative, expressed	N + N/W + NxW	0.00178502	NA	0.00278977	0.00028396
LOC_Os02g57510	BS14b, putative, expressed	N + N/W + NxW	0.00111165	NA	5.01012e-05	3.13267e-07
LOC_Os03g01710	expressed protein	N + N/W + NxW	0.000170101	NA	3.96265e-05	9.9457e-06
LOC_Os03g01910	transcription factor BTF3, putative, expressed	N + N/W + NxW	0.000656713	NA	4.06078e-06	6.58613e-06
LOC_Os03g02160	zinc finger C-x8-C-x5-C-x3-H type family protein, expressed	N + N/W + NxW	0.00268874	NA	0.00181363	0.000661344
LOC_Os03g02750	xylem serine proteinase 1 precursor, putative, expressed	N + N/W + NxW	7.47813e-06	NA	1.52282e-05	0.00438187
LOC_Os03g03690	glycosylphosphatidylinositol anchor biosynthesis protein 11, putative, expressed	N + N/W + NxW	0.00278878	NA	0.00449717	0.000245913
LOC_Os03g03730	regulatory protein, putative, expressed	N + N/W + NxW	0.00253252	NA	0.00281413	0.00297235
LOC_Os03g04020	expansin-like 3 precursor, putative, expressed	N + N/W + NxW	0.000879496	NA	2.32662e-06	6.10709e-13
LOC_Os03g04990	expressed protein	N + N/W + NxW	0.000694238	NA	8.25346e-05	8.73251e-06
LOC_Os03g06720	expressed protein	N + N/W + NxW	2.14982e-05	NA	0.00025978	0.00462052
LOC_Os03g08430	SAC domain-containing protein 3, putative, expressed	N + N/W + NxW	0.000518284	NA	8.11972e-06	0.00153259
LOC_Os03g09100	calmodulin-binding transcription activator 2, putative, expressed	N + N/W + NxW	0.00113809	NA	0.000776194	2.53013e-08
LOC_Os03g09870	protein translocase/ protein transporter, putative, expressed	N + N/W + NxW	0.00230756	NA	2.08246e-05	0.000441422
LOC_Os03g11460	expressed protein	N + N/W + NxW	0.000857351	NA	1.34159e-06	0.000136209
LOC_Os03g11560	digalactosyldiacylglycerol synthase 2, putative, expressed	N + N/W + NxW	0.000462019	NA	0.00324185	6.01811e-05
LOC_Os03g12064	expressed protein	N + N/W + NxW	0.00401024	NA	5.12104e-05	3.01837e-05
LOC_Os03g13170	ubiquitin fusion protein, putative, expressed	N + N/W + NxW	0.00189888	NA	0.000558745	0.000697771
LOC_Os03g13730	translocase of chloroplast 34, putative, expressed	N + N/W + NxW	0.000794585	NA	7.71291e-06	3.13267e-07
LOC_Os03g14250	expressed protein	N + N/W + NxW	1.64379e-05	NA	0.000140964	0.000428081
LOC_Os03g14254	expressed protein	N + N/W + NxW	0.00121387	NA	0.0013434	0.000858077
LOC_Os03g14380	autophagy protein 9, putative, expressed	N + N/W + NxW	6.41099e-05	NA	0.000121405	2.48286e-06
LOC_Os03g14520	nucleotide-sensitive chloride conductance regulator family protein, expressed	N + N/W + NxW	0.000568909	NA	0.00036242	0.00357562
LOC_Os03g14880	expressed protein	N + N/W + NxW	0.000142173	NA	0.000670612	1.13787e-09
LOC_Os03g15430	hydrolase/ protein serine/threonine phosphatase, putative, expressed	N + N/W + NxW	0.00347457	NA	0.000119892	2.77407e-06
LOC_Os03g15480	dnaJ homolog subfamily C member 8, putative, expressed	N + N/W + NxW	5.66858e-06	NA	3.80903e-05	4.8956e-07
LOC_Os03g15590	eukaryotic translation initiation factor 4E type 3, putative, expressed	N + N/W + NxW	9.71508e-05	NA	7.40256e-07	6.9213e-05
LOC_Os03g15890	arginine/serine-rich splicing factor RSP41, putative, expressed	N + N/W + NxW	0.00178959	NA	0.000997591	1.12168e-06
LOC_Os03g17140	expressed protein	N + N/W + NxW	0.000230136	NA	6.36122e-05	0.000699012
LOC_Os03g18510	eukaryotic translation initiation factor 2 alpha subunit, putative, expressed	N + N/W + NxW	0.00174661	NA	0.000953364	3.69067e-06
LOC_Os03g19250	AMP-binding protein, putative, expressed	N + N/W + NxW	0.000339124	NA	3.7868e-06	8.57258e-06
LOC_Os03g19340	nucleotide binding protein, putative, expressed	N + N/W + NxW	0.00165525	NA	1.89443e-07	0.0020303
LOC_Os03g19480	polycomb protein EZ3, putative, expressed	N + N/W + NxW	0.000197195	NA	4.22599e-07	7.14248e-06
LOC_Os03g21240	PHR1, putative, expressed	N + N/W + NxW	1.59266e-05	NA	9.41704e-10	6.08914e-05
LOC_Os03g21270	expressed protein	N + N/W + NxW	6.03647e-05	NA	2.83783e-05	9.55709e-06
LOC_Os03g21780	expressed protein	N + N/W + NxW	0.00015681	NA	0.00172038	2.9749e-06
LOC_Os03g21940	60S ribosomal protein L19-3, putative, expressed	N + N/W + NxW	0.00352398	NA	0.000549256	0.000176417
LOC_Os03g22490	heavy metal-associated domain containing protein, expressed	N + N/W + NxW	9.41257e-05	NA	1.76476e-07	1.95153e-12
LOC_Os03g25070	CDPK-related protein kinase, putative, expressed	N + N/W + NxW	0.00108092	NA	1.86339e-05	7.59156e-05
LOC_Os03g26860	ribosomal protein S11 containing protein, expressed	N + N/W + NxW	0.00152881	NA	0.00122696	7.15052e-06
LOC_Os03g26910	expressed protein	N + N/W + NxW	0.00465778	NA	0.000864419	2.42538e-07
LOC_Os03g27830	expressed protein	N + N/W + NxW	0.000531537	NA	1.97328e-05	3.15259e-05
LOC_Os03g27840	splicing factor, arginine/serine-rich 16, putative, expressed	N + N/W + NxW	0.000306532	NA	8.01055e-07	3.11929e-06
LOC_Os03g29760	nuclear transcription factor Y subunit A-8, putative, expressed	N + N/W + NxW	0.00159261	NA	0.000993754	2.27607e-05
LOC_Os03g29920	expressed protein	N + N/W + NxW	0.00286226	NA	0.00422929	0.000155179
LOC_Os03g30570	RNA-binding protein, putative, expressed	N + N/W + NxW	0.00180269	NA	0.00413135	1.13064e-05
LOC_Os03g32470	leucoanthocyanidin dioxygenase, putative, expressed	N + N/W + NxW	1.58812e-06	NA	2.97241e-05	6.12397e-06
LOC_Os03g37377	retrotransposon protein, putative, unclassified	N + N/W + NxW	0.00368143	NA	0.000670612	0.000408286
LOC_Os03g37864	expressed protein	N + N/W + NxW	0.00263445	NA	0.00389155	1.33471e-05
LOC_Os03g38120	expressed protein	N + N/W + NxW	0.000109653	NA	0.000203408	2.9749e-06
LOC_Os03g41110	zinc finger protein 1, putative, expressed	N + N/W + NxW	0.000540966	NA	0.00436704	8.29097e-09
LOC_Os03g41612	5S rRNA binding protein, putative, expressed	N + N/W + NxW	0.00121546	NA	0.000364365	2.22888e-05
LOC_Os03g43114	expressed protein	N + N/W + NxW	0.000348452	NA	0.000201389	0.000199056
LOC_Os03g43684	expressed protein	N + N/W + NxW	0.000324753	NA	0.000206076	5.88966e-05
LOC_Os03g44380	9-cis-epoxycarotenoid dioxygenase 2, putative, expressed	N + N/W + NxW	0.000298968	NA	6.26445e-06	5.79396e-05
LOC_Os03g46440	regulatory protein NPR1, putative, expressed	N + N/W + NxW	7.74633e-05	NA	0.0013434	0.000549216
LOC_Os03g46710	zinc ion binding protein, putative, expressed	N + N/W + NxW	0.00198246	NA	4.06575e-06	0.00025587
LOC_Os03g47050	expressed protein	N + N/W + NxW	0.000364237	NA	9.4304e-05	2.04117e-10
LOC_Os03g48260	expressed protein	N + N/W + NxW	0.000518284	NA	0.000609476	1.74968e-05
LOC_Os03g48450	DELLA protein RGL1, putative, expressed	N + N/W + NxW	0.000613404	NA	8.07777e-10	7.26572e-05
LOC_Os03g48930	proteasome subunit beta type 2, putative, expressed	N + N/W + NxW	0.0031664	NA	0.00130939	0.000505062
LOC_Os03g49700	gtk16 protein, putative, expressed	N + N/W + NxW	5.86832e-05	NA	0.000440084	2.09308e-06
LOC_Os03g50300	protein CASP, putative, expressed	N + N/W + NxW	0.000689925	NA	0.0016501	0.000345815
LOC_Os03g50500	IMP dehydrogenase/GMP reductase, putative, expressed	N + N/W + NxW	0.00214742	NA	0.00384683	0.000617836
LOC_Os03g50730	eukaryotic membrane protein family protein, expressed	N + N/W + NxW	6.41099e-05	NA	0.00140834	0.000269887
LOC_Os03g51020	ATP binding protein, putative, expressed	N + N/W + NxW	0.000825754	NA	0.000244016	0.00154205
LOC_Os03g51390	expressed protein	N + N/W + NxW	6.41099e-05	NA	4.77364e-08	1.68878e-07
LOC_Os03g52594	CCR4-NOT transcription complex subunit 2, putative, expressed	N + N/W + NxW	0.0025432	NA	0.000183473	6.75933e-06
LOC_Os03g52630	endo-1,4-beta-glucanase Cel1, putative, expressed	N + N/W + NxW	0.000349082	NA	0.00340817	0.000147358
LOC_Os03g53190	histone H2A variant 3, putative, expressed	N + N/W + NxW	0.00353558	NA	4.58442e-06	2.71888e-05
LOC_Os03g53670	YT521-B-like family protein, expressed	N + N/W + NxW	1.51381e-05	NA	0.00316057	2.30667e-07
LOC_Os03g53890	expressed protein	N + N/W + NxW	0.00125091	NA	0.00442984	0.00392968
LOC_Os03g53910	tetratricopeptide repeat domain 4, putative, expressed	N + N/W + NxW	0.000452127	NA	2.62038e-05	3.14101e-07
LOC_Os03g54091	meiotic recombination protein SPO11, putative, expressed	N + N/W + NxW	0.000772059	NA	0.00383205	0.000427433
LOC_Os03g54750	COBRA-like protein 4 precursor, putative, expressed	N + N/W + NxW	0.000150654	NA	0.00236711	1.22737e-05
LOC_Os03g54980	PTD008 protein, putative, expressed	N + N/W + NxW	0.001335	NA	4.05369e-08	7.42205e-08
LOC_Os03g55020	cytokinin-N-glucosyltransferase 1, putative, expressed	N + N/W + NxW	0.000154816	NA	5.88205e-05	4.29734e-10
LOC_Os03g55130	expressed protein	N + N/W + NxW	0.000486441	NA	9.23191e-05	2.33708e-05
LOC_Os03g55330	arginine N-methyltransferase 2, putative, expressed	N + N/W + NxW	0.00113374	NA	0.000192596	0.00216216
LOC_Os03g55704	expressed protein	N + N/W + NxW	0.00134367	NA	2.03264e-05	0.000464499
LOC_Os03g56380	ankyrin-like protein, putative, expressed	N + N/W + NxW	0.000652748	NA	0.000136181	6.88891e-05
LOC_Os03g56460	glucose-6-phosphate isomerase, cytosolic A, putative, expressed	N + N/W + NxW	0.000272681	NA	0.00114587	2.86785e-05
LOC_Os03g57170	cell division control protein 50, putative, expressed	N + N/W + NxW	4.71042e-06	NA	0.000122723	3.38718e-08
LOC_Os03g57460	fasciclin domain, putative, expressed	N + N/W + NxW	0.000230136	NA	0.00285494	0.00087041
LOC_Os03g58020	N-acetyltransferase, putative, expressed	N + N/W + NxW	0.000244617	NA	0.00317117	3.22841e-05
LOC_Os03g58590	cactin, putative, expressed	N + N/W + NxW	0.00142994	NA	0.000786483	0.0013784
LOC_Os03g59740	ADP-ribosylation factor, putative, expressed	N + N/W + NxW	0.000807656	NA	0.000846634	1.04332e-05
LOC_Os03g60150	tyrosine-protein kinase 2, putative, expressed	N + N/W + NxW	0.0021776	NA	0.00413922	0.000281603
LOC_Os03g60170	expressed protein	N + N/W + NxW	0.00356534	NA	0.00102441	0.00010237
LOC_Os03g60610	CRAL/TRIO domain containing protein, expressed	N + N/W + NxW	0.00323822	NA	0.0044524	0.00206607
LOC_Os03g61730	heat shock protein binding protein, putative, expressed	N + N/W + NxW	0.00438902	NA	0.000152806	2.57818e-08
LOC_Os03g61790	RNA 3-terminal phosphate cyclase-like protein, putative, expressed	N + N/W + NxW	0.00475294	NA	0.000327052	0.00295588
LOC_Os03g62090	CESA5 - cellulose synthase, expressed	N + N/W + NxW	0.000290362	NA	0.00011699	0.000944065
LOC_Os03g62340	ATP binding protein, putative, expressed	N + N/W + NxW	0.000319358	NA	0.00382418	3.40766e-06
LOC_Os03g62670	S-adenosylmethionine-dependent methyltransferase/ methyltransferase/ thiopurine S-methyltransferase, putative, expressed	N + N/W + NxW	0.00016148	NA	0.00416777	8.16608e-09
LOC_Os03g63010	plastid terminal oxidase, putative, expressed	N + N/W + NxW	0.00459867	NA	0.00314896	0.00205866
LOC_Os03g63490	pantoate--beta-alanine ligase, putative, expressed	N + N/W + NxW	0.00134148	NA	0.00324019	5.17828e-08
LOC_Os03g63860	DANA2, putative, expressed	N + N/W + NxW	0.000336565	NA	0.000245307	4.65834e-08
LOC_Os04g02110	disease resistance RPP13-like protein 1, putative, expressed	N + N/W + NxW	0.000118199	NA	1.58791e-05	1.23193e-08
LOC_Os04g02280	F-box domain containing protein, expressed	N + N/W + NxW	0.00282664	NA	0.00311735	2.5043e-05
LOC_Os04g02850	expressed protein	N + N/W + NxW	0.000245094	NA	0.00214484	9.6047e-05
LOC_Os04g03050	cucumisin precursor, putative, expressed	N + N/W + NxW	0.00320084	NA	0.000482524	0.00438815
LOC_Os04g05030	serine-rich 25 kDa antigen protein, putative, expressed	N + N/W + NxW	0.00132232	NA	0.000384753	0.000371752
LOC_Os04g08800	expressed protein	N + N/W + NxW	0.000865481	NA	1.02232e-07	5.02897e-08
LOC_Os04g12820	expressed protein	N + N/W + NxW	0.000234145	NA	1.45188e-05	0.000970598
LOC_Os04g14340	retrotransposon protein, putative, unclassified, expressed	N + N/W + NxW	8.51948e-05	NA	0.000204294	1.59552e-07
LOC_Os04g20960	expressed protein	N + N/W + NxW	0.00142994	NA	0.00109543	1.47072e-05
LOC_Os04g21650	expressed protein	N + N/W + NxW	0.00378331	NA	1.1382e-05	0.000743167
LOC_Os04g21950	OsWRKY51 - Superfamily of rice TFs having WRKY and zinc finger domains, expressed	N + N/W + NxW	0.000769809	NA	1.26121e-05	0.00302159
LOC_Os04g22380	retinol dehydrogenase 14, putative, expressed	N + N/W + NxW	0.00156279	NA	0.00186418	0.000864446
LOC_Os04g25650	protein kinase, putative, expressed	N + N/W + NxW	0.00234757	NA	6.38404e-08	0.000714445
LOC_Os04g28210	verticillium wilt disease resistance protein, putative, expressed	N + N/W + NxW	0.003581	NA	0.000232692	0.000167943
LOC_Os04g30780	eukaryotic translation initiation factor 3 subunit 3, putative, expressed	N + N/W + NxW	0.00396459	NA	0.000638552	2.22888e-05
LOC_Os04g31610	MYND finger family protein, expressed	N + N/W + NxW	4.21209e-05	NA	5.64532e-06	4.29734e-10
LOC_Os04g37480	NAD(P)H-dependent oxidoreductase, putative, expressed	N + N/W + NxW	0.000137462	NA	0.00397535	0.000743167
LOC_Os04g38970	expressed protein	N + N/W + NxW	0.000170101	NA	5.85858e-05	2.88273e-06
LOC_Os04g40910	F-box domain containing protein, expressed	N + N/W + NxW	0.00103848	NA	0.000122246	0.00110224
LOC_Os04g42610	expressed protein	N + N/W + NxW	0.00384129	NA	0.00121455	0.0043773
LOC_Os04g43220	zinc finger, C3HC4 type family protein, expressed	N + N/W + NxW	0.000959348	NA	0.000670612	1.12168e-06
LOC_Os04g45470	vacuolar processing enzyme, beta-isozyme precursor, putative, expressed	N + N/W + NxW	7.45346e-05	NA	0.00131327	0.000153969
LOC_Os04g45480	heat shock protein STI, putative, expressed	N + N/W + NxW	0.000116887	NA	0.00487729	0.000125618
LOC_Os04g45580	kinesin heavy chain, putative, expressed	N + N/W + NxW	7.45346e-05	NA	0.000563335	1.39636e-08
LOC_Os04g45650	expressed protein	N + N/W + NxW	6.46817e-06	NA	0.000178852	2.72629e-10
LOC_Os04g45930	water-stress protein, putative, expressed	N + N/W + NxW	5.23681e-05	NA	2.08375e-08	1.54212e-07
LOC_Os04g46440	dehydration-responsive element-binding protein 1C, putative, expressed	N + N/W + NxW	0.000372677	NA	0.00412872	1.86687e-05
LOC_Os04g48370	expressed protein	N + N/W + NxW	0.0030639	NA	5.32163e-08	7.83765e-05
LOC_Os04g49370	expressed protein	N + N/W + NxW	0.000853218	NA	9.97279e-06	4.10769e-06
LOC_Os04g51060	expressed protein	N + N/W + NxW	0.000614597	NA	9.6985e-07	5.45613e-06
LOC_Os04g52040	zinc finger domain, LSD1 subclass family protein, expressed	N + N/W + NxW	0.00176043	NA	7.71291e-06	0.00144126
LOC_Os04g52380	methyl-CpG binding domain containing protein, expressed	N + N/W + NxW	7.10346e-05	NA	1.76476e-07	6.165e-13
LOC_Os04g53214	hydroxyacid oxidase 1, putative, expressed	N + N/W + NxW	0.00189125	NA	0.00164851	4.805e-05
LOC_Os04g53310	soluble starch synthase 3, chloroplast precursor, putative, expressed	N + N/W + NxW	0.000372677	NA	1.99231e-05	0.00191488
LOC_Os04g53660	transposon protein, putative, unclassified, expressed	N + N/W + NxW	0.000214219	NA	0.00011693	0.00138461
LOC_Os04g53740	thioredoxin-like 4, putative, expressed	N + N/W + NxW	0.000948011	NA	2.6222e-05	7.59156e-05
LOC_Os04g54330	N-terminal acetyltransferase complex ARD1 subunit homolog A, putative, expressed	N + N/W + NxW	7.10346e-05	NA	0.00033237	2.53658e-07
LOC_Os04g54440	RNA-binding protein AKIP1, putative, expressed	N + N/W + NxW	6.50058e-05	NA	0.00380061	0.0011429
LOC_Os04g54870	RNA recognition motif containing protein, putative, expressed	N + N/W + NxW	0.000228291	NA	3.96266e-05	4.03062e-07
LOC_Os04g55520	dehydration responsive element binding protein, putative, expressed	N + N/W + NxW	0.00201179	NA	0.000101486	1.12411e-08
LOC_Os04g55770	conserved hypothetical protein	N + N/W + NxW	0.000495887	NA	2.49212e-06	4.42869e-07
LOC_Os04g56100	expressed protein	N + N/W + NxW	4.6783e-05	NA	2.6222e-05	7.02607e-07
LOC_Os04g56160	plasma membrane ATPase, putative, expressed	N + N/W + NxW	0.000879496	NA	0.000162064	2.77407e-06
LOC_Os04g57870	expressed protein	N + N/W + NxW	0.000279929	NA	0.00376112	0.000598489
LOC_Os04g58055	no annotation	N + N/W + NxW	0.00184021	NA	0.00195904	0.000612695
LOC_Os04g59330	expressed protein	N + N/W + NxW	0.00439597	NA	0.00449332	0.000632746
LOC_Os04g59510	DNA binding protein, putative, expressed	N + N/W + NxW	3.19148e-05	NA	8.59024e-07	8.87877e-08
LOC_Os05g01170	retrotransposon protein, putative, unclassified	N + N/W + NxW	0.00237358	NA	1.62398e-06	0.00117217
LOC_Os05g01180	zinc knuckle family protein, expressed	N + N/W + NxW	0.00353332	NA	1.07131e-07	0.00183647
LOC_Os05g01190	transposon protein, putative, unclassified, expressed	N + N/W + NxW	1.14352e-05	NA	0.000709303	1.13258e-06
LOC_Os05g01360	expressed protein	N + N/W + NxW	0.000451507	NA	0.0015089	2.87516e-07
LOC_Os05g01690	expressed protein	N + N/W + NxW	7.30137e-06	NA	1.98354e-09	1.09766e-08
LOC_Os05g02310	soluble inorganic pyrophosphatase, putative, expressed	N + N/W + NxW	7.74633e-05	NA	0.0032523	5.85689e-05
LOC_Os05g02530	chloride intracellular channel 6, putative, expressed	N + N/W + NxW	0.000234145	NA	0.00146169	6.46318e-05
LOC_Os05g03030	structural constituent of ribosome, putative, expressed	N + N/W + NxW	0.00250088	NA	0.000173958	0.000137129
LOC_Os05g04360	protein phosphatase 2C homolog 2, putative, expressed	N + N/W + NxW	2.07353e-05	NA	0.00025506	8.13021e-05
LOC_Os05g04550	CBL-interacting serine/threonine-protein kinase 1, putative, expressed	N + N/W + NxW	6.16568e-05	NA	1.57106e-05	3.21533e-06
LOC_Os05g04850	RNA-binding protein 8A, putative, expressed	N + N/W + NxW	0.0014697	NA	0.00232045	4.36824e-05
LOC_Os05g05346	expressed protein	N + N/W + NxW	0.000619685	NA	0.00488814	0.00165945
LOC_Os05g07700	60S ribosomal protein L10-3, putative, expressed	N + N/W + NxW	0.00415241	NA	0.000180143	0.00209988
LOC_Os05g08100	DNA replication licensing factor MCM3, putative, expressed	N + N/W + NxW	0.000874311	NA	0.000741053	0.000540397
LOC_Os05g08370	CESA1 - cellulose synthase, expressed	N + N/W + NxW	1.64379e-05	NA	9.7895e-05	4.71354e-06
LOC_Os05g08610	protein binding protein, putative, expressed	N + N/W + NxW	0.000157005	NA	0.00323809	9.17645e-06
LOC_Os05g08620	expressed protein	N + N/W + NxW	0.000316125	NA	4.00905e-06	2.76485e-05
LOC_Os05g08800	expressed protein	N + N/W + NxW	0.00214742	NA	0.00496503	0.00228495
LOC_Os05g10810	diacylglycerol O-acyltransferase 1, putative, expressed	N + N/W + NxW	0.00128956	NA	0.000640812	0.000112042
LOC_Os05g11010	NDR1/HIN1-Like protein 2, putative, expressed	N + N/W + NxW	1.77252e-05	NA	0.000288528	4.89115e-07
LOC_Os05g12680	receptor protein kinase PERK1, putative, expressed	N + N/W + NxW	0.000759111	NA	0.000220877	7.37484e-05
LOC_Os05g15140	expressed protein	N + N/W + NxW	1.64379e-05	NA	8.01153e-07	4.40907e-06
LOC_Os05g19370	60S ribosomal protein L15, putative, expressed	N + N/W + NxW	0.00404409	NA	0.000395846	0.000167934
LOC_Os05g23850	expressed protein	N + N/W + NxW	0.00234757	NA	0.000114128	0.000294092
LOC_Os05g23860	rab GDP dissociation inhibitor alpha, putative, expressed	N + N/W + NxW	0.000144547	NA	0.000883218	0.000612695
LOC_Os05g26954	saposin-like type B, region 1 family protein, expressed	N + N/W + NxW	0.000150411	NA	0.000133257	4.04235e-05
LOC_Os05g27780	expressed protein	N + N/W + NxW	0.00472339	NA	4.51273e-05	1.21161e-07
LOC_Os05g29676	zinc finger, C3HC4 type family protein	N + N/W + NxW	5.4489e-06	NA	5.02049e-10	8.45489e-12
LOC_Os05g30350	non-cyanogenic beta-glucosidase precursor, putative, expressed	N + N/W + NxW	0.00294574	NA	0.00209833	0.000220978
LOC_Os05g31000	nascent polypeptide-associated complex alpha subunit-like protein, putative, expressed	N + N/W + NxW	0.00439503	NA	0.000278216	0.000300745
LOC_Os05g31970	expressed protein	N + N/W + NxW	0.000581849	NA	0.00102026	5.28778e-05
LOC_Os05g32110	COBRA-like protein 4 precursor, putative, expressed	N + N/W + NxW	1.54905e-05	NA	0.000662881	3.21082e-06
LOC_Os05g32500	expressed protein	N + N/W + NxW	0.000787726	NA	0.00152354	0.00228872
LOC_Os05g33110	endo-1,3;1,4-beta-D-glucanase precursor, putative, expressed	N + N/W + NxW	0.00373704	NA	0.00352251	0.00371052
LOC_Os05g33610	expressed protein	N + N/W + NxW	7.05609e-06	NA	0.00010721	2.00354e-07
LOC_Os05g34130	expressed protein	N + N/W + NxW	0.00415241	NA	4.22632e-05	0.00137752
LOC_Os05g34950	protein kinase, putative, expressed	N + N/W + NxW	1.58166e-05	NA	0.00266502	7.64052e-09
LOC_Os05g35580	amidophosphoribosyltransferase, chloroplast precursor, putative, expressed	N + N/W + NxW	0.00315799	NA	0.0015277	0.0013058
LOC_Os05g35594	expressed protein	N + N/W + NxW	0.00173799	NA	0.00422929	5.67759e-05
LOC_Os05g36310	RING-H2 finger protein ATL3C, putative, expressed	N + N/W + NxW	0.00058527	NA	0.00238091	6.7508e-08
LOC_Os05g37880	axi 1 like protein, putative, expressed	N + N/W + NxW	0.00343706	NA	0.00358062	2.24594e-05
LOC_Os05g38040	expressed protein	N + N/W + NxW	0.000597556	NA	4.00905e-06	4.45661e-08
LOC_Os05g38260	retrotransposon protein, putative, unclassified	N + N/W + NxW	0.000261705	NA	0.000802592	5.79396e-05
LOC_Os05g39960	40S ribosomal protein S26, putative, expressed	N + N/W + NxW	0.00264359	NA	6.60517e-05	0.0001162
LOC_Os05g41510	SH2 motif, putative, expressed	N + N/W + NxW	0.00459867	NA	0.0015227	2.5043e-05
LOC_Os05g41910	expressed protein	N + N/W + NxW	0.00113939	NA	0.00015376	3.31284e-06
LOC_Os05g42100	expressed protein	N + N/W + NxW	0.000365548	NA	0.000167456	0.000705035
LOC_Os05g45420	SNF1-related protein kinase catalytic alpha subunit KIN10, putative, expressed	N + N/W + NxW	0.00180366	NA	0.00160176	0.000141934
LOC_Os05g45490	EMB2756, putative, expressed	N + N/W + NxW	7.50444e-07	NA	2.2406e-06	4.9633e-12
LOC_Os05g45750	ATP-dependent Clp protease ATP-binding subunit clpX, putative, expressed	N + N/W + NxW	0.00196963	NA	0.00488814	0.000509445
LOC_Os05g48790	expressed protein	N + N/W + NxW	0.00163936	NA	4.85786e-05	0.000347399
LOC_Os05g48800	fiber protein Fb2, putative, expressed	N + N/W + NxW	0.0030639	NA	0.00240761	0.00293279
LOC_Os05g48820	DDT domain containing protein, expressed	N + N/W + NxW	0.00155821	NA	1.57152e-08	0.00167187
LOC_Os05g48900	fasciclin-like arabinogalactan protein 7 precursor, putative, expressed	N + N/W + NxW	2.31962e-05	NA	0.000813077	2.0077e-06
LOC_Os05g48970	C-terminal zinc-finger, putative, expressed	N + N/W + NxW	0.00153655	NA	0.000985971	2.68909e-05
LOC_Os05g49140	OsMPK20-5 - putative MAPK based on amino acid sequence homology, expressed	N + N/W + NxW	0.000743352	NA	0.000210701	9.17161e-05
LOC_Os05g50890	indole-3-acetic acid-amido synthetase GH3.5, putative, expressed	N + N/W + NxW	0.00184021	NA	5.86641e-05	2.67189e-05
LOC_Os05g50910	expressed protein	N + N/W + NxW	6.6639e-05	NA	8.94723e-05	0.00388249
LOC_Os06g01650	expressed protein	N + N/W + NxW	0.000609366	NA	0.000183473	0.00228495
LOC_Os06g03640	protein binding protein, putative, expressed	N + N/W + NxW	0.000315789	NA	0.00278233	1.11055e-05
LOC_Os06g04640	transcription factor GTE6, putative, expressed	N + N/W + NxW	0.00498105	NA	0.000135737	0.000408286
LOC_Os06g06760	protein kinase, putative, expressed	N + N/W + NxW	1.44843e-06	NA	0.000167764	2.04086e-07
LOC_Os06g07140	proteasome subunit alpha type 4, putative, expressed	N + N/W + NxW	0.00285938	NA	0.000580845	0.000930123
LOC_Os06g09290	26S protease regulatory subunit 7, putative, expressed	N + N/W + NxW	0.0030639	NA	0.00039782	5.28877e-05
LOC_Os06g10200	uridylate kinase, putative, expressed	N + N/W + NxW	0.00110567	NA	0.0030454	3.21533e-06
LOC_Os06g10280	AAPT1, putative, expressed	N + N/W + NxW	0.000689366	NA	0.00182666	7.27252e-05
LOC_Os06g11990	armadillo/beta-catenin-like repeat family protein, expressed	N + N/W + NxW	0.00149815	NA	0.00232403	0.00180395
LOC_Os06g12876	expressed protein	N + N/W + NxW	0.000204223	NA	5.81721e-05	0.00182939
LOC_Os06g17390	auxin-independent growth promoter, putative, expressed	N + N/W + NxW	0.00138912	NA	0.00040863	0.000510727
LOC_Os06g18850	expressed protein	N + N/W + NxW	5.99244e-05	NA	0.00127508	1.40142e-08
LOC_Os06g19170	expressed protein	N + N/W + NxW	3.24415e-05	NA	3.42832e-06	1.22737e-05
LOC_Os06g19470	WW domain containing protein, expressed	N + N/W + NxW	0.00239901	NA	1.26256e-05	0.000188838
LOC_Os06g20040	aspartic proteinase nepenthesin-2 precursor, putative, expressed	N + N/W + NxW	0.000863622	NA	2.99309e-05	0.000282834
LOC_Os06g20150	peroxidase 1 precursor, putative, expressed	N + N/W + NxW	0.000689925	NA	0.000682104	1.30554e-05
LOC_Os06g21530	ABC-type Co2+ transport system, permease component, putative, expressed	N + N/W + NxW	0.000654621	NA	0.000210172	2.67189e-05
LOC_Os06g23440	eukaryotic translation initiation factor 1A, putative, expressed	N + N/W + NxW	0.000286296	NA	2.6321e-08	8.7246e-10
LOC_Os06g24404	anther-specific proline-rich protein APG precursor, putative, expressed	N + N/W + NxW	0.000280572	NA	0.000765416	7.9988e-05
LOC_Os06g25605	no annotation	N + N/W + NxW	0.001407	NA	0.0023453	0.0020606
LOC_Os06g29310	cysteine-type peptidase, putative, expressed	N + N/W + NxW	0.000245094	NA	0.00289687	6.07608e-05
LOC_Os06g29460	expressed protein	N + N/W + NxW	0.000137506	NA	0.000905612	9.34616e-07
LOC_Os06g29650	CDP-diacylglycerol--inositol 3-phosphatidyltransferase 1, putative, expressed	N + N/W + NxW	8.26493e-06	NA	3.87295e-08	5.02897e-08
LOC_Os06g34450	zinc finger, C3HC4 type family protein, expressed	N + N/W + NxW	0.000993197	NA	0.00342737	0.000370142
LOC_Os06g35200	receptor-like kinase, putative, expressed	N + N/W + NxW	0.000359307	NA	0.00075787	0.000408286
LOC_Os06g36180	amino acid transporter, putative, expressed	N + N/W + NxW	0.000283263	NA	0.00134925	8.45489e-12
LOC_Os06g36320	receptor-like protein kinase 5 precursor, putative, expressed	N + N/W + NxW	7.9582e-07	NA	4.90252e-05	1.53464e-07
LOC_Os06g36390	expressed protein	N + N/W + NxW	0.00299956	NA	0.000399818	2.26282e-06
LOC_Os06g37150	L-ascorbate oxidase precursor, putative, expressed	N + N/W + NxW	0.000204223	NA	0.00323518	2.7248e-06
LOC_Os06g38294	peptide transporter PTR2, putative, expressed	N + N/W + NxW	5.64878e-07	NA	0.000135737	2.05691e-11
LOC_Os06g39270	indole-3-acetate beta-glucosyltransferase, putative, expressed	N + N/W + NxW	1.22846e-05	NA	6.52887e-06	1.90701e-12
LOC_Os06g39640	PINHEAD protein, putative, expressed	N + N/W + NxW	0.000215945	NA	0.00249753	0.00264484
LOC_Os06g39970	CESA11 - cellulose synthase	N + N/W + NxW	0.000414455	NA	0.000221799	1.08655e-05
LOC_Os06g40040	expressed protein	N + N/W + NxW	0.00195254	NA	0.000137712	0.00188701
LOC_Os06g41660	vrga1, putative, expressed	N + N/W + NxW	0.00121387	NA	1.70785e-05	6.76282e-07
LOC_Os06g43790	HAF01, putative, expressed	N + N/W + NxW	0.000103213	NA	6.00867e-07	0.0014287
LOC_Os06g45070	diphthamide biosynthesis protein 3, putative, expressed	N + N/W + NxW	0.00443772	NA	5.95608e-07	9.96662e-07
LOC_Os06g45080	expressed protein	N + N/W + NxW	7.17751e-05	NA	2.63189e-05	3.21533e-06
LOC_Os06g45380	vacuolar sorting receptor 7 precursor, putative, expressed	N + N/W + NxW	0.0030516	NA	0.00240761	0.00113949
LOC_Os06g47544	expressed protein	N + N/W + NxW	0.000119767	NA	1.21255e-05	8.14945e-06
LOC_Os06g48230	DNA-directed RNA polymerases I, II, and III 17.1 kDa polypeptide, putative, expressed	N + N/W + NxW	0.00218466	NA	0.000775363	0.00332664
LOC_Os06g49930	F-box domain containing protein, expressed	N + N/W + NxW	0.000234145	NA	0.000614939	4.07078e-06
LOC_Os06g50510	START domain containing protein	N + N/W + NxW	0.000700319	NA	0.000300248	4.46299e-05
LOC_Os07g02620	NB-ARC domain containing protein	N + N/W + NxW	0.00158308	NA	0.000513281	9.60758e-05
LOC_Os07g03000	receptor-like protein kinase precursor, putative, expressed	N + N/W + NxW	4.12889e-05	NA	1.67802e-06	2.74897e-09
LOC_Os07g03990	receptor-like protein kinase precursor, putative, expressed	N + N/W + NxW	5.27472e-05	NA	0.000270166	2.2213e-05
LOC_Os07g05470	AIR9, putative, expressed	N + N/W + NxW	0.00163936	NA	0.00208288	0.00480776
LOC_Os07g06610	ubiquitin-specific protease-like protein, putative, expressed	N + N/W + NxW	0.000879496	NA	0.00132382	0.00191104
LOC_Os07g06680	fasciclin domain, putative, expressed	N + N/W + NxW	9.91085e-05	NA	0.000348086	5.54309e-06
LOC_Os07g06850	gibberellin receptor GID1L2, putative, expressed	N + N/W + NxW	0.000113736	NA	1.84952e-05	2.39644e-07
LOC_Os07g06990	expressed protein	N + N/W + NxW	0.0048487	NA	0.00131676	1.21192e-05
LOC_Os07g07030	expressed protein	N + N/W + NxW	0.000200799	NA	0.00478054	0.00112621
LOC_Os07g07050	abscisic-aldehyde oxidase, putative, expressed	N + N/W + NxW	2.15574e-05	NA	4.21625e-05	3.1849e-08
LOC_Os07g07080	regulator of chromosome condensation, RCC1, putative, expressed	N + N/W + NxW	0.00020873	NA	0.00130108	0.000191556
LOC_Os07g07220	small nuclear ribonucleoprotein-associated protein B, putative, expressed	N + N/W + NxW	0.00272756	NA	0.000173958	0.000156523
LOC_Os07g07690	DNA binding protein, putative, expressed	N + N/W + NxW	0.000283263	NA	4.17478e-07	0.000192388
LOC_Os07g07709	40S ribosomal protein S18, putative, expressed	N + N/W + NxW	0.00439597	NA	8.39283e-05	0.000123241
LOC_Os07g10130	squalene synthetase, putative, expressed	N + N/W + NxW	0.00261863	NA	0.00266502	0.000160297
LOC_Os07g10495	no annotation	N + N/W + NxW	0.0039174	NA	0.000168817	0.00211585
LOC_Os07g10770	CESA8 - cellulose synthase, expressed	N + N/W + NxW	0.000501938	NA	0.000299981	0.000121357
LOC_Os07g10960	expressed protein	N + N/W + NxW	0.00353558	NA	0.000345989	0.00345321
LOC_Os07g14590	IAA-amino acid hydrolase ILR1 precursor, putative, expressed	N + N/W + NxW	0.000825754	NA	0.00285494	0.000360006
LOC_Os07g14850	CESA6 - cellulose synthase, expressed	N + N/W + NxW	7.9582e-07	NA	2.55161e-06	1.19986e-08
LOC_Os07g20510	auxin Efflux Carrier family protein	N + N/W + NxW	0.00357894	NA	1.52282e-05	1.64119e-05
LOC_Os07g24190	CESA3 - cellulose synthase, expressed	N + N/W + NxW	0.000656713	NA	0.000682104	1.6253e-05
LOC_Os07g25390	DRD1, putative, expressed	N + N/W + NxW	0.000879496	NA	0.000412405	2.54912e-06
LOC_Os07g25420	26S proteasome non-ATPase regulatory subunit 8, putative, expressed	N + N/W + NxW	0.000115824	NA	3.32916e-06	2.51694e-07
LOC_Os07g25590	tyrosine decarboxylase 1, putative, expressed	N + N/W + NxW	0.00265899	NA	0.00178014	0.00262943
LOC_Os07g26440	CIP7, putative, expressed	N + N/W + NxW	0.00121546	NA	0.00451566	0.00227266
LOC_Os07g27810	fiber protein Fb34, putative, expressed	N + N/W + NxW	0.000820785	NA	0.00116265	9.39979e-05
LOC_Os07g29820	NBS-LRR disease resistance protein, putative, expressed	N + N/W + NxW	0.000114001	NA	0.000150143	1.31505e-05
LOC_Os07g30220	expressed protein	N + N/W + NxW	0.000381839	NA	4.19343e-05	1.54585e-08
LOC_Os07g32590	methionine aminopeptidase 1B, chloroplast precursor, putative, expressed	N + N/W + NxW	0.00176442	NA	0.00362781	0.00235285
LOC_Os07g33340	ATP-dependent RNA helicase dbp4, putative, expressed	N + N/W + NxW	0.000161309	NA	0.00323518	1.39636e-08
LOC_Os07g35310	CRK10, putative, expressed	N + N/W + NxW	0.00397299	NA	0.00020205	1.0561e-05
LOC_Os07g37810	protein kinase, putative, expressed	N + N/W + NxW	0.0022065	NA	0.00108493	0.000667682
LOC_Os07g38030	nodulation signaling pathway 2 protein, putative, expressed	N + N/W + NxW	0.00202556	NA	0.00123839	0.00138395
LOC_Os07g39220	BES1/BZR1 homolog protein 1, putative, expressed	N + N/W + NxW	0.00152573	NA	0.00153781	6.03993e-05
LOC_Os07g39620	C2 domain containing protein, expressed	N + N/W + NxW	5.98576e-05	NA	1.45188e-05	1.13703e-06
LOC_Os07g40480	metal ion binding protein, putative, expressed	N + N/W + NxW	0.00400955	NA	0.00026355	0.00165945
LOC_Os07g41310	COBRA-like protein 4 precursor, putative, expressed	N + N/W + NxW	7.36744e-05	NA	0.00113932	1.17673e-05
LOC_Os07g41330	mitochondrial import inner membrane translocase subunit Tim17, putative, expressed	N + N/W + NxW	0.000965909	NA	1.1382e-05	6.12397e-06
LOC_Os07g41694	acidic leucine-rich nuclear phosphoprotein 32 family member B, putative, expressed	N + N/W + NxW	0.000211578	NA	0.00366042	0.000329892
LOC_Os07g42170	60S ribosomal protein L27a-2, putative, expressed	N + N/W + NxW	0.00165468	NA	1.05518e-05	2.63414e-06
LOC_Os07g42200	protein kinase APK1B, chloroplast precursor, putative, expressed	N + N/W + NxW	0.000461014	NA	0.000298325	5.72466e-05
LOC_Os07g42700	paramyosin, putative, expressed	N + N/W + NxW	0.00400955	NA	0.000771998	0.000516375
LOC_Os07g43020	expressed protein	N + N/W + NxW	0.000113447	NA	0.000345942	8.87877e-08
LOC_Os07g43770	expressed protein	N + N/W + NxW	0.00308513	NA	0.00131676	4.42449e-05
LOC_Os07g43990	expressed protein	N + N/W + NxW	4.71696e-05	NA	0.00131676	1.42293e-05
LOC_Os07g44710	CDPK-related protein kinase, putative, expressed	N + N/W + NxW	0.00132232	NA	2.50883e-06	0.0034893
LOC_Os07g44780	esterase precursor, putative, expressed	N + N/W + NxW	3.57052e-05	NA	0.00180709	1.19615e-05
LOC_Os07g45400	expressed protein	N + N/W + NxW	0.00020873	NA	1.25935e-08	1.85853e-05
LOC_Os07g45570	expressed protein	N + N/W + NxW	0.00130893	NA	0.0040293	3.84081e-06
LOC_Os07g46690	PHD-finger family protein, expressed	N + N/W + NxW	0.00137696	NA	2.07857e-07	0.00455009
LOC_Os07g47360	CW-type Zinc Finger family protein, expressed	N + N/W + NxW	0.000130801	NA	2.12494e-06	0.00461702
LOC_Os07g48310	ATP binding protein, putative, expressed	N + N/W + NxW	0.000500733	NA	0.00279555	6.08914e-05
LOC_Os08g01330	ANAC030, putative, expressed	N + N/W + NxW	0.000807656	NA	0.0026446	6.89236e-05
LOC_Os08g01859	structural constituent of ribosome, putative, expressed	N + N/W + NxW	0.00223435	NA	7.14663e-06	4.86029e-06
LOC_Os08g01910	expressed protein	N + N/W + NxW	2.36285e-05	NA	5.30655e-05	3.4474e-06
LOC_Os08g02990	retrotransposon protein, putative, unclassified, expressed	N + N/W + NxW	0.00230606	NA	0.000228541	5.97881e-05
LOC_Os08g05440	NB-ARC domain containing protein	N + N/W + NxW	3.58717e-05	NA	6.86717e-05	2.42558e-08
LOC_Os08g05620	cytochrome P450 89A2, putative, expressed	N + N/W + NxW	7.17751e-05	NA	6.36122e-05	1.02074e-06
LOC_Os08g05880	ribosome production factor 1, putative, expressed	N + N/W + NxW	0.00341151	NA	6.86717e-05	0.000820634
LOC_Os08g06380	CSLF6 - cellulose synthase-like family F; beta1,3;1,4 glucan synthase, expressed	N + N/W + NxW	0.000230994	NA	0.000993754	0.00026581
LOC_Os08g07280	expressed protein	N + N/W + NxW	0.000339124	NA	0.000741053	0.000148777
LOC_Os08g08190	expressed protein	N + N/W + NxW	0.00196191	NA	0.000510951	0.00191104
LOC_Os08g09230	starch synthase III, putative, expressed	N + N/W + NxW	0.000762996	NA	0.000349464	0.000162716
LOC_Os08g09690	nuclear transcription factor Y subunit A-3, putative, expressed	N + N/W + NxW	0.00369078	NA	1.91961e-06	3.4474e-06
LOC_Os08g10570	bifunctional purine biosynthesis protein purH, putative, expressed	N + N/W + NxW	0.00320084	NA	0.00175824	0.000339225
LOC_Os08g10740	transposon protein, putative, CACTA, En/Spm sub-class, expressed	N + N/W + NxW	0.00143129	NA	0.000874864	0.000462229
LOC_Os08g12680	zinc finger domain, LSD1 subclass family protein, expressed	N + N/W + NxW	0.000512438	NA	0.000546632	0.00370489
LOC_Os08g13420	S-domain receptor-like protein kinase, putative, expressed	N + N/W + NxW	1.91772e-07	NA	0.000720843	3.1849e-08
LOC_Os08g13795	no annotation	N + N/W + NxW	0.00073969	NA	0.000162696	2.26282e-06
LOC_Os08g14640	expressed protein	N + N/W + NxW	0.000372677	NA	1.11096e-06	8.90885e-06
LOC_Os08g16350	expressed protein	N + N/W + NxW	6.41099e-05	NA	0.000654571	0.00341557
LOC_Os08g20486	transposon protein, putative, unclassified, expressed	N + N/W + NxW	0.000161376	NA	0.00131676	1.79113e-05
LOC_Os08g24946	expressed protein	N + N/W + NxW	0.000640458	NA	4.35993e-07	2.61678e-06
LOC_Os08g25060	BSD domain containing protein, expressed	N + N/W + NxW	0.00153655	NA	0.00480375	1.66299e-05
LOC_Os08g25570	histone deacetylase, putative, expressed	N + N/W + NxW	0.000386684	NA	2.5474e-06	3.10893e-05
LOC_Os08g25820	MYB-CC type transfactor, putative, expressed	N + N/W + NxW	0.000200799	NA	0.000611653	1.3395e-06
LOC_Os08g31560	WD-repeat protein-like, putative, expressed	N + N/W + NxW	0.00122876	NA	0.000521428	0.000112195
LOC_Os08g32970	annexin A13, putative, expressed	N + N/W + NxW	0.000948719	NA	0.000450916	1.84913e-06
LOC_Os08g33320	expressed protein	N + N/W + NxW	8.24271e-07	NA	4.3636e-10	5.07157e-09
LOC_Os08g33740	CSLA11 - cellulose synthase-like family A, expressed	N + N/W + NxW	2.00803e-05	NA	0.000441282	7.78546e-05
LOC_Os08g33920	60S ribosomal protein L34, putative, expressed	N + N/W + NxW	0.00403622	NA	2.70963e-05	5.26851e-05
LOC_Os08g34010	ZF-HD protein dimerisation region containing protein, expressed	N + N/W + NxW	0.00174838	NA	0.000102105	9.66581e-08
LOC_Os08g34060	lipid binding protein, putative, expressed	N + N/W + NxW	0.00283844	NA	6.46764e-06	0.000447183
LOC_Os08g34170	CCR4-NOT transcription complex subunit 8, putative, expressed	N + N/W + NxW	0.000279929	NA	2.6222e-05	4.34281e-05
LOC_Os08g35020	retrotransposon protein, putative, unclassified, expressed	N + N/W + NxW	0.00465778	NA	5.99545e-05	0.000327793
LOC_Os08g36310	cytochrome P450 76C4, putative, expressed	N + N/W + NxW	0.000841764	NA	0.0023113	0.000110574
LOC_Os08g36450	expressed protein	N + N/W + NxW	6.6639e-05	NA	0.00178022	6.34245e-06
LOC_Os08g36590	expressed protein	N + N/W + NxW	6.22157e-05	NA	2.63189e-05	7.72095e-12
LOC_Os08g37010	gibberellin receptor GID1L2, putative, expressed	N + N/W + NxW	0.000150654	NA	0.000285483	7.92388e-11
LOC_Os08g39060	Leucine Rich Repeat family protein, expressed	N + N/W + NxW	0.00156298	NA	0.000281701	0.000426613
LOC_Os08g39450	multiple stress-responsive zinc-finger protein ISAP1, putative, expressed	N + N/W + NxW	0.000993197	NA	0.000554614	2.04086e-07
LOC_Os08g42400	NAC domain-containing protein 68, putative, expressed	N + N/W + NxW	5.27472e-05	NA	3.82675e-08	4.66597e-07
LOC_Os08g43360	nucleic acid binding protein, putative, expressed	N + N/W + NxW	0.00131708	NA	0.000509291	0.000970592
LOC_Os08g43400	ATP binding protein, putative, expressed	N + N/W + NxW	0.00400116	NA	0.00113932	0.00087349
LOC_Os08g43440	flavonoid 3-monooxygenase, putative, expressed	N + N/W + NxW	8.24746e-05	NA	2.40746e-07	5.66561e-11
LOC_Os08g43550	myb-related protein Zm38, putative, expressed	N + N/W + NxW	0.00189125	NA	0.000858599	4.63968e-09
LOC_Os08g44200	YT521-B-like family protein, expressed	N + N/W + NxW	0.00404893	NA	0.00209833	2.10515e-05
LOC_Os08g44290	ribonucleoprotein, chloroplast precursor, putative, expressed	N + N/W + NxW	0.000150411	NA	0.000136083	1.33471e-05
LOC_Os08g44760	expressed protein	N + N/W + NxW	0.000137462	NA	0.000366966	3.15601e-08
LOC_Os08g45040	zinc finger protein 593, putative, expressed	N + N/W + NxW	0.000273202	NA	4.22632e-05	8.4027e-07
LOC_Os09g03980	retrotransposon protein, putative, Ty1-copia subclass	N + N/W + NxW	6.41099e-05	NA	0.00010721	2.60367e-07
LOC_Os09g03990	expressed protein	N + N/W + NxW	5.47137e-05	NA	0.000626643	1.80652e-06
LOC_Os09g04300	expressed protein	N + N/W + NxW	6.70579e-05	NA	1.20787e-08	1.28476e-08
LOC_Os09g07160	expressed protein	N + N/W + NxW	0.000154816	NA	0.000210339	9.12971e-05
LOC_Os09g07294	zinc finger in N-recognin, putative, expressed	N + N/W + NxW	0.00497324	NA	0.000828034	0.000861421
LOC_Os09g07300	BIG, putative, expressed	N + N/W + NxW	0.000961171	NA	1.053e-08	0.000957904
LOC_Os09g07350	fasciclin-like arabinogalactan protein 8 precursor, putative, expressed	N + N/W + NxW	0.000540966	NA	0.000639048	0.000274649
LOC_Os09g10960	SWP, putative, expressed	N + N/W + NxW	0.00376128	NA	1.33621e-08	5.67317e-05
LOC_Os09g14610	DCL2, putative, expressed	N + N/W + NxW	0.00170051	NA	4.34365e-05	3.96812e-06
LOC_Os09g15389	expressed protein	N + N/W + NxW	0.000250486	NA	9.93326e-05	2.34745e-05
LOC_Os09g15760	conserved hypothetical protein	N + N/W + NxW	0.000879496	NA	0.000338187	0.000605964
LOC_Os09g18594	senescence-induced receptor-like serine/threonine-protein kinase precursor, putative, expressed	N + N/W + NxW	0.000779428	NA	6.25664e-06	7.33177e-07
LOC_Os09g20030	disease resistance RPP13-like protein 1, putative, expressed	N + N/W + NxW	3.77063e-06	NA	4.08169e-05	5.78359e-10
LOC_Os09g21180	homeodomain leucine zipper protein CPHB-5, putative, expressed	N + N/W + NxW	0.00100038	NA	0.00131676	0.000380479
LOC_Os09g26920	subtilisin-like protease precursor, putative, expressed	N + N/W + NxW	0.00060475	NA	0.000384753	8.71998e-05
LOC_Os09g29270	expressed protein	N + N/W + NxW	7.10346e-05	NA	1.4019e-05	7.79083e-09
LOC_Os09g29404	glycogen operon protein glgX, putative, expressed	N + N/W + NxW	3.8128e-05	NA	2.74339e-05	0.000412814
LOC_Os09g29760	expressed protein	N + N/W + NxW	0.00139851	NA	0.000502444	0.00162453
LOC_Os09g29890	phosphatidylinositol 3- and 4-kinase family protein, expressed	N + N/W + NxW	0.000571268	NA	3.99559e-06	5.07157e-09
LOC_Os09g29960	dof zinc finger protein MNB1A, putative, expressed	N + N/W + NxW	0.00218466	NA	0.000197838	4.22863e-10
LOC_Os09g30220	disease resistance protein RPM1, putative, expressed	N + N/W + NxW	0.000938323	NA	0.000564658	0.00137425
LOC_Os09g32080	endochitinase A2 precursor, putative, expressed	N + N/W + NxW	0.000315925	NA	0.00315748	6.47129e-05
LOC_Os09g32169	expressed protein	N + N/W + NxW	0.000568037	NA	0.000157309	2.41379e-06
LOC_Os09g32330	MTD1, putative, expressed	N + N/W + NxW	0.000249541	NA	2.75182e-06	1.41083e-06
LOC_Os09g35710	SAY1, putative, expressed	N + N/W + NxW	0.000791906	NA	0.000483068	8.59342e-05
LOC_Os09g35900	30S ribosomal protein S31, chloroplast precursor, putative, expressed	N + N/W + NxW	6.71552e-05	NA	5.30499e-06	2.96992e-05
LOC_Os09g36080	cytochrome P450 71A2, putative, expressed	N + N/W + NxW	0.000418017	NA	8.55298e-06	0.000494916
LOC_Os09g36350	endoglucanase 1 precursor, putative, expressed	N + N/W + NxW	1.77252e-05	NA	0.000411876	2.49945e-05
LOC_Os09g36370	ER lumen protein retaining receptor containing protein, expressed	N + N/W + NxW	0.00217576	NA	0.000171499	8.52123e-06
LOC_Os09g37420	OsSAUR47 - Auxin-responsive SAUR gene family member, expressed	N + N/W + NxW	0.00195254	NA	0.000648488	0.00427754
LOC_Os09g38340	INDETERMINATE-related protein 1, putative, expressed	N + N/W + NxW	0.000293648	NA	0.00361465	1.14519e-10
LOC_Os09g39020	expressed protein	N + N/W + NxW	1.22724e-05	NA	0.000440018	0.000197844
LOC_Os09g39640	protein kinase, putative, expressed	N + N/W + NxW	2.14982e-05	NA	0.00108493	1.60928e-08
LOC_Os10g01480	inositol-tetrakisphosphate 1-kinase 3, putative, expressed	N + N/W + NxW	0.00121387	NA	0.000147048	0.00211585
LOC_Os10g03690	F-box domain containing protein, expressed	N + N/W + NxW	0.000151688	NA	4.00905e-06	1.45206e-07
LOC_Os10g08319	cytochrome P450 76B1, putative, expressed	N + N/W + NxW	0.000122037	NA	0.00010721	0.000701668
LOC_Os10g10360	NBS-LRR disease resistance protein, putative, expressed	N + N/W + NxW	0.000418017	NA	0.000964559	0.00316236
LOC_Os10g14180	expressed protein	N + N/W + NxW	0.000349082	NA	0.000844978	8.13021e-05
LOC_Os10g19970	expressed protein	N + N/W + NxW	0.00215125	NA	0.00128776	8.09721e-08
LOC_Os10g21940	expressed protein	N + N/W + NxW	0.000959348	NA	0.0019485	0.00394659
LOC_Os10g26110	tyrosine decarboxylase 4, putative, expressed	N + N/W + NxW	7.45346e-05	NA	0.000964089	6.41849e-05
LOC_Os10g27300	expressed protein	N + N/W + NxW	0.00034031	NA	4.8972e-06	7.40163e-06
LOC_Os10g28370	chlorophyllase-2, chloroplast precursor, putative, expressed	N + N/W + NxW	0.00163936	NA	2.03111e-05	5.79396e-05
LOC_Os10g28510	expressed protein	N + N/W + NxW	2.58568e-05	NA	9.97279e-06	1.84808e-08
LOC_Os10g29540	EDR1, putative, expressed	N + N/W + NxW	0.00478824	NA	8.39283e-05	0.00438815
LOC_Os10g32820	60S ribosomal protein L21, putative, expressed	N + N/W + NxW	0.00163936	NA	0.000269135	0.000122496
LOC_Os10g33230	heterogeneous nuclear ribonucleoprotein 27C, putative, expressed	N + N/W + NxW	0.00498105	NA	0.0036905	0.00219607
LOC_Os10g33290	NPGR2, putative, expressed	N + N/W + NxW	0.00388538	NA	0.00073551	0.00160286
LOC_Os10g33460	oxidoreductase, putative, expressed	N + N/W + NxW	0.00161775	NA	0.00487706	7.92388e-11
LOC_Os10g34670	prefoldin subunit 5, putative, expressed	N + N/W + NxW	0.00113907	NA	0.00286947	0.000737369
LOC_Os10g35760	tetratricopeptide-like helical, putative, expressed	N + N/W + NxW	0.0041938	NA	0.00100944	0.000493136
LOC_Os10g36060	chorion family 2 protein, expressed	N + N/W + NxW	0.000677189	NA	0.000147048	3.14501e-06
LOC_Os10g38080	subtilisin-like protease precursor, putative, expressed	N + N/W + NxW	0.00109363	NA	0.00135067	0.00192428
LOC_Os10g38630	glutathione S-transferase GSTU6, putative, expressed	N + N/W + NxW	0.000109653	NA	4.05369e-08	3.93778e-05
LOC_Os10g41470	60S ribosomal protein L27, putative, expressed	N + N/W + NxW	0.00186711	NA	5.20315e-06	1.63998e-05
LOC_Os10g41560	expressed protein	N + N/W + NxW	0.00130767	NA	0.000265682	0.00160868
LOC_Os10g42320	nonsense-mediated mRNA decay protein 3, putative, expressed	N + N/W + NxW	0.000284798	NA	0.00384943	0.00392968
LOC_Os11g01740	BRASSINOSTEROID INSENSITIVE 1-associated receptor kinase 1 precursor, putative, expressed	N + N/W + NxW	0.00178502	NA	0.0038161	0.000347399
LOC_Os11g02389	nonspecific lipid-transfer protein 1 precursor, putative, expressed	N + N/W + NxW	0.000325812	NA	4.15918e-05	3.1849e-08
LOC_Os11g03400	40S ribosomal protein S16, putative, expressed	N + N/W + NxW	0.0048487	NA	0.000681862	0.000396941
LOC_Os11g04150	major facilitator superfamily antiporter, putative, expressed	N + N/W + NxW	0.00194341	NA	0.000163596	4.89206e-05
LOC_Os11g05080	expressed protein	N + N/W + NxW	0.000857626	NA	0.0021899	0.000947266
LOC_Os11g05980	tetratricopeptide-like helical, putative, expressed	N + N/W + NxW	0.000120585	NA	0.000790079	2.42538e-07
LOC_Os11g06010	helix-loop-helix DNA-binding, putative, expressed	N + N/W + NxW	0.00189448	NA	0.000793127	2.2213e-05
LOC_Os11g07580	expressed protein	N + N/W + NxW	0.000341251	NA	0.000531647	3.0043e-05
LOC_Os11g09140	non-imprinted in Prader-Willi/Angelman syndrome region protein 1, putative, expressed	N + N/W + NxW	0.000230136	NA	0.00184083	0.00153354
LOC_Os11g13430	RGH1A, putative	N + N/W + NxW	0.000228561	NA	6.52874e-05	3.1849e-08
LOC_Os11g14420	brassinosteroid LRR receptor kinase precursor, putative, expressed	N + N/W + NxW	0.000959348	NA	0.00241909	7.63053e-06
LOC_Os11g16290	NIN-like protein 2, putative, expressed	N + N/W + NxW	0.00229815	NA	2.41907e-05	2.39854e-06
LOC_Os11g18366	cycloartenol synthase, putative, expressed	N + N/W + NxW	0.00189125	NA	0.000344701	0.000137128
LOC_Os11g24170	NBS-LRR disease resistance protein, putative	N + N/W + NxW	0.00189125	NA	0.00062684	0.000200346
LOC_Os11g25780	octicosapeptide/Phox/Bem1p, putative, expressed	N + N/W + NxW	0.00189861	NA	0.000329792	3.21533e-06
LOC_Os11g25980	phospholipid-transporting ATPase 2, putative, expressed	N + N/W + NxW	0.0014642	NA	0.000181554	0.00353707
LOC_Os11g29190	40S ribosomal protein S5, putative, expressed	N + N/W + NxW	0.00261161	NA	7.87857e-05	2.73512e-05
LOC_Os11g29670	expressed protein	N + N/W + NxW	0.000336565	NA	1.91204e-05	1.25044e-06
LOC_Os11g31900	acyl carrier protein 2, chloroplast precursor, putative, expressed	N + N/W + NxW	0.0039506	NA	0.000558745	1.22626e-05
LOC_Os11g34200	repressor protein, putative, expressed	N + N/W + NxW	0.00268665	NA	0.00243369	0.00209869
LOC_Os11g34450	14-3-3-like protein, putative, expressed	N + N/W + NxW	0.000298968	NA	0.000210339	4.71166e-05
LOC_Os11g34650	hypothetical protein	N + N/W + NxW	5.52872e-05	NA	1.053e-08	3.95694e-09
LOC_Os11g37740	stripe rust resistance protein Yr10, putative, expressed	N + N/W + NxW	0.000160959	NA	0.00413584	8.13021e-05
LOC_Os11g37860	stripe rust resistance protein Yr10, putative, expressed	N + N/W + NxW	0.000197195	NA	5.15071e-05	2.9749e-06
LOC_Os11g37980	transferase, transferring glycosyl groups, putative, expressed	N + N/W + NxW	2.49271e-05	NA	8.39283e-05	8.58238e-08
LOC_Os11g38000	RGH2A, putative, expressed	N + N/W + NxW	0.000117622	NA	4.70242e-07	1.39383e-06
LOC_Os11g39209	expressed protein	N + N/W + NxW	0.00259139	NA	5.38525e-05	8.1687e-06
LOC_Os11g39670	seryl-tRNA synthetase, putative, expressed	N + N/W + NxW	0.000592584	NA	0.000812741	2.0147e-05
LOC_Os11g40450	retrotransposon protein, putative, Ty1-copia subclass	N + N/W + NxW	0.00447728	NA	0.00037119	0.000125871
LOC_Os11g41900	1-acyl-sn-glycerol-3-phosphate acyltransferase PLS1, putative, expressed	N + N/W + NxW	7.5477e-05	NA	1.76476e-07	7.75304e-11
LOC_Os11g43590	ranGAP1 interacting protein, putative, expressed	N + N/W + NxW	0.000544227	NA	0.00407015	8.05507e-07
LOC_Os11g44970	NBS-LRR disease resistance protein, putative	N + N/W + NxW	0.00133206	NA	0.000354007	3.12628e-06
LOC_Os11g48090	ATP-dependent DNA helicase Q1, putative, expressed	N + N/W + NxW	0.000150654	NA	5.00868e-05	0.000133439
LOC_Os12g01590	expressed protein	N + N/W + NxW	0.000684795	NA	0.000121731	9.80591e-06
LOC_Os12g02350	RING-H2 finger protein ATL5A, putative, expressed	N + N/W + NxW	3.19148e-05	NA	9.63217e-07	2.97985e-07
LOC_Os12g02490	expressed protein	N + N/W + NxW	0.000336546	NA	0.00284834	0.00187118
LOC_Os12g02750	expressed protein	N + N/W + NxW	0.00294574	NA	0.000740174	1.3395e-06
LOC_Os12g03090	40S ribosomal protein S16, putative, expressed	N + N/W + NxW	0.0048487	NA	0.00196862	0.000838995
LOC_Os12g03950	conserved hypothetical protein	N + N/W + NxW	0.000204418	NA	0.000105496	3.79895e-07
LOC_Os12g04490	conserved hypothetical protein	N + N/W + NxW	0.00123039	NA	0.000140964	4.68424e-08
LOC_Os12g05430	60S ribosomal protein L26-1, putative, expressed	N + N/W + NxW	0.00294574	NA	0.000219249	0.000516651
LOC_Os12g07980	RNA polymerases N / 8 kDa subunit family protein, expressed	N + N/W + NxW	6.08962e-05	NA	7.10043e-06	7.59156e-05
LOC_Os12g08670	C2 domain containing protein	N + N/W + NxW	0.00060475	NA	9.41012e-05	3.58251e-05
LOC_Os12g10700	expressed protein	N + N/W + NxW	0.0028481	NA	8.32089e-06	0.000859607
LOC_Os12g12514	NADP-dependent oxidoreductase P1, putative	N + N/W + NxW	0.00154152	NA	0.00102662	0.00460652
LOC_Os12g13150	expressed protein	N + N/W + NxW	0.000878681	NA	3.87295e-08	0.000296212
LOC_Os12g13670	expressed protein	N + N/W + NxW	0.000152554	NA	2.94255e-07	1.24171e-05
LOC_Os12g15505	no annotation	N + N/W + NxW	0.000137641	NA	0.000972482	2.71772e-06
LOC_Os12g16680	expressed protein	N + N/W + NxW	0.000853218	NA	0.00176197	6.34716e-05
LOC_Os12g17080	pentatricopeptide repeat-containing protein, putative, expressed	N + N/W + NxW	0.00182968	NA	0.000267998	0.000554006
LOC_Os12g17900	ubiquitin-protein ligase, putative, expressed	N + N/W + NxW	0.00151824	NA	0.000100245	1.00028e-05
LOC_Os12g18700	conserved hypothetical protein	N + N/W + NxW	0.00190919	NA	0.00499261	3.66778e-05
LOC_Os12g18880	protein mago nashi, putative, expressed	N + N/W + NxW	0.00292987	NA	0.00240761	0.000248173
LOC_Os12g24080	UPL2, putative, expressed	N + N/W + NxW	0.00265899	NA	2.3571e-05	0.000192388
LOC_Os12g29330	NAC domain-containing protein 71, putative, expressed	N + N/W + NxW	0.00172204	NA	0.00493546	0.00215705
LOC_Os12g32670	CC-NBS-LRR resistance protein, putative, expressed	N + N/W + NxW	0.00121387	NA	8.28232e-07	5.72466e-05
LOC_Os12g33090	nucleic acid binding protein, putative, expressed	N + N/W + NxW	7.47813e-06	NA	2.05233e-06	1.95153e-12
LOC_Os12g35060	expressed protein	N + N/W + NxW	5.4489e-06	NA	2.09671e-08	6.59683e-07
LOC_Os12g36680	expressed protein	N + N/W + NxW	0.00109389	NA	0.00258301	0.00111753
LOC_Os12g37519	expressed protein	N + N/W + NxW	0.000150654	NA	4.3636e-10	0.00143464
LOC_Os12g38440	transcription factor X1-like protein, putative, expressed	N + N/W + NxW	0.00102366	NA	0.000243313	6.21599e-06
LOC_Os12g40520	MATH domain containing protein, expressed	N + N/W + NxW	0.00188255	NA	0.000511288	0.00102651
LOC_Os12g40830	pyridoxal kinase, putative, expressed	N + N/W + NxW	0.000662089	NA	0.000391824	7.69995e-05
LOC_Os12g41430	expressed protein	N + N/W + NxW	0.000669288	NA	7.04814e-05	2.20957e-05
LOC_Os12g42530	conserved hypothetical protein	N + N/W + NxW	0.000375656	NA	0.00166052	2.9749e-06
LOC_Os12g44100	peptide transporter PTR2, putative, expressed	N + N/W + NxW	7.9582e-07	NA	2.33449e-05	1.14519e-10
LOC_Os01g16714	disulfide oxidoreductase/ monooxygenase/ oxidoreductase, putative, expressed	N + W	0.00295557	0.000891251	NA	NA
LOC_Os01g31020	retrotransposon protein, putative, unclassified	N + W	4.88923e-08	3.15495e-07	NA	NA
LOC_Os01g31050	hypothetical protein	N + W	5.30012e-09	1.54799e-11	NA	NA
LOC_Os01g31110	CRS2-associated factor 1, putative, expressed	N + W	0.00107839	0.000982939	NA	NA
LOC_Os01g40870	aldehyde dehydrogenase, mitochondrial precursor, putative, expressed	N + W	0.00125903	0.00188015	NA	NA
LOC_Os01g42320	aspartic proteinase nepenthesin-2 precursor, putative	N + W	9.17408e-05	4.2555e-05	NA	NA
LOC_Os01g42690	acyl-protein thioesterase 2, putative, expressed	N + W	0.00248659	0.00077045	NA	NA
LOC_Os01g59050	cytochrome P450 94A1, putative	N + W	0.000444831	0.000915528	NA	NA
LOC_Os01g61060	SAG20, putative, expressed	N + W	6.29989e-13	0.000161869	NA	NA
LOC_Os01g61900	CCT, putative, expressed	N + W	3.79519e-06	3.29574e-09	NA	NA
LOC_Os01g62760	protein phosphatase 2C, putative, expressed	N + W	2.652e-06	3.63794e-10	NA	NA
LOC_Os01g72370	ORG3, putative, expressed	N + W	1.78765e-12	4.08273e-14	NA	NA
LOC_Os01g74670	expressed protein	N + W	0.00399671	2.08141e-06	NA	NA
LOC_Os02g02460	transposon protein, putative, unclassified, expressed	N + W	9.08345e-17	3.52587e-06	NA	NA
LOC_Os02g02910	expressed protein	N + W	9.83237e-09	2.05486e-05	NA	NA
LOC_Os02g07840	regulatory protein opaque-2, putative, expressed	N + W	2.61468e-10	0.000490478	NA	NA
LOC_Os02g10920	RNA-binding protein cabeza, putative, expressed	N + W	0.00183357	1.41475e-21	NA	NA
LOC_Os02g12080	expressed protein	N + W	0.000865821	2.44023e-05	NA	NA
LOC_Os02g13510	receptor-like protein kinase 5 precursor, putative, expressed	N + W	3.11412e-05	2.66764e-10	NA	NA
LOC_Os02g36880	NAC domain protein NAC5, putative, expressed	N + W	5.22033e-07	3.28827e-08	NA	NA
LOC_Os02g43330	homeobox-leucine zipper protein ATHB-6, putative, expressed	N + W	0.000194054	2.09409e-06	NA	NA
LOC_Os02g45760	chitin-inducible gibberellin-responsive protein 2, putative, expressed	N + W	0.00167364	0.00465848	NA	NA
LOC_Os02g49480	transcription factor BIM1, putative, expressed	N + W	2.74389e-05	8.66368e-12	NA	NA
LOC_Os02g56140	protein SPATULA, putative, expressed	N + W	3.27821e-07	0.00224854	NA	NA
LOC_Os03g30420	cytochrome P450 78A11, putative, expressed	N + W	2.42858e-05	0.000338497	NA	NA
LOC_Os03g49620	BRASSINOSTEROID INSENSITIVE 1-associated receptor kinase 1 precursor, putative, expressed	N + W	0.00118905	0.000453117	NA	NA
LOC_Os03g51530	expressed protein	N + W	2.27211e-10	2.95755e-13	NA	NA
LOC_Os03g52680	expressed protein	N + W	1.12249e-07	3.91264e-08	NA	NA
LOC_Os03g54000	oligopeptide transporter 3, putative, expressed	N + W	0.00156336	9.1907e-08	NA	NA
LOC_Os04g08550	NAD(P)H-dependent oxidoreductase, putative, expressed	N + W	5.88687e-06	2.21913e-22	NA	NA
LOC_Os04g12920	hypothetical protein	N + W	7.69351e-06	0.00113725	NA	NA
LOC_Os04g13140	vignain precursor, putative, expressed	N + W	0.00352727	5.34643e-24	NA	NA
LOC_Os04g24510	OsWAK36 - OsWAK receptor-like protein kinase, expressed	N + W	0.000134055	0.00157695	NA	NA
LOC_Os04g39900	non-cyanogenic beta-glucosidase precursor, putative, expressed	N + W	0.00111431	2.13205e-09	NA	NA
LOC_Os05g03960	hypothetical protein	N + W	0.00467437	0.000903501	NA	NA
LOC_Os06g03570	tetratricopeptide-like helical, putative, expressed	N + W	0.000144671	1.8554e-07	NA	NA
LOC_Os06g06720	flavonol synthase/flavanone 3-hydroxylase, putative, expressed	N + W	0.000451562	1.54801e-08	NA	NA
LOC_Os06g07760	sulfiredoxin-1, putative, expressed	N + W	1.6794e-09	0.000101117	NA	NA
LOC_Os06g09390	ethylene-responsive element binding protein 1, putative, expressed	N + W	0.000136006	0.00200128	NA	NA
LOC_Os06g10440	gb protein, putative, expressed	N + W	3.59285e-05	0.00115216	NA	NA
LOC_Os06g12370	OsFtsH6 - Oryza sativa FtsH protease, homologue of AtFtsH6, expressed	N + W	3.22088e-07	0.00154977	NA	NA
LOC_Os06g23040	expressed protein	N + W	0.00180702	0.000120155	NA	NA
LOC_Os06g29730	expressed protein	N + W	0.000329853	2.4808e-06	NA	NA
LOC_Os06g34070	esterase precursor, putative, expressed	N + W	0.000123868	4.32517e-05	NA	NA
LOC_Os06g34730	expressed protein	N + W	1.66254e-05	0.000106761	NA	NA
LOC_Os06g44890	villin-4, putative, expressed	N + W	1.37538e-05	1.20632e-05	NA	NA
LOC_Os06g46284	alpha-glucosidase precursor, putative, expressed	N + W	5.88535e-06	0.000568477	NA	NA
LOC_Os07g04930	vegetative cell wall protein gp1 precursor, putative, expressed	N + W	4.3387e-08	3.46619e-11	NA	NA
LOC_Os07g15460	metal transporter Nramp6, putative, expressed	N + W	2.44799e-12	1.20469e-16	NA	NA
LOC_Os07g24830	thionin-like peptide, putative, expressed	N + W	9.36257e-07	5.75424e-05	NA	NA
LOC_Os07g41250	peptide transporter PTR2, putative, expressed	N + W	4.62255e-12	4.50889e-09	NA	NA
LOC_Os08g01270	serine/threonine-protein kinase CTR1, putative, expressed	N + W	2.36414e-07	1.3029e-11	NA	NA
LOC_Os08g02900	expressed protein	N + W	0.00134047	2.80598e-05	NA	NA
LOC_Os08g07690	expressed protein	N + W	0.00108361	1.87087e-12	NA	NA
LOC_Os08g19610	peptidyl-prolyl cis-trans isomerase, cyclophilin-type family protein, expressed	N + W	0.00120758	3.11173e-10	NA	NA
LOC_Os08g26720	hypothetical protein	N + W	0.00284118	0.00136113	NA	NA
LOC_Os09g04339	expressed protein	N + W	0.000108438	9.5604e-05	NA	NA
LOC_Os09g04380	hypothetical protein	N + W	3.22088e-07	2.56534e-10	NA	NA
LOC_Os09g20830	heat shock factor-binding protein 1, putative, expressed	N + W	7.62212e-06	0.000237608	NA	NA
LOC_Os09g23620	odorant 1 protein, putative, expressed	N + W	0.000154195	0.00286614	NA	NA
LOC_Os09g24660	zinc finger motif, C2HC5-type family protein, putative, expressed	N + W	0.00313375	0.00119607	NA	NA
LOC_Os09g31031	ubiquitin, putative, expressed	N + W	2.54704e-05	4.10978e-06	NA	NA
LOC_Os09g33830	solute carrier family 35, member F1, putative, expressed	N + W	0.00399487	8.45301e-11	NA	NA
LOC_Os09g36190	transferase, transferring glycosyl groups, putative, expressed	N + W	0.000729518	0.000726533	NA	NA
LOC_Os09g38070	PRLI-interacting factor A, putative, expressed	N + W	0.000280216	4.00106e-08	NA	NA
LOC_Os10g05130	expressed protein	N + W	0.000230371	2.88918e-11	NA	NA
LOC_Os10g11889	expressed protein	N + W	3.20765e-11	2.91205e-14	NA	NA
LOC_Os11g03580	expressed protein	N + W	0.00174298	6.9616e-05	NA	NA
LOC_Os11g05050	stem-specific protein TSJT1, putative, expressed	N + W	1.46714e-06	5.35895e-06	NA	NA
LOC_Os11g05550	expressed protein	N + W	1.26894e-06	3.28464e-08	NA	NA
LOC_Os11g15624	expressed protein	N + W	3.05466e-11	2.88704e-14	NA	NA
LOC_Os11g36160	receptor-like protein kinase precursor, putative, expressed	N + W	1.69328e-05	0.000209698	NA	NA
LOC_Os11g37700	ATPase, coupled to transmembrane movement of substances, putative, expressed	N + W	0.000649685	3.15341e-05	NA	NA
LOC_Os11g42030	expressed protein	N + W	4.85228e-06	1.63071e-07	NA	NA
LOC_Os12g07580	disease resistance response protein 206, putative, expressed	N + W	0.000175184	2.71963e-09	NA	NA
LOC_Os12g13350	hypothetical protein	N + W	4.00566e-11	2.77829e-15	NA	NA
LOC_Os12g24580	negatively light-regulated protein, putative, expressed	N + W	8.50553e-06	0.00402665	NA	NA
LOC_Os12g33610	phenylalanine ammonia-lyase, putative, expressed	N + W	0.000239932	2.32675e-07	NA	NA
LOC_Os12g41090	CBL-interacting serine/threonine-protein kinase 15, putative, expressed	N + W	2.27211e-10	6.46156e-27	NA	NA
LOC_Os01g06240	serine/threonine-protein kinase receptor precursor, putative, expressed	N + W	0.000860831	0.00165337	NA	NA
LOC_Os01g07590	universal stress protein family protein, expressed	N + W	0.00249813	0.000244263	NA	NA
LOC_Os01g08860	17.5 kDa class II heat shock protein, putative, expressed	N + W	0.000658187	0.000913802	NA	NA
LOC_Os01g11650	esterase precursor, putative, expressed	N + W	2.89261e-07	1.70688e-05	NA	NA
LOC_Os01g12750	cytochrome P450 71A4, putative, expressed	N + W	3.97212e-05	1.18567e-09	NA	NA
LOC_Os01g13930	expressed protein	N + W	2.87251e-05	0.000363794	NA	NA
LOC_Os01g15010	GTP-binding protein SAR1A, putative, expressed	N + W	1.39776e-08	0.000184213	NA	NA
LOC_Os01g17060	expressed protein	N + W	0.00333457	1.43057e-06	NA	NA
LOC_Os01g18670	multidrug resistance protein 17, putative, expressed	N + W	5.91237e-05	8.31826e-05	NA	NA
LOC_Os01g27140	glutaredoxin, putative, expressed	N + W	1.95153e-06	2.96641e-17	NA	NA
LOC_Os01g28500	pathogenesis-related protein PRMS precursor, putative, expressed	N + W	7.22941e-14	3.99203e-05	NA	NA
LOC_Os01g28840	C4-dicarboxylate transporter/malic acid transport protein, expressed	N + W	2.74389e-05	0.00081247	NA	NA
LOC_Os01g35789	expressed protein	N + W	3.25318e-07	0.000201874	NA	NA
LOC_Os01g45750	bile acid sodium symporter/ transporter, putative, expressed	N + W	4.97046e-07	0.00497957	NA	NA
LOC_Os01g45914	expressed protein	N + W	8.92732e-12	3.88527e-15	NA	NA
LOC_Os01g46720	protein kinase domain containing protein, expressed	N + W	0.00142403	1.07243e-06	NA	NA
LOC_Os01g48680	voltage-dependent calcium channel protein TPC1, putative, expressed	N + W	0.00376186	0.000676548	NA	NA
LOC_Os01g52980	ribosomal RNA apurinic site specific lyase, putative, expressed	N + W	0.000727958	0.00297112	NA	NA
LOC_Os01g54400	DNA-binding WRKY, putative, expressed	N + W	7.39178e-05	1.52349e-24	NA	NA
LOC_Os01g58620	expressed protein	N + W	0.00040054	0.00178241	NA	NA
LOC_Os01g59410	VQ motif family protein, expressed	N + W	9.314e-06	0.00113725	NA	NA
LOC_Os01g59790	ADP-ribosylation factor, putative, expressed	N + W	0.00306262	5.06698e-08	NA	NA
LOC_Os01g59800	vacuolar protein sorting protein 36, putative, expressed	N + W	4.78486e-06	6.19587e-07	NA	NA
LOC_Os01g63444	expressed protein	N + W	0.00284118	5.27254e-05	NA	NA
LOC_Os01g64100	acidic endochitinase precursor, putative, expressed	N + W	0.00135474	4.63141e-11	NA	NA
LOC_Os01g65100	POT family protein, expressed	N + W	1.33642e-07	5.97594e-09	NA	NA
LOC_Os01g67630	peptide transporter PTR2, putative, expressed	N + W	6.07175e-05	0.000159861	NA	NA
LOC_Os02g02540	glutamate receptor 3.3 precursor, putative, expressed	N + W	3.22469e-08	0.00157473	NA	NA
LOC_Os02g05640	homeobox-leucine zipper protein ATHB-4, putative	N + W	0.000365328	0.000577167	NA	NA
LOC_Os02g08120	calmodulin binding protein, putative, expressed	N + W	8.28204e-06	0.00212081	NA	NA
LOC_Os02g10030	hypothetical protein	N + W	0.00127103	1.73814e-09	NA	NA
LOC_Os02g10850	ring canal kelch, putative, expressed	N + W	0.000145557	4.06783e-05	NA	NA
LOC_Os02g13990	U2 small nuclear ribonucleoprotein A, putative, expressed	N + W	0.000254921	0.00334416	NA	NA
LOC_Os02g45860	expressed protein	N + W	0.00135878	4.45802e-33	NA	NA
LOC_Os02g52430	regulator of ribonuclease activity A, putative, expressed	N + W	0.000432776	2.01379e-05	NA	NA
LOC_Os02g53510	expressed protein	N + W	0.00133576	1.54453e-09	NA	NA
LOC_Os02g53840	subtilisin-like protease precursor, putative, expressed	N + W	9.75271e-07	8.28073e-06	NA	NA
LOC_Os02g53850	xylem serine proteinase 1 precursor, putative, expressed	N + W	2.00577e-05	0.000143732	NA	NA
LOC_Os03g03724	expressed protein	N + W	1.21871e-07	1.34125e-14	NA	NA
LOC_Os03g05530	nodulin-like protein, putative, expressed	N + W	0.000173526	2.77829e-15	NA	NA
LOC_Os03g07570	alanine--glyoxylate aminotransferase 2 homolog 2, mitochondrial precursor, putative, expressed	N + W	6.92744e-05	0.00022342	NA	NA
LOC_Os03g13050	ACI19, putative, expressed	N + W	4.00381e-05	0.000960403	NA	NA
LOC_Os03g15270	prMC3, putative, expressed	N + W	0.000812093	1.54661e-15	NA	NA
LOC_Os03g18220	pyruvate decarboxylase isozyme 2, putative, expressed	N + W	0.000449704	1.49485e-11	NA	NA
LOC_Os03g20900	transfactor-like, putative, expressed	N + W	0.000307749	0.000167632	NA	NA
LOC_Os03g21230	protein kinase, putative, expressed	N + W	1.76936e-05	0.00301053	NA	NA
LOC_Os03g26210	amelogenin precursor like protein, putative, expressed	N + W	2.84137e-06	3.03875e-07	NA	NA
LOC_Os03g26870	GAMYB-binding protein, putative, expressed	N + W	1.4529e-09	0.00092384	NA	NA
LOC_Os03g30410	hypothetical protein	N + W	6.3098e-16	1.34923e-07	NA	NA
LOC_Os03g31730	expressed protein	N + W	0.00382573	2.35276e-05	NA	NA
LOC_Os03g38800	mitochondrial protein, putative, expressed	N + W	1.84207e-06	0.00231991	NA	NA
LOC_Os03g46460	expressed protein	N + W	6.24126e-05	0.000727146	NA	NA
LOC_Os03g48480	acyl-CoA thioesterase/ catalytic/ hydrolase, acting on ester bonds, putative, expressed	N + W	0.000150596	0.00240871	NA	NA
LOC_Os03g51650	expressed protein	N + W	0.00210453	0.000421092	NA	NA
LOC_Os03g51920	peptidase, M50 family, putative, expressed	N + W	3.14993e-07	4.86004e-06	NA	NA
LOC_Os03g51960	expressed protein	N + W	0.000461452	2.02428e-18	NA	NA
LOC_Os03g55870	expressed protein	N + W	3.05466e-11	3.97123e-07	NA	NA
LOC_Os03g59360	remorin, putative, expressed	N + W	1.70532e-08	4.21122e-06	NA	NA
LOC_Os04g10400	electron transfer flavoprotein beta-subunit, putative, expressed	N + W	2.63206e-06	0.00121598	NA	NA
LOC_Os04g10460	amidase, putative, expressed	N + W	2.13739e-07	3.60164e-06	NA	NA
LOC_Os04g20330	cytokinin-O-glucosyltransferase 1, putative, expressed	N + W	1.65286e-05	0.0046434	NA	NA
LOC_Os04g31210	bile acid sodium symporter/ transporter, putative, expressed	N + W	0.00147949	1.49166e-08	NA	NA
LOC_Os04g42620	protein binding protein, putative, expressed	N + W	0.000973039	5.82473e-05	NA	NA
LOC_Os04g44210	expressed protein	N + W	2.7919e-12	2.69074e-10	NA	NA
LOC_Os04g44670	AP2 domain containing protein, expressed	N + W	0.000431539	2.17786e-10	NA	NA
LOC_Os04g45290	beta-fructofuranosidase 1 precursor, putative, expressed	N + W	3.3942e-08	5.90857e-05	NA	NA
LOC_Os04g46020	GATA transcription factor 29, putative, expressed	N + W	0.000145557	0.00148475	NA	NA
LOC_Os04g48930	ferric-chelate reductase, putative, expressed	N + W	0.00262037	6.76192e-07	NA	NA
LOC_Os04g51454	expressed protein	N + W	0.00334584	0.00334751	NA	NA
LOC_Os04g52270	coatomer subunit epsilon, putative, expressed	N + W	4.00407e-05	5.70077e-05	NA	NA
LOC_Os04g52390	potassium transporter 11, putative, expressed	N + W	0.00468883	0.00155791	NA	NA
LOC_Os04g56620	molybdopterin biosynthesis CNX1 protein, putative, expressed	N + W	2.43409e-11	1.97847e-06	NA	NA
LOC_Os04g57220	ubiquitin-conjugating enzyme E2-17 kDa, putative, expressed	N + W	7.62212e-06	4.89058e-05	NA	NA
LOC_Os05g01120	CYP722A1, putative, expressed	N + W	5.96147e-11	5.39484e-05	NA	NA
LOC_Os05g01610	chromosome condensation factor, putative, expressed	N + W	0.000691506	2.33731e-06	NA	NA
LOC_Os05g04120	ferroportin1 family protein	N + W	1.0184e-08	4.93865e-06	NA	NA
LOC_Os05g04170	ACS-like protein, putative, expressed	N + W	6.92179e-07	0.000514226	NA	NA
LOC_Os05g07710	WD-repeat domain phosphoinositide-interacting protein 3, putative, expressed	N + W	0.00308717	0.000433864	NA	NA
LOC_Os05g10670	zinc finger C-x8-C-x5-C-x3-H type family protein, expressed	N + W	4.25587e-05	6.5788e-09	NA	NA
LOC_Os05g29760	ferrochelatase-2, chloroplast precursor, putative, expressed	N + W	6.45483e-14	2.1946e-14	NA	NA
LOC_Os05g32320	transporter, folate-biopterin transporter, putative, expressed	N + W	0.00230618	0.000390197	NA	NA
LOC_Os05g36930	histone deacetylase-like amidohydrolase, putative, expressed	N + W	4.39669e-08	0.000916359	NA	NA
LOC_Os05g39990	alpha-expansin 1 precursor, putative, expressed	N + W	0.000479519	0.00131374	NA	NA
LOC_Os05g43480	UBP25, putative, expressed	N + W	0.000579792	7.91383e-06	NA	NA
LOC_Os05g44090	plant-specific domain TIGR01568 family protein	N + W	8.57255e-05	3.2401e-21	NA	NA
LOC_Os05g49200	aspartic proteinase oryzasin-1 precursor, putative, expressed	N + W	4.30597e-05	0.000359582	NA	NA
LOC_Os05g49640	expressed protein	N + W	7.5141e-06	0.00207042	NA	NA
LOC_Os05g51470	cupin, RmlC-type, putative, expressed	N + W	1.0428e-06	1.9986e-09	NA	NA
LOC_Os06g02410	expressed protein	N + W	5.83089e-05	1.20789e-06	NA	NA
LOC_Os06g08600	versicolorin reductase, putative, expressed	N + W	1.26301e-14	0.000124641	NA	NA
LOC_Os06g15420	asparagine synthetase, putative, expressed	N + W	1.0184e-08	0.000974723	NA	NA
LOC_Os06g19540	b-keto acyl reductase, putative, expressed	N + W	6.27653e-06	2.69672e-07	NA	NA
LOC_Os06g25050	retrotransposon protein, putative, Ty3-gypsy subclass	N + W	0.000581524	0.00407517	NA	NA
LOC_Os06g30970	ubiquitin-conjugating enzyme E2-17 kDa, putative, expressed	N + W	0.00293344	0.00129807	NA	NA
LOC_Os06g37670	S-locus-like receptor protein kinase, putative, expressed	N + W	3.80688e-08	0.00134552	NA	NA
LOC_Os06g38350	expressed protein	N + W	3.43905e-11	2.84767e-12	NA	NA
LOC_Os06g41990	metalloendopeptidase, putative, expressed	N + W	4.00381e-05	3.64623e-11	NA	NA
LOC_Os06g46160	expressed protein	N + W	8.87693e-07	0.00103514	NA	NA
LOC_Os06g47000	expressed protein	N + W	0.00133576	0.00362105	NA	NA
LOC_Os06g48180	xyloglucan endotransglucosylase/hydrolase protein 23 precursor, putative, expressed	N + W	1.45161e-05	0.000983552	NA	NA
LOC_Os07g02780	MAPKKK5, putative, expressed	N + W	0.000168679	2.91205e-14	NA	NA
LOC_Os07g07990	receptor protein kinase CLAVATA1 precursor, putative, expressed	N + W	4.29173e-05	0.000190823	NA	NA
LOC_Os07g08290	expressed protein	N + W	6.14868e-14	1.20993e-09	NA	NA
LOC_Os07g08840	thioredoxin H-type, putative, expressed	N + W	0.0018619	0.000994912	NA	NA
LOC_Os07g18070	expressed protein	N + W	0.00294634	6.06869e-07	NA	NA
LOC_Os07g29750	xyloglucan endotransglucosylase/hydrolase protein 32 precursor, putative, expressed	N + W	0.00196549	4.92563e-07	NA	NA
LOC_Os07g31270	uncharacterized protein, possibly involved in glyoxylate utilization, putative, expressed	N + W	2.85567e-08	0.00350578	NA	NA
LOC_Os07g35340	receptor-like serine-threonine protein kinase, putative, expressed	N + W	7.32045e-09	0.000175968	NA	NA
LOC_Os07g37350	armadillo/beta-catenin-like repeat family protein, expressed	N + W	0.00400073	0.00101519	NA	NA
LOC_Os07g38580	zinc ion binding protein, putative, expressed	N + W	0.000280216	0.00496829	NA	NA
LOC_Os07g38590	carboxyl-terminal peptidase, putative, expressed	N + W	0.000201845	0.000224846	NA	NA
LOC_Os07g39800	transcription repressor HOTR, putative, expressed	N + W	0.00284982	2.39476e-11	NA	NA
LOC_Os07g39840	expressed protein	N + W	0.00160568	4.99737e-05	NA	NA
LOC_Os07g40580	eukaryotic translation initiation factor 5A, putative, expressed	N + W	1.31351e-06	0.00111813	NA	NA
LOC_Os07g42220	expressed protein	N + W	0.000336751	3.92639e-05	NA	NA
LOC_Os07g42994	hydrolase, putative, expressed	N + W	0.000316501	0.00024085	NA	NA
LOC_Os07g43220	SKP1-like protein 1A, putative	N + W	2.79988e-06	9.92836e-05	NA	NA
LOC_Os07g44160	ligA, putative, expressed	N + W	2.76337e-08	3.54494e-07	NA	NA
LOC_Os07g48460	expressed protein	N + W	8.25837e-13	0.000401072	NA	NA
LOC_Os07g48500	stress responsive protein, putative, expressed	N + W	0.00150495	6.97203e-06	NA	NA
LOC_Os08g04560	aromatic-L-amino-acid decarboxylase, putative, expressed	N + W	3.24297e-17	8.79659e-09	NA	NA
LOC_Os08g05780	expressed protein	N + W	2.01098e-05	0.00293406	NA	NA
LOC_Os08g07880	phosphopantothenate--cysteine ligase, putative, expressed	N + W	3.30976e-06	1.64533e-12	NA	NA
LOC_Os08g08160	expressed protein	N + W	0.00288884	0.00446047	NA	NA
LOC_Os08g24750	fucosyltransferase 7, putative, expressed	N + W	0.00124117	0.000361553	NA	NA
LOC_Os08g27780	OsWAK77 - OsWAK receptor-like cytoplasmic kinase (OsWAK-RLCK), expressed	N + W	0.000227933	0.000159889	NA	NA
LOC_Os08g28670	ripening induced protein, putative, expressed	N + W	7.68773e-05	9.13374e-29	NA	NA
LOC_Os08g42590	mtN19-like protein, putative, expressed	N + W	4.16324e-07	0.0016609	NA	NA
LOC_Os09g04360	hypothetical protein	N + W	9.94577e-07	3.17282e-10	NA	NA
LOC_Os09g09500	lectin-like receptor kinase 7, putative	N + W	0.000163065	0.00206499	NA	NA
LOC_Os09g10340	cytochrome P450 71D7, putative, expressed	N + W	0.00137402	0.00157473	NA	NA
LOC_Os09g12310	baculoviral IAP repeat-containing protein 6, putative, expressed	N + W	0.000511527	3.08679e-05	NA	NA
LOC_Os09g17680	NADH kinase, putative, expressed	N + W	0.00106072	3.0256e-10	NA	NA
LOC_Os09g18520	oxidoreductase, putative, expressed	N + W	6.72712e-05	0.000850879	NA	NA
LOC_Os09g22510	expressed protein	N + W	0.00308717	0.00416108	NA	NA
LOC_Os09g23300	protein CCC1, putative, expressed	N + W	0.00444706	0.000463779	NA	NA
LOC_Os09g24900	ankyrin protein kinase-like, putative, expressed	N + W	0.000812093	7.35786e-08	NA	NA
LOC_Os09g26420	ethylene response factor, putative, expressed	N + W	3.49841e-06	0.00055769	NA	NA
LOC_Os09g31430	non-cyanogenic beta-glucosidase precursor, putative, expressed	N + W	0.000429425	0.00499877	NA	NA
LOC_Os09g38510	ATPUP5, putative, expressed	N + W	0.00448739	1.20115e-07	NA	NA
LOC_Os10g07340	expressed protein	N + W	5.67144e-05	2.86089e-05	NA	NA
LOC_Os10g07450	expressed protein	N + W	2.52555e-12	1.54799e-11	NA	NA
LOC_Os10g10080	secondary cell wall-related glycosyltransferase family 47, putative, expressed	N + W	1.08213e-05	5.0129e-08	NA	NA
LOC_Os10g34170	domain found in Dishevelled, Egl-10, and Pleckstrin family protein, expressed	N + W	4.88407e-05	0.000575222	NA	NA
LOC_Os10g38340	glutathione S-transferase GSTU6, putative, expressed	N + W	0.00409468	1.7045e-08	NA	NA
LOC_Os10g39680	acidic endochitinase Q precursor, putative, expressed	N + W	0.000240914	0.000448191	NA	NA
LOC_Os10g40700	beta-expansin 1a precursor, putative, expressed	N + W	0.0018619	5.11612e-05	NA	NA
LOC_Os10g42940	ADP-ribosylation factor, putative, expressed	N + W	7.49771e-06	0.000159889	NA	NA
LOC_Os11g02630	expressed protein	N + W	3.96067e-05	7.31367e-05	NA	NA
LOC_Os11g06390	actin-7, putative, expressed	N + W	8.25837e-13	6.04537e-06	NA	NA
LOC_Os11g07230	receptor-like protein kinase 5 precursor, putative, expressed	N + W	0.000361994	0.00403169	NA	NA
LOC_Os11g10090	transposon protein, putative, CACTA, En/Spm sub-class, expressed	N + W	9.22591e-06	8.41304e-08	NA	NA
LOC_Os11g29720	cytochrome P450 78A4, putative, expressed	N + W	9.36389e-07	9.42918e-13	NA	NA
LOC_Os12g13340	expressed protein	N + W	1.63481e-11	1.04447e-16	NA	NA
LOC_Os12g13720	PDR-like ABC transporter, putative, expressed	N + W	0.000148301	0.000113165	NA	NA
LOC_Os12g35040	2,3-bisphosphoglycerate-independent phosphoglycerate mutase, putative, expressed	N + W	0.00491343	0.00221744	NA	NA
LOC_Os12g37370	DNA-directed RNA polymerase II 14.5 kDa polypeptide, putative, expressed	N + W	6.93206e-06	7.38126e-15	NA	NA
LOC_Os12g40900	OsIAA31 - Auxin-responsive Aux/IAA gene family member, expressed	N + W	9.32312e-09	2.56534e-10	NA	NA
LOC_Os12g41124	expressed protein	N + W	0.00253873	2.62367e-26	NA	NA
LOC_Os12g43440	thaumatin-like protein precursor, putative, expressed	N + W	4.59219e-08	0.00104102	NA	NA
LOC_Os01g02090	expressed protein	N + N/W	2.44132e-08	NA	1.87101e-06	NA
LOC_Os01g08270	transaminase/ transferase, transferring nitrogenous groups, putative, expressed	N + N/W	0.000187911	NA	1.96973e-05	NA
LOC_Os01g08750	expressed protein	N + N/W	0.000139798	NA	0.000207409	NA
LOC_Os01g13490	expressed protein	N + N/W	2.23133e-05	NA	0.0020408	NA
LOC_Os01g20910	RING-H2 finger protein ATL2L, putative, expressed	N + N/W	0.00169989	NA	0.000738026	NA
LOC_Os01g21850	protein binding protein, putative, expressed	N + N/W	3.77489e-05	NA	9.74769e-08	NA
LOC_Os01g26130	expressed protein	N + N/W	2.57407e-07	NA	0.000144345	NA
LOC_Os01g36840	MORC family CW-type zinc finger 3, putative, expressed	N + N/W	0.00158487	NA	0.000816828	NA
LOC_Os01g53079	ubiquitin domain containing 1, putative, expressed	N + N/W	0.0031167	NA	0.000219307	NA
LOC_Os01g54784	expressed protein	N + N/W	0.000334272	NA	0.00074864	NA
LOC_Os01g61910	protein kinase interacting protein 1, putative, expressed	N + N/W	7.16683e-06	NA	1.07567e-06	NA
LOC_Os01g63460	MYB transcription factor, putative, expressed	N + N/W	1.9597e-06	NA	0.000782943	NA
LOC_Os01g74650	cysteine synthase, mitochondrial precursor, putative, expressed	N + N/W	8.85042e-05	NA	0.0012649	NA
LOC_Os02g03460	phosphatidate cytidylyltransferase, putative, expressed	N + N/W	3.22579e-05	NA	0.000929475	NA
LOC_Os02g10810	expressed protein	N + N/W	0.00264296	NA	0.00145523	NA
LOC_Os02g11740	plastidic ATP/ADP-transporter, putative, expressed	N + N/W	0.000383634	NA	0.00106921	NA
LOC_Os02g25780	expressed protein	N + N/W	0.00221965	NA	3.62035e-07	NA
LOC_Os02g29550	DNA binding protein, putative, expressed	N + N/W	0.00496341	NA	1.27747e-05	NA
LOC_Os02g31070	expressed protein	N + N/W	0.00127644	NA	0.00102683	NA
LOC_Os02g34810	OsAPx8 - Thylakoid-bound Ascorbate Peroxidase encoding gene, expressed	N + N/W	5.316e-05	NA	0.00305145	NA
LOC_Os02g34930	expressed protein	N + N/W	2.23133e-05	NA	0.000631521	NA
LOC_Os02g36940	expressed protein	N + N/W	0.000711367	NA	5.75065e-07	NA
LOC_Os02g37590	glycerophosphoryl diester phosphodiesterase family protein, putative, expressed	N + N/W	1.86003e-07	NA	0.000287552	NA
LOC_Os02g42406	EMB1586, putative, expressed	N + N/W	0.00235117	NA	0.00107734	NA
LOC_Os02g44642	YDA, putative, expressed	N + N/W	0.000183683	NA	0.000984008	NA
LOC_Os02g47020	phosphoribulokinase, chloroplast precursor, putative, expressed	N + N/W	0.0018178	NA	1.03811e-06	NA
LOC_Os02g47220	serine/threonine-protein kinase ICK, putative, expressed	N + N/W	0.000383634	NA	0.00306066	NA
LOC_Os02g48184	expressed protein	N + N/W	3.1451e-05	NA	6.12707e-06	NA
LOC_Os02g48380	expressed protein	N + N/W	0.000622025	NA	8.87421e-05	NA
LOC_Os02g51780	RNA binding protein, putative, expressed	N + N/W	2.90362e-06	NA	5.50776e-08	NA
LOC_Os02g53200	glucan endo-1,3-beta-glucosidase 7 precursor, putative, expressed	N + N/W	0.000152912	NA	0.00342552	NA
LOC_Os02g54254	alpha-aminoadipic semialdehyde synthase, putative, expressed	N + N/W	0.000576458	NA	2.25722e-18	NA
LOC_Os02g54760	cyclic nucleotide-gated ion channel 14, putative, expressed	N + N/W	0.00143182	NA	0.000287552	NA
LOC_Os02g55840	expressed protein	N + N/W	2.23133e-05	NA	1.77113e-05	NA
LOC_Os02g57140	expressed protein	N + N/W	0.00422676	NA	0.000945101	NA
LOC_Os03g07300	ribulose-phosphate 3-epimerase, chloroplast precursor, putative, expressed	N + N/W	0.0024668	NA	0.000643641	NA
LOC_Os03g08300	beta-1,4-mannosyltransferase, putative, expressed	N + N/W	0.00197648	NA	0.00130749	NA
LOC_Os03g11670	salt-inducible protein, putative, expressed	N + N/W	0.00422293	NA	0.00160967	NA
LOC_Os03g11780	expressed protein	N + N/W	3.06952e-05	NA	1.03294e-09	NA
LOC_Os03g12820	ATP8, putative, expressed	N + N/W	0.00403813	NA	1.23919e-32	NA
LOC_Os03g20860	expressed protein	N + N/W	0.000294754	NA	0.00358278	NA
LOC_Os03g21540	protein kinase, putative, expressed	N + N/W	0.000449185	NA	1.75156e-05	NA
LOC_Os03g21680	phospholipid-translocating P-type ATPase, flippase family protein, expressed	N + N/W	6.12104e-05	NA	1.28681e-10	NA
LOC_Os03g25420	expressed protein	N + N/W	0.000367155	NA	5.34189e-07	NA
LOC_Os03g26090	GPI-anchored wall transfer protein 1, putative, expressed	N + N/W	9.18423e-05	NA	1.71274e-05	NA
LOC_Os03g27820	expressed protein	N + N/W	0.000308676	NA	1.85975e-07	NA
LOC_Os03g32499	expressed protein	N + N/W	0.000318641	NA	6.26886e-05	NA
LOC_Os03g32590	transcription initiation factor, putative, expressed	N + N/W	0.00154203	NA	4.555e-06	NA
LOC_Os03g54100	calcium-activated outward-rectifying potassium channel 1, putative, expressed	N + N/W	0.000267384	NA	3.03652e-05	NA
LOC_Os03g61490	expressed protein	N + N/W	0.000342919	NA	1.65954e-09	NA
LOC_Os04g01590	arginase, putative, expressed	N + N/W	0.000647786	NA	0.000249655	NA
LOC_Os04g04254	sterol 3-beta-glucosyltransferase, putative, expressed	N + N/W	0.00491436	NA	0.00488544	NA
LOC_Os04g31040	violaxanthin de-epoxidase, putative, expressed	N + N/W	0.00209197	NA	0.00295406	NA
LOC_Os04g33240	sex determination protein tasselseed-2, putative, expressed	N + N/W	0.000917585	NA	3.7686e-15	NA
LOC_Os04g35530	expressed protein	N + N/W	4.69188e-07	NA	0.000759791	NA
LOC_Os04g41200	lipase family protein, expressed	N + N/W	0.00355333	NA	0.00162898	NA
LOC_Os04g45990	histone-lysine N-methyltransferase, H3 lysine-9 specific SUVH6, putative, expressed	N + N/W	1.78924e-08	NA	1.20706e-09	NA
LOC_Os04g54810	beta-D-xylosidase, putative, expressed	N + N/W	0.00259901	NA	0.00308259	NA
LOC_Os04g56400	glutamine synthetase, chloroplast precursor, putative, expressed	N + N/W	0.00220097	NA	2.71707e-05	NA
LOC_Os04g58320	ubiquitin-protein ligase/ zinc ion binding protein, putative, expressed	N + N/W	5.84809e-08	NA	2.77086e-07	NA
LOC_Os05g04620	expressed protein	N + N/W	7.0552e-07	NA	3.03652e-05	NA
LOC_Os05g07860	uvrB/uvrC motif family protein, expressed	N + N/W	1.29592e-05	NA	0.00187054	NA
LOC_Os05g08854	expressed protein	N + N/W	7.30752e-06	NA	2.14139e-06	NA
LOC_Os05g22716	no annotation	N + N/W	9.73278e-07	NA	0.00215283	NA
LOC_Os05g34470	expressed protein	N + N/W	2.53424e-05	NA	1.28501e-05	NA
LOC_Os05g41640	phosphoglycerate kinase, chloroplast precursor, putative, expressed	N + N/W	0.000221348	NA	0.0030021	NA
LOC_Os05g43060	NOWA1 protein, putative, expressed	N + N/W	0.0020186	NA	2.78335e-06	NA
LOC_Os05g47660	lipid phosphate phosphatase 3, chloroplast precursor, putative, expressed	N + N/W	0.00148596	NA	0.000503365	NA
LOC_Os05g48620	tropomyosin, putative, expressed	N + N/W	3.358e-07	NA	8.02283e-05	NA
LOC_Os06g01360	homogentisate 1,2-dioxygenase, putative, expressed	N + N/W	0.000499243	NA	3.28338e-07	NA
LOC_Os06g05060	early flowering 3, putative, expressed	N + N/W	0.00288562	NA	1.75538e-08	NA
LOC_Os06g06120	expressed protein	N + N/W	2.57249e-05	NA	0.000112367	NA
LOC_Os06g12129	expressed protein	N + N/W	1.86003e-07	NA	0.00271164	NA
LOC_Os06g12400	homeobox protein HOX1A, putative, expressed	N + N/W	0.00148636	NA	0.000104357	NA
LOC_Os06g12600	fructokinase-2, putative, expressed	N + N/W	0.0015711	NA	0.00051006	NA
LOC_Os06g40580	expressed protein	N + N/W	6.4038e-06	NA	2.78335e-06	NA
LOC_Os06g46600	heat shock protein Hsp88, putative, expressed	N + N/W	9.68408e-08	NA	9.60682e-07	NA
LOC_Os06g46930	50S ribosomal protein L24, chloroplast precursor, putative, expressed	N + N/W	0.000248585	NA	0.00195001	NA
LOC_Os07g09970	lipid binding protein, putative, expressed	N + N/W	2.06018e-06	NA	7.11869e-14	NA
LOC_Os07g23550	expressed protein	N + N/W	9.6173e-06	NA	6.89817e-05	NA
LOC_Os07g29640	expressed protein	N + N/W	0.000205291	NA	0.000488032	NA
LOC_Os07g32880	ATP synthase gamma chain, chloroplast precursor, putative, expressed	N + N/W	0.000134968	NA	3.14099e-05	NA
LOC_Os07g35390	serine/threonine kinase-like protein, putative, expressed	N + N/W	0.00453484	NA	0.000246931	NA
LOC_Os07g36544	serine/threonine-protein kinase receptor precursor, putative, expressed	N + N/W	0.00262261	NA	4.58763e-12	NA
LOC_Os07g36940	eukaryotic translation initiation factor 4G, putative, expressed	N + N/W	6.67605e-06	NA	8.08065e-09	NA
LOC_Os07g42632	folic acid synthesis protein, putative, expressed	N + N/W	0.00381888	NA	0.00133144	NA
LOC_Os07g46450	rho GTPase activator, putative, expressed	N + N/W	0.00204133	NA	4.98776e-07	NA
LOC_Os07g48960	lon protease homolog 2, mitochondrial precursor, putative, expressed	N + N/W	1.84598e-05	NA	0.00129314	NA
LOC_Os08g01850	polyneuridine-aldehyde esterase precursor, putative, expressed	N + N/W	7.49626e-05	NA	8.63989e-08	NA
LOC_Os08g04300	transferase, transferring glycosyl groups, putative, expressed	N + N/W	0.00158758	NA	6.7388e-05	NA
LOC_Os08g05840	DNA topoisomerase 1, putative, expressed	N + N/W	8.58102e-06	NA	8.97893e-05	NA
LOC_Os08g08040	LSM7 homolog, U6 small nuclear RNA associated, putative, expressed	N + N/W	0.00229309	NA	0.00032807	NA
LOC_Os08g14600	expressed protein	N + N/W	0.00232758	NA	0.00471302	NA
LOC_Os08g22200	expressed protein	N + N/W	1.14037e-05	NA	0.00448349	NA
LOC_Os08g39090	ccdc49 protein, putative, expressed	N + N/W	0.00148596	NA	0.00312091	NA
LOC_Os08g43670	RING-H2 finger protein ATL2B, putative, expressed	N + N/W	0.00362411	NA	1.40838e-06	NA
LOC_Os09g07120	DNA-directed RNA polymerase 1B, mitochondrial precursor, putative, expressed	N + N/W	0.00197648	NA	0.000903943	NA
LOC_Os09g19150	transposon protein, putative, unclassified, expressed	N + N/W	1.90801e-05	NA	0.00276946	NA
LOC_Os09g19952	chloroplast 50S ribosomal protein L22, putative, expressed	N + N/W	0.000182901	NA	5.75708e-05	NA
LOC_Os09g24330	ATP binding protein, putative, expressed	N + N/W	0.00344963	NA	2.84033e-10	NA
LOC_Os09g26560	expressed protein	N + N/W	0.000232976	NA	0.00416173	NA
LOC_Os09g27010	protein kinase APK1B, chloroplast precursor, putative, expressed	N + N/W	0.0038912	NA	9.08745e-08	NA
LOC_Os09g32560	conserved hypothetical protein	N + N/W	4.59823e-07	NA	0.000908106	NA
LOC_Os09g33876	ARIADNE-like protein ARI5, putative, expressed	N + N/W	2.36467e-19	NA	1.48799e-06	NA
LOC_Os09g37394	OsSAUR44 - Auxin-responsive SAUR gene family member, expressed	N + N/W	0.000715246	NA	0.00287184	NA
LOC_Os09g38080	expressed protein	N + N/W	7.30569e-06	NA	0.0041551	NA
LOC_Os10g06700	F-box domain containing protein, expressed	N + N/W	0.000371095	NA	3.33264e-06	NA
LOC_Os10g15390	vicilin storage protein, putative, expressed	N + N/W	0.000209873	NA	0.00103924	NA
LOC_Os10g21314	no annotation	N + N/W	1.61855e-07	NA	0.000631521	NA
LOC_Os10g21346	no annotation	N + N/W	0.00250137	NA	0.00309395	NA
LOC_Os10g22070	glutathione S-transferase GSTU6, putative, expressed	N + N/W	0.0024668	NA	2.25624e-07	NA
LOC_Os10g22570	cellulase containing protein, expressed	N + N/W	0.00311348	NA	0.00013128	NA
LOC_Os10g33370	acyltransferase, putative, expressed	N + N/W	3.93464e-07	NA	0.000315478	NA
LOC_Os10g33630	adaptin ear-binding coat-associated protein 2, putative, expressed	N + N/W	0.00420228	NA	0.00206069	NA
LOC_Os10g38206	no annotation	N + N/W	5.63632e-05	NA	0.00498881	NA
LOC_Os10g38850	amine oxidase, flavin-containing family protein, expressed	N + N/W	0.00220097	NA	1.15525e-05	NA
LOC_Os10g42960	urea active transporter, putative, expressed	N + N/W	0.00176208	NA	0.00020875	NA
LOC_Os11g04030	major facilitator superfamily antiporter, putative, expressed	N + N/W	0.00103167	NA	3.01784e-05	NA
LOC_Os11g11100	DNA binding protein, putative, expressed	N + N/W	0.00195931	NA	0.00285353	NA
LOC_Os11g43960	ADP,ATP carrier protein, putative, expressed	N + N/W	0.0014096	NA	5.19941e-08	NA
LOC_Os11g43970	ATP binding protein, putative, expressed	N + N/W	0.0031326	NA	2.90794e-11	NA
LOC_Os11g45400	glycerol-3-phosphate acyltransferase 1, putative, expressed	N + N/W	0.00177352	NA	8.39673e-28	NA
LOC_Os12g18729	expressed protein	N + N/W	0.00249545	NA	5.84572e-18	NA
LOC_Os12g29960	protein yippee-like, putative, expressed	N + N/W	0.00387063	NA	0.00331725	NA
LOC_Os12g36760	expressed protein	N + N/W	2.80896e-09	NA	0.000306658	NA
LOC_Os12g41900	SET domain containing protein, expressed	N + N/W	2.83428e-05	NA	2.32173e-07	NA
LOC_Os12g43520	expressed protein	N + N/W	1.90801e-05	NA	6.09398e-06	NA
LOC_Os01g03340	Bowman-Birk type bran trypsin inhibitor precursor, putative, expressed	N + N/W	0.000371095	NA	0.000605082	NA
LOC_Os01g13520	auxin response factor 9, putative, expressed	N + N/W	1.05093e-06	NA	0.000181796	NA
LOC_Os01g16124	retrotransposon protein, putative, unclassified, expressed	N + N/W	6.2797e-05	NA	1.0674e-06	NA
LOC_Os01g22550	beta 1, 3 galactosyltransferase, putative, expressed	N + N/W	5.62519e-05	NA	8.90977e-06	NA
LOC_Os01g24710	salt stress-induced protein, putative, expressed	N + N/W	0.0035018	NA	4.33819e-23	NA
LOC_Os01g32350	ATP-dependent Clp protease proteolytic subunit 1, putative, expressed	N + N/W	0.000869832	NA	0.00115735	NA
LOC_Os01g32780	ethylene-responsive protein, putative, expressed	N + N/W	1.55406e-05	NA	1.04965e-32	NA
LOC_Os01g44110	BRASSINOSTEROID INSENSITIVE 1-associated receptor kinase 1 precursor, putative, expressed	N + N/W	0.00304503	NA	0.000382426	NA
LOC_Os01g49680	DNA repair helicase XPB2, putative, expressed	N + N/W	0.000283251	NA	0.00068632	NA
LOC_Os01g56460	mitochondrial glycoprotein, expressed	N + N/W	0.0016315	NA	9.40159e-06	NA
LOC_Os01g56580	ATP binding protein, putative, expressed	N + N/W	1.18302e-05	NA	0.00162357	NA
LOC_Os01g56780	plus-3 domain containing protein, expressed	N + N/W	0.000129626	NA	3.15622e-07	NA
LOC_Os01g64490	ATP binding protein, putative, expressed	N + N/W	1.86003e-07	NA	1.1597e-08	NA
LOC_Os01g66360	2-C-methyl-D-erythritol 4-phosphate cytidylyltransferase, chloroplast precursor, putative, expressed	N + N/W	3.16652e-05	NA	0.00400169	NA
LOC_Os01g68770	selenium-binding protein, putative, expressed	N + N/W	0.00141642	NA	2.07642e-08	NA
LOC_Os01g69100	expressed protein	N + N/W	0.00058129	NA	0.000461836	NA
LOC_Os01g72320	ran GTPase binding protein, putative, expressed	N + N/W	4.84766e-05	NA	0.0002353	NA
LOC_Os01g73430	DNA-directed RNA polymerase alpha subunit, putative	N + N/W	0.00396365	NA	1.75158e-05	NA
LOC_Os02g02730	expressed protein	N + N/W	0.000555874	NA	2.33088e-13	NA
LOC_Os02g02750	ethanolaminephosphotransferase, putative, expressed	N + N/W	0.00136125	NA	1.08688e-07	NA
LOC_Os02g19150	ATP-dependent Clp protease ATP-binding subunit clpX, putative, expressed	N + N/W	5.66885e-09	NA	6.78804e-08	NA
LOC_Os02g19330	expressed protein	N + N/W	1.14037e-05	NA	1.15857e-07	NA
LOC_Os02g43590	ELMO domain-containing protein 2, putative, expressed	N + N/W	0.00311348	NA	0.00180467	NA
LOC_Os02g47470	cytochrome P450 90D2, putative, expressed	N + N/W	0.00452409	NA	2.92227e-06	NA
LOC_Os02g51670	AP2 domain-containing protein, putative, expressed	N + N/W	0.00124372	NA	0.00242444	NA
LOC_Os02g51930	cytokinin-O-glucosyltransferase 2, putative, expressed	N + N/W	0.000911871	NA	1.96008e-15	NA
LOC_Os02g54120	VIP2, putative, expressed	N + N/W	0.00496341	NA	0.000340697	NA
LOC_Os03g06950	cysteine-type endopeptidase/ nucleic acid binding protein, putative, expressed	N + N/W	0.000156708	NA	7.34219e-07	NA
LOC_Os03g07190	expressed protein	N + N/W	2.88317e-07	NA	2.79818e-08	NA
LOC_Os03g19200	heat shock protein binding protein, putative, expressed	N + N/W	0.00202619	NA	0.000312764	NA
LOC_Os03g19760	NHL repeat protein, putative, expressed	N + N/W	0.00298026	NA	6.86834e-05	NA
LOC_Os03g28140	1-phosphatidylinositol-4-phosphate 5-kinase/ zinc ion binding protein, putative, expressed	N + N/W	0.00267794	NA	2.37406e-13	NA
LOC_Os03g39110	expressed protein	N + N/W	0.000989354	NA	0.000287552	NA
LOC_Os03g43670	receptor protein kinase CRINKLY4 precursor, putative, expressed	N + N/W	0.000308676	NA	9.18069e-05	NA
LOC_Os03g45280	dehydrin 13, putative, expressed	N + N/W	0.000787308	NA	0.000205448	NA
LOC_Os03g49720	structural molecule, putative, expressed	N + N/W	0.00335362	NA	0.00166875	NA
LOC_Os03g50390	protein kinase, putative, expressed	N + N/W	8.85042e-05	NA	6.75707e-06	NA
LOC_Os03g56310	cytosolic purine 5-nucleotidase, putative, expressed	N + N/W	2.23542e-05	NA	0.000675117	NA
LOC_Os03g56930	protein app1, putative, expressed	N + N/W	0.000454787	NA	0.000678364	NA
LOC_Os03g58480	seed specific protein Bn15D14A, putative, expressed	N + N/W	3.86777e-05	NA	5.94706e-05	NA
LOC_Os03g60820	sugar transporter family protein, putative, expressed	N + N/W	3.52322e-06	NA	4.11823e-05	NA
LOC_Os03g61990	glycine-rich RNA-binding protein 8, putative, expressed	N + N/W	9.85019e-07	NA	0.000893056	NA
LOC_Os04g28020	expressed protein	N + N/W	8.85042e-05	NA	0.000675293	NA
LOC_Os04g37790	expressed protein	N + N/W	0.001677	NA	2.60751e-14	NA
LOC_Os04g40830	APC2, putative, expressed	N + N/W	0.000188302	NA	3.56542e-06	NA
LOC_Os04g41150	expressed protein	N + N/W	6.40791e-05	NA	0.000589329	NA
LOC_Os04g50100	RING-H2 finger protein ATL5G, putative, expressed	N + N/W	0.000141913	NA	2.32173e-07	NA
LOC_Os04g51240	EF hand family protein, expressed	N + N/W	0.000390047	NA	5.11953e-05	NA
LOC_Os04g56510	protein kinase-like, putative, expressed	N + N/W	0.00232758	NA	0.00291116	NA
LOC_Os04g58020	DNA binding protein, putative, expressed	N + N/W	0.000307568	NA	0.000696133	NA
LOC_Os05g04950	expressed protein	N + N/W	1.86003e-07	NA	2.91727e-07	NA
LOC_Os05g06890	relA-SpoT like protein RSH4, putative, expressed	N + N/W	0.00042599	NA	3.78691e-11	NA
LOC_Os05g44100	trehalose synthase, putative, expressed	N + N/W	1.61855e-07	NA	0.00175149	NA
LOC_Os05g50990	protein binding protein, putative, expressed	N + N/W	4.84766e-05	NA	0.00030218	NA
LOC_Os05g51490	SAPS domain family member 2, putative, expressed	N + N/W	0.00360486	NA	1.45575e-10	NA
LOC_Os06g04680	expressed protein	N + N/W	0.000209873	NA	0.00119904	NA
LOC_Os06g08360	expressed protein	N + N/W	0.000289116	NA	6.85146e-05	NA
LOC_Os06g12630	dehydroascorbate reductase, putative, expressed	N + N/W	0.00159021	NA	3.2721e-06	NA
LOC_Os06g21380	carboxyl-terminal-processing protease precursor, putative, expressed	N + N/W	0.000220401	NA	0.00448349	NA
LOC_Os06g23684	tyrosine aminotransferase, putative, expressed	N + N/W	0.00092911	NA	0.0046066	NA
LOC_Os06g33810	protein binding protein, putative, expressed	N + N/W	0.000362068	NA	3.18992e-07	NA
LOC_Os06g35410	growth regulator, putative, expressed	N + N/W	0.0015527	NA	4.37606e-08	NA
LOC_Os06g45480	metallopeptidase, putative, expressed	N + N/W	0.000323201	NA	0.00271164	NA
LOC_Os06g45770	ATBPM1, putative	N + N/W	3.77489e-05	NA	4.68604e-06	NA
LOC_Os06g51360	lysM domain containing protein, expressed	N + N/W	0.000494769	NA	0.000470592	NA
LOC_Os07g07715	no annotation	N + N/W	0.00167578	NA	0.00151056	NA
LOC_Os07g11010	protein Kinase-associated protein phosphatase, putative, expressed	N + N/W	1.44557e-05	NA	3.04279e-06	NA
LOC_Os07g29360	TPR repeat nuclear phosphoprotein, putative, expressed	N + N/W	0.00253119	NA	1.02361e-06	NA
LOC_Os07g33730	NB-ARC domain containing protein, expressed	N + N/W	0.00136125	NA	0.000160433	NA
LOC_Os07g35004	receptor-like protein kinase homolog RK20-1, putative, expressed	N + N/W	0.000414138	NA	1.31529e-09	NA
LOC_Os07g36140	histone H2A.3, putative, expressed	N + N/W	0.000474433	NA	0.00041902	NA
LOC_Os07g46330	uncharacterized protein UPF0114, putative, expressed	N + N/W	0.0009951	NA	0.00268374	NA
LOC_Os07g46600	RNA pseudouridylate synthase family protein, expressed	N + N/W	0.00052685	NA	0.000874478	NA
LOC_Os07g47860	ATP binding protein, putative, expressed	N + N/W	7.06062e-06	NA	5.75708e-05	NA
LOC_Os07g49210	helicase conserved C-terminal domain containing protein, expressed	N + N/W	0.000201761	NA	0.000399704	NA
LOC_Os07g49380	PWWP domain containing protein, expressed	N + N/W	0.000899852	NA	0.000159039	NA
LOC_Os08g05480	phloem-specific lectin, putative, expressed	N + N/W	0.000182901	NA	1.18869e-05	NA
LOC_Os08g05650	sphingosine kinase, putative, expressed	N + N/W	2.31762e-05	NA	2.3495e-05	NA
LOC_Os08g13920	xyloglucan endotransglycosylase/hydrolase protein 8 precursor, putative, expressed	N + N/W	0.000714741	NA	3.87495e-07	NA
LOC_Os08g19140	ATP binding protein, putative, expressed	N + N/W	0.000999906	NA	7.17268e-06	NA
LOC_Os08g22354	polyadenylate-binding protein 2, putative, expressed	N + N/W	0.000512526	NA	6.11839e-08	NA
LOC_Os08g29100	SAM domain family protein, expressed	N + N/W	9.10791e-08	NA	0.000134203	NA
LOC_Os09g02400	RNA-binding region RNP-1, putative, expressed	N + N/W	8.18504e-07	NA	0.000908106	NA
LOC_Os09g11240	expressed protein	N + N/W	7.75116e-05	NA	0.00312091	NA
LOC_Os09g24580	calmodulin-like protein, putative, expressed	N + N/W	0.00259016	NA	1.64019e-09	NA
LOC_Os09g25740	expressed protein	N + N/W	0.000183683	NA	1.48151e-05	NA
LOC_Os09g26620	auxin-repressed protein, putative, expressed	N + N/W	0.00392003	NA	1.45487e-05	NA
LOC_Os09g29800	expressed protein	N + N/W	0.00259016	NA	2.28122e-07	NA
LOC_Os09g31498	dihydroflavonol-4-reductase, putative, expressed	N + N/W	0.0033595	NA	0.000593724	NA
LOC_Os09g32740	ubiquitin carboxyl-terminal hydrolase family protein, expressed	N + N/W	6.40791e-05	NA	0.000428852	NA
LOC_Os09g39270	expressed protein	N + N/W	0.00303675	NA	0.000121358	NA
LOC_Os10g02240	peptide transporter PTR2, putative, expressed	N + N/W	9.10791e-08	NA	0.00330908	NA
LOC_Os10g28610	expressed protein	N + N/W	0.0033595	NA	7.40321e-05	NA
LOC_Os10g34310	rf1 protein, mitochondrial precursor, putative, expressed	N + N/W	9.63353e-06	NA	7.7267e-07	NA
LOC_Os10g37410	GTPase activator protein of Rab-like small GTPases-like protein, putative, expressed	N + N/W	2.11461e-06	NA	9.67453e-07	NA
LOC_Os11g06130	PHD-finger family protein, expressed	N + N/W	0.000123053	NA	6.47858e-05	NA
LOC_Os11g13670	gibberellin receptor GID1L2, putative, expressed	N + N/W	2.57407e-07	NA	0.0013662	NA
LOC_Os11g30210	NB-ARC domain containing protein	N + N/W	0.00391521	NA	0.00311519	NA
LOC_Os11g32810	F-box domain containing protein, expressed	N + N/W	2.40789e-06	NA	3.45936e-09	NA
LOC_Os11g32880	transcription-repair coupling factor, putative, expressed	N + N/W	0.000499748	NA	0.00305025	NA
LOC_Os12g02390	vacuolar sorting receptor 1 precursor, putative, expressed	N + N/W	0.000899852	NA	0.000399805	NA
LOC_Os12g06670	ATP binding protein, putative, expressed	N + N/W	0.00149941	NA	0.00116169	NA
LOC_Os12g07950	NAD-dependent deacetylase sirtuin-4, putative, expressed	N + N/W	0.000738198	NA	6.25356e-09	NA
LOC_Os12g09570	chloroplast outer envelope protein 86, putative, expressed	N + N/W	0.000161349	NA	3.59735e-09	NA
LOC_Os12g18770	oxysterol binding protein, putative, expressed	N + N/W	9.40362e-05	NA	0.00038133	NA
LOC_Os12g20150	chloroplast alpha-glucan water dikinase isoform 3, putative, expressed	N + N/W	3.06952e-05	NA	3.47638e-08	NA
LOC_Os12g24540	PHD-finger family protein, expressed	N + N/W	0.000181126	NA	1.53492e-07	NA
LOC_Os12g36640	fiber protein Fb19, putative, expressed	N + N/W	0.000722315	NA	2.99772e-09	NA
LOC_Os12g39200	seed maturation protein PM23, putative, expressed	N + N/W	5.03758e-07	NA	0.00496071	NA
LOC_Os12g42430	calmodulin binding protein, putative, expressed	N + N/W	0.00231667	NA	7.69238e-07	NA
LOC_Os12g44390	TTN8, putative, expressed	N + N/W	0.00311348	NA	2.37406e-13	NA
LOC_Os01g09540	stem 28 kDa glycoprotein precursor, putative, expressed	W + NxW	NA	0.00022062	NA	0.00100413
LOC_Os01g11670	serine carboxypeptidase CPVL precursor, putative, expressed	W + NxW	NA	0.000100018	NA	2.39824e-05
LOC_Os01g13740	myb-like DNA-binding domain, SHAQKYF class family protein, expressed	W + NxW	NA	0.000170129	NA	1.3535e-09
LOC_Os01g37980	vesicle transport v-SNARE 13, putative, expressed	W + NxW	NA	0.00189577	NA	0.00308343
LOC_Os01g40280	integral membrane protein, putative, expressed	W + NxW	NA	4.93075e-09	NA	0.000419534
LOC_Os01g40570	outer plastidial membrane protein porin, putative, expressed	W + NxW	NA	0.000755643	NA	0.000123873
LOC_Os01g50849	expressed protein	W + NxW	NA	0.000186509	NA	0.00152693
LOC_Os01g56790	expressed protein	W + NxW	NA	5.90636e-10	NA	0.000231903
LOC_Os01g65330	expressed protein	W + NxW	NA	0.00144571	NA	0.000198527
LOC_Os01g68160	histone deacetylase 2b, putative, expressed	W + NxW	NA	0.000406729	NA	0.00371335
LOC_Os01g68680	UDP-N-acetylglucosamine--peptide N-acetylglucosaminyltransferase SEC, putative, expressed	W + NxW	NA	7.47792e-06	NA	2.43356e-08
LOC_Os01g71094	basic 7S globulin 2 precursor, putative, expressed	W + NxW	NA	0.000411131	NA	6.33387e-05
LOC_Os02g03940	expressed protein	W + NxW	NA	3.85138e-07	NA	0.0017138
LOC_Os02g10350	MLO-like protein 2, putative, expressed	W + NxW	NA	0.000884626	NA	5.35747e-10
LOC_Os02g21460	glutathione S-transferase, C-terminal-like, putative, expressed	W + NxW	NA	0.00133204	NA	1.88666e-12
LOC_Os02g33020	SOUL heme-binding protein, putative, expressed	W + NxW	NA	0.000770523	NA	0.000505367
LOC_Os02g35190	chloride channel protein CLC-c, putative, expressed	W + NxW	NA	3.5783e-07	NA	9.11938e-06
LOC_Os02g37109	vegetative cell wall protein gp1 precursor, putative, expressed	W + NxW	NA	1.92638e-05	NA	0.0012759
LOC_Os02g41860	aquaporin PIP2.2, putative, expressed	W + NxW	NA	1.29462e-06	NA	5.71169e-09
LOC_Os02g58540	RING-H2 finger protein ATL2A, putative, expressed	W + NxW	NA	8.26398e-05	NA	0.000490662
LOC_Os03g03440	expressed protein	W + NxW	NA	1.53486e-05	NA	5.96049e-06
LOC_Os03g07980	expressed protein	W + NxW	NA	9.58509e-05	NA	2.16583e-05
LOC_Os03g08600	transferase, transferring glycosyl groups, putative, expressed	W + NxW	NA	3.0097e-06	NA	0.00383238
LOC_Os03g10050	serine acetyltransferase 1, putative, expressed	W + NxW	NA	0.00369736	NA	3.50525e-07
LOC_Os03g20380	CIPK-like protein 1, putative, expressed	W + NxW	NA	0.00387355	NA	0.00115395
LOC_Os03g26030	expressed protein	W + NxW	NA	0.00379647	NA	0.000104886
LOC_Os03g31300	chaperone clpB 1, putative, expressed	W + NxW	NA	0.00348972	NA	4.48782e-06
LOC_Os03g31839	retrotransposon protein, putative, unclassified	W + NxW	NA	0.00101537	NA	0.000281854
LOC_Os03g39655	no annotation	W + NxW	NA	0.000462776	NA	1.37449e-05
LOC_Os03g43720	synaptic vesicle 2-related protein, putative, expressed	W + NxW	NA	3.48491e-05	NA	1.35264e-10
LOC_Os03g46260	expressed protein	W + NxW	NA	0.000128553	NA	0.000350753
LOC_Os03g48430	1-aminocyclopropane-1-carboxylate oxidase, putative, expressed	W + NxW	NA	0.00011487	NA	0.00171137
LOC_Os03g50150	disease resistance protein, putative, expressed	W + NxW	NA	0.00078587	NA	0.000515641
LOC_Os03g51250	adenylyl cyclase-associated protein 1, putative, expressed	W + NxW	NA	0.000253047	NA	1.95314e-09
LOC_Os03g55240	cytochrome P450 81E1, putative, expressed	W + NxW	NA	2.01181e-15	NA	0.00135347
LOC_Os03g59774	expressed protein	W + NxW	NA	0.00423393	NA	0.000551051
LOC_Os03g60580	actin-depolymerizing factor 4, putative, expressed	W + NxW	NA	9.71887e-13	NA	6.70792e-05
LOC_Os03g64014	expressed protein	W + NxW	NA	0.000833593	NA	0.00227052
LOC_Os04g26400	expressed protein	W + NxW	NA	0.000774595	NA	0.00171347
LOC_Os04g39629	RNA recognition motif family protein, expressed	W + NxW	NA	1.21096e-05	NA	4.86749e-07
LOC_Os04g48375	no annotation	W + NxW	NA	0.000100018	NA	0.000100826
LOC_Os04g48380	lysM domain containing protein	W + NxW	NA	0.000792506	NA	0.000112846
LOC_Os04g53170	bromodomain containing protein, expressed	W + NxW	NA	3.82308e-05	NA	9.51465e-09
LOC_Os04g58070	aspartic proteinase nepenthesin-2 precursor, putative, expressed	W + NxW	NA	3.8256e-05	NA	0.000961746
LOC_Os05g07960	F-box protein interaction domain containing protein, expressed	W + NxW	NA	0.000857077	NA	0.0043589
LOC_Os05g12400	BURP-domain containing protein, putative, expressed	W + NxW	NA	1.98646e-11	NA	0.000378958
LOC_Os05g28120	retrotransposon protein, putative, unclassified	W + NxW	NA	0.000905456	NA	8.42583e-09
LOC_Os05g31760	annexin-like protein RJ4, putative, expressed	W + NxW	NA	0.000711082	NA	0.000265023
LOC_Os05g32220	50S ribosomal protein L1, putative, expressed	W + NxW	NA	0.000293181	NA	1.48712e-06
LOC_Os05g32420	expressed protein	W + NxW	NA	1.29462e-06	NA	0.000515641
LOC_Os06g34040	4-methyl-5-thiazole monophosphate biosynthesis protein, putative, expressed	W + NxW	NA	1.0006e-07	NA	9.32844e-07
LOC_Os06g47560	conserved hypothetical protein	W + NxW	NA	0.000985522	NA	0.000102424
LOC_Os06g47800	disease resistance protein RGA3, putative, expressed	W + NxW	NA	4.28379e-05	NA	0.000796285
LOC_Os07g01250	tobamovirus multiplication 1 homolog 3, putative, expressed	W + NxW	NA	7.05502e-05	NA	0.000113815
LOC_Os07g23120	expressed protein	W + NxW	NA	0.000452192	NA	0.00380541
LOC_Os07g23270	transposon protein, putative, CACTA, En/Spm sub-class	W + NxW	NA	0.000945349	NA	5.96049e-06
LOC_Os07g26150	RADIALIS, putative, expressed	W + NxW	NA	1.01462e-11	NA	0.000850992
LOC_Os07g32480	mitotic checkpoint serine/threonine-protein kinase BUB1, putative, expressed	W + NxW	NA	0.00208002	NA	4.36967e-05
LOC_Os07g33270	expressed protein	W + NxW	NA	0.00466292	NA	5.47247e-06
LOC_Os08g03400	expressed protein	W + NxW	NA	0.000225417	NA	1.09658e-05
LOC_Os08g16470	expressed protein	W + NxW	NA	0.00299821	NA	5.49578e-07
LOC_Os08g32930	expressed protein	W + NxW	NA	0.000864052	NA	1.22357e-07
LOC_Os09g15980	expressed protein	W + NxW	NA	1.19358e-06	NA	0.00241446
LOC_Os09g18230	protein kinase domain containing protein, expressed	W + NxW	NA	3.52152e-07	NA	0.00278199
LOC_Os09g28060	phosphatidylinositol-4-phosphate 5-kinase, putative, expressed	W + NxW	NA	0.000864052	NA	3.89705e-09
LOC_Os09g29470	expressed protein	W + NxW	NA	0.000754066	NA	2.32857e-05
LOC_Os09g31130	tonoplast dicarboxylate transporter, putative, expressed	W + NxW	NA	0.000833593	NA	9.80006e-06
LOC_Os09g31360	expressed protein	W + NxW	NA	0.000112835	NA	1.57901e-07
LOC_Os09g32270	expressed protein	W + NxW	NA	0.00356953	NA	0.000353949
LOC_Os09g36800	3-dehydroquinate synthase, putative, expressed	W + NxW	NA	0.00415719	NA	2.28139e-07
LOC_Os10g39030	bell-like homeodomain protein 3, putative, expressed	W + NxW	NA	1.2977e-07	NA	0.000325248
LOC_Os10g41870	expressed protein	W + NxW	NA	8.11302e-10	NA	0.000808854
LOC_Os11g14140	protein kinase Kelch repeat:Kelch, putative, expressed	W + NxW	NA	8.59532e-05	NA	1.62906e-08
LOC_Os11g25560	BHLH transcription factor, putative, expressed	W + NxW	NA	0.000234301	NA	0.000350753
LOC_Os11g36150	receptor-like protein kinase precursor, putative, expressed	W + NxW	NA	0.000509381	NA	0.00166271
LOC_Os12g03750	NB-ARC domain containing protein, expressed	W + NxW	NA	5.28335e-05	NA	0.00433465
LOC_Os12g16524	expressed protein	W + NxW	NA	0.000223813	NA	1.2231e-07
LOC_Os12g35340	OsGrx_C11 - glutaredoxin subgroup III, expressed	W + NxW	NA	0.00144571	NA	1.55252e-12
LOC_Os12g41060	AP2 domain containing protein, expressed	W + NxW	NA	1.88018e-05	NA	1.78999e-09
LOC_Os12g43570	hypothetical protein	W + NxW	NA	0.000462776	NA	4.84082e-11
LOC_Os01g04450	OsWAK2 - OsWAK receptor-like cytoplasmic kinase (OsWAK-RLCK), expressed	W + NxW	NA	0.00369736	NA	2.71951e-06
LOC_Os01g06470	importin alpha-2 subunit, putative, expressed	W + NxW	NA	0.00297815	NA	0.00010002
LOC_Os01g12200	expressed protein	W + NxW	NA	8.96531e-09	NA	2.58163e-12
LOC_Os01g12920	thioesterase family protein, expressed	W + NxW	NA	5.12262e-06	NA	0.000397219
LOC_Os01g51050	agglutinin, putative, expressed	W + NxW	NA	4.03234e-08	NA	0.0016799
LOC_Os01g63150	retrotransposon protein, putative, Ty3-gypsy subclass, expressed	W + NxW	NA	2.65142e-07	NA	0.000352287
LOC_Os01g71630	expressed protein	W + NxW	NA	0.00011487	NA	7.55789e-05
LOC_Os02g02000	cytochrome P450 74A4, putative, expressed	W + NxW	NA	5.25576e-07	NA	1.13286e-08
LOC_Os02g07980	expressed protein	W + NxW	NA	0.00034789	NA	4.48782e-06
LOC_Os02g35710	hypothetical protein	W + NxW	NA	0.000754066	NA	0.000192419
LOC_Os02g37856	expressed protein	W + NxW	NA	3.90341e-10	NA	0.000743336
LOC_Os02g55540	ubiquitin-protein ligase, putative, expressed	W + NxW	NA	0.000603066	NA	3.87999e-07
LOC_Os03g02730	oxidoreductase, putative, expressed	W + NxW	NA	0.000126126	NA	8.70652e-06
LOC_Os03g20410	aquaporin SIP2.1, putative, expressed	W + NxW	NA	1.96232e-06	NA	1.04818e-06
LOC_Os03g41330	seed specific protein Bn15D17A, putative, expressed	W + NxW	NA	0.00158055	NA	2.9928e-06
LOC_Os03g59050	ATP-dependent RNA helicase ded1, putative, expressed	W + NxW	NA	0.00369736	NA	1.34657e-06
LOC_Os04g38500	hypothetical protein	W + NxW	NA	0.00318357	NA	0.00180593
LOC_Os04g42430	calcium binding atopy-related autoantigen 1, putative, expressed	W + NxW	NA	0.00112244	NA	1.69251e-07
LOC_Os04g55790	expressed protein	W + NxW	NA	3.42372e-05	NA	0.0016145
LOC_Os05g50230	expressed protein	W + NxW	NA	0.000390027	NA	0.000105799
LOC_Os07g04110	lectin-like receptor kinase 7, putative, expressed	W + NxW	NA	0.00339191	NA	0.000231903
LOC_Os07g29420	DNA-directed RNA polymerase III subunit 22.9 kDa polypeptide, putative, expressed	W + NxW	NA	0.000326195	NA	1.28247e-05
LOC_Os07g30240	mutS family domain IV containing protein	W + NxW	NA	0.000119237	NA	7.06766e-05
LOC_Os07g32570	OsAPRL1 - Oryza sativa adenosine 5'-phosphosulfate reductase-like, expressed	W + NxW	NA	0.00100167	NA	5.87459e-05
LOC_Os07g38230	expressed protein	W + NxW	NA	0.000146957	NA	6.78972e-05
LOC_Os09g28650	gibberellin receptor GID1L2, putative, expressed	W + NxW	NA	1.1662e-06	NA	5.91938e-06
LOC_Os09g35830	RNA-binding protein, putative, expressed	W + NxW	NA	9.65552e-05	NA	9.02161e-08
LOC_Os10g35060	Ser/Thr protein phosphatase family, putative, expressed	W + NxW	NA	0.000243117	NA	1.4707e-09
LOC_Os10g39770	RING-H2 finger protein ATL2B, putative, expressed	W + NxW	NA	0.00194252	NA	0.00241032
LOC_Os11g04409	expressed protein	W + NxW	NA	0.0020904	NA	1.80032e-05
LOC_Os11g25040	plant-specific domain TIGR01615 family protein, expressed	W + NxW	NA	4.28379e-05	NA	2.49434e-06
LOC_Os12g12850	ATP-dependent Clp protease ATP-binding subunit clpA homolog,chloroplast precursor, putative, expressed	W + NxW	NA	0.0018162	NA	4.64461e-06
LOC_Os12g40920	light-inducible protein CPRF-2, putative, expressed	W + NxW	NA	3.62147e-05	NA	2.71901e-06
LOC_Os12g41920	single myb histone 6, putative, expressed	W + NxW	NA	0.00202709	NA	0.00401632
LOC_Os01g01130	snurportin-1, putative, expressed	N + NxW	7.70114e-10	NA	NA	4.836e-07
LOC_Os01g01610	HESB-like domain-containing protein 2, mitochondrial precursor, putative, expressed	N + NxW	1.96876e-05	NA	NA	0.00442706
LOC_Os01g01680	expressed protein	N + NxW	0.000176535	NA	NA	0.000896105
LOC_Os01g02560	Ser/Thr receptor-like kinase, putative, expressed	N + NxW	2.4203e-05	NA	NA	6.30974e-06
LOC_Os01g02760	receptor-like kinase, putative, expressed	N + NxW	1.61282e-10	NA	NA	9.04116e-05
LOC_Os01g02830	receptor-like kinase ARK1AS, putative, expressed	N + NxW	0.000163159	NA	NA	0.00101128
LOC_Os01g02900	HGA6, putative, expressed	N + NxW	0.0021745	NA	NA	5.26549e-06
LOC_Os01g03040	expressed protein	N + NxW	2.04666e-07	NA	NA	8.48515e-08
LOC_Os01g03110	expressed protein	N + NxW	3.6197e-05	NA	NA	9.63741e-08
LOC_Os01g03549	copper ion binding protein, putative, expressed	N + NxW	4.8123e-13	NA	NA	8.94741e-22
LOC_Os01g03730	nuclease PA3, putative, expressed	N + NxW	6.51952e-05	NA	NA	0.000565534
LOC_Os01g04330	calmodulin-related protein 2, touch-induced, putative, expressed	N + NxW	8.76181e-09	NA	NA	0.000578213
LOC_Os01g05670	synaptic glycoprotein SC2, putative, expressed	N + NxW	7.64017e-07	NA	NA	2.58056e-07
LOC_Os01g05970	core histone H2A/H2B/H3/H4 family protein, expressed	N + NxW	0.00149502	NA	NA	1.92082e-06
LOC_Os01g06890	protein kinase/ protein binding protein, putative, expressed	N + NxW	1.70378e-05	NA	NA	2.4511e-07
LOC_Os01g06900	verticillium wilt disease resistance protein Ve2, putative, expressed	N + NxW	8.76271e-09	NA	NA	1.07246e-06
LOC_Os01g07530	stachyose synthase precursor, putative, expressed	N + NxW	3.6894e-09	NA	NA	0.00478837
LOC_Os01g07770	peroxidase 25 precursor, putative	N + NxW	7.14672e-05	NA	NA	1.68906e-08
LOC_Os01g08460	TMS membrane protein/tumour differentially expressed protein containing protein, expressed	N + NxW	0.0011001	NA	NA	4.83039e-16
LOC_Os01g09190	expressed protein	N + NxW	2.90846e-05	NA	NA	0.000561354
LOC_Os01g09700	1-aminocyclopropane-1-carboxylate synthase 7, putative, expressed	N + NxW	0.00470029	NA	NA	1.80768e-08
LOC_Os01g11590	expressed protein	N + NxW	7.42077e-07	NA	NA	3.79338e-06
LOC_Os01g12680	C4-dicarboxylate transporter/malic acid transport protein, expressed	N + NxW	0.000695045	NA	NA	1.18671e-06
LOC_Os01g12830	glyoxylate reductase, putative, expressed	N + NxW	1.35984e-05	NA	NA	2.19258e-12
LOC_Os01g13780	expressed protein	N + NxW	0.000963431	NA	NA	0.00355559
LOC_Os01g16750	disulfide oxidoreductase/ monooxygenase/ oxidoreductase, putative	N + NxW	1.83878e-05	NA	NA	5.07392e-09
LOC_Os01g18220	expressed protein	N + NxW	0.00120893	NA	NA	0.00380111
LOC_Os01g18400	endochitinase 1 precursor, putative, expressed	N + NxW	0.00490466	NA	NA	2.94982e-06
LOC_Os01g24490	expressed protein	N + NxW	7.16804e-07	NA	NA	0.00117467
LOC_Os01g26390	ATP binding protein, putative, expressed	N + NxW	0.000459952	NA	NA	2.58798e-05
LOC_Os01g27230	12-oxophytodienoate reductase 2, putative, expressed	N + NxW	1.73598e-07	NA	NA	3.82739e-06
LOC_Os01g36790	protein kinase, putative, expressed	N + NxW	0.00151134	NA	NA	0.000685734
LOC_Os01g37130	protein phosphatase 2C PPH1, putative, expressed	N + NxW	1.2814e-11	NA	NA	1.30226e-06
LOC_Os01g37750	glutathione S-transferase GSTU6, putative, expressed	N + NxW	9.76431e-14	NA	NA	1.05363e-06
LOC_Os01g38110	cytochrome P450 76C4, putative, expressed	N + NxW	0.00107887	NA	NA	0.0045145
LOC_Os01g40480	phosphoribosylanthranilate transferase, 3 partial, putative, expressed	N + NxW	2.36169e-06	NA	NA	0.00121199
LOC_Os01g42330	retrotransposon protein, putative, unclassified	N + NxW	1.26581e-09	NA	NA	0.00117334
LOC_Os01g42800	uncharacterised protein family protein, expressed	N + NxW	0.000103766	NA	NA	9.00642e-06
LOC_Os01g42820	heterogeneous nuclear ribonucleoprotein A3 homolog 2, putative, expressed	N + NxW	4.14408e-11	NA	NA	0.000590915
LOC_Os01g42880	3-N-debenzoyl-2-deoxytaxol N-benzoyltransferase, putative, expressed	N + NxW	4.50607e-05	NA	NA	0.0049341
LOC_Os01g43030	NMDA receptor-regulated 1-like protein, putative, expressed	N + NxW	0.00016272	NA	NA	5.92387e-06
LOC_Os01g43750	cytochrome P450 72A1, putative, expressed	N + NxW	2.16626e-13	NA	NA	0.000111526
LOC_Os01g43774	cytochrome P450 72A1, putative, expressed	N + NxW	0.00146199	NA	NA	0.000859597
LOC_Os01g44190	conserved hypothetical protein	N + NxW	0.00325294	NA	NA	0.00108657
LOC_Os01g44210	50S ribosomal protein L31, putative, expressed	N + NxW	0.00160223	NA	NA	1.58901e-07
LOC_Os01g45520	D-mannose binding lectin family protein	N + NxW	0.00151901	NA	NA	0.000224235
LOC_Os01g45700	expressed protein	N + NxW	0.00359881	NA	NA	0.00449227
LOC_Os01g46810	viral A-type inclusion protein repeat containing protein, expressed	N + NxW	0.000356175	NA	NA	1.94097e-05
LOC_Os01g47430	expressed protein	N + NxW	0.000768712	NA	NA	1.67599e-08
LOC_Os01g47630	expressed protein	N + NxW	2.37879e-08	NA	NA	6.96018e-10
LOC_Os01g48620	expressed protein	N + NxW	1.27654e-05	NA	NA	0.000894062
LOC_Os01g48830	expressed protein	N + NxW	0.000131006	NA	NA	0.000118678
LOC_Os01g51250	Grave disease carrier protein, putative, expressed	N + NxW	0.00146095	NA	NA	0.00314328
LOC_Os01g52070	potassium channel AKT1, putative	N + NxW	0.00048196	NA	NA	0.000809846
LOC_Os01g52594	expressed protein	N + NxW	5.76494e-05	NA	NA	1.9027e-05
LOC_Os01g52750	subtilisin-like protease precursor, putative, expressed	N + NxW	1.02171e-08	NA	NA	1.9567e-08
LOC_Os01g53040	OsWRKY14 - Superfamily of rice TFs having WRKY and zinc finger domains, expressed	N + NxW	4.31958e-09	NA	NA	2.54077e-05
LOC_Os01g53260	OsWRKY23 - Superfamily of rice TFs having WRKY and zinc finger domains, expressed	N + NxW	1.36053e-06	NA	NA	0.000380853
LOC_Os01g53500	RING-H2 finger protein ATL2M, putative, expressed	N + NxW	5.0413e-08	NA	NA	0.000804062
LOC_Os01g54010	glutamate carboxypeptidase 2, putative, expressed	N + NxW	7.18459e-14	NA	NA	2.87895e-05
LOC_Os01g55110	RING-H2 finger protein ATL2K, putative, expressed	N + NxW	0.000996934	NA	NA	1.57023e-07
LOC_Os01g55370	expressed protein	N + NxW	7.50093e-05	NA	NA	0.00117334
LOC_Os01g55750	TCP family transcription factor containing protein, expressed	N + NxW	4.79301e-08	NA	NA	0.00186313
LOC_Os01g56390	F-box domain containing protein, expressed	N + NxW	3.9037e-05	NA	NA	0.000512927
LOC_Os01g56630	dymeclin, putative, expressed	N + NxW	0.00108597	NA	NA	0.00222939
LOC_Os01g58240	peptidase/ subtilase, putative, expressed	N + NxW	1.25295e-08	NA	NA	0.000505092
LOC_Os01g58280	cucumisin precursor, putative, expressed	N + NxW	1.94857e-07	NA	NA	0.00240688
LOC_Os01g58870	plastidic phosphate translocator-like protein1, putative, expressed	N + NxW	8.12718e-08	NA	NA	0.00032721
LOC_Os01g59140	DNA-directed RNA polymerases II 24 kDa polypeptide, putative, expressed	N + NxW	0.000330751	NA	NA	0.00286308
LOC_Os01g59340	dihydropyrimidinase, putative, expressed	N + NxW	2.73858e-06	NA	NA	0.000729579
LOC_Os01g59970	expressed protein	N + NxW	0.00311224	NA	NA	0.000394158
LOC_Os01g60280	ATP binding protein, putative, expressed	N + NxW	6.06633e-06	NA	NA	2.31588e-10
LOC_Os01g61120	expressed protein	N + NxW	0.000811652	NA	NA	3.0451e-12
LOC_Os01g62060	plant-specific domain TIGR01589 family protein, expressed	N + NxW	6.87892e-07	NA	NA	2.17089e-06
LOC_Os01g62430	elicitor-responsive protein 1, putative, expressed	N + NxW	0.000885145	NA	NA	1.73948e-06
LOC_Os01g64440	expressed protein	N + NxW	1.18006e-07	NA	NA	1.07281e-08
LOC_Os01g65030	S-locus-specific glycoprotein S13 precursor, putative, expressed	N + NxW	2.3573e-15	NA	NA	2.89053e-06
LOC_Os01g66130	armadillo-repeat containing protein, putative, expressed	N + NxW	3.10446e-06	NA	NA	4.39027e-06
LOC_Os01g66150	expressed protein	N + NxW	0.0034387	NA	NA	0.000282833
LOC_Os01g66940	fructokinase-1, putative, expressed	N + NxW	2.01277e-09	NA	NA	5.19602e-18
LOC_Os01g67054	calreticulin-3 precursor, putative, expressed	N + NxW	1.90249e-06	NA	NA	1.1217e-06
LOC_Os01g67160	cell division control protein 2 homolog C, putative, expressed	N + NxW	2.33255e-05	NA	NA	4.71177e-05
LOC_Os01g68740	loricrin, putative, expressed	N + NxW	4.21067e-05	NA	NA	3.48713e-06
LOC_Os01g70200	secondary cell wall-related glycosyltransferase family 47, putative, expressed	N + NxW	0.000148924	NA	NA	0.00144899
LOC_Os01g70310	inducer of CBF expression 2, putative, expressed	N + NxW	1.19521e-08	NA	NA	1.13159e-08
LOC_Os01g72120	glutathione S-transferase, putative, expressed	N + NxW	0.000353178	NA	NA	0.00242544
LOC_Os01g73690	antiporter/ drug transporter/ transporter, putative, expressed	N + NxW	0.00160223	NA	NA	0.000725127
LOC_Os01g74320	ring zinc finger protein, putative, expressed	N + NxW	2.16502e-07	NA	NA	0.00226691
LOC_Os01g74370	expressed protein	N + NxW	7.27951e-06	NA	NA	3.87434e-06
LOC_Os02g01010	OsPDIL1-4 - Oryza sativa protein disulfide isomerase, expressed	N + NxW	0.0025422	NA	NA	0.00217221
LOC_Os02g02470	WW domain-containing oxidoreductase, putative, expressed	N + NxW	1.35096e-07	NA	NA	3.43608e-05
LOC_Os02g03010	expressed protein	N + NxW	6.77772e-07	NA	NA	2.06978e-05
LOC_Os02g03840	expressed protein	N + NxW	2.84881e-10	NA	NA	2.89172e-06
LOC_Os02g04120	bifunctional coenzyme A synthase, putative, expressed	N + NxW	0.000145632	NA	NA	8.36178e-06
LOC_Os02g04170	L-aspartate oxidase 1, putative, expressed	N + NxW	2.15784e-10	NA	NA	3.12258e-13
LOC_Os02g04180	UL36 tegument protein, putative, expressed	N + NxW	0.00489006	NA	NA	1.89918e-10
LOC_Os02g04510	UOS1, putative	N + NxW	3.65024e-10	NA	NA	7.97935e-06
LOC_Os02g04550	expressed protein	N + NxW	1.14247e-08	NA	NA	4.83039e-16
LOC_Os02g05950	phytosulfokine receptor precursor, putative, expressed	N + NxW	0.0024354	NA	NA	0.000266689
LOC_Os02g05960	phytosulfokine receptor precursor, putative, expressed	N + NxW	0.000103422	NA	NA	0.00196303
LOC_Os02g06170	expressed protein	N + NxW	6.29974e-08	NA	NA	0.00041393
LOC_Os02g06200	phytosulfokine receptor precursor, putative, expressed	N + NxW	4.91689e-14	NA	NA	1.28023e-07
LOC_Os02g06790	expressed protein	N + NxW	7.78802e-06	NA	NA	0.000536744
LOC_Os02g06910	auxin response factor 6, putative, expressed	N + NxW	3.57784e-06	NA	NA	0.000121273
LOC_Os02g06930	serine/threonine-protein kinase receptor precursor, putative, expressed	N + NxW	3.04163e-06	NA	NA	5.56915e-06
LOC_Os02g07160	4-hydroxyphenylpyruvate dioxygenase, putative, expressed	N + NxW	0.000862696	NA	NA	5.1635e-06
LOC_Os02g07920	expressed protein	N + NxW	3.75106e-09	NA	NA	3.1093e-06
LOC_Os02g09490	cinnamyl alcohol dehydrogenase, putative, expressed	N + NxW	2.43275e-12	NA	NA	4.64466e-06
LOC_Os02g10040	guanine nucleotide-exchange protein-like, putative, expressed	N + NxW	3.44966e-06	NA	NA	7.52532e-06
LOC_Os02g11070	fatty acid elongase, putative, expressed	N + NxW	3.87227e-07	NA	NA	3.92837e-06
LOC_Os02g12010	receptor-like protein kinase precursor, putative	N + NxW	2.88235e-09	NA	NA	1.53084e-05
LOC_Os02g13060	expressed protein	N + NxW	1.10081e-06	NA	NA	5.15645e-06
LOC_Os02g13100	catalytic/ protein phosphatase type 2C, putative, expressed	N + NxW	0.000351793	NA	NA	0.000528858
LOC_Os02g13380	early nodulin 93, putative, expressed	N + NxW	1.62997e-06	NA	NA	3.19458e-07
LOC_Os02g13430	receptor-like protein kinase 5 precursor, putative, expressed	N + NxW	0.000150171	NA	NA	5.40155e-05
LOC_Os02g13870	aquaporin NIP1.2, putative, expressed	N + NxW	3.65777e-11	NA	NA	0.00145267
LOC_Os02g15120	RING-H2 finger protein ATL1N precursor, putative, expressed	N + NxW	0.00197937	NA	NA	9.14565e-07
LOC_Os02g16540	OsWRKY39v2 - Superfamily of rice TFs having WRKY and zinc finger domains, expressed	N + NxW	1.70423e-11	NA	NA	9.99983e-11
LOC_Os02g17304	resistance protein, putative, expressed	N + NxW	4.1065e-06	NA	NA	0.000149016
LOC_Os02g17940	leucoanthocyanidin dioxygenase, putative, expressed	N + NxW	4.9996e-05	NA	NA	8.31289e-06
LOC_Os02g18000	disease resistance protein RGA2, putative, expressed	N + NxW	0.000300815	NA	NA	1.10909e-05
LOC_Os02g18180	ATP-binding cassette sub-family E member 1, putative, expressed	N + NxW	0.000289416	NA	NA	5.71536e-06
LOC_Os02g18640	F-box domain containing protein, expressed	N + NxW	1.43662e-09	NA	NA	1.6923e-09
LOC_Os02g22190	HGA1, putative, expressed	N + NxW	4.37401e-06	NA	NA	0.00155481
LOC_Os02g22380	glycosyltransferase, putative, expressed	N + NxW	4.44962e-08	NA	NA	0.000184632
LOC_Os02g26614	retrotransposon protein, putative, unclassified	N + NxW	0.003152	NA	NA	0.00481141
LOC_Os02g27592	expressed protein	N + NxW	1.12432e-13	NA	NA	7.97276e-08
LOC_Os02g30320	drought-induced protein 1, putative, expressed	N + NxW	7.03483e-06	NA	NA	1.51313e-05
LOC_Os02g32730	alkaline/neutral invertase, putative, expressed	N + NxW	2.86187e-06	NA	NA	8.94741e-22
LOC_Os02g33330	expressed protein	N + NxW	3.65777e-11	NA	NA	7.05446e-08
LOC_Os02g34990	amino acid binding protein, putative, expressed	N + NxW	2.52929e-13	NA	NA	0.000282833
LOC_Os02g35160	ligatin, putative, expressed	N + NxW	5.43829e-10	NA	NA	3.69238e-06
LOC_Os02g35500	2-hydroxy-3-oxopropionate reductase, putative, expressed	N + NxW	4.66483e-06	NA	NA	1.32268e-16
LOC_Os02g36330	RING-H2 finger protein ATL1O, putative, expressed	N + NxW	1.39762e-08	NA	NA	5.87776e-07
LOC_Os02g36974	14-3-3-like protein B, putative, expressed	N + NxW	3.12384e-07	NA	NA	6.94841e-08
LOC_Os02g37180	expressed protein	N + NxW	1.99752e-08	NA	NA	0.000204331
LOC_Os02g38020	inorganic phosphate transporter 2-1, chloroplast precursor, putative, expressed	N + NxW	0.00448611	NA	NA	9.47913e-10
LOC_Os02g38050	PB1 domain containing protein, expressed	N + NxW	0.000667345	NA	NA	0.00211975
LOC_Os02g39360	salt tolerance-like protein, putative, expressed	N + NxW	0.00152971	NA	NA	1.03085e-14
LOC_Os02g39400	isochorismatase hydrolase, putative, expressed	N + NxW	0.000336309	NA	NA	0.00454828
LOC_Os02g39630	iron-stress related protein, putative, expressed	N + NxW	0.000224614	NA	NA	4.84811e-05
LOC_Os02g39740	tab2 protein, putative, expressed	N + NxW	3.62346e-05	NA	NA	1.59374e-10
LOC_Os02g40454	serine/threonine protein phosphatase 2A 55 kDa regulatory subunit Balpha isoform, putative, expressed	N + NxW	0.0030437	NA	NA	1.0606e-07
LOC_Os02g41500	OsWAK13 - OsWAK receptor-like protein kinase, expressed	N + NxW	0.00145534	NA	NA	4.70932e-05
LOC_Os02g42150	OsWAK14 - OsWAK receptor-like protein kinase, expressed	N + NxW	0.000518833	NA	NA	3.15741e-07
LOC_Os02g42910	expressed protein	N + NxW	7.87081e-05	NA	NA	0.000123702
LOC_Os02g43150	GATA zinc finger family protein, expressed	N + NxW	0.000179809	NA	NA	8.55436e-05
LOC_Os02g43360	cytochrome b5, putative, expressed	N + NxW	0.00099599	NA	NA	0.00305522
LOC_Os02g44104	Leucine Rich Repeat family protein, expressed	N + NxW	5.51166e-11	NA	NA	8.94741e-22
LOC_Os02g45000	expressed protein	N + NxW	0.000365028	NA	NA	9.91345e-11
LOC_Os02g45590	expressed protein	N + NxW	2.63294e-08	NA	NA	0.00396533
LOC_Os02g46650	ubiquitin-specific protease 21, putative, expressed	N + NxW	1.6911e-06	NA	NA	0.000355553
LOC_Os02g47310	tocopherol O-methyltransferase, chloroplast precursor, putative, expressed	N + NxW	6.75838e-08	NA	NA	0.000178745
LOC_Os02g47920	RNA exonuclease 4, putative	N + NxW	4.96389e-05	NA	NA	0.00348016
LOC_Os02g48320	DNA binding protein, putative, expressed	N + NxW	1.23017e-12	NA	NA	2.29463e-08
LOC_Os02g48600	expressed protein	N + NxW	0.00451826	NA	NA	0.000923853
LOC_Os02g48620	expressed protein	N + NxW	4.41527e-11	NA	NA	8.29542e-07
LOC_Os02g49680	calcium sensing receptor, putative, expressed	N + NxW	0.00104776	NA	NA	1.04032e-06
LOC_Os02g51350	kelch motif family protein, expressed	N + NxW	9.86983e-10	NA	NA	1.13617e-06
LOC_Os02g53180	1-aminocyclopropane-1-carboxylate oxidase 1, putative, expressed	N + NxW	0.00247684	NA	NA	0.000353084
LOC_Os02g53530	zinc finger protein, putative, expressed	N + NxW	0.0026116	NA	NA	1.77657e-09
LOC_Os02g54860	XBAT32, putative, expressed	N + NxW	0.000224614	NA	NA	0.00185285
LOC_Os02g56080	retrotransposon protein, putative, unclassified	N + NxW	0.0002884	NA	NA	0.00056736
LOC_Os02g56250	GATA zinc finger family protein, expressed	N + NxW	0.00483368	NA	NA	2.15394e-06
LOC_Os02g57060	C-terminal protease precursor, putative, expressed	N + NxW	0.00406044	NA	NA	2.70578e-09
LOC_Os02g57250	OsIAA10 - Auxin-responsive Aux/IAA gene family member, expressed	N + NxW	6.38085e-07	NA	NA	4.07507e-06
LOC_Os02g57410	cysteine-type peptidase, putative, expressed	N + NxW	1.80266e-05	NA	NA	2.42034e-21
LOC_Os02g58340	oligopeptidase A, putative, expressed	N + NxW	6.14526e-06	NA	NA	1.14442e-11
LOC_Os03g02240	AT-GTL1, putative, expressed	N + NxW	2.97714e-05	NA	NA	1.85262e-05
LOC_Os03g02590	peroxisomal membrane protein PEX11-1, putative, expressed	N + NxW	0.000627047	NA	NA	7.19715e-07
LOC_Os03g02640	expressed protein	N + NxW	9.78817e-05	NA	NA	0.000102541
LOC_Os03g03830	calcium ion binding protein, putative, expressed	N + NxW	2.36986e-05	NA	NA	1.52749e-05
LOC_Os03g04070	NAC domain-containing protein 68, putative, expressed	N + NxW	8.76487e-07	NA	NA	3.58788e-15
LOC_Os03g04300	ankyrin repeat protein, chloroplast precursor, putative, expressed	N + NxW	0.00492756	NA	NA	0.00120406
LOC_Os03g04600	expressed protein	N + NxW	6.04048e-05	NA	NA	2.09589e-06
LOC_Os03g05270	RING finger and CHY zinc finger domain-containing protein 1, putative, expressed	N + NxW	7.64808e-08	NA	NA	0.00355656
LOC_Os03g05320	expressed protein	N + NxW	4.86329e-05	NA	NA	0.00076643
LOC_Os03g07440	putativ eribonuclease P, putative, expressed	N + NxW	2.62915e-05	NA	NA	2.16555e-12
LOC_Os03g08320	pnFL-2, putative, expressed	N + NxW	7.48917e-10	NA	NA	5.06579e-06
LOC_Os03g08360	fiddlehead-like protein, putative, expressed	N + NxW	3.78385e-10	NA	NA	3.51079e-16
LOC_Os03g08470	root abundant factor, putative, expressed	N + NxW	2.16502e-07	NA	NA	6.72074e-06
LOC_Os03g08500	ethylene-responsive element binding protein 2, putative, expressed	N + NxW	0.00304286	NA	NA	0.000583765
LOC_Os03g09220	expressed protein	N + NxW	1.03806e-14	NA	NA	9.57581e-22
LOC_Os03g10110	preproMP73, putative, expressed	N + NxW	1.74997e-06	NA	NA	2.07535e-05
LOC_Os03g10640	calcium-transporting ATPase 2, plasma membrane-type, putative, expressed	N + NxW	0.00245675	NA	NA	0.00103652
LOC_Os03g11320	heparanase-like protein 2 precursor, putative, expressed	N + NxW	0.00293034	NA	NA	0.000273015
LOC_Os03g11340	leucine-rich repeat resistance protein, putative, expressed	N + NxW	2.33051e-05	NA	NA	0.00142913
LOC_Os03g11380	SNAP25 homologous protein SNAP29, putative, expressed	N + NxW	0.000190787	NA	NA	1.57281e-06
LOC_Os03g11590	expressed protein	N + NxW	0.00178991	NA	NA	4.04044e-08
LOC_Os03g12110	homocysteine S-methyltransferase 1, putative, expressed	N + NxW	1.35183e-08	NA	NA	2.8508e-05
LOC_Os03g12290	glutamine synthetase root isozyme 5, putative, expressed	N + NxW	6.10356e-06	NA	NA	1.36409e-10
LOC_Os03g12790	antiporter/ drug transporter/ transporter, putative, expressed	N + NxW	2.97814e-06	NA	NA	0.000317751
LOC_Os03g13520	type I inositol-1,4,5-trisphosphate 5-phosphatase CVP2, putative, expressed	N + NxW	8.87737e-08	NA	NA	9.91371e-11
LOC_Os03g13976	expressed protein	N + NxW	1.29065e-05	NA	NA	0.000122127
LOC_Os03g14000	acyl CoA binding protein, expressed	N + NxW	0.00300817	NA	NA	0.00133159
LOC_Os03g14900	disease resistance protein RPS2, putative, expressed	N + NxW	2.2829e-23	NA	NA	7.31609e-13
LOC_Os03g15230	expressed protein	N + NxW	0.000101819	NA	NA	6.5815e-06
LOC_Os03g16400	expressed protein	N + NxW	2.22539e-07	NA	NA	2.20241e-10
LOC_Os03g16690	oxysterol-binding protein homolog C2F12.05c, putative, expressed	N + NxW	0.000499504	NA	NA	0.000101583
LOC_Os03g17490	expressed protein	N + NxW	0.00370953	NA	NA	2.71737e-05
LOC_Os03g18030	leucoanthocyanidin dioxygenase, putative, expressed	N + NxW	1.07943e-06	NA	NA	0.000117964
LOC_Os03g19240	AMP-binding protein, putative, expressed	N + NxW	0.000154628	NA	NA	6.99447e-10
LOC_Os03g20500	F-box domain containing protein, expressed	N + NxW	0.00102377	NA	NA	8.40199e-11
LOC_Os03g21710	WRKY DNA binding domain containing protein, expressed	N + NxW	2.16502e-07	NA	NA	0.00133831
LOC_Os03g21830	protein LRP16, putative, expressed	N + NxW	4.21099e-09	NA	NA	0.000125392
LOC_Os03g24100	expressed protein	N + NxW	0.000102349	NA	NA	1.08324e-12
LOC_Os03g25850	expressed protein	N + NxW	1.02393e-05	NA	NA	2.18787e-07
LOC_Os03g26530	acyltransferase, putative, expressed	N + NxW	0.00197937	NA	NA	1.08613e-05
LOC_Os03g27040	copper-transporting ATPase PAA1, putative, expressed	N + NxW	0.00495906	NA	NA	2.11126e-09
LOC_Os03g27080	calmodulin-binding transcription activator 2, putative, expressed	N + NxW	0.000465695	NA	NA	5.54139e-09
LOC_Os03g27120	LOL3, putative, expressed	N + NxW	1.82444e-08	NA	NA	1.48265e-06
LOC_Os03g27210	LOL3, putative, expressed	N + NxW	0.00104087	NA	NA	0.00163026
LOC_Os03g27760	expressed protein	N + NxW	2.55716e-06	NA	NA	4.49297e-05
LOC_Os03g37130	purple acid phosphatase precursor, putative, expressed	N + NxW	1.64158e-08	NA	NA	6.53975e-06
LOC_Os03g38230	expressed protein	N + NxW	3.97382e-09	NA	NA	1.8848e-05
LOC_Os03g38930	expressed protein	N + NxW	2.2319e-05	NA	NA	3.64594e-06
LOC_Os03g42710	nucleotide binding protein, putative	N + NxW	2.44206e-06	NA	NA	4.9264e-08
LOC_Os03g43010	expressed protein	N + NxW	7.40311e-06	NA	NA	1.96899e-10
LOC_Os03g44040	hypothetical protein	N + NxW	0.00074866	NA	NA	0.00147187
LOC_Os03g44710	axial regulator YABBY2, putative, expressed	N + NxW	0.000193515	NA	NA	1.07246e-06
LOC_Os03g48300	acid phosphatase, putative, expressed	N + NxW	5.82002e-10	NA	NA	5.07492e-06
LOC_Os03g50880	anthranilate synthase component II, putative, expressed	N + NxW	0.00250412	NA	NA	0.00244301
LOC_Os03g51350	expressed protein	N + NxW	5.27323e-13	NA	NA	3.70056e-06
LOC_Os03g52280	expressed protein	N + NxW	6.96407e-06	NA	NA	0.00419148
LOC_Os03g54760	mitochondrial aspartate-glutamate transporter AGC1, putative, expressed	N + NxW	1.10682e-05	NA	NA	2.20192e-05
LOC_Os03g54920	expressed protein	N + NxW	0.000201547	NA	NA	0.00141528
LOC_Os03g55820	thiol disulfide interchange protein txlA, putative, expressed	N + NxW	0.000157602	NA	NA	0.000259527
LOC_Os03g56160	lectin-like receptor kinase 7, putative, expressed	N + NxW	2.3845e-16	NA	NA	1.73906e-13
LOC_Os03g56250	wound and phytochrome signaling involved receptor like kinase, putative, expressed	N + NxW	8.85584e-11	NA	NA	1.89947e-13
LOC_Os03g57690	aldehyde oxidase 1, putative, expressed	N + NxW	0.000372722	NA	NA	0.00010391
LOC_Os03g58080	biopterin transport-related protein BT1, putative, expressed	N + NxW	7.71768e-05	NA	NA	2.09363e-06
LOC_Os03g58090	expressed protein	N + NxW	1.44211e-06	NA	NA	0.00245578
LOC_Os03g58230	plant-specific domain TIGR01615 family protein, expressed	N + NxW	6.39724e-08	NA	NA	9.00619e-05
LOC_Os03g58320	indole-3-glycerol phosphate lyase, chloroplast precursor, putative, expressed	N + NxW	5.90479e-06	NA	NA	0.000125392
LOC_Os03g58790	ATPase 3, putative, expressed	N + NxW	1.32827e-14	NA	NA	0.000129941
LOC_Os03g60120	DNA binding protein, putative, expressed	N + NxW	0.00134389	NA	NA	0.00305522
LOC_Os03g60460	leukotriene A-4 hydrolase, putative, expressed	N + NxW	8.3956e-06	NA	NA	0.0001392
LOC_Os03g61130	hydrolase, acting on ester bonds, putative, expressed	N + NxW	6.87911e-05	NA	NA	0.00067526
LOC_Os03g61540	triacylglycerol lipase, putative, expressed	N + NxW	7.33393e-05	NA	NA	6.08048e-05
LOC_Os03g63420	OsGrx_S14 - glutaredoxin subgroup II, expressed	N + NxW	0.00386361	NA	NA	2.68688e-07
LOC_Os03g63970	gibberellin 20 oxidase 1, putative, expressed	N + NxW	1.0069e-08	NA	NA	0.00417003
LOC_Os03g64140	expressed protein	N + NxW	0.000199044	NA	NA	0.000249168
LOC_Os04g02070	expressed protein	N + NxW	6.12474e-07	NA	NA	9.94831e-05
LOC_Os04g03830	OsWAK29 - OsWAK receptor-like protein kinase, expressed	N + NxW	0.000143609	NA	NA	0.000319043
LOC_Os04g06520	expressed protein	N + NxW	3.55543e-09	NA	NA	3.96838e-08
LOC_Os04g06734	expressed protein	N + NxW	3.34736e-07	NA	NA	0.000895828
LOC_Os04g07110	expressed protein	N + NxW	2.14651e-05	NA	NA	0.00124265
LOC_Os04g13210	multidrug resistance-associated protein 4, putative, expressed	N + NxW	1.63159e-16	NA	NA	8.03329e-08
LOC_Os04g15650	Leucine Rich Repeat family protein, expressed	N + NxW	8.10745e-08	NA	NA	1.62767e-07
LOC_Os04g20990	tRNA-dihydrouridine synthase A, putative, expressed	N + NxW	3.39891e-06	NA	NA	3.08838e-09
LOC_Os04g25570	protein phosphatase 2c, putative, expressed	N + NxW	1.0033e-08	NA	NA	2.71364e-05
LOC_Os04g30040	jacalin-like lectin domain containing protein, expressed	N + NxW	2.78933e-08	NA	NA	9.88785e-06
LOC_Os04g30250	wall-associated kinase-like 1, putative, expressed	N + NxW	6.96847e-06	NA	NA	0.000758083
LOC_Os04g31120	influenza virus NS1A binding protein isoform 3, putative, expressed	N + NxW	1.49591e-06	NA	NA	3.93334e-07
LOC_Os04g31320	SWI/SNF-related matrix-associated actin-dependent regulator of chromatin subfamily D member 3, putative, expressed	N + NxW	0.000365028	NA	NA	2.87895e-05
LOC_Os04g32480	ZIM motif family protein, expressed	N + NxW	3.07028e-09	NA	NA	7.64724e-06
LOC_Os04g32650	glycyl-tRNA synthetase 1, mitochondrial precursor, putative, expressed	N + NxW	2.16463e-06	NA	NA	2.38587e-07
LOC_Os04g33110	expressed protein	N + NxW	1.12089e-05	NA	NA	2.03198e-07
LOC_Os04g33630	ferredoxin-3, chloroplast precursor, putative, expressed	N + NxW	0.00406052	NA	NA	4.85988e-05
LOC_Os04g33760	expressed protein	N + NxW	0.000807428	NA	NA	2.21434e-06
LOC_Os04g33940	expressed protein	N + NxW	2.92664e-08	NA	NA	3.83138e-08
LOC_Os04g34620	expressed protein	N + NxW	1.76629e-08	NA	NA	0.00490316
LOC_Os04g35280	neutral/alkaline invertase, putative, expressed	N + NxW	1.34364e-05	NA	NA	1.55225e-05
LOC_Os04g35890	protein kinase, putative, expressed	N + NxW	6.98074e-08	NA	NA	0.00344508
LOC_Os04g37619	zeaxanthin epoxidase, chloroplast precursor, putative, expressed	N + NxW	1.48583e-09	NA	NA	3.45587e-05
LOC_Os04g38042	retrotransposon protein, putative, unclassified	N + NxW	1.47859e-05	NA	NA	0.0010758
LOC_Os04g39320	expressed protein	N + NxW	7.08106e-10	NA	NA	1.34022e-05
LOC_Os04g41020	kelch motif family protein, expressed	N + NxW	0.00120246	NA	NA	0.000225737
LOC_Os04g41160	protein kinase KIPK, putative, expressed	N + NxW	0.00284797	NA	NA	1.20848e-05
LOC_Os04g41350	AAP3, putative, expressed	N + NxW	2.1406e-07	NA	NA	2.45093e-05
LOC_Os04g41560	salt tolerance-like protein, putative, expressed	N + NxW	6.01718e-06	NA	NA	8.07505e-05
LOC_Os04g41860	expressed protein	N + NxW	0.000683483	NA	NA	0.000629812
LOC_Os04g41970	glycoside transferase, six-hairpin, subgroup, putative, expressed	N + NxW	0.000530231	NA	NA	0.000614886
LOC_Os04g42420	nodulin-like protein, putative, expressed	N + NxW	1.18213e-07	NA	NA	2.27245e-06
LOC_Os04g42480	nodulation receptor kinase precursor, putative, expressed	N + NxW	2.7122e-07	NA	NA	0.000448472
LOC_Os04g42670	cyclin-like F-box, putative, expressed	N + NxW	0.00158106	NA	NA	0.000109651
LOC_Os04g42690	cytokinin-O-glucosyltransferase 3, putative, expressed	N + NxW	7.92614e-10	NA	NA	1.14411e-07
LOC_Os04g43990	expressed protein	N + NxW	3.58606e-07	NA	NA	7.06622e-08
LOC_Os04g46220	ethylene-responsive transcription factor 2, putative, expressed	N + NxW	0.00296817	NA	NA	7.4352e-08
LOC_Os04g47520	auxin-independent growth promoter, putative, expressed	N + NxW	0.00365365	NA	NA	7.54689e-05
LOC_Os04g47860	translation initiation factor IF-2, putative, expressed	N + NxW	4.41802e-07	NA	NA	0.000176094
LOC_Os04g48484	expressed protein	N + NxW	6.44287e-05	NA	NA	0.00365051
LOC_Os04g49194	naringenin,2-oxoglutarate 3-dioxygenase, putative, expressed	N + NxW	3.13008e-08	NA	NA	0.000929192
LOC_Os04g51160	transposon protein, putative, unclassified, expressed	N + NxW	5.01557e-16	NA	NA	1.84846e-11
LOC_Os04g51390	apospory-associated protein C, putative, expressed	N + NxW	9.71143e-12	NA	NA	5.48145e-10
LOC_Os04g51400	zinc finger, C3HC4 type family protein, expressed	N + NxW	9.3874e-07	NA	NA	6.91222e-06
LOC_Os04g51809	expressed protein	N + NxW	2.32185e-06	NA	NA	4.19728e-05
LOC_Os04g51820	cation transporter HKT4, putative, expressed	N + NxW	0.00208776	NA	NA	0.000105006
LOC_Os04g52164	transferase, putative, expressed	N + NxW	1.00147e-05	NA	NA	1.81995e-07
LOC_Os04g52500	lecithine cholesterol acyltransferase-like protein, putative, expressed	N + NxW	5.9473e-07	NA	NA	6.42737e-10
LOC_Os04g53000	NBS-LRR disease resistance protein, putative, expressed	N + NxW	0.003004	NA	NA	0.000402391
LOC_Os04g53860	leucoanthocyanidin reductase, putative, expressed	N + NxW	4.67178e-11	NA	NA	0.000121342
LOC_Os04g54630	SEP2, putative, expressed	N + NxW	2.39424e-06	NA	NA	5.40846e-07
LOC_Os04g55800	sulfate transporter 3.3, putative, expressed	N + NxW	1.33278e-16	NA	NA	7.47183e-25
LOC_Os04g56240	triacylglycerol lipase, putative, expressed	N + NxW	0.000167786	NA	NA	3.21084e-12
LOC_Os04g57970	expressed protein	N + NxW	2.42756e-05	NA	NA	5.38565e-11
LOC_Os04g58090	NHL25, putative, expressed	N + NxW	2.72512e-11	NA	NA	7.20061e-09
LOC_Os04g58240	expressed protein	N + NxW	0.000379662	NA	NA	0.00153252
LOC_Os05g02060	amino acid selective channel protein, putative, expressed	N + NxW	0.00043907	NA	NA	0.00486264
LOC_Os05g02150	expressed protein	N + NxW	2.91668e-08	NA	NA	1.16522e-05
LOC_Os05g03040	floral homeotic protein APETALA2, putative, expressed	N + NxW	2.36986e-05	NA	NA	1.80942e-07
LOC_Os05g04630	retrotransposon protein, putative, SINE subclass, expressed	N + NxW	3.32386e-05	NA	NA	0.00315461
LOC_Os05g06350	importin alpha-1b subunit, putative, expressed	N + NxW	1.64902e-07	NA	NA	5.78566e-09
LOC_Os05g06450	tubulin gamma-2 chain, putative, expressed	N + NxW	0.00307952	NA	NA	0.000208991
LOC_Os05g06460	dihydrolipoyl dehydrogenase, putative, expressed	N + NxW	0.00199238	NA	NA	8.01422e-05
LOC_Os05g07650	transmembrane 9 superfamily protein member 2 precursor, putative, expressed	N + NxW	6.77772e-07	NA	NA	2.3115e-06
LOC_Os05g08480	cytokinin-O-glucosyltransferase 1, putative, expressed	N + NxW	0.000155577	NA	NA	1.93645e-10
LOC_Os05g12450	hydroquinone glucosyltransferase, putative, expressed	N + NxW	5.33538e-06	NA	NA	5.09029e-07
LOC_Os05g19910	taxadien-5-alpha-ol O-acetyltransferase, putative, expressed	N + NxW	3.93238e-10	NA	NA	2.71343e-07
LOC_Os05g24880	oxidoreductase/ zinc ion binding protein, putative, expressed	N + NxW	3.92541e-06	NA	NA	8.66152e-06
LOC_Os05g25770	OsWRKY45 - Superfamily of rice TFs having WRKY and zinc finger domains, expressed	N + NxW	2.70301e-06	NA	NA	0.0028342
LOC_Os05g30010	expressed protein	N + NxW	1.36291e-05	NA	NA	0.00184183
LOC_Os05g30280	cyanogenic beta-glucosidase precursor, putative, expressed	N + NxW	5.57896e-07	NA	NA	5.56915e-06
LOC_Os05g31160	peptide chain release factor 2, putative, expressed	N + NxW	0.00233256	NA	NA	0.00462932
LOC_Os05g33590	cytochrome P450 72A1, putative, expressed	N + NxW	1.2476e-08	NA	NA	6.30635e-10
LOC_Os05g34010	peptide transporter PTR2, putative, expressed	N + NxW	1.74553e-11	NA	NA	1.56806e-15
LOC_Os05g34270	BRASSINOSTEROID INSENSITIVE 1-associated receptor kinase 1 precursor, putative, expressed	N + NxW	5.63559e-08	NA	NA	5.86684e-12
LOC_Os05g34640	PHD finger protein, putative, expressed	N + NxW	0.00146095	NA	NA	0.00135167
LOC_Os05g36320	expressed protein	N + NxW	0.00214605	NA	NA	1.03177e-05
LOC_Os05g36340	expressed protein	N + NxW	2.61182e-05	NA	NA	2.59888e-07
LOC_Os05g37190	TRANSPARENT TESTA 1 protein, putative, expressed	N + NxW	2.24629e-05	NA	NA	3.58285e-08
LOC_Os05g37660	AER, putative, expressed	N + NxW	1.85869e-05	NA	NA	2.09558e-05
LOC_Os05g37930	expressed protein	N + NxW	1.16053e-12	NA	NA	1.35249e-13
LOC_Os05g38264	expressed protein	N + NxW	5.62439e-06	NA	NA	0.00227242
LOC_Os05g38710	lipin, N-terminal conserved region family protein, expressed	N + NxW	7.78802e-06	NA	NA	0.000278967
LOC_Os05g40700	transmembrane protein 56, putative, expressed	N + NxW	0.000428371	NA	NA	6.0429e-06
LOC_Os05g42120	expressed protein	N + NxW	1.26804e-05	NA	NA	0.000142209
LOC_Os05g42280	expressed protein	N + NxW	1.83224e-07	NA	NA	0.00171125
LOC_Os05g42350	sulfite reductase, putative, expressed	N + NxW	0.000430195	NA	NA	5.14602e-09
LOC_Os05g43230	cysteine proteinase RD21a precursor, putative, expressed	N + NxW	4.84824e-08	NA	NA	5.22302e-06
LOC_Os05g44340	heat shock protein 101, putative, expressed	N + NxW	7.60323e-05	NA	NA	0.000207598
LOC_Os05g45080	anthocyanidin 5,3-O-glucosyltransferase, putative, expressed	N + NxW	9.73597e-07	NA	NA	3.44838e-08
LOC_Os05g45090	anthocyanidin 5,3-O-glucosyltransferase, putative, expressed	N + NxW	5.86662e-05	NA	NA	1.08528e-08
LOC_Os05g45920	RNA binding protein, putative, expressed	N + NxW	0.000309172	NA	NA	2.26361e-05
LOC_Os05g46020	OsWRKY7 - Superfamily of rice TFs having WRKY and zinc finger domains, expressed	N + NxW	0.000235892	NA	NA	2.76405e-07
LOC_Os05g46480	late embryogenesis abundant protein, group 3, putative, expressed	N + NxW	8.43245e-21	NA	NA	1.69521e-08
LOC_Os05g47750	Ser/Thr protein kinase, putative, expressed	N + NxW	0.000184704	NA	NA	3.66469e-05
LOC_Os05g47770	wall-associated kinase, putative, expressed	N + NxW	3.76254e-13	NA	NA	6.40809e-10
LOC_Os05g48210	expressed protein	N + NxW	1.32028e-05	NA	NA	2.60154e-06
LOC_Os05g48680	expressed protein	N + NxW	0.000374611	NA	NA	0.0021117
LOC_Os05g50350	DNA binding protein, putative	N + NxW	2.54277e-20	NA	NA	0.000209055
LOC_Os05g50610	OsWRKY8v2 - Superfamily of rice TFs having WRKY and zinc finger domains, expressed	N + NxW	3.32969e-05	NA	NA	0.00224792
LOC_Os06g01990	phosphoglycolate phosphatase, plasmid, putative, expressed	N + NxW	1.18828e-05	NA	NA	0.00212609
LOC_Os06g02610	conserved hypothetical protein	N + NxW	0.000951102	NA	NA	9.81494e-05
LOC_Os06g03580	protein binding protein, putative, expressed	N + NxW	2.35105e-08	NA	NA	0.00026515
LOC_Os06g03800	ankyrin repeat domain-containing protein 28, putative, expressed	N + NxW	3.81958e-10	NA	NA	0.000771806
LOC_Os06g03990	aminotransferase ACS12, putative, expressed	N + NxW	1.2596e-09	NA	NA	2.09952e-16
LOC_Os06g04210	expressed protein	N + NxW	2.33051e-05	NA	NA	1.72854e-06
LOC_Os06g05630	anther-specific proline-rich protein APG, putative, expressed	N + NxW	8.32322e-06	NA	NA	8.30667e-05
LOC_Os06g05950	expressed protein	N + NxW	7.27207e-06	NA	NA	1.86917e-06
LOC_Os06g06360	WRKY transcription factor 30, putative, expressed	N + NxW	0.000342653	NA	NA	0.000347865
LOC_Os06g06470	heat shock protein STI, putative, expressed	N + NxW	1.00147e-05	NA	NA	2.19878e-07
LOC_Os06g07090	AP-1 complex subunit gamma-1, expressed	N + NxW	0.000212126	NA	NA	5.45418e-05
LOC_Os06g08100	jp18, putative	N + NxW	5.81033e-06	NA	NA	7.52453e-05
LOC_Os06g08830	flavonol-3-O-glycoside-7-O-glucosyltransferase 1, putative, expressed	N + NxW	1.42751e-05	NA	NA	1.04542e-12
LOC_Os06g09230	serine threonine kinase, putative, expressed	N + NxW	1.20555e-09	NA	NA	8.94741e-22
LOC_Os06g09900	expressed protein	N + NxW	0.000794548	NA	NA	5.25433e-08
LOC_Os06g11240	12-oxophytodienoate reductase 2, putative, expressed	N + NxW	3.10446e-06	NA	NA	9.7459e-09
LOC_Os06g11980	expressed protein	N + NxW	1.00965e-08	NA	NA	1.23256e-10
LOC_Os06g12390	transferase, transferring glycosyl groups, putative, expressed	N + NxW	3.34736e-07	NA	NA	5.32891e-07
LOC_Os06g12790	rac-like GTP-binding protein 4, putative, expressed	N + NxW	1.19728e-05	NA	NA	0.00217443
LOC_Os06g14060	speckle-type POZ protein, putative, expressed	N + NxW	0.00332198	NA	NA	0.000720229
LOC_Os06g14390	1-aminocyclopropane-1-carboxylate oxidase, putative, expressed	N + NxW	7.75287e-13	NA	NA	1.47638e-08
LOC_Os06g15910	potassium transporter 8, putative, expressed	N + NxW	1.70932e-08	NA	NA	3.11426e-06
LOC_Os06g17950	disease resistance RPP13-like protein 3, putative, expressed	N + NxW	0.00248341	NA	NA	1.95871e-05
LOC_Os06g18820	expressed protein	N + NxW	5.57896e-07	NA	NA	8.8378e-05
LOC_Os06g21690	expressed protein	N + NxW	4.5718e-07	NA	NA	0.00286994
LOC_Os06g25950	expressed protein	N + NxW	0.000173761	NA	NA	3.40862e-05
LOC_Os06g29380	phospholipid-transporting ATPase 12, putative, expressed	N + NxW	0.000190787	NA	NA	0.000102038
LOC_Os06g34570	retrotransposon protein, putative, unclassified	N + NxW	4.42884e-05	NA	NA	2.98776e-06
LOC_Os06g35160	CBL-interacting serine/threonine-protein kinase 11, putative, expressed	N + NxW	0.000519827	NA	NA	0.00251701
LOC_Os06g36990	phospholipid-transporting ATPase 4, putative, expressed	N + NxW	0.000541186	NA	NA	0.00157961
LOC_Os06g38120	low-affinity cation transporter, putative, expressed	N + NxW	4.67178e-11	NA	NA	1.37536e-05
LOC_Os06g38770	expressed protein	N + NxW	7.12261e-05	NA	NA	0.00112444
LOC_Os06g38780	receptor-like protein kinase 5 precursor, putative, expressed	N + NxW	1.75596e-10	NA	NA	7.13619e-06
LOC_Os06g40210	expressed protein	N + NxW	4.95545e-05	NA	NA	4.02833e-07
LOC_Os06g40500	expressed protein	N + NxW	2.09467e-05	NA	NA	8.66301e-11
LOC_Os06g41100	TGA10 transcription factor, putative, expressed	N + NxW	0.000308907	NA	NA	5.88102e-07
LOC_Os06g42060	expressed protein	N + NxW	0.00447911	NA	NA	1.51033e-05
LOC_Os06g44500	kelch motif family protein, expressed	N + NxW	5.17091e-06	NA	NA	1.78494e-06
LOC_Os06g44620	4-coumarate--CoA ligase 1, putative, expressed	N + NxW	0.00227108	NA	NA	3.5227e-07
LOC_Os06g45580	RING-H2 finger protein ATL5B precursor, putative, expressed	N + NxW	0.0030506	NA	NA	2.42066e-07
LOC_Os06g45820	OsFtsH2 - Oryza sativa FtsH protease, homologue of AtFtsH2/8, expressed	N + NxW	5.14842e-11	NA	NA	6.3476e-10
LOC_Os06g45950	OsSAUR25 - Auxin-responsive SAUR gene family member, expressed	N + NxW	5.95935e-11	NA	NA	3.05899e-05
LOC_Os06g45970	OsSAUR26 - Auxin-responsive SAUR gene family member, expressed	N + NxW	2.17846e-14	NA	NA	1.935e-08
LOC_Os06g46770	polyubiquitin containing 7 ubiquitin monomers, putative, expressed	N + NxW	2.88523e-09	NA	NA	0.000369835
LOC_Os06g47320	T-complex protein 1 subunit eta, putative, expressed	N + NxW	1.0245e-06	NA	NA	2.16056e-05
LOC_Os06g47470	protein kinase domain containing protein, expressed	N + NxW	7.7457e-07	NA	NA	3.28433e-05
LOC_Os06g47640	polcalcin Jun o 2, putative, expressed	N + NxW	0.00458217	NA	NA	9.52223e-07
LOC_Os06g47780	expressed protein	N + NxW	0.000125291	NA	NA	7.67555e-06
LOC_Os06g49505	no annotation	N + NxW	0.000143393	NA	NA	0.00478601
LOC_Os06g49680	expressed protein	N + NxW	6.98539e-05	NA	NA	9.30968e-09
LOC_Os06g49750	expressed protein	N + NxW	4.01751e-13	NA	NA	1.06779e-13
LOC_Os06g49940	retrotransposon protein, putative, unclassified, expressed	N + NxW	0.00144789	NA	NA	6.56861e-06
LOC_Os06g51270	CALS1, putative, expressed	N + NxW	0.000950315	NA	NA	2.46606e-09
LOC_Os07g01020	pyridoxin biosynthesis protein ER1, putative, expressed	N + NxW	0.00161257	NA	NA	5.88731e-12
LOC_Os07g01750	transparent testa 12 protein, putative, expressed	N + NxW	0.00455897	NA	NA	0.000112959
LOC_Os07g02540	HLS1, putative, expressed	N + NxW	6.57921e-06	NA	NA	3.41816e-08
LOC_Os07g03040	expressed protein	N + NxW	1.12432e-13	NA	NA	6.27217e-09
LOC_Os07g03710	pathogenesis-related protein PRB1-3 precursor, putative, expressed	N + NxW	2.5782e-07	NA	NA	0.000860052
LOC_Os07g03870	lectin-like receptor kinase 7, putative, expressed	N + NxW	3.89803e-08	NA	NA	4.42088e-05
LOC_Os07g03900	lectin-like receptor kinase 7, putative	N + NxW	7.87307e-07	NA	NA	0.00101378
LOC_Os07g04180	amino acid permease 6, putative, expressed	N + NxW	8.48971e-10	NA	NA	2.18596e-13
LOC_Os07g05820	hydroxyacid oxidase 1, putative, expressed	N + NxW	2.4246e-06	NA	NA	1.05934e-13
LOC_Os07g07040	cylicin-1, putative, expressed	N + NxW	8.48971e-10	NA	NA	0.00150282
LOC_Os07g08200	inner envelope membrane protein, chloroplast precursor, putative	N + NxW	1.21161e-05	NA	NA	5.4292e-15
LOC_Os07g08750	WNK1, putative, expressed	N + NxW	0.00365365	NA	NA	2.49094e-10
LOC_Os07g14650	expressed protein	N + NxW	0.000227648	NA	NA	9.52223e-07
LOC_Os07g16130	histone acetyltransferase HPA2 and related acetyltransferases, putative, expressed	N + NxW	0.000117197	NA	NA	9.0394e-06
LOC_Os07g18240	protein kinase, putative, expressed	N + NxW	0.00490297	NA	NA	0.000114502
LOC_Os07g20544	lysine-sensitive aspartokinase 3, putative, expressed	N + NxW	3.7314e-05	NA	NA	1.34149e-07
LOC_Os07g22700	ATTIM44-2, putative, expressed	N + NxW	0.00418424	NA	NA	0.00307771
LOC_Os07g23520	expressed protein	N + NxW	7.952e-05	NA	NA	2.07264e-05
LOC_Os07g25700	expressed protein	N + NxW	5.54782e-05	NA	NA	0.00457522
LOC_Os07g28850	argonaute-like protein, putative, expressed	N + NxW	1.01516e-14	NA	NA	6.31753e-09
LOC_Os07g30120	expressed protein	N + NxW	5.69184e-07	NA	NA	3.38794e-05
LOC_Os07g30610	cytokinin-O-glucosyltransferase 2, putative, expressed	N + NxW	1.12782e-05	NA	NA	3.26288e-09
LOC_Os07g33480	taxane 10-beta-hydroxylase, putative, expressed	N + NxW	0.0034629	NA	NA	0.00187057
LOC_Os07g34190	chalcone synthase DII, putative, expressed	N + NxW	7.70114e-10	NA	NA	1.18409e-09
LOC_Os07g34850	aspartic proteinase nepenthesin-2 precursor, putative, expressed	N + NxW	9.68212e-07	NA	NA	0.00187642
LOC_Os07g34964	expressed protein	N + NxW	9.57263e-07	NA	NA	0.000191853
LOC_Os07g35730	serine/threonine-protein kinase receptor precursor, putative, expressed	N + NxW	0.00216814	NA	NA	2.93571e-05
LOC_Os07g35960	conserved hypothetical protein	N + NxW	1.50033e-06	NA	NA	0.00145301
LOC_Os07g36210	expressed protein	N + NxW	9.26409e-06	NA	NA	0.000516698
LOC_Os07g38760	importin beta-3, putative, expressed	N + NxW	7.95329e-18	NA	NA	1.19985e-10
LOC_Os07g38910	histidine kinase, putative, expressed	N + NxW	0.00178857	NA	NA	0.000593021
LOC_Os07g39430	mTERF family protein, expressed	N + NxW	7.4243e-07	NA	NA	3.02759e-07
LOC_Os07g39470	chitin-inducible gibberellin-responsive protein 2, putative, expressed	N + NxW	0.00303802	NA	NA	6.96756e-05
LOC_Os07g39740	esterase precursor, putative, expressed	N + NxW	0.000602254	NA	NA	0.000181304
LOC_Os07g40450	expressed protein	N + NxW	1.27594e-05	NA	NA	2.38587e-07
LOC_Os07g40920	APO2, putative, expressed	N + NxW	2.07518e-05	NA	NA	1.04542e-12
LOC_Os07g41630	expressed protein	N + NxW	0.000236682	NA	NA	1.49952e-10
LOC_Os07g42160	GTP pyrophosphokinase, putative, expressed	N + NxW	6.13779e-06	NA	NA	7.35693e-12
LOC_Os07g42310	TMEM87A protein, putative, expressed	N + NxW	0.000235372	NA	NA	6.15909e-09
LOC_Os07g42610	ring-H2 zinc finger protein, putative, expressed	N + NxW	0.00374701	NA	NA	5.2307e-08
LOC_Os07g42714	expressed protein	N + NxW	0.00216571	NA	NA	0.00088917
LOC_Os07g42730	EF hand family protein, expressed	N + NxW	0.000735141	NA	NA	3.11426e-06
LOC_Os07g43040	copper-transporting ATPase PAA1, putative, expressed	N + NxW	3.20158e-08	NA	NA	0.000419141
LOC_Os07g43170	UMP-CMP kinase family protein, expressed	N + NxW	0.00145873	NA	NA	1.35232e-05
LOC_Os07g43700	malate dehydrogenase, glyoxysomal precursor, putative, expressed	N + NxW	0.000639423	NA	NA	3.06695e-08
LOC_Os07g44050	expressed protein	N + NxW	0.000344617	NA	NA	5.82082e-06
LOC_Os07g44900	gibberellin receptor GID1L2, putative, expressed	N + NxW	3.61937e-05	NA	NA	1.05294e-15
LOC_Os07g45170	catalytic/ protein phosphatase type 2C/ protein serine/threonine phosphatase, putative, expressed	N + NxW	8.7619e-07	NA	NA	2.18222e-09
LOC_Os07g46220	expressed protein	N + NxW	2.73309e-07	NA	NA	1.86925e-05
LOC_Os07g46280	non-cyanogenic beta-glucosidase precursor, putative, expressed	N + NxW	5.03667e-18	NA	NA	5.89501e-12
LOC_Os07g46670	early response to dehydration 15-like protein, putative, expressed	N + NxW	8.03091e-07	NA	NA	5.2298e-06
LOC_Os07g46780	tyrosine-specific transport protein, putative, expressed	N + NxW	2.5511e-06	NA	NA	1.96899e-10
LOC_Os07g47110	phosphoric diester hydrolase/ transcription factor, putative, expressed	N + NxW	9.356e-06	NA	NA	1.58808e-05
LOC_Os07g47150	expressed protein	N + NxW	1.8028e-06	NA	NA	0.000699596
LOC_Os07g48260	OsWRKY47 - Superfamily of rice TFs having WRKY and zinc finger domains, expressed	N + NxW	0.00168358	NA	NA	0.00369636
LOC_Os08g01140	cytochrome b561, putative, expressed	N + NxW	5.15819e-09	NA	NA	7.29652e-10
LOC_Os08g02160	NAC domain-containing protein 68, putative, expressed	N + NxW	1.58663e-19	NA	NA	9.07973e-12
LOC_Os08g03290	glyceraldehyde-3-phosphate dehydrogenase, cytosolic, putative, expressed	N + NxW	1.04753e-07	NA	NA	9.66217e-06
LOC_Os08g05690	multidrug resistance protein 11, putative	N + NxW	0.00018812	NA	NA	0.00369145
LOC_Os08g05960	expressed protein	N + NxW	1.19878e-06	NA	NA	8.77818e-06
LOC_Os08g06100	quercetin 3-O-methyltransferase 1, putative, expressed	N + NxW	2.01376e-07	NA	NA	0.000179535
LOC_Os08g06520	expressed protein	N + NxW	0.00093525	NA	NA	5.95935e-05
LOC_Os08g07060	expressed protein	N + NxW	0.000961747	NA	NA	6.57161e-06
LOC_Os08g07890	NB-ARC domain containing protein, expressed	N + NxW	8.96535e-05	NA	NA	3.04252e-06
LOC_Os08g08680	transposon protein, putative, CACTA, En/Spm sub-class	N + NxW	1.62288e-12	NA	NA	9.26456e-05
LOC_Os08g09200	aconitate hydratase, cytoplasmic, putative, expressed	N + NxW	2.94013e-05	NA	NA	0.000110954
LOC_Os08g09250	lactoylglutathione lyase, putative, expressed	N + NxW	0.00206553	NA	NA	5.29762e-06
LOC_Os08g10150	SHR5-receptor-like kinase, putative	N + NxW	0.00164882	NA	NA	0.00367498
LOC_Os08g10260	NBS-LRR disease resistance protein, putative, expressed	N + NxW	9.06393e-11	NA	NA	0.00214944
LOC_Os08g10780	transposon protein, putative, unclassified, expressed	N + NxW	0.00248633	NA	NA	0.0033893
LOC_Os08g14364	expressed protein	N + NxW	0.000231525	NA	NA	0.000979714
LOC_Os08g16600	expressed protein	N + NxW	0.00104013	NA	NA	2.28222e-05
LOC_Os08g16840	ubiquitin-protein ligase, putative, expressed	N + NxW	1.43791e-07	NA	NA	2.75819e-09
LOC_Os08g22149	IMP dehydrogenase, putative, expressed	N + NxW	4.96563e-06	NA	NA	2.52885e-09
LOC_Os08g24310	receptor-like protein kinase precursor, putative, expressed	N + NxW	1.38105e-10	NA	NA	0.00113299
LOC_Os08g25380	serine/threonine-protein kinase BRI1-like 1 precursor, putative, expressed	N + NxW	0.000224614	NA	NA	4.64828e-05
LOC_Os08g26820	expressed protein	N + NxW	0.00202291	NA	NA	6.83719e-06
LOC_Os08g26840	expressed protein	N + NxW	7.46231e-05	NA	NA	9.22824e-07
LOC_Os08g27240	DNA binding protein, putative, expressed	N + NxW	0.00113906	NA	NA	0.00120373
LOC_Os08g29520	cytochrome b561, putative, expressed	N + NxW	1.30121e-07	NA	NA	0.00365809
LOC_Os08g30020	expressed protein	N + NxW	0.000812974	NA	NA	1.46275e-09
LOC_Os08g30210	1-aminocyclopropane-1-carboxylate oxidase, putative, expressed	N + NxW	0.000184516	NA	NA	6.92509e-05
LOC_Os08g30930	expressed protein	N + NxW	0.00153871	NA	NA	2.23175e-07
LOC_Os08g31860	expressed protein	N + NxW	5.75423e-09	NA	NA	3.12083e-05
LOC_Os08g32910	expressed protein	N + NxW	0.000143386	NA	NA	9.03894e-19
LOC_Os08g33050	KANADI-like transcription factor FEATHERED, putative, expressed	N + NxW	0.000781671	NA	NA	9.81963e-11
LOC_Os08g35740	12-oxophytodienoate reductase 3, putative, expressed	N + NxW	0.000675637	NA	NA	0.000348203
LOC_Os08g36150	activator of 90 kDa heat shock protein ATPase homolog 1, putative, expressed	N + NxW	6.59272e-06	NA	NA	0.000561354
LOC_Os08g36970	expressed protein	N + NxW	0.00232315	NA	NA	0.000300722
LOC_Os08g37810	expressed protein	N + NxW	1.20316e-06	NA	NA	1.11481e-07
LOC_Os08g38440	GRAM domain containing protein, expressed	N + NxW	0.00360865	NA	NA	0.00230156
LOC_Os08g39370	tonoplast dicarboxylate transporter, putative, expressed	N + NxW	3.01474e-07	NA	NA	3.7807e-13
LOC_Os08g39630	DNA binding protein, putative, expressed	N + NxW	0.000197021	NA	NA	1.19035e-05
LOC_Os08g40100	expressed protein	N + NxW	0.000135085	NA	NA	3.57428e-05
LOC_Os08g41090	L-ascorbate peroxidase 4, putative, expressed	N + NxW	9.93452e-09	NA	NA	0.000309944
LOC_Os08g41100	endochitinase 1 precursor, putative, expressed	N + NxW	5.65379e-11	NA	NA	2.5085e-08
LOC_Os08g41730	proteasome subunit beta type 1, putative, expressed	N + NxW	0.0022527	NA	NA	2.00995e-06
LOC_Os08g42910	methionine aminopeptidase 2A, putative, expressed	N + NxW	5.29746e-10	NA	NA	1.59981e-07
LOC_Os08g43210	dehydration-responsive element-binding protein 1B, putative, expressed	N + NxW	0.00119368	NA	NA	3.35144e-05
LOC_Os08g44300	recombination protein O, RecO, putative, expressed	N + NxW	0.000120738	NA	NA	1.16502e-10
LOC_Os08g45210	peroxisomal membrane protein PMP22, putative, expressed	N + NxW	0.000399443	NA	NA	6.69417e-05
LOC_Os09g03750	ankyrin-1, putative, expressed	N + NxW	0.000518964	NA	NA	0.00124991
LOC_Os09g06464	zinc finger protein CONSTANS-LIKE 2, putative, expressed	N + NxW	8.95935e-13	NA	NA	1.04542e-12
LOC_Os09g10690	expressed protein	N + NxW	0.000106759	NA	NA	4.02833e-07
LOC_Os09g12540	chlorophyll a-b binding protein, chloroplast precursor, putative, expressed	N + NxW	3.74003e-14	NA	NA	1.935e-08
LOC_Os09g12750	myb family transcription factor-related protein, putative, expressed	N + NxW	0.0012953	NA	NA	0.00123091
LOC_Os09g13440	expressed protein	N + NxW	1.33114e-07	NA	NA	1.13604e-05
LOC_Os09g14490	NB-ARC domain containing protein, expressed	N + NxW	6.49327e-06	NA	NA	4.478e-05
LOC_Os09g14600	expressed protein	N + NxW	8.37322e-05	NA	NA	1.16929e-07
LOC_Os09g15420	UDP-glucose 4-epimerase GEPI48, putative, expressed	N + NxW	5.03506e-06	NA	NA	5.11607e-05
LOC_Os09g17740	chlorophyll a-b binding protein 1, chloroplast precursor, putative, expressed	N + NxW	0.000318677	NA	NA	3.45054e-10
LOC_Os09g20390	expressed protein	N + NxW	0.000960059	NA	NA	0.000499899
LOC_Os09g21210	beta-glucan elicitor receptor, putative, expressed	N + NxW	4.0526e-24	NA	NA	4.52878e-08
LOC_Os09g22505	no annotation	N + NxW	0.00277822	NA	NA	1.47273e-05
LOC_Os09g23084	endoglucanase 1 precursor, putative, expressed	N + NxW	2.33155e-10	NA	NA	5.78566e-09
LOC_Os09g24710	hydrolases or acyltransferases, putative, expressed	N + NxW	0.000394552	NA	NA	3.64594e-06
LOC_Os09g25040	BHLH transcription factor, putative, expressed	N + NxW	0.000146969	NA	NA	0.00476683
LOC_Os09g25770	nodulin-like protein 5NG4, putative, expressed	N + NxW	2.3107e-15	NA	NA	3.41837e-05
LOC_Os09g25784	nodulin-like protein 5NG4, putative, expressed	N + NxW	2.04975e-06	NA	NA	0.00267137
LOC_Os09g26144	glutamate receptor 2.8 precursor, putative, expressed	N + NxW	0.000874258	NA	NA	0.00076643
LOC_Os09g27950	avr9 elicitor response protein, putative, expressed	N + NxW	0.000263694	NA	NA	4.15574e-06
LOC_Os09g28500	EF hand family protein, expressed	N + NxW	0.000185106	NA	NA	0.0011383
LOC_Os09g28510	EF hand family protein, expressed	N + NxW	1.79145e-05	NA	NA	0.000117168
LOC_Os09g29600	OsWAK85 - OsWAK receptor-like cytoplasmic kinase (OsWAK-RLCK), expressed	N + NxW	0.000954193	NA	NA	3.4163e-08
LOC_Os09g30454	OsWAK87 - OsWAK receptor-like protein kinase, expressed	N + NxW	2.41923e-06	NA	NA	0.0049341
LOC_Os09g31140	nucleic acid binding protein, putative	N + NxW	4.5015e-07	NA	NA	1.12431e-09
LOC_Os09g31458	expressed protein	N + NxW	1.5063e-05	NA	NA	2.06798e-10
LOC_Os09g31470	DNA binding protein, putative, expressed	N + NxW	0.000864673	NA	NA	1.44997e-05
LOC_Os09g32620	chloroplastic quinone-oxidoreductase, putative, expressed	N + NxW	1.71727e-05	NA	NA	2.47257e-05
LOC_Os09g34130	GRAM domain containing protein, expressed	N + NxW	0.00356087	NA	NA	3.45711e-06
LOC_Os09g36000	hypothetical protein	N + NxW	1.1224e-07	NA	NA	1.96899e-10
LOC_Os09g36290	phosphatase DCR2, putative, expressed	N + NxW	1.80909e-06	NA	NA	5.26459e-06
LOC_Os09g36440	transcription initiation factor IIB, putative, expressed	N + NxW	3.04163e-06	NA	NA	0.00141528
LOC_Os09g36670	peptidyl-prolyl cis-trans isomerase CYP19-4 precursor, putative, expressed	N + NxW	1.86396e-06	NA	NA	0.000172478
LOC_Os09g37540	carboxy-lyase, putative, expressed	N + NxW	1.73598e-07	NA	NA	7.63928e-06
LOC_Os09g38300	kelch motif family protein, expressed	N + NxW	7.16962e-06	NA	NA	6.22587e-06
LOC_Os09g39190	copine family protein, expressed	N + NxW	2.57474e-05	NA	NA	7.86494e-09
LOC_Os09g39620	ATP binding protein, putative, expressed	N + NxW	4.3626e-06	NA	NA	0.00203187
LOC_Os09g39650	ATP binding protein, putative, expressed	N + NxW	8.95949e-15	NA	NA	6.45221e-09
LOC_Os10g02360	OsWAK98 - OsWAK receptor-like cytoplasmic kinase (OsWAK-RLCK), expressed	N + NxW	2.40069e-06	NA	NA	1.40235e-05
LOC_Os10g02690	hypothetical protein	N + NxW	3.63661e-05	NA	NA	3.36714e-09
LOC_Os10g02970	receptor-like protein kinase precursor, putative	N + NxW	1.91873e-13	NA	NA	5.14203e-06
LOC_Os10g03570	RGH1A, putative	N + NxW	1.45551e-06	NA	NA	2.87528e-05
LOC_Os10g04180	NB-ARC domain containing protein, expressed	N + NxW	0.0011001	NA	NA	1.39335e-06
LOC_Os10g04490	conserved hypothetical protein	N + NxW	0.000116442	NA	NA	1.22419e-05
LOC_Os10g04860	aldehyde oxidase 1, putative, expressed	N + NxW	0.0012813	NA	NA	8.60428e-07
LOC_Os10g05120	retrotransposon protein, putative, unclassified	N + NxW	3.45797e-07	NA	NA	2.54481e-07
LOC_Os10g05250	protein kinase domain containing protein, expressed	N + NxW	2.09128e-05	NA	NA	1.57307e-07
LOC_Os10g07470	hypothetical protein	N + NxW	1.13814e-05	NA	NA	0.00084207
LOC_Os10g10244	alanyl-tRNA synthetase, mitochondrial precursor, putative, expressed	N + NxW	4.89379e-07	NA	NA	6.55052e-05
LOC_Os10g12300	expressed protein	N + NxW	0.00494001	NA	NA	1.32599e-06
LOC_Os10g13914	expressed protein	N + NxW	3.74232e-15	NA	NA	2.51172e-09
LOC_Os10g25290	pnFL-2, putative, expressed	N + NxW	4.9161e-08	NA	NA	4.32297e-05
LOC_Os10g26570	pyrophosphate--fructose 6-phosphate 1-phosphotransferase, putative, expressed	N + NxW	0.00322283	NA	NA	0.000665009
LOC_Os10g26670	expressed protein	N + NxW	2.34085e-07	NA	NA	0.00129569
LOC_Os10g27990	exocyst complex subunit Sec15-like family protein, expressed	N + NxW	0.000578072	NA	NA	0.00414628
LOC_Os10g30070	sodium/potassium/calcium exchanger 6 precursor, putative, expressed	N + NxW	7.97843e-06	NA	NA	9.56088e-11
LOC_Os10g30790	inorganic phosphate transporter 1-4, putative, expressed	N + NxW	4.2989e-09	NA	NA	3.2615e-06
LOC_Os10g30880	expressed protein	N + NxW	6.14044e-06	NA	NA	2.12584e-06
LOC_Os10g31320	glycine-rich cell wall structural protein 2 precursor, putative, expressed	N + NxW	2.41762e-11	NA	NA	0.00140454
LOC_Os10g32940	expressed protein	N + NxW	2.91819e-06	NA	NA	1.03314e-07
LOC_Os10g33140	hcrVf2 protein, putative, expressed	N + NxW	3.47018e-07	NA	NA	7.61578e-09
LOC_Os10g33170	peptide transporter PTR2, putative, expressed	N + NxW	0.000399443	NA	NA	5.11756e-05
LOC_Os10g33660	charged multivesicular body protein 2b, putative, expressed	N + NxW	4.31383e-05	NA	NA	0.00383085
LOC_Os10g33680	serine/threonine-protein phosphatase 2A 72/130 kDa regulatory subunitB, putative, expressed	N + NxW	2.45622e-05	NA	NA	0.000764386
LOC_Os10g33710	expressed protein	N + NxW	1.93655e-10	NA	NA	5.25167e-05
LOC_Os10g34500	expressed protein	N + NxW	0.000499504	NA	NA	0.00190216
LOC_Os10g35690	ribosomal protein S18 containing protein, expressed	N + NxW	0.00153871	NA	NA	0.00284535
LOC_Os10g35920	F-box domain containing protein, expressed	N + NxW	0.000591829	NA	NA	0.00131771
LOC_Os10g36350	VAP27-1, putative, expressed	N + NxW	0.00120068	NA	NA	0.000149824
LOC_Os10g36550	expressed protein	N + NxW	1.87606e-09	NA	NA	1.18671e-06
LOC_Os10g36610	conserved hypothetical protein	N + NxW	0.000487866	NA	NA	0.0016848
LOC_Os10g36690	ankyrin protein kinase-like, putative, expressed	N + NxW	0.000816666	NA	NA	0.00230608
LOC_Os10g37500	ATP binding protein, putative, expressed	N + NxW	0.00270416	NA	NA	4.69439e-05
LOC_Os10g38060	phospholipase D beta 1, putative, expressed	N + NxW	0.00136362	NA	NA	0.000443928
LOC_Os10g39020	transferase, transferring glycosyl groups, putative, expressed	N + NxW	4.42149e-09	NA	NA	5.33349e-06
LOC_Os10g39140	gibberellin 20 oxidase 2, putative, expressed	N + NxW	1.03998e-15	NA	NA	6.27217e-09
LOC_Os10g39400	expressed protein	N + NxW	0.000940228	NA	NA	0.00135292
LOC_Os10g40490	U-box domain containing protein, expressed	N + NxW	5.7832e-05	NA	NA	5.39401e-19
LOC_Os10g40559	xyloglucan galactosyltransferase KATAMARI 1, putative, expressed	N + NxW	0.00499737	NA	NA	7.9264e-11
LOC_Os10g40740	long hypocotyl in far-red 1, putative, expressed	N + NxW	1.38908e-11	NA	NA	1.04084e-17
LOC_Os10g40934	flavonol synthase/flavanone 3-hydroxylase, putative, expressed	N + NxW	1.96654e-18	NA	NA	9.11252e-07
LOC_Os10g41060	expressed protein	N + NxW	6.01106e-05	NA	NA	0.00177987
LOC_Os10g41980	expressed protein	N + NxW	5.95935e-11	NA	NA	0.000318039
LOC_Os10g41999	expressed protein	N + NxW	2.12156e-10	NA	NA	0.00246953
LOC_Os10g42020	expressed protein	N + NxW	8.74761e-06	NA	NA	0.00336182
LOC_Os10g42030	expressed protein	N + NxW	3.40847e-06	NA	NA	2.37594e-08
LOC_Os10g42240	carbohydrate kinase-like protein, putative, expressed	N + NxW	6.9859e-16	NA	NA	1.0051e-10
LOC_Os10g42280	cyclase/dehydrase family protein, putative, expressed	N + NxW	6.46829e-12	NA	NA	0.00191706
LOC_Os10g42299	mitochondrial carnitine/acylcarnitine carrier-like protein, putative, expressed	N + NxW	1.18006e-07	NA	NA	3.22084e-08
LOC_Os10g42690	jmjC domain containing protein, expressed	N + NxW	1.91881e-05	NA	NA	4.34558e-06
LOC_Os11g01480	DNA binding protein, putative, expressed	N + NxW	2.01062e-14	NA	NA	5.62774e-06
LOC_Os11g02530	WRKY transcription factor 62, putative, expressed	N + NxW	3.12071e-06	NA	NA	2.34992e-05
LOC_Os11g03780	alpha-N-arabinofuranosidase 1 precursor, putative, expressed	N + NxW	8.94137e-06	NA	NA	0.00472283
LOC_Os11g06440	expressed protein	N + NxW	0.000277099	NA	NA	3.98374e-05
LOC_Os11g10780	ulp1 protease family protein, putative, expressed	N + NxW	7.57502e-07	NA	NA	0.00351327
LOC_Os11g14190	auxin-inducible protein, putative, expressed	N + NxW	0.000354311	NA	NA	0.000401843
LOC_Os11g15340	benzoate carboxyl methyltransferase, putative, expressed	N + NxW	7.4501e-08	NA	NA	0.00401592
LOC_Os11g16580	endonuclease III-like protein 1, putative, expressed	N + NxW	8.43023e-06	NA	NA	0.00041443
LOC_Os11g17380	protein kinase domain containing protein	N + NxW	0.000308485	NA	NA	0.00022456
LOC_Os11g19460	catalytic/ hydrolase, putative, expressed	N + NxW	3.57203e-08	NA	NA	1.35597e-06
LOC_Os11g22404	catalytic/ protein phosphatase type 2C, putative, expressed	N + NxW	0.000585072	NA	NA	2.50011e-07
LOC_Os11g28540	expressed protein	N + NxW	1.71075e-07	NA	NA	0.000415843
LOC_Os11g31540	BRASSINOSTEROID INSENSITIVE 1-associated receptor kinase 1 precursor, putative, expressed	N + NxW	7.87697e-05	NA	NA	0.000227681
LOC_Os11g31620	transport inhibitor response 1 protein, putative, expressed	N + NxW	0.00244065	NA	NA	1.09998e-07
LOC_Os11g31660	expressed protein	N + NxW	0.000930391	NA	NA	0.000737253
LOC_Os11g32750	nudix hydrolase 13, mitochondrial precursor, putative, expressed	N + NxW	0.00090628	NA	NA	5.07229e-06
LOC_Os11g37950	win2 precursor, putative, expressed	N + NxW	1.58901e-13	NA	NA	0.00043618
LOC_Os11g42480	transferase family protein, expressed	N + NxW	2.55484e-08	NA	NA	4.69285e-06
LOC_Os11g44340	conserved hypothetical protein	N + NxW	4.16752e-09	NA	NA	0.00121946
LOC_Os11g44380	expressed protein	N + NxW	1.11256e-22	NA	NA	1.03448e-14
LOC_Os11g44580	disease resistance RPP13-like protein 1, putative, expressed	N + NxW	0.00111017	NA	NA	1.9592e-05
LOC_Os11g44680	expressed protein	N + NxW	0.00012554	NA	NA	0.000551775
LOC_Os11g45740	DNA binding protein, putative, expressed	N + NxW	3.67039e-06	NA	NA	2.68197e-06
LOC_Os11g45920	OsWRKY63 - Superfamily of rice TFs having WRKY and zinc finger domains	N + NxW	3.97285e-12	NA	NA	5.46173e-07
LOC_Os11g45924	OsWRKY41 - Superfamily of rice TFs having WRKY and zinc finger domains	N + NxW	2.78083e-06	NA	NA	0.000450385
LOC_Os11g45930	NB-ARC domain containing protein, expressed	N + NxW	3.05836e-08	NA	NA	0.00176705
LOC_Os11g46810	retrotransposon protein, putative, unclassified	N + NxW	6.48012e-08	NA	NA	1.03177e-05
LOC_Os11g48020	C-4 methylsterol oxidase, putative, expressed	N + NxW	6.53108e-08	NA	NA	3.36531e-07
LOC_Os12g01490	DNA binding protein, putative, expressed	N + NxW	5.99171e-15	NA	NA	1.03603e-06
LOC_Os12g03740	ATPP2-B10, putative, expressed	N + NxW	1.38908e-11	NA	NA	8.13986e-05
LOC_Os12g03800	expressed protein	N + NxW	0.00311751	NA	NA	6.19564e-07
LOC_Os12g05394	serine/threonine-protein kinase PK7, putative, expressed	N + NxW	1.13252e-06	NA	NA	1.64528e-06
LOC_Os12g06340	BEL1-like homeodomain transcription factor, putative, expressed	N + NxW	0.000143609	NA	NA	1.73291e-06
LOC_Os12g07190	CBS domain containing protein, expressed	N + NxW	5.23654e-13	NA	NA	7.88558e-18
LOC_Os12g07280	TRANSPARENT TESTA 1 protein, putative, expressed	N + NxW	0.00119076	NA	NA	4.64828e-05
LOC_Os12g07480	TCP family transcription factor containing protein, expressed	N + NxW	0.00026166	NA	NA	7.64287e-05
LOC_Os12g07640	myb-related protein Zm38, putative, expressed	N + NxW	7.25356e-08	NA	NA	2.76408e-05
LOC_Os12g08090	amino acid transporter, putative, expressed	N + NxW	8.99111e-06	NA	NA	1.1962e-12
LOC_Os12g08180	receptor-like protein kinase precursor, putative, expressed	N + NxW	5.2727e-06	NA	NA	9.23081e-08
LOC_Os12g08210	expressed protein	N + NxW	0.00457803	NA	NA	0.000392835
LOC_Os12g08550	hypothetical protein	N + NxW	0.00116503	NA	NA	0.000632509
LOC_Os12g11660	expressed protein	N + NxW	2.36986e-05	NA	NA	0.00013041
LOC_Os12g15440	transposon protein, putative, unclassified	N + NxW	0.000899291	NA	NA	0.0025661
LOC_Os12g25660	cytochrome P450 94A2, putative, expressed	N + NxW	0.000507725	NA	NA	0.00166927
LOC_Os12g29950	nitrate and chloride transporter, putative, expressed	N + NxW	3.86371e-13	NA	NA	8.29542e-07
LOC_Os12g29990	O-sialoglycoprotein endopeptidase, putative, expressed	N + NxW	0.0046274	NA	NA	0.000440093
LOC_Os12g33100	guanylate kinase, putative, expressed	N + NxW	1.40896e-06	NA	NA	0.000249168
LOC_Os12g36910	calmodulin binding protein, putative, expressed	N + NxW	3.18166e-19	NA	NA	3.01654e-07
LOC_Os12g37840	boron transporter 1, putative, expressed	N + NxW	0.000131847	NA	NA	1.98498e-07
LOC_Os12g39380	transposon protein, putative, Mutator sub-class, expressed	N + NxW	1.458e-11	NA	NA	7.98226e-12
LOC_Os12g39620	disease resistance protein, putative, expressed	N + NxW	0.00024539	NA	NA	0.000139055
LOC_Os12g41390	homocysteine S-methyltransferase 3, putative, expressed	N + NxW	1.15608e-08	NA	NA	2.49603e-05
LOC_Os12g42100	hydrolase-like protein, putative, expressed	N + NxW	0.000182487	NA	NA	0.00237158
LOC_Os12g42230	pyruvate dehydrogenase E1 component subunit beta, putative, expressed	N + NxW	0.0011001	NA	NA	1.59617e-07
LOC_Os12g43580	expressed protein	N + NxW	2.66203e-11	NA	NA	9.22363e-05
LOC_Os12g43970	epoxide hydrolase 2, putative, expressed	N + NxW	1.05216e-07	NA	NA	6.50413e-05
LOC_Os12g44030	purple acid phosphatase precursor, putative, expressed	N + NxW	7.18305e-05	NA	NA	0.000150873
LOC_Os12g44220	cell Division Protein AAA ATPase family, putative, expressed	N + NxW	1.66619e-12	NA	NA	0.000299281
LOC_Os01g01302	shikimate kinase family protein, expressed	N + NxW	0.00080603	NA	NA	2.73377e-05
LOC_Os01g01390	expressed protein	N + NxW	1.12436e-06	NA	NA	8.99288e-05
LOC_Os01g02550	protein kinase domain containing protein, expressed	N + NxW	9.26278e-05	NA	NA	2.56821e-05
LOC_Os01g03690	serine/threonine-protein kinase receptor precursor, putative, expressed	N + NxW	6.07481e-08	NA	NA	4.37782e-11
LOC_Os01g06500	lectin-like protein, putative, expressed	N + NxW	0.000359608	NA	NA	0.000492839
LOC_Os01g06510	arginyl-tRNA synthetase, putative, expressed	N + NxW	0.00364977	NA	NA	6.91105e-05
LOC_Os01g07910	NADH-cytochrome b5 reductase-like protein, putative, expressed	N + NxW	0.00294718	NA	NA	7.3408e-05
LOC_Os01g08020	boron transporter-like protein 2, putative, expressed	N + NxW	7.4832e-09	NA	NA	2.00975e-06
LOC_Os01g08440	indole-3-acetate beta-glucosyltransferase, putative, expressed	N + NxW	1.61054e-06	NA	NA	0.00222581
LOC_Os01g09310	EMB1895, putative, expressed	N + NxW	2.62915e-05	NA	NA	2.84515e-09
LOC_Os01g11570	isoamyl acetate-hydrolyzing esterase, putative, expressed	N + NxW	0.00263982	NA	NA	5.8957e-05
LOC_Os01g11910	DNA binding protein, putative, expressed	N + NxW	2.7266e-15	NA	NA	5.03501e-11
LOC_Os01g12810	leaf protein, putative, expressed	N + NxW	0.00124937	NA	NA	3.2615e-06
LOC_Os01g14410	early light-induced protein, chloroplast precursor, putative, expressed	N + NxW	4.45156e-05	NA	NA	3.11426e-06
LOC_Os01g15480	EMB3013, putative, expressed	N + NxW	0.000667345	NA	NA	0.000132337
LOC_Os01g15640	TIP, putative, expressed	N + NxW	0.00132351	NA	NA	1.78044e-06
LOC_Os01g16290	DNA gyrase subunit B, putative, expressed	N + NxW	5.14842e-11	NA	NA	4.32273e-16
LOC_Os01g17396	expressed protein	N + NxW	0.00184936	NA	NA	1.10734e-05
LOC_Os01g18850	squamosa promoter-binding-like protein 12, putative, expressed	N + NxW	0.00475961	NA	NA	5.00672e-05
LOC_Os01g21160	dihydrolipoyllysine-residue acetyltransferase component of pyruvatedehydrogenase complex, putative, expressed	N + NxW	1.80561e-05	NA	NA	4.73045e-07
LOC_Os01g22370	peroxidase 1 precursor, putative, expressed	N + NxW	5.60625e-10	NA	NA	0.00126771
LOC_Os01g22710	carbohydrate transporter/ sugar porter, putative, expressed	N + NxW	5.32275e-08	NA	NA	3.0451e-12
LOC_Os01g23680	cysteine sulfinate desulfinase/cysteine desulfurase and related enzymes, putative, expressed	N + NxW	0.00469483	NA	NA	5.3488e-09
LOC_Os01g25920	expressed protein	N + NxW	9.37042e-05	NA	NA	3.10811e-08
LOC_Os01g27750	shikimate biosynthesis protein aroDE, putative, expressed	N + NxW	7.88733e-06	NA	NA	0.000184755
LOC_Os01g27940	cyclin-L2, putative, expressed	N + NxW	3.10446e-06	NA	NA	1.935e-08
LOC_Os01g37590	peptide transporter PTR2, putative, expressed	N + NxW	7.2927e-11	NA	NA	5.32608e-08
LOC_Os01g40860	retinal dehydrogenase 1, putative, expressed	N + NxW	3.03207e-05	NA	NA	0.00127847
LOC_Os01g41750	leucine-rich repeat receptor protein kinase EXS precursor, putative, expressed	N + NxW	0.00120633	NA	NA	2.04371e-09
LOC_Os01g45190	eukaryotic initiation factor 4A-3, putative, expressed	N + NxW	0.0020239	NA	NA	0.00333127
LOC_Os01g46926	ubiquitin-conjugating enzyme E2-17 kDa 9, putative, expressed	N + NxW	3.09092e-12	NA	NA	2.89107e-05
LOC_Os01g48360	expressed protein	N + NxW	0.000113445	NA	NA	1.24939e-07
LOC_Os01g48444	OsIAA5 - Auxin-responsive Aux/IAA gene family member, expressed	N + NxW	1.19029e-06	NA	NA	7.43339e-09
LOC_Os01g49410	expressed protein	N + NxW	6.17083e-10	NA	NA	0.00223728
LOC_Os01g49690	serine/threonine-protein phosphatase 6, putative, expressed	N + NxW	2.49465e-07	NA	NA	0.00222581
LOC_Os01g49920	receptor kinase-like protein, putative, expressed	N + NxW	4.22147e-06	NA	NA	0.00023215
LOC_Os01g51320	peroxisomal N1-acetyl-spermine/spermidine oxidase, putative, expressed	N + NxW	2.15638e-07	NA	NA	4.69961e-07
LOC_Os01g52170	HCF101, putative, expressed	N + NxW	0.00253122	NA	NA	0.000725127
LOC_Os01g53330	anthocyanidin 5,3-O-glucosyltransferase, putative, expressed	N + NxW	8.90436e-06	NA	NA	6.45645e-10
LOC_Os01g53390	anthocyanidin 5,3-O-glucosyltransferase, putative, expressed	N + NxW	1.27037e-14	NA	NA	9.42481e-07
LOC_Os01g57730	peroxidase 56 precursor, putative, expressed	N + NxW	2.72512e-11	NA	NA	1.80682e-09
LOC_Os01g62790	nucleic acid binding protein, putative, expressed	N + NxW	0.00134347	NA	NA	0.00294143
[truncated: 9,077 more rows]
