# Supplementary material for: Water impacts nutrient dose responses genome-wide to affect crop production
Source: Nat Commun. 2019 Mar 26;10:1374. doi: 10.1038/s41467-019-09287-7 (PMC6435674; doi:10.1038/s41467-019-09287-7)
Supplement: Supplementary file 5 — Supplementary Data 2 [file 41467_2019_9287_MOESM5_ESM.xlsx]

## Sheet: N GO Terms (up regulated)
GO Terms: N genes (upregulated)
	Term	Observed Frequency	Expected Frequency	p-value (FDR corrected)	Genes
GO:0005975	carbohydrate metabolic process	104 out of 993 genes, 10.5%	528 out of 12479 genes, 4.2%	3e-12	AT5G58050|AT1G79550|AT1G66970|AT2G13680|AT1G31740|AT3G18070|AT1G63970|AT1G06490|AT5G55480|AT5G67540|AT1G75940|AT3G55260|AT3G47040|AT3G02350|AT4G26690|AT3G02570|AT5G66150|AT5G14480|AT3G18080|AT2G16730|AT4G03550|AT1G06410|AT2G36190|AT5G11670|AT1G67880|AT4G26140|AT3G21160|AT4G34480|AT2G18700|AT3G60120|AT1G56190|AT3G57220|AT1G48430|AT2G31960|AT4G04970|AT4G02500|AT3G01620|AT1G68020|AT1G45130|AT3G26380…
GO:0006074	1,3-beta-D-glucan metabolic process	12 out of 993 genes, 1.2%	12 out of 12479 genes, 0.1%	6.5e-06	AT3G07160|AT2G13680|AT3G59100|AT1G06490|AT5G13000|AT2G31960|AT4G04970|AT2G36850|AT1G05570|AT3G14570|AT5G36870|AT4G03550
GO:0006075	1,3-beta-D-glucan biosynthetic process	12 out of 993 genes, 1.2%	12 out of 12479 genes, 0.1%	6.5e-06	AT3G07160|AT2G13680|AT1G06490|AT3G59100|AT5G13000|AT2G31960|AT4G04970|AT2G36850|AT1G05570|AT3G14570|AT5G36870|AT4G03550
GO:0051273	beta-glucan metabolic process	12 out of 993 genes, 1.2%	12 out of 12479 genes, 0.1%	6.5e-06	AT3G07160|AT2G13680|AT1G06490|AT3G59100|AT5G13000|AT2G31960|AT4G04970|AT2G36850|AT1G05570|AT3G14570|AT5G36870|AT4G03550
GO:0051274	beta-glucan biosynthetic process	12 out of 993 genes, 1.2%	12 out of 12479 genes, 0.1%	6.5e-06	AT3G07160|AT2G13680|AT3G59100|AT1G06490|AT5G13000|AT2G31960|AT4G04970|AT2G36850|AT1G05570|AT3G14570|AT5G36870|AT4G03550
GO:0044262	cellular carbohydrate metabolic process	56 out of 993 genes, 5.6%	330 out of 12479 genes, 2.6%	0.000138	AT1G70290|AT5G26120|AT5G58050|AT1G79550|AT4G17770|AT1G66970|AT2G13680|AT1G76550|AT1G05570|AT1G63970|AT1G06490|AT1G66980|AT5G55480|AT1G05470|AT4G26690|AT5G43330|AT5G22510|AT5G66150|AT5G14480|AT5G13980|AT4G03550|AT2G01140|AT1G06410|AT2G36190|AT5G11670|AT1G67880|AT2G18700|AT3G08550|AT2G36850|AT3G59100|AT1G56190|AT1G23870|AT1G48430|AT2G31960|AT4G04970|AT4G02500|AT3G01620|AT1G68020|AT1G12990|AT3G27540…
GO:0008272	sulfate transport	10 out of 993 genes, 1%	14 out of 12479 genes, 0.1%	0.000558	AT4G08620|AT4G02700|AT1G77990|AT1G78000|AT3G15990|AT5G10180|AT5G19600|AT3G51895|AT1G22150|AT1G23090
GO:0006813	potassium ion transport	15 out of 993 genes, 1.5%	40 out of 12479 genes, 0.3%	0.000958	AT1G31120|AT1G30270|AT2G35060|AT4G33530|AT5G14880|AT2G30070|AT1G60160|AT4G13420|AT1G70300|AT5G09400|AT4G23640|AT1G01140|AT2G40540|AT3G02050|AT4G19960
GO:0005976	polysaccharide metabolic process	25 out of 993 genes, 2.5%	118 out of 12479 genes, 0.9%	0.00541	AT2G36850|AT3G59100|AT3G57220|AT2G31960|AT4G04970|AT4G02500|AT2G13680|AT3G08840|AT1G05570|AT1G06490|AT5G55480|AT4G26690|AT5G22510|AT3G14570|AT3G62720|AT3G07160|AT1G78240|AT4G03550|AT2G36190|AT2G39770|AT3G25140|AT5G13000|AT5G36870|AT3G10740|AT3G08550
GO:0000271	polysaccharide biosynthetic process	20 out of 993 genes, 2%	84 out of 12479 genes, 0.7%	0.00572	AT2G36850|AT3G59100|AT3G57220|AT2G31960|AT4G04970|AT3G14570|AT3G62720|AT3G07160|AT4G02500|AT2G13680|AT1G78240|AT4G03550|AT3G08840|AT2G39770|AT3G25140|AT5G13000|AT1G05570|AT5G36870|AT1G06490|AT3G08550
GO:0009250	glucan biosynthetic process	16 out of 993 genes, 1.6%	57 out of 12479 genes, 0.5%	0.00572	AT2G36850|AT3G59100|AT2G31960|AT4G04970|AT3G14570|AT3G62720|AT3G07160|AT4G02500|AT2G13680|AT4G03550|AT2G39770|AT5G13000|AT1G05570|AT5G36870|AT1G06490|AT3G08550
GO:0015672	monovalent inorganic cation transport	21 out of 993 genes, 2.1%	90 out of 12479 genes, 0.7%	0.00572	AT4G02620|AT1G31120|AT1G30270|AT2G35060|AT5G14880|AT1G60160|AT4G13420|AT1G20260|AT1G70300|AT4G23640|AT1G01140|AT3G02050|AT4G19960|AT4G38510|AT1G78900|AT3G28710|AT4G33530|AT2G30070|AT3G28715|AT5G09400|AT2G40540
GO:0044042	glucan metabolic process	20 out of 993 genes, 2%	84 out of 12479 genes, 0.7%	0.00572	AT2G36850|AT3G59100|AT4G26690|AT2G31960|AT4G04970|AT5G22510|AT3G14570|AT3G62720|AT3G07160|AT4G02500|AT2G13680|AT4G03550|AT2G36190|AT2G39770|AT5G13000|AT1G05570|AT5G36870|AT1G06490|AT5G55480|AT3G08550
GO:0006071	glycerol metabolic process	9 out of 993 genes, 0.9%	19 out of 12479 genes, 0.2%	0.00905	AT1G48430|AT4G26690|AT3G17770|AT5G58170|AT1G66980|AT3G20520|AT5G58050|AT5G55480|AT1G66970
GO:0019400	alditol metabolic process	9 out of 993 genes, 0.9%	19 out of 12479 genes, 0.2%	0.00905	AT1G48430|AT4G26690|AT3G17770|AT5G58170|AT1G66980|AT3G20520|AT5G58050|AT1G66970|AT5G55480
GO:0005992	trehalose biosynthetic process	7 out of 993 genes, 0.7%	11 out of 12479 genes, 0.1%	0.01	AT1G23870|AT1G70290|AT1G68020|AT1G60140|AT4G17770|AT1G06410|AT2G18700
GO:0022604	regulation of cell morphogenesis	7 out of 993 genes, 0.7%	11 out of 12479 genes, 0.1%	0.01	AT3G07160|AT2G13680|AT5G19360|AT3G46290|AT1G60420|AT5G54380|AT5G12180
GO:0033692	cellular polysaccharide biosynthetic process	18 out of 993 genes, 1.8%	77 out of 12479 genes, 0.6%	0.01	AT2G36850|AT3G59100|AT2G31960|AT4G04970|AT3G14570|AT3G62720|AT3G07160|AT4G02500|AT2G13680|AT1G78240|AT4G03550|AT2G39770|AT3G25140|AT5G13000|AT1G05570|AT5G36870|AT1G06490|AT3G08550
GO:0034637	cellular carbohydrate biosynthetic process	25 out of 993 genes, 2.5%	130 out of 12479 genes, 1%	0.01	AT1G70290|AT2G36850|AT3G59100|AT1G23870|AT4G17770|AT2G31960|AT4G04970|AT4G02500|AT2G13680|AT1G68020|AT1G05570|AT1G06490|AT3G14570|AT3G62720|AT3G07160|AT1G78240|AT1G60140|AT4G03550|AT1G06410|AT2G39770|AT3G25140|AT5G13000|AT5G36870|AT2G18700|AT3G08550
GO:0051510	regulation of unidimensional cell growth	7 out of 993 genes, 0.7%	11 out of 12479 genes, 0.1%	0.01	AT3G07160|AT2G13680|AT1G60420|AT5G54380|AT5G19360|AT3G46290|AT5G12180
GO:0006073	cellular glucan metabolic process	18 out of 993 genes, 1.8%	81 out of 12479 genes, 0.6%	0.02	AT2G36850|AT3G59100|AT2G31960|AT4G04970|AT5G22510|AT3G14570|AT3G62720|AT3G07160|AT4G02500|AT2G13680|AT4G03550|AT2G36190|AT2G39770|AT5G13000|AT1G05570|AT5G36870|AT1G06490|AT3G08550
GO:0010769	regulation of cell morphogenesis involved in differentiation	5 out of 993 genes, 0.5%	5 out of 12479 genes, 0%	0.02	AT3G07160|AT2G13680|AT5G12180|AT1G60420|AT5G19360
GO:0080092	regulation of pollen tube growth	5 out of 993 genes, 0.5%	5 out of 12479 genes, 0%	0.02	AT3G07160|AT2G13680|AT5G12180|AT1G60420|AT5G19360
GO:0043269	regulation of ion transport	6 out of 993 genes, 0.6%	9 out of 12479 genes, 0.1%	0.02	AT1G01140|AT4G27500|AT5G58140|AT4G23650|AT2G17290|AT3G45780
GO:0019751	polyol metabolic process	10 out of 993 genes, 1%	30 out of 12479 genes, 0.2%	0.02	AT5G58050|AT1G05470|AT1G48430|AT4G26690|AT3G17770|AT5G58170|AT1G66980|AT3G20520|AT1G66970|AT5G55480
GO:0044264	cellular polysaccharide metabolic process	20 out of 993 genes, 2%	101 out of 12479 genes, 0.8%	0.02	AT2G36850|AT3G59100|AT2G31960|AT4G04970|AT4G02500|AT2G13680|AT1G05570|AT1G06490|AT5G22510|AT3G14570|AT3G62720|AT3G07160|AT1G78240|AT4G03550|AT2G36190|AT2G39770|AT3G25140|AT5G13000|AT5G36870|AT3G08550
GO:0005991	trehalose metabolic process	7 out of 993 genes, 0.7%	14 out of 12479 genes, 0.1%	0.02	AT1G23870|AT1G70290|AT1G68020|AT1G60140|AT4G17770|AT1G06410|AT2G18700
GO:0016051	carbohydrate biosynthetic process	28 out of 993 genes, 2.8%	169 out of 12479 genes, 1.4%	0.02	AT1G70290|AT2G36850|AT3G59100|AT3G57220|AT1G23870|AT4G17770|AT2G31960|AT4G04970|AT4G02500|AT2G13680|AT1G68020|AT3G08840|AT1G05570|AT1G06490|AT3G02350|AT3G14570|AT3G07160|AT3G62720|AT1G78240|AT1G60140|AT4G03550|AT1G06410|AT3G25140|AT2G39770|AT5G13000|AT5G36870|AT2G18700|AT3G08550
GO:0060284	regulation of cell development	5 out of 993 genes, 0.5%	6 out of 12479 genes, 0%	0.03	AT3G07160|AT2G13680|AT1G60420|AT5G19360|AT5G12180
GO:0009695	jasmonic acid biosynthetic process	8 out of 993 genes, 0.8%	21 out of 12479 genes, 0.2%	0.03	AT1G72520|AT3G25760|AT1G55020|AT1G17420|AT1G13280|AT3G25780|AT3G45140|AT3G25770
GO:0009694	jasmonic acid metabolic process	8 out of 993 genes, 0.8%	22 out of 12479 genes, 0.2%	0.04	AT1G72520|AT3G25760|AT1G55020|AT1G17420|AT1G13280|AT3G25780|AT3G45140|AT3G25770
GO:0015698	inorganic anion transport	11 out of 993 genes, 1.1%	41 out of 12479 genes, 0.3%	0.04	AT4G02700|AT3G52190|AT1G23090|AT1G77990|AT3G51895|AT4G08620|AT3G15990|AT5G10180|AT5G19600|AT1G78000|AT1G22150

## Sheet: N GO Terms (down regulated)
GO Terms: N genes (down regulated)
	Term	Observed Frequency	Expected Frequency	p-value (FDR corrected)	Genes
GO:0006468	protein phosphorylation	95 out of 626 genes, 15.2%	601 out of 12479 genes, 4.8%	2.81e-18	AT4G27290|AT5G63610|AT1G65800|AT2G43700|AT1G21230|AT4G35310|AT4G02410|AT3G46920|AT5G58950|AT5G23580|AT1G21240|AT5G19360|AT4G09570|AT1G11410|AT1G29230|AT1G48260|AT1G61460|AT3G59700|AT3G59740|AT3G44850|AT1G65790|AT3G10660|AT1G70130|AT4G02420|AT4G13000|AT1G35670|AT1G11300|AT2G38910|AT1G76040|AT1G61400|AT4G27300|AT5G12180|AT4G04710|AT5G61350|AT2G17290|AT3G50230|AT1G61480|AT1G50700|AT2G43690|AT3G53810…
GO:0006793	phosphorus metabolic process	99 out of 626 genes, 15.8%	661 out of 12479 genes, 5.3%	2.89e-18	AT4G27290|AT5G63610|AT1G65800|AT2G43700|AT1G21230|AT4G11240|AT4G35310|AT4G02410|AT3G46920|AT5G58950|AT5G23580|AT1G21240|AT5G19360|AT4G09570|AT1G11410|AT1G29230|AT1G48260|AT1G61460|AT3G59700|AT3G59740|AT3G44850|AT1G65790|AT3G10660|AT1G70130|AT4G02420|AT4G13000|AT1G35670|AT1G11300|AT2G38910|AT1G76040|AT1G61400|AT4G27300|AT5G12180|AT2G35680|AT4G04710|AT5G61350|AT2G17290|AT3G50230|AT1G17720|AT1G61480…
GO:0006796	phosphate metabolic process	99 out of 626 genes, 15.8%	660 out of 12479 genes, 5.3%	2.89e-18	AT4G27290|AT5G63610|AT1G65800|AT2G43700|AT1G21230|AT4G11240|AT4G35310|AT4G02410|AT3G46920|AT5G58950|AT5G23580|AT1G21240|AT5G19360|AT4G09570|AT1G11410|AT1G29230|AT1G48260|AT1G61460|AT3G59700|AT3G59740|AT3G44850|AT1G65790|AT3G10660|AT1G70130|AT4G02420|AT4G13000|AT1G35670|AT1G11300|AT2G38910|AT1G76040|AT1G61400|AT4G27300|AT5G12180|AT2G35680|AT4G04710|AT5G61350|AT2G17290|AT3G50230|AT1G17720|AT1G61480…
GO:0016310	phosphorylation	95 out of 626 genes, 15.2%	613 out of 12479 genes, 4.9%	2.89e-18	AT4G27290|AT5G63610|AT1G65800|AT2G43700|AT1G21230|AT4G35310|AT4G02410|AT3G46920|AT5G58950|AT5G23580|AT1G21240|AT5G19360|AT4G09570|AT1G11410|AT1G29230|AT1G48260|AT1G61460|AT3G59700|AT3G59740|AT3G44850|AT1G65790|AT3G10660|AT1G70130|AT4G02420|AT4G13000|AT1G35670|AT1G11300|AT2G38910|AT1G76040|AT1G61400|AT4G27300|AT5G12180|AT4G04710|AT5G61350|AT2G17290|AT3G50230|AT1G61480|AT1G50700|AT2G43690|AT3G53810…
GO:0008037	cell recognition	21 out of 626 genes, 3.4%	26 out of 12479 genes, 0.2%	7.4e-14	AT1G61370|AT1G61390|AT1G61460|AT1G11340|AT1G11330|AT4G27290|AT4G21390|AT1G11280|AT1G61550|AT1G61420|AT1G61430|AT1G61360|AT1G61400|AT1G61490|AT4G27300|AT4G21380|AT1G61440|AT1G11410|AT1G61610|AT1G61480|AT1G11300
GO:0048544	recognition of pollen	21 out of 626 genes, 3.4%	26 out of 12479 genes, 0.2%	7.4e-14	AT1G61370|AT1G61390|AT1G61460|AT1G11340|AT1G11330|AT4G27290|AT4G21390|AT1G11280|AT1G61550|AT1G61420|AT1G61430|AT1G61360|AT1G61400|AT1G61490|AT4G27300|AT4G21380|AT1G61440|AT1G11410|AT1G61610|AT1G61480|AT1G11300
GO:0006464	protein modification process	106 out of 626 genes, 16.9%	886 out of 12479 genes, 7.1%	1.34e-13	AT5G63610|AT1G21230|AT3G46920|AT4G09570|AT1G11410|AT1G29230|AT1G61460|AT3G59700|AT1G65790|AT4G13000|AT1G35670|AT2G38910|AT1G76040|AT1G61400|AT4G27300|AT5G12180|AT2G35680|AT5G61350|AT3G50230|AT1G61480|AT1G50700|AT2G43690|AT4G04740|AT1G11340|AT1G61550|AT3G18520|AT4G18700|AT4G14580|AT1G61360|AT1G21270|AT1G61440|AT4G04700|AT1G64040|AT1G21210|AT3G25560|AT5G22840|AT5G02290|AT1G61420|AT2G34180|AT4G29050…
GO:0043412	macromolecule modification	109 out of 626 genes, 17.4%	956 out of 12479 genes, 7.7%	8.73e-13	AT5G63610|AT1G21230|AT3G46920|AT4G09570|AT1G11410|AT1G29230|AT1G61460|AT3G59700|AT1G65790|AT4G13000|AT1G35670|AT2G38910|AT1G76040|AT1G61400|AT4G27300|AT5G12180|AT2G35680|AT5G61350|AT3G50230|AT1G61480|AT1G50700|AT2G43690|AT4G04740|AT1G11340|AT1G61550|AT3G18520|AT4G18700|AT4G14580|AT1G61360|AT1G21270|AT1G61440|AT4G04700|AT1G64040|AT1G21210|AT3G25560|AT5G22840|AT5G02290|AT1G61420|AT2G34180|AT4G29050…
GO:0048610	cellular process involved in reproduction	28 out of 626 genes, 4.5%	93 out of 12479 genes, 0.7%	1.91e-10	AT3G56640|AT1G11340|AT4G27290|AT1G11280|AT1G61550|AT4G21380|AT1G11300|AT3G27960|AT3G04690|AT1G61360|AT1G18450|AT1G61400|AT4G27300|AT1G61440|AT1G61420|AT1G61490|AT1G11410|AT1G61480|AT4G02350|AT1G61370|AT1G61460|AT1G61390|AT1G11330|AT4G34940|AT4G21390|AT1G61430|AT1G65790|AT1G61610
GO:0044267	cellular protein metabolic process	116 out of 626 genes, 18.5%	1401 out of 12479 genes, 11.2%	1.05e-05	AT5G63610|AT1G21230|AT3G46920|AT4G09570|AT1G11410|AT1G29230|AT1G61460|AT3G59700|AT1G65790|AT4G13000|AT1G35670|AT2G38910|AT1G76040|AT1G61400|AT4G27300|AT5G12180|AT2G35680|AT3G57290|AT5G61350|AT3G50230|AT1G61480|AT1G50700|AT2G43690|AT4G04740|AT1G11340|AT1G61550|AT3G18520|AT2G38730|AT4G18700|AT4G14580|AT1G61360|AT1G21270|AT1G61440|AT4G04700|AT1G64040|AT1G21210|AT3G25560|AT5G22840|AT5G02290|AT1G61420…
GO:0019538	protein metabolic process	133 out of 626 genes, 21.2%	1774 out of 12479 genes, 14.2%	0.000182	AT5G63610|AT1G21230|AT5G42990|AT3G46920|AT1G61460|AT1G35670|AT2G38910|AT1G61400|AT4G27300|AT5G12180|AT2G35680|AT5G61350|AT3G50230|AT1G61480|AT1G50700|AT1G45050|AT1G61550|AT2G38730|AT4G18700|AT1G61390|AT1G61430|AT4G21380|AT3G25250|AT4G39110|AT4G12020|AT1G61370|AT4G21390|AT1G45000|AT4G27290|AT1G65800|AT2G43700|AT4G05460|AT4G11240|AT5G23580|AT5G43010|AT2G35160|AT5G19360|AT1G48260|AT3G44850|AT2G25940…
GO:0044260	cellular macromolecule metabolic process	159 out of 626 genes, 25.4%	2268 out of 12479 genes, 18.2%	0.000549	AT5G63610|AT1G21230|AT5G42990|AT3G46920|AT1G61460|AT1G35670|AT3G03300|AT2G38910|AT1G61400|AT4G27300|AT5G12180|AT2G35680|AT5G61350|AT3G50230|AT1G61480|AT1G50700|AT1G45050|AT3G13940|AT1G61550|AT2G38730|AT4G18700|AT1G61390|AT1G61430|AT4G21380|AT3G25250|AT4G39110|AT4G12020|AT1G30460|AT1G61370|AT4G21390|AT4G27290|AT1G65800|AT2G43700|AT4G25500|AT4G05460|AT4G11240|AT3G49250|AT5G23580|AT5G43010|AT2G35160…
GO:0015837	amine transport	13 out of 626 genes, 2.1%	52 out of 12479 genes, 0.4%	0.000654	AT5G63850|AT3G03720|AT1G64780|AT2G38120|AT5G01240|AT5G09220|AT1G79900|AT1G77690|AT2G21050|AT1G58030|AT5G36940|AT1G44100|AT1G77380
GO:0015849	organic acid transport	13 out of 626 genes, 2.1%	56 out of 12479 genes, 0.4%	0.00112	AT5G63850|AT3G03720|AT2G38120|AT5G01240|AT5G09220|AT1G17840|AT1G79900|AT1G77690|AT2G21050|AT1G58030|AT5G36940|AT1G44100|AT1G77380
GO:0046942	carboxylic acid transport	13 out of 626 genes, 2.1%	56 out of 12479 genes, 0.4%	0.00112	AT5G63850|AT3G03720|AT2G38120|AT5G01240|AT5G09220|AT1G17840|AT1G79900|AT1G77690|AT2G21050|AT1G58030|AT5G36940|AT1G44100|AT1G77380
GO:0006865	amino acid transport	12 out of 626 genes, 1.9%	51 out of 12479 genes, 0.4%	0.00195	AT5G63850|AT3G03720|AT2G38120|AT5G01240|AT5G09220|AT1G79900|AT1G77690|AT2G21050|AT1G58030|AT5G36940|AT1G44100|AT1G77380
GO:0010039	response to iron ion	6 out of 626 genes, 1%	9 out of 12479 genes, 0.1%	0.00204	AT3G56090|AT1G16890|AT2G40300|AT4G24120|AT1G78870|AT5G24380
GO:0022414	reproductive process	53 out of 626 genes, 8.5%	588 out of 12479 genes, 4.7%	0.00306	AT4G27290|AT5G56680|AT1G30490|AT5G02030|AT5G53550|AT1G21690|AT2G22540|AT2G40300|AT5G52520|AT1G11410|AT4G02350|AT1G61460|AT4G34940|AT1G65790|AT3G56090|AT2G34710|AT1G11300|AT1G25350|AT1G52150|AT1G18450|AT1G61400|AT5G21150|AT4G27300|AT3G57290|AT1G61480|AT4G24120|AT5G58230|AT1G61610|AT1G11340|AT5G19820|AT1G11280|AT4G32880|AT1G61550|AT3G04690|AT1G61360|AT1G61440|AT3G44880|AT1G61420|AT1G61490|AT5G22510…
GO:0006887	exocytosis	6 out of 626 genes, 1%	11 out of 12479 genes, 0.1%	0.00415	AT1G54090|AT3G14090|AT1G07000|AT5G12370|AT1G72470|AT5G58430
GO:0006857	oligopeptide transport	11 out of 626 genes, 1.8%	49 out of 12479 genes, 0.4%	0.0045	AT5G41000|AT1G48370|AT5G53550|AT1G65730|AT3G17650|AT4G24120|AT4G21680|AT3G27020|AT1G32450|AT5G19640|AT5G24380
GO:0015833	peptide transport	11 out of 626 genes, 1.8%	49 out of 12479 genes, 0.4%	0.0045	AT5G41000|AT1G48370|AT5G53550|AT1G65730|AT3G17650|AT4G24120|AT4G21680|AT3G27020|AT1G32450|AT5G19640|AT5G24380
GO:0071705	nitrogen compound transport	13 out of 626 genes, 2.1%	70 out of 12479 genes, 0.6%	0.00565	AT5G63850|AT3G03720|AT1G64780|AT2G38120|AT5G01240|AT5G09220|AT1G77690|AT1G79900|AT2G21050|AT1G58030|AT5G36940|AT1G44100|AT1G77380
GO:0009855	determination of bilateral symmetry	4 out of 626 genes, 0.6%	4 out of 12479 genes, 0%	0.01	AT1G30490|AT1G52150|AT5G60690|AT2G34710
GO:0009799	specification of symmetry	4 out of 626 genes, 0.6%	5 out of 12479 genes, 0%	0.01	AT5G60690|AT1G52150|AT1G30490|AT2G34710
GO:0015695	organic cation transport	4 out of 626 genes, 0.6%	5 out of 12479 genes, 0%	0.01	AT4G13510|AT3G24300|AT1G64780|AT3G24290
GO:0015696	ammonium transport	4 out of 626 genes, 0.6%	5 out of 12479 genes, 0%	0.01	AT4G13510|AT3G24300|AT1G64780|AT3G24290
GO:0022406	membrane docking	6 out of 626 genes, 1%	16 out of 12479 genes, 0.1%	0.01	AT1G54090|AT3G14090|AT1G07000|AT5G12370|AT1G72470|AT5G58430
GO:0042126	nitrate metabolic process	5 out of 626 genes, 0.8%	10 out of 12479 genes, 0.1%	0.01	AT5G16570|AT1G32450|AT1G66200|AT5G37600|AT3G17820
GO:0042128	nitrate assimilation	5 out of 626 genes, 0.8%	10 out of 12479 genes, 0.1%	0.01	AT5G16570|AT1G32450|AT1G66200|AT5G37600|AT3G17820
GO:0043170	macromolecule metabolic process	162 out of 626 genes, 25.9%	2522 out of 12479 genes, 20.2%	0.01	AT3G46920|AT1G61460|AT2G38910|AT2G35680|AT1G45050|AT1G61430|AT4G21380|AT4G12020|AT4G21390|AT1G45000|AT4G25500|AT3G49250|AT3G19840|AT1G48260|AT2G25940|AT2G16810|AT3G53030|AT5G67200|AT3G58680|AT1G53790|AT1G50840|AT2G45280|AT1G60900|AT5G52520|AT1G11410|AT3G59700|AT1G65790|AT1G16890|AT1G11340|AT3G18520|AT4G14580|AT4G04700|AT1G21210|AT5G02290|AT1G61420|AT2G34180|AT5G22510|AT1G11330|AT5G45780|AT1G07570…
GO:0048278	vesicle docking	6 out of 626 genes, 1%	16 out of 12479 genes, 0.1%	0.01	AT1G54090|AT3G14090|AT1G07000|AT5G12370|AT1G72470|AT5G58430
GO:0071941	nitrogen cycle metabolic process	5 out of 626 genes, 0.8%	11 out of 12479 genes, 0.1%	0.02	AT5G16570|AT1G32450|AT1G66200|AT5G37600|AT3G17820
GO:0046777	protein autophosphorylation	6 out of 626 genes, 1%	19 out of 12479 genes, 0.2%	0.02	AT1G61380|AT1G65800|AT5G54380|AT1G11350|AT3G51550|AT1G65790
GO:0006821	chloride transport	4 out of 626 genes, 0.6%	7 out of 12479 genes, 0.1%	0.03	AT5G33280|AT3G27170|AT5G40890|AT5G49890
GO:0071258	cellular response to gravity	3 out of 626 genes, 0.5%	3 out of 12479 genes, 0%	0.05	AT1G04820|AT5G19770|AT4G14960

## Sheet: W GO Terms (up regulated)
GO Terms: W genes (up regulated)
	Term	Observed Frequency	Expected Frequency	p-value (FDR corrected)	Genes
GO:0006468	protein phosphorylation	65 out of 498 genes, 13.1%	601 out of 12479 genes, 4.8%	1.9e-09	AT2G42960|AT5G49770|AT4G35310|AT3G24660|AT1G53570|AT5G23580|AT5G19360|AT4G09570|AT4G05200|AT5G67380|AT3G10660|AT1G72300|AT2G23080|AT4G11460|AT1G35670|AT2G41820|AT3G23750|AT2G38910|AT1G76040|AT1G24650|AT5G12180|AT4G04710|AT4G23180|AT2G42290|AT2G17290|AT4G23160|AT1G50700|AT5G49780|AT4G23650|AT3G57830|AT4G04740|AT2G02220|AT4G21940|AT3G59110|AT4G11470|AT1G09440|AT4G04700|AT5G41260|AT5G53890|AT1G01740…
GO:0016310	phosphorylation	65 out of 498 genes, 13.1%	613 out of 12479 genes, 4.9%	2.12e-09	AT2G42960|AT5G49770|AT4G35310|AT3G24660|AT1G53570|AT5G23580|AT5G19360|AT4G09570|AT4G05200|AT5G67380|AT3G10660|AT1G72300|AT2G23080|AT4G11460|AT1G35670|AT2G41820|AT3G23750|AT2G38910|AT1G76040|AT1G24650|AT5G12180|AT4G04710|AT4G23180|AT2G42290|AT2G17290|AT4G23160|AT1G50700|AT5G49780|AT4G23650|AT3G57830|AT4G04740|AT2G02220|AT4G21940|AT3G59110|AT4G11470|AT1G09440|AT4G04700|AT5G41260|AT5G53890|AT1G01740…
GO:0006793	phosphorus metabolic process	67 out of 498 genes, 13.5%	661 out of 12479 genes, 5.3%	3.06e-09	AT2G42960|AT5G49770|AT4G35310|AT3G24660|AT1G53570|AT5G23580|AT5G19360|AT4G09570|AT4G05200|AT5G67380|AT3G10660|AT1G72300|AT2G23080|AT4G11460|AT1G35670|AT2G41820|AT3G23750|AT2G38910|AT1G76040|AT1G24650|AT5G12180|AT4G04710|AT4G23180|AT2G42290|AT2G17290|AT4G23160|AT1G50700|AT5G49780|AT4G23650|AT3G57830|AT4G04740|AT2G02220|AT3G17090|AT4G21940|AT3G59110|AT4G11470|AT1G09440|AT4G04700|AT5G41260|AT5G53890…
GO:0006796	phosphate metabolic process	67 out of 498 genes, 13.5%	660 out of 12479 genes, 5.3%	3.06e-09	AT2G42960|AT5G49770|AT4G35310|AT3G24660|AT1G53570|AT5G23580|AT5G19360|AT4G09570|AT4G05200|AT5G67380|AT3G10660|AT1G72300|AT2G23080|AT4G11460|AT1G35670|AT2G41820|AT3G23750|AT2G38910|AT1G76040|AT1G24650|AT5G12180|AT4G04710|AT4G23180|AT2G42290|AT2G17290|AT4G23160|AT1G50700|AT5G49780|AT4G23650|AT3G57830|AT4G04740|AT2G02220|AT3G17090|AT4G21940|AT3G59110|AT4G11470|AT1G09440|AT4G04700|AT5G41260|AT5G53890…
GO:0006722	triterpenoid metabolic process	11 out of 498 genes, 2.2%	12 out of 12479 genes, 0.1%	2.71e-08	AT1G78960|AT1G78500|AT2G07050|AT1G66960|AT5G36150|AT4G15340|AT5G42600|AT1G78970|AT3G45130|AT4G15370|AT5G48010
GO:0016104	triterpenoid biosynthetic process	11 out of 498 genes, 2.2%	12 out of 12479 genes, 0.1%	2.71e-08	AT1G78960|AT1G78500|AT2G07050|AT1G66960|AT5G36150|AT4G15340|AT5G42600|AT1G78970|AT3G45130|AT4G15370|AT5G48010
GO:0019742	pentacyclic triterpenoid metabolic process	10 out of 498 genes, 2%	10 out of 12479 genes, 0.1%	7.93e-08	AT1G78960|AT1G78500|AT2G07050|AT1G66960|AT5G36150|AT5G42600|AT1G78970|AT3G45130|AT4G15370|AT5G48010
GO:0019745	pentacyclic triterpenoid biosynthetic process	10 out of 498 genes, 2%	10 out of 12479 genes, 0.1%	7.93e-08	AT1G78960|AT1G78500|AT2G07050|AT1G66960|AT5G36150|AT5G42600|AT1G78970|AT3G45130|AT4G15370|AT5G48010
GO:0006857	oligopeptide transport	16 out of 498 genes, 3.2%	49 out of 12479 genes, 0.4%	1.52e-07	AT4G10770|AT5G53520|AT1G59740|AT1G62200|AT4G27730|AT1G09930|AT5G64410|AT2G02040|AT4G26590|AT2G02020|AT3G54140|AT1G33440|AT5G53510|AT5G01180|AT5G55930|AT4G16370
GO:0015833	peptide transport	16 out of 498 genes, 3.2%	49 out of 12479 genes, 0.4%	1.52e-07	AT4G10770|AT5G53520|AT1G59740|AT1G62200|AT4G27730|AT1G09930|AT5G64410|AT2G02040|AT4G26590|AT2G02020|AT3G54140|AT1G33440|AT5G53510|AT5G01180|AT5G55930|AT4G16370
GO:0006464	protein modification process	70 out of 498 genes, 14.1%	886 out of 12479 genes, 7.1%	6.88e-06	AT3G24660|AT4G09570|AT4G11460|AT1G35670|AT2G38910|AT1G76040|AT5G12180|AT2G42290|AT4G23160|AT1G50700|AT5G49780|AT3G57830|AT4G04740|AT3G59110|AT1G09440|AT4G04700|AT5G53890|AT4G38470|AT1G54820|AT5G49760|AT5G59010|AT3G54030|AT1G56720|AT2G39840|AT3G50000|AT1G61950|AT4G11480|AT4G23270|AT2G42960|AT5G49770|AT4G35310|AT1G53570|AT5G23580|AT5G19360|AT4G05200|AT5G67380|AT3G10660|AT1G72300|AT2G23080|AT2G41820…
GO:0016114	terpenoid biosynthetic process	15 out of 498 genes, 3%	61 out of 12479 genes, 0.5%	9.79e-06	AT1G78960|AT5G36150|AT4G02780|AT2G07050|AT4G15340|AT1G78500|AT1G04580|AT1G66960|AT1G78970|AT5G42600|AT5G48010|AT4G15370|AT2G27150|AT5G03730|AT3G45130
GO:0043412	macromolecule modification	70 out of 498 genes, 14.1%	956 out of 12479 genes, 7.7%	8.27e-05	AT3G24660|AT4G09570|AT4G11460|AT1G35670|AT2G38910|AT1G76040|AT5G12180|AT2G42290|AT4G23160|AT1G50700|AT5G49780|AT3G57830|AT4G04740|AT3G59110|AT1G09440|AT4G04700|AT5G53890|AT4G38470|AT1G54820|AT5G49760|AT5G59010|AT3G54030|AT1G56720|AT2G39840|AT3G50000|AT1G61950|AT4G11480|AT4G23270|AT2G42960|AT5G49770|AT4G35310|AT1G53570|AT5G23580|AT5G19360|AT4G05200|AT5G67380|AT3G10660|AT1G72300|AT2G23080|AT2G41820…
GO:0006721	terpenoid metabolic process	15 out of 498 genes, 3%	76 out of 12479 genes, 0.6%	8.9e-05	AT1G78960|AT5G36150|AT4G02780|AT2G07050|AT4G15340|AT1G78500|AT1G04580|AT1G66960|AT1G78970|AT5G42600|AT5G48010|AT4G15370|AT2G27150|AT5G03730|AT3G45130
GO:0008299	isoprenoid biosynthetic process	15 out of 498 genes, 3%	76 out of 12479 genes, 0.6%	8.9e-05	AT1G78960|AT5G36150|AT4G02780|AT2G07050|AT4G15340|AT1G78500|AT1G04580|AT1G66960|AT1G78970|AT5G42600|AT5G48010|AT4G15370|AT2G27150|AT5G03730|AT3G45130
GO:0006720	isoprenoid metabolic process	15 out of 498 genes, 3%	92 out of 12479 genes, 0.7%	0.000652	AT2G07050|AT4G15340|AT1G04580|AT1G66960|AT2G27150|AT1G78960|AT5G36150|AT4G02780|AT1G78500|AT5G42600|AT1G78970|AT5G48010|AT4G15370|AT5G03730|AT3G45130
GO:0006629	lipid metabolic process	40 out of 498 genes, 8%	496 out of 12479 genes, 4%	0.00196	AT1G28590|AT1G10900|AT1G60890|AT1G31550|AT3G13730|AT1G28600|AT2G27360|AT5G03730|AT1G01020|AT1G28610|AT1G66960|AT1G28580|AT2G27150|AT5G36150|AT5G08470|AT1G78500|AT3G02580|AT5G42600|AT4G15370|AT2G07050|AT4G15340|AT4G01510|AT1G04580|AT1G28660|AT3G26430|AT4G02780|AT1G28650|AT1G78970|AT3G01380|AT5G48010|AT3G02590|AT3G45130|AT5G60620|AT1G28670|AT1G28570|AT1G78960|AT2G14920|AT2G20860|AT1G28640|AT3G52570
GO:0009690	cytokinin metabolic process	6 out of 498 genes, 1.2%	13 out of 12479 genes, 0.1%	0.00233	AT3G19160|AT4G24650|AT1G68460|AT2G41510|AT3G63440|AT1G25410
GO:0034754	cellular hormone metabolic process	6 out of 498 genes, 1.2%	17 out of 12479 genes, 0.1%	0.00722	AT3G19160|AT1G68460|AT2G41510|AT4G24650|AT3G63440|AT1G25410
GO:0042445	hormone metabolic process	9 out of 498 genes, 1.8%	49 out of 12479 genes, 0.4%	0.01	AT2G41510|AT5G20960|AT3G13730|AT4G24650|AT3G63440|AT3G19160|AT1G68460|AT2G14920|AT1G25410
GO:0009913	epidermal cell differentiation	7 out of 498 genes, 1.4%	30 out of 12479 genes, 0.2%	0.02	AT5G09810|AT2G41940|AT3G58070|AT2G02820|AT1G14350|AT3G13870|AT3G18780
GO:0009691	cytokinin biosynthetic process	4 out of 498 genes, 0.8%	7 out of 12479 genes, 0.1%	0.02	AT1G68460|AT3G19160|AT1G25410|AT4G24650
GO:0030154	cell differentiation	9 out of 498 genes, 1.8%	60 out of 12479 genes, 0.5%	0.04	AT5G09810|AT2G22860|AT4G37720|AT3G58070|AT3G13870|AT2G41940|AT2G02820|AT1G14350|AT3G18780
GO:0065007	biological regulation	98 out of 498 genes, 19.7%	1812 out of 12479 genes, 14.5%	0.04	AT2G38310|AT5G26820|AT3G24660|AT4G29000|AT5G53430|AT1G68460|AT2G02820|AT3G54870|AT1G35670|AT5G12180|AT3G25470|AT5G49780|AT3G61740|AT3G57830|AT1G16430|AT5G56270|AT1G18150|AT4G30200|AT3G59060|AT1G17240|AT2G43010|AT3G03860|AT1G66150|AT1G01200|AT5G46880|AT1G53510|AT1G10930|AT4G35460|AT2G01450|AT2G42380|AT3G18040|AT4G00710|AT5G19360|AT4G00020|AT2G20190|AT4G39250|AT4G23650|AT2G16400|AT1G73670|AT2G02220…
GO:0044267	cellular protein metabolic process	79 out of 498 genes, 15.9%	1401 out of 12479 genes, 11.2%	0.04	AT3G24660|AT5G03160|AT4G09570|AT1G21080|AT4G11460|AT1G35670|AT2G38910|AT1G76040|AT5G12180|AT2G42290|AT4G23160|AT1G50700|AT5G49780|AT3G57830|AT4G04740|AT3G59110|AT1G09440|AT4G04700|AT2G42750|AT5G53890|AT4G38470|AT1G54820|AT5G49760|AT5G59010|AT3G54030|AT1G16680|AT1G56720|AT2G39840|AT3G50000|AT1G61950|AT4G11480|AT1G24120|AT4G23270|AT2G42960|AT5G49770|AT4G35310|AT1G53570|AT5G23580|AT5G19360|AT4G13670…
GO:0042446	hormone biosynthetic process	6 out of 498 genes, 1.2%	28 out of 12479 genes, 0.2%	0.05	AT3G19160|AT1G68460|AT5G20960|AT3G13730|AT4G24650|AT1G25410
GO:0042938	dipeptide transport	3 out of 498 genes, 0.6%	4 out of 12479 genes, 0%	0.05	AT3G54140|AT2G02040|AT5G01180

## Sheet: W GO Terms (down regulated)
GO Terms: W genes (down regulated)
	Term	Observed Frequency	Expected Frequency	p-value (FDR corrected)	Genes
GO:0007167	enzyme linked receptor protein signaling pathway	34 out of 726 genes, 4.7%	92 out of 12479 genes, 0.7%	1.78e-12	AT4G28650|AT3G24240|AT2G02220|AT5G65710|AT1G09970|AT3G49670|AT1G72180|AT1G35710|AT1G73080|AT5G49770|AT1G79620|AT4G20140|AT1G28440|AT1G34110|AT5G56040|AT5G58300|AT5G63930|AT5G53890|AT5G05160|AT5G20480|AT3G47090|AT4G20270|AT4G28490|AT5G48940|AT5G65700|AT5G44700|AT1G75820|AT3G08680|AT3G47110|AT1G17750|AT5G49780|AT3G47580|AT3G47570|AT1G72300
GO:0007169	transmembrane receptor protein tyrosine kinase signaling pathway	34 out of 726 genes, 4.7%	92 out of 12479 genes, 0.7%	1.78e-12	AT4G28650|AT3G24240|AT2G02220|AT5G65710|AT1G09970|AT3G49670|AT1G72180|AT1G35710|AT1G73080|AT5G49770|AT1G79620|AT4G20140|AT1G28440|AT1G34110|AT5G56040|AT5G58300|AT5G63930|AT5G53890|AT5G05160|AT5G20480|AT3G47090|AT4G20270|AT4G28490|AT5G48940|AT5G65700|AT5G44700|AT1G75820|AT3G08680|AT3G47110|AT1G17750|AT5G49780|AT3G47580|AT3G47570|AT1G72300
GO:0007166	cell surface receptor linked signaling pathway	35 out of 726 genes, 4.8%	112 out of 12479 genes, 0.9%	2.87e-11	AT4G28650|AT3G24240|AT2G02220|AT5G65710|AT1G09970|AT3G49670|AT1G72180|AT1G35710|AT1G73080|AT5G49770|AT1G79620|AT4G20140|AT1G28440|AT1G34110|AT5G56040|AT5G58300|AT5G63930|AT5G53890|AT5G05160|AT5G20480|AT3G47090|AT4G20270|AT4G21540|AT4G28490|AT5G48940|AT5G65700|AT5G44700|AT1G75820|AT3G08680|AT3G47110|AT1G17750|AT5G49780|AT3G47580|AT3G47570|AT1G72300
GO:0030048	actin filament-based movement	16 out of 726 genes, 2.2%	17 out of 12479 genes, 0.1%	7.07e-10	AT2G33240|AT5G43900|AT2G31900|AT1G08730|AT4G28710|AT1G50360|AT1G04600|AT5G20490|AT1G04160|AT5G54280|AT1G17580|AT4G33200|AT3G19960|AT3G58160|AT2G20290|AT1G54560
GO:0006468	protein phosphorylation	79 out of 726 genes, 10.9%	601 out of 12479 genes, 4.8%	2.33e-08	AT2G33170|AT5G24970|AT3G24240|AT5G65710|AT1G35710|AT1G73080|AT5G49770|AT5G61480|AT3G51850|AT5G60900|AT5G19450|AT5G20930|AT5G58300|AT5G63930|AT4G28490|AT5G44100|AT1G18890|AT3G47110|AT1G17750|AT1G17910|AT1G74740|AT1G72300|AT3G49670|AT5G65600|AT1G17230|AT1G08590|AT5G56040|AT4G20270|AT5G48940|AT1G16150|AT1G16110|AT1G75820|AT5G49780|AT4G28540|AT5G12480|AT2G41860|AT3G57530|AT5G10530|AT4G31100|AT3G23340…
GO:0016310	phosphorylation	80 out of 726 genes, 11%	613 out of 12479 genes, 4.9%	2.33e-08	AT2G33170|AT5G24970|AT3G24240|AT5G65710|AT1G35710|AT1G73080|AT5G49770|AT5G61480|AT3G51850|AT5G60900|AT5G19450|AT5G20930|AT5G58300|AT5G63930|AT4G28490|AT5G44100|AT1G18890|AT3G47110|AT1G17750|AT1G17910|AT1G74740|AT1G72300|AT3G49670|AT5G65600|AT1G17230|AT1G08590|AT5G56040|AT4G20270|AT5G48940|AT1G16150|AT1G16110|AT1G75820|AT5G49780|AT4G28540|AT5G12480|AT2G41860|AT3G57530|AT5G10530|AT4G31100|AT3G23340…
GO:0072522	purine-containing compound biosynthetic process	26 out of 726 genes, 3.6%	84 out of 12479 genes, 0.7%	2.33e-08	AT3G13900|AT1G54280|AT5G04930|AT3G25610|AT1G26130|AT1G20260|AT5G03300|AT4G11730|AT2G24520|AT3G09820|AT1G17500|AT3G42640|AT4G38510|AT1G68710|AT2G07560|AT3G60330|AT1G13210|AT2G36880|AT5G57350|AT4G30190|AT4G01850|AT1G02500|AT1G72700|AT3G27870|AT3G17390|AT5G62670
GO:0006754	ATP biosynthetic process	20 out of 726 genes, 2.8%	51 out of 12479 genes, 0.4%	8.51e-08	AT3G13900|AT1G54280|AT5G04930|AT3G25610|AT1G26130|AT1G20260|AT4G11730|AT2G24520|AT1G17500|AT3G42640|AT4G38510|AT1G68710|AT2G07560|AT3G60330|AT1G13210|AT5G57350|AT4G30190|AT1G72700|AT3G27870|AT5G62670
GO:0046034	ATP metabolic process	20 out of 726 genes, 2.8%	51 out of 12479 genes, 0.4%	8.51e-08	AT3G13900|AT1G54280|AT5G04930|AT3G25610|AT1G26130|AT1G20260|AT4G11730|AT2G24520|AT1G17500|AT3G42640|AT4G38510|AT1G68710|AT2G07560|AT3G60330|AT1G13210|AT5G57350|AT4G30190|AT1G72700|AT3G27870|AT5G62670
GO:0006793	phosphorus metabolic process	81 out of 726 genes, 11.2%	661 out of 12479 genes, 5.3%	1.01e-07	AT2G33170|AT5G24970|AT3G24240|AT5G65710|AT1G35710|AT1G73080|AT5G49770|AT5G61480|AT3G51850|AT5G60900|AT5G19450|AT5G20930|AT5G58300|AT5G63930|AT4G28490|AT5G44100|AT1G18890|AT3G47110|AT1G17750|AT1G17910|AT1G74740|AT1G72300|AT3G49670|AT5G65600|AT1G17230|AT1G08590|AT5G56040|AT4G20270|AT5G48940|AT1G16150|AT1G16110|AT1G75820|AT5G49780|AT4G28540|AT5G12480|AT2G41860|AT3G57530|AT5G10530|AT4G31100|AT3G23340…
GO:0006796	phosphate metabolic process	81 out of 726 genes, 11.2%	660 out of 12479 genes, 5.3%	1.01e-07	AT2G33170|AT5G24970|AT3G24240|AT5G65710|AT1G35710|AT1G73080|AT5G49770|AT5G61480|AT3G51850|AT5G60900|AT5G19450|AT5G20930|AT5G58300|AT5G63930|AT4G28490|AT5G44100|AT1G18890|AT3G47110|AT1G17750|AT1G17910|AT1G74740|AT1G72300|AT3G49670|AT5G65600|AT1G17230|AT1G08590|AT5G56040|AT4G20270|AT5G48940|AT1G16150|AT1G16110|AT1G75820|AT5G49780|AT4G28540|AT5G12480|AT2G41860|AT3G57530|AT5G10530|AT4G31100|AT3G23340…
GO:0009144	purine nucleoside triphosphate metabolic process	20 out of 726 genes, 2.8%	54 out of 12479 genes, 0.4%	1.01e-07	AT3G13900|AT1G54280|AT5G04930|AT3G25610|AT1G26130|AT1G20260|AT4G11730|AT2G24520|AT1G17500|AT3G42640|AT4G38510|AT1G68710|AT2G07560|AT3G60330|AT1G13210|AT5G57350|AT4G30190|AT1G72700|AT3G27870|AT5G62670
GO:0009145	purine nucleoside triphosphate biosynthetic process	20 out of 726 genes, 2.8%	54 out of 12479 genes, 0.4%	1.01e-07	AT3G13900|AT1G54280|AT5G04930|AT3G25610|AT1G26130|AT1G20260|AT4G11730|AT2G24520|AT1G17500|AT3G42640|AT4G38510|AT1G68710|AT2G07560|AT3G60330|AT1G13210|AT5G57350|AT4G30190|AT1G72700|AT3G27870|AT5G62670
GO:0009199	ribonucleoside triphosphate metabolic process	20 out of 726 genes, 2.8%	54 out of 12479 genes, 0.4%	1.01e-07	AT3G13900|AT1G54280|AT5G04930|AT3G25610|AT1G26130|AT1G20260|AT4G11730|AT2G24520|AT1G17500|AT3G42640|AT4G38510|AT1G68710|AT2G07560|AT3G60330|AT1G13210|AT5G57350|AT4G30190|AT1G72700|AT3G27870|AT5G62670
GO:0009201	ribonucleoside triphosphate biosynthetic process	20 out of 726 genes, 2.8%	54 out of 12479 genes, 0.4%	1.01e-07	AT3G13900|AT1G54280|AT5G04930|AT3G25610|AT1G26130|AT1G20260|AT4G11730|AT2G24520|AT1G17500|AT3G42640|AT4G38510|AT1G68710|AT2G07560|AT3G60330|AT1G13210|AT5G57350|AT4G30190|AT1G72700|AT3G27870|AT5G62670
GO:0009205	purine ribonucleoside triphosphate metabolic process	20 out of 726 genes, 2.8%	54 out of 12479 genes, 0.4%	1.01e-07	AT3G13900|AT1G54280|AT5G04930|AT3G25610|AT1G26130|AT1G20260|AT4G11730|AT2G24520|AT1G17500|AT3G42640|AT4G38510|AT1G68710|AT2G07560|AT3G60330|AT1G13210|AT5G57350|AT4G30190|AT1G72700|AT3G27870|AT5G62670
GO:0009206	purine ribonucleoside triphosphate biosynthetic process	20 out of 726 genes, 2.8%	54 out of 12479 genes, 0.4%	1.01e-07	AT3G13900|AT1G54280|AT5G04930|AT3G25610|AT1G26130|AT1G20260|AT4G11730|AT2G24520|AT1G17500|AT3G42640|AT4G38510|AT1G68710|AT2G07560|AT3G60330|AT1G13210|AT5G57350|AT4G30190|AT1G72700|AT3G27870|AT5G62670
GO:0009141	nucleoside triphosphate metabolic process	20 out of 726 genes, 2.8%	55 out of 12479 genes, 0.4%	1.17e-07	AT3G13900|AT1G54280|AT5G04930|AT3G25610|AT1G26130|AT1G20260|AT4G11730|AT2G24520|AT1G17500|AT3G42640|AT4G38510|AT1G68710|AT2G07560|AT3G60330|AT1G13210|AT5G57350|AT4G30190|AT1G72700|AT3G27870|AT5G62670
GO:0009142	nucleoside triphosphate biosynthetic process	20 out of 726 genes, 2.8%	55 out of 12479 genes, 0.4%	1.17e-07	AT3G13900|AT1G54280|AT5G04930|AT3G25610|AT1G26130|AT1G20260|AT4G11730|AT2G24520|AT1G17500|AT3G42640|AT4G38510|AT1G68710|AT2G07560|AT3G60330|AT1G13210|AT5G57350|AT4G30190|AT1G72700|AT3G27870|AT5G62670
GO:0034404	nucleobase, nucleoside and nucleotide biosynthetic process	27 out of 726 genes, 3.7%	111 out of 12479 genes, 0.9%	2.9e-07	AT3G13900|AT3G25610|AT1G20260|AT4G11730|AT4G22930|AT2G24520|AT3G42640|AT4G38510|AT1G68710|AT4G30190|AT3G27870|AT1G54280|AT5G04930|AT1G26130|AT5G03300|AT3G09820|AT1G17500|AT2G07560|AT3G60330|AT1G13210|AT2G36880|AT5G57350|AT4G01850|AT1G02500|AT1G72700|AT3G17390|AT5G62670
GO:0034654	nucleobase, nucleoside, nucleotide and nucleic acid biosynthetic process	27 out of 726 genes, 3.7%	111 out of 12479 genes, 0.9%	2.9e-07	AT3G13900|AT3G25610|AT1G20260|AT4G11730|AT4G22930|AT2G24520|AT3G42640|AT4G38510|AT1G68710|AT4G30190|AT3G27870|AT1G54280|AT5G04930|AT1G26130|AT5G03300|AT3G09820|AT1G17500|AT2G07560|AT3G60330|AT1G13210|AT2G36880|AT5G57350|AT4G01850|AT1G02500|AT1G72700|AT3G17390|AT5G62670
GO:0072521	purine-containing compound metabolic process	26 out of 726 genes, 3.6%	103 out of 12479 genes, 0.8%	2.9e-07	AT3G13900|AT3G25610|AT1G20260|AT4G11730|AT2G24520|AT3G42640|AT4G38510|AT1G68710|AT4G30190|AT3G27870|AT1G54280|AT5G04930|AT1G26130|AT5G03300|AT3G09820|AT1G17500|AT2G07560|AT3G60330|AT1G13210|AT2G36880|AT5G57350|AT4G01850|AT1G02500|AT1G72700|AT3G17390|AT5G62670
GO:0007165	signal transduction	67 out of 726 genes, 9.2%	522 out of 12479 genes, 4.2%	3.96e-07	AT3G24240|AT5G65710|AT1G35710|AT1G73080|AT5G49770|AT3G05650|AT2G15080|AT1G17250|AT5G65310|AT5G58300|AT5G63930|AT4G28490|AT3G11080|AT3G05660|AT1G18890|AT3G47110|AT1G17750|AT3G28890|AT1G74740|AT1G72300|AT4G33260|AT3G49670|AT5G27080|AT5G56040|AT1G25560|AT4G20270|AT5G48940|AT1G75820|AT2G22430|AT3G11010|AT5G49780|AT5G20730|AT3G57530|AT2G02220|AT5G54510|AT1G76030|AT1G34110|AT1G17240|AT4G33270|AT5G26900…
GO:0015914	phospholipid transport	11 out of 726 genes, 1.5%	13 out of 12479 genes, 0.1%	6.83e-07	AT1G13210|AT1G26130|AT3G13900|AT3G25610|AT1G68710|AT2G38530|AT1G54280|AT5G04930|AT1G17500|AT1G72700|AT3G27870
GO:0009152	purine ribonucleotide biosynthetic process	20 out of 726 genes, 2.8%	67 out of 12479 genes, 0.5%	1.4e-06	AT3G13900|AT1G54280|AT5G04930|AT3G25610|AT1G26130|AT1G20260|AT4G11730|AT2G24520|AT1G17500|AT3G42640|AT4G38510|AT1G68710|AT2G07560|AT3G60330|AT1G13210|AT5G57350|AT4G30190|AT1G72700|AT3G27870|AT5G62670
GO:0009150	purine ribonucleotide metabolic process	20 out of 726 genes, 2.8%	71 out of 12479 genes, 0.6%	2.9e-06	AT3G13900|AT1G54280|AT5G04930|AT3G25610|AT1G26130|AT1G20260|AT4G11730|AT2G24520|AT1G17500|AT3G42640|AT4G38510|AT1G68710|AT2G07560|AT3G60330|AT1G13210|AT5G57350|AT4G30190|AT1G72700|AT3G27870|AT5G62670
GO:0009260	ribonucleotide biosynthetic process	20 out of 726 genes, 2.8%	71 out of 12479 genes, 0.6%	2.9e-06	AT3G13900|AT1G54280|AT5G04930|AT3G25610|AT1G26130|AT1G20260|AT4G11730|AT2G24520|AT1G17500|AT3G42640|AT4G38510|AT1G68710|AT2G07560|AT3G60330|AT1G13210|AT5G57350|AT4G30190|AT1G72700|AT3G27870|AT5G62670
GO:0006164	purine nucleotide biosynthetic process	20 out of 726 genes, 2.8%	74 out of 12479 genes, 0.6%	4.95e-06	AT3G13900|AT1G54280|AT5G04930|AT3G25610|AT1G26130|AT1G20260|AT4G11730|AT2G24520|AT1G17500|AT3G42640|AT4G38510|AT1G68710|AT2G07560|AT3G60330|AT1G13210|AT5G57350|AT4G30190|AT1G72700|AT3G27870|AT5G62670
GO:0009259	ribonucleotide metabolic process	20 out of 726 genes, 2.8%	76 out of 12479 genes, 0.6%	6.89e-06	AT3G13900|AT1G54280|AT5G04930|AT3G25610|AT1G26130|AT1G20260|AT4G11730|AT2G24520|AT1G17500|AT3G42640|AT4G38510|AT1G68710|AT2G07560|AT3G60330|AT1G13210|AT5G57350|AT4G30190|AT1G72700|AT3G27870|AT5G62670
GO:0008272	sulfate transport	10 out of 726 genes, 1.4%	14 out of 12479 genes, 0.1%	7.56e-06	AT4G08620|AT4G02700|AT1G77990|AT1G78000|AT3G15990|AT5G10180|AT5G19600|AT3G51895|AT1G22150|AT1G23090
GO:0006163	purine nucleotide metabolic process	20 out of 726 genes, 2.8%	79 out of 12479 genes, 0.6%	1.09e-05	AT3G13900|AT1G54280|AT5G04930|AT3G25610|AT1G26130|AT1G20260|AT4G11730|AT2G24520|AT1G17500|AT3G42640|AT4G38510|AT1G68710|AT2G07560|AT3G60330|AT1G13210|AT5G57350|AT4G30190|AT1G72700|AT3G27870|AT5G62670
GO:0006869	lipid transport	18 out of 726 genes, 2.5%	64 out of 12479 genes, 0.5%	1.11e-05	AT3G13900|AT2G38540|AT5G59310|AT3G25610|AT1G17840|AT1G68710|AT2G38530|AT3G27870|AT1G54280|AT5G04930|AT1G15520|AT2G15050|AT1G26130|AT1G17500|AT1G13210|AT1G72700|AT3G51600|AT3G51590
GO:0019439	aromatic compound catabolic process	9 out of 726 genes, 1.2%	12 out of 12479 genes, 0.1%	2.11e-05	AT2G37040|AT2G22330|AT4G39950|AT5G58910|AT3G10340|AT5G03260|AT5G60020|AT5G01190|AT1G59870
GO:0055086	nucleobase, nucleoside and nucleotide metabolic process	28 out of 726 genes, 3.9%	157 out of 12479 genes, 1.3%	2.85e-05	AT3G13900|AT3G25610|AT1G20260|AT4G11730|AT4G22930|AT2G24520|AT3G42640|AT4G38510|AT1G68710|AT4G30190|AT3G27870|AT1G54280|AT5G04930|AT1G26130|AT5G03300|AT3G09820|AT1G17500|AT2G07560|AT3G60330|AT1G13210|AT2G36880|AT5G57350|AT4G01850|AT2G19570|AT1G02500|AT1G72700|AT3G17390|AT5G62670
GO:0009611	response to wounding	21 out of 726 genes, 2.9%	94 out of 12479 genes, 0.8%	2.9e-05	AT2G02220|AT4G38130|AT4G39980|AT1G17420|AT3G53260|AT2G33210|AT1G73080|AT2G22330|AT1G20510|AT1G72520|AT1G55020|AT5G53890|AT5G10300|AT3G45140|AT2G30490|AT2G37040|AT1G17750|AT1G05800|AT5G57170|AT1G72300|AT5G04230
GO:0019748	secondary metabolic process	33 out of 726 genes, 4.5%	210 out of 12479 genes, 1.7%	3.72e-05	AT5G01190|AT2G44990|AT2G22330|AT5G05260|AT1G17020|AT1G20510|AT4G32810|AT4G34135|AT1G59870|AT1G20500|AT5G60020|AT1G78370|AT2G30490|AT2G37040|AT1G17180|AT1G17010|AT1G78380|AT3G17390|AT2G36790|AT1G20490|AT1G59700|AT1G59670|AT3G53260|AT4G39950|AT1G20480|AT1G10370|AT5G58910|AT4G25310|AT1G17170|AT4G25300|AT1G10360|AT1G17260|AT5G03260
GO:0030029	actin filament-based process	16 out of 726 genes, 2.2%	60 out of 12479 genes, 0.5%	7.68e-05	AT1G04160|AT5G54280|AT2G20290|AT3G58160|AT1G54560|AT5G43900|AT1G08730|AT4G28710|AT5G20490|AT4G33200|AT3G19960|AT2G33240|AT2G31900|AT1G50360|AT1G04600|AT1G17580
GO:0006464	protein modification process	87 out of 726 genes, 12%	886 out of 12479 genes, 7.1%	8.97e-05	AT5G55160|AT1G35710|AT5G20930|AT4G28490|AT3G49670|AT1G16110|AT5G49780|AT2G41860|AT3G57530|AT5G10530|AT1G16260|AT2G31500|AT5G43320|AT1G16130|AT1G34110|AT5G53890|AT5G20480|AT1G74800|AT5G49660|AT5G49760|AT1G69730|AT4G28650|AT1G72180|AT1G28440|AT3G19700|AT1G16120|AT4G08850|AT4G26840|AT5G05160|AT3G47090|AT2G40120|AT4G31110|AT2G26700|AT1G04440|AT3G08680|AT2G33170|AT5G24970|AT3G24240|AT5G65710|AT1G73080…
GO:0055085	transmembrane transport	43 out of 726 genes, 5.9%	336 out of 12479 genes, 2.7%	0.000124	AT1G27940|AT2G37280|AT5G19600|AT2G26910|AT4G38510|AT3G28360|AT1G15210|AT4G15215|AT3G28345|AT2G39480|AT1G59870|AT2G01170|AT1G15520|AT3G62150|AT3G10960|AT3G28415|AT3G53480|AT5G46540|AT1G23090|AT4G02700|AT3G16340|AT1G20260|AT3G19640|AT1G77990|AT4G32500|AT1G28010|AT1G53210|AT1G22150|AT4G01830|AT3G51895|AT4G01820|AT1G66950|AT5G65980|AT4G18050|AT1G02520|AT2G29940|AT4G15230|AT3G28380|AT4G25960|AT1G10680…
GO:0071702	organic substance transport	25 out of 726 genes, 3.4%	143 out of 12479 genes, 1.1%	0.000125	AT2G38540|AT5G59310|AT3G25610|AT3G30390|AT1G17840|AT1G68710|AT1G44100|AT1G77380|AT2G38530|AT2G01170|AT1G15520|AT5G38820|AT1G72700|AT3G13900|AT3G27870|AT1G54280|AT5G63850|AT5G04930|AT2G15050|AT1G26130|AT5G09220|AT1G17500|AT1G13210|AT3G51600|AT3G51590
GO:0009165	nucleotide biosynthetic process	20 out of 726 genes, 2.8%	97 out of 12479 genes, 0.8%	0.000128	AT3G13900|AT1G54280|AT5G04930|AT3G25610|AT1G26130|AT1G20260|AT4G11730|AT2G24520|AT1G17500|AT3G42640|AT4G38510|AT1G68710|AT2G07560|AT3G60330|AT1G13210|AT5G57350|AT4G30190|AT1G72700|AT3G27870|AT5G62670
GO:0009733	response to auxin stimulus	25 out of 726 genes, 3.4%	144 out of 12479 genes, 1.2%	0.000132	AT5G54500|AT2G47000|AT2G14960|AT1G19220|AT5G54510|AT2G23170|AT4G32810|AT1G59870|AT5G13380|AT2G47750|AT3G53480|AT1G49950|AT5G13360|AT1G28130|AT1G66340|AT4G27260|AT1G48410|AT5G13370|AT2G36910|AT1G23160|AT1G59500|AT5G13350|AT4G37390|AT3G28860|AT5G20730
GO:0006725	cellular aromatic compound metabolic process	32 out of 726 genes, 4.4%	216 out of 12479 genes, 1.7%	0.000135	AT4G39980|AT5G01190|AT2G22330|AT1G17020|AT1G20510|AT4G34135|AT2G23560|AT1G59870|AT1G20500|AT5G60020|AT2G23600|AT2G30490|AT2G37040|AT1G66340|AT1G17010|AT2G23580|AT3G17390|AT2G36790|AT1G20490|AT3G53260|AT4G22930|AT4G39950|AT1G20480|AT2G23620|AT5G58910|AT4G25310|AT3G10340|AT4G25300|AT4G33510|AT1G22410|AT1G17260|AT5G03260
GO:0009698	phenylpropanoid metabolic process	19 out of 726 genes, 2.6%	90 out of 12479 genes, 0.7%	0.000152	AT2G36790|AT1G20490|AT3G53260|AT5G01190|AT1G17020|AT1G20480|AT1G20510|AT5G58910|AT4G34135|AT1G20500|AT4G25310|AT5G60020|AT4G25300|AT1G17260|AT2G30490|AT2G37040|AT1G17010|AT5G03260|AT3G17390
GO:0009163	nucleoside biosynthetic process	6 out of 726 genes, 0.8%	6 out of 12479 genes, 0%	0.000386	AT3G17390|AT3G09820|AT2G36880|AT1G02500|AT5G03300|AT4G01850
GO:0042451	purine nucleoside biosynthetic process	6 out of 726 genes, 0.8%	6 out of 12479 genes, 0%	0.000386	AT3G17390|AT2G36880|AT3G09820|AT1G02500|AT5G03300|AT4G01850
GO:0042455	ribonucleoside biosynthetic process	6 out of 726 genes, 0.8%	6 out of 12479 genes, 0%	0.000386	AT3G17390|AT2G36880|AT3G09820|AT1G02500|AT5G03300|AT4G01850
GO:0046129	purine ribonucleoside biosynthetic process	6 out of 726 genes, 0.8%	6 out of 12479 genes, 0%	0.000386	AT3G17390|AT3G09820|AT2G36880|AT1G02500|AT5G03300|AT4G01850
GO:0006855	drug transmembrane transport	12 out of 726 genes, 1.7%	42 out of 12479 genes, 0.3%	0.000568	AT2G29940|AT1G15520|AT3G16340|AT4G15230|AT1G15210|AT4G15215|AT3G53480|AT2G37280|AT1G66950|AT3G30842|AT2G26910|AT1G59870
GO:0009404	toxin metabolic process	8 out of 726 genes, 1.1%	17 out of 12479 genes, 0.1%	0.000727	AT1G17180|AT1G78380|AT1G17170|AT1G78370|AT1G10370|AT1G59700|AT1G10360|AT1G59670
GO:0009407	toxin catabolic process	8 out of 726 genes, 1.1%	17 out of 12479 genes, 0.1%	0.000727	AT1G17180|AT1G78380|AT1G17170|AT1G78370|AT1G10370|AT1G59700|AT1G10360|AT1G59670
GO:0015893	drug transport	12 out of 726 genes, 1.7%	44 out of 12479 genes, 0.4%	0.000787	AT1G15520|AT3G16340|AT3G53480|AT2G37280|AT1G66950|AT2G26910|AT2G29940|AT4G15230|AT1G15210|AT4G15215|AT3G30842|AT1G59870
GO:0043412	macromolecule modification	87 out of 726 genes, 12%	956 out of 12479 genes, 7.7%	0.000915	AT5G55160|AT1G35710|AT5G20930|AT4G28490|AT3G49670|AT1G16110|AT5G49780|AT2G41860|AT3G57530|AT5G10530|AT1G16260|AT2G31500|AT5G43320|AT1G16130|AT1G34110|AT5G53890|AT5G20480|AT1G74800|AT5G49660|AT5G49760|AT1G69730|AT4G28650|AT1G72180|AT1G28440|AT3G19700|AT1G16120|AT4G08850|AT4G26840|AT5G05160|AT3G47090|AT2G40120|AT4G31110|AT2G26700|AT1G04440|AT3G08680|AT2G33170|AT5G24970|AT3G24240|AT5G65710|AT1G73080…
GO:0046271	phenylpropanoid catabolic process	5 out of 726 genes, 0.7%	5 out of 12479 genes, 0%	0.00177	AT2G37040|AT5G03260|AT5G60020|AT5G01190|AT5G58910
GO:0046274	lignin catabolic process	5 out of 726 genes, 0.7%	5 out of 12479 genes, 0%	0.00177	AT2G37040|AT5G03260|AT5G60020|AT5G01190|AT5G58910
GO:0055114	oxidation-reduction process	49 out of 726 genes, 6.7%	469 out of 12479 genes, 3.8%	0.00244	AT5G54500|AT3G26760|AT4G25090|AT3G14610|AT3G56630|AT1G64930|AT1G34540|AT2G46950|AT3G19000|AT5G60020|AT1G60680|AT1G17010|AT1G60730|AT3G48520|AT4G05390|AT1G64900|AT5G05340|AT5G51060|AT5G05320|AT1G64950|AT2G45510|AT3G14650|AT2G46960|AT5G63450|AT1G64940|AT1G60750|AT5G01190|AT4G27710|AT3G14630|AT3G14640|AT1G30510|AT2G12190|AT1G10810|AT1G67560|AT4G11230|AT2G44890|AT3G16890|AT5G61320|AT4G03140|AT5G60010…
GO:0018130	heterocycle biosynthetic process	29 out of 726 genes, 4%	225 out of 12479 genes, 1.8%	0.00262	AT3G25610|AT4G11730|AT2G24520|AT3G42640|AT4G38510|AT2G22330|AT1G68710|AT2G36880|AT1G02500|AT1G72700|AT3G17390|AT3G13900|AT1G20260|AT4G22930|AT4G39950|AT4G30190|AT3G27870|AT1G54280|AT5G04930|AT1G26130|AT5G03300|AT3G09820|AT1G17500|AT2G07560|AT3G60330|AT1G13210|AT5G57350|AT4G01850|AT5G62670
GO:0009719	response to endogenous stimulus	51 out of 726 genes, 7%	498 out of 12479 genes, 4%	0.00271	AT5G54500|AT5G59320|AT1G73080|AT4G28110|AT2G23170|AT4G32810|AT5G65310|AT1G59870|AT2G47750|AT5G13360|AT1G28130|AT1G18890|AT1G17750|AT4G27260|AT3G09940|AT1G74740|AT5G13370|AT1G18100|AT1G23160|AT1G10370|AT1G25560|AT1G55020|AT4G37390|AT2G22430|AT3G28860|AT2G18960|AT5G20730|AT3G57530|AT5G59310|AT2G47000|AT2G14960|AT1G19220|AT5G54510|AT5G25610|AT5G13380|AT1G15520|AT3G53480|AT1G05470|AT1G49950|AT3G45140…
GO:0006753	nucleoside phosphate metabolic process	20 out of 726 genes, 2.8%	131 out of 12479 genes, 1%	0.00372	AT3G13900|AT3G25610|AT1G20260|AT4G11730|AT2G24520|AT3G42640|AT4G38510|AT1G68710|AT4G30190|AT3G27870|AT1G54280|AT5G04930|AT1G26130|AT1G17500|AT2G07560|AT3G60330|AT1G13210|AT5G57350|AT1G72700|AT5G62670
GO:0009117	nucleotide metabolic process	20 out of 726 genes, 2.8%	131 out of 12479 genes, 1%	0.00372	AT3G13900|AT3G25610|AT1G20260|AT4G11730|AT2G24520|AT3G42640|AT4G38510|AT1G68710|AT4G30190|AT3G27870|AT1G54280|AT5G04930|AT1G26130|AT1G17500|AT2G07560|AT3G60330|AT1G13210|AT5G57350|AT1G72700|AT5G62670
GO:0015698	inorganic anion transport	10 out of 726 genes, 1.4%	41 out of 12479 genes, 0.3%	0.00628	AT4G02700|AT1G23090|AT1G77990|AT3G51895|AT4G08620|AT3G15990|AT5G10180|AT5G19600|AT1G78000|AT1G22150
GO:0010252	auxin homeostasis	6 out of 726 genes, 0.8%	13 out of 12479 genes, 0.1%	0.00629	AT4G37390|AT5G54510|AT4G27260|AT2G23170|AT1G59500|AT1G28130
GO:0006952	defense response	38 out of 726 genes, 5.2%	352 out of 12479 genes, 2.8%	0.00677	AT1G17420|AT1G73080|AT2G22330|AT3G05650|AT2G15080|AT2G23560|AT1G59870|AT3G11080|AT2G42010|AT3G05660|AT1G17750|AT1G09090|AT1G19230|AT4G38130|AT5G51060|AT3G53260|AT4G39950|AT2G23620|AT1G55020|AT5G07390|AT3G11010|AT1G05800|AT2G33210|AT1G72520|AT5G20480|AT2G02740|AT4G11850|AT2G37040|AT1G66340|AT1G48410|AT5G04230|AT1G14410|AT1G71400|AT5G25910|AT1G64060|AT5G47910|AT5G57170|AT4G02640
GO:0009725	response to hormone stimulus	47 out of 726 genes, 6.5%	469 out of 12479 genes, 3.8%	0.00686	AT5G54500|AT5G59320|AT4G28110|AT2G23170|AT4G32810|AT5G65310|AT1G59870|AT2G47750|AT5G13360|AT1G28130|AT1G18890|AT4G27260|AT1G74740|AT5G13370|AT1G18100|AT1G23160|AT1G10370|AT1G25560|AT1G55020|AT4G37390|AT2G22430|AT3G28860|AT2G18960|AT5G20730|AT3G57530|AT5G59310|AT2G47000|AT2G14960|AT1G19220|AT5G54510|AT5G25610|AT5G13380|AT1G15520|AT3G53480|AT1G05470|AT1G49950|AT1G66340|AT3G16890|AT1G48410|AT3G50660…
GO:0006556	S-adenosylmethionine biosynthetic process	4 out of 726 genes, 0.6%	4 out of 12479 genes, 0%	0.00804	AT3G17390|AT2G36880|AT1G02500|AT4G01850
GO:0007018	microtubule-based movement	9 out of 726 genes, 1.2%	35 out of 12479 genes, 0.3%	0.00814	AT5G66310|AT1G73860|AT5G41310|AT2G21300|AT1G18410|AT3G51150|AT1G63640|AT4G38950|AT4G24170
GO:0009119	ribonucleoside metabolic process	7 out of 726 genes, 1%	21 out of 12479 genes, 0.2%	0.0093	AT2G36880|AT4G01850|AT2G19570|AT5G03300|AT1G02500|AT3G09820|AT3G17390
GO:0010817	regulation of hormone levels	14 out of 726 genes, 1.9%	83 out of 12479 genes, 0.7%	0.01	AT3G50660|AT2G47000|AT2G44990|AT2G22330|AT4G39950|AT2G36910|AT4G32810|AT2G36800|AT3G53480|AT1G05470|AT5G65980|AT1G66340|AT3G28860|AT1G48410
GO:0042278	purine nucleoside metabolic process	6 out of 726 genes, 0.8%	16 out of 12479 genes, 0.1%	0.01	AT5G03300|AT1G02500|AT3G09820|AT2G36880|AT3G17390|AT4G01850
GO:0046128	purine ribonucleoside metabolic process	6 out of 726 genes, 0.8%	16 out of 12479 genes, 0.1%	0.01	AT5G03300|AT1G02500|AT2G36880|AT3G09820|AT3G17390|AT4G01850
GO:0046483	heterocycle metabolic process	36 out of 726 genes, 5%	342 out of 12479 genes, 2.7%	0.01	AT3G25610|AT4G11730|AT2G24520|AT3G42640|AT4G38510|AT2G22330|AT1G68710|AT4G22920|AT4G34135|AT1G59870|AT3G07570|AT1G66340|AT2G36880|AT2G19570|AT1G02500|AT1G72700|AT3G17390|AT3G13900|AT2G36790|AT1G20260|AT4G22930|AT4G39950|AT4G30190|AT3G27870|AT1G54280|AT5G04930|AT1G26130|AT5G03300|AT3G09820|AT1G17500|AT2G07560|AT3G60330|AT1G13210|AT5G57350|AT4G01850|AT5G62670
GO:0046500	S-adenosylmethionine metabolic process	4 out of 726 genes, 0.6%	5 out of 12479 genes, 0%	0.01	AT3G17390|AT2G36880|AT1G02500|AT4G01850
GO:0048653	anther development	4 out of 726 genes, 0.6%	6 out of 12479 genes, 0%	0.02	AT1G72520|AT3G49670|AT5G65700|AT1G17420
GO:0010033	response to organic substance	57 out of 726 genes, 7.9%	641 out of 12479 genes, 5.1%	0.02	AT5G54500|AT4G11660|AT4G28110|AT1G59870|AT2G47750|AT1G28130|AT4G27260|AT1G18100|AT5G51060|AT4G37390|AT2G22430|AT2G18960|AT3G57530|AT5G59310|AT1G19220|AT5G54510|AT5G25610|AT5G13380|AT1G15520|AT3G53480|AT3G16890|AT1G48410|AT3G50660|AT1G45249|AT2G36910|AT5G25910|AT4G21540|AT1G64060|AT2G20370|AT5G59320|AT1G73080|AT2G23170|AT4G32810|AT5G65310|AT5G13360|AT1G18890|AT1G17750|AT3G09940|AT1G74740|AT5G13370…
GO:0009696	salicylic acid metabolic process	5 out of 726 genes, 0.7%	12 out of 12479 genes, 0.1%	0.02	AT2G23580|AT2G37040|AT2G23600|AT2G23620|AT2G23560
GO:0006810	transport	92 out of 726 genes, 12.7%	1156 out of 12479 genes, 9.3%	0.03	AT4G38510|AT1G68710|AT3G28360|AT1G15210|AT1G59870|AT3G28415|AT3G16340|AT1G28010|AT1G53210|AT1G22150|AT1G54280|AT5G04930|AT3G51895|AT1G66950|AT1G02520|AT3G60330|AT4G15230|AT2G18960|AT5G59310|AT3G25610|AT1G27940|AT2G24520|AT4G15215|AT1G44100|AT1G77380|AT2G39480|AT2G01170|AT1G15520|AT3G10960|AT3G62150|AT5G38820|AT3G53480|AT1G01200|AT1G72700|AT4G02700|AT2G36910|AT4G32500|AT1G21380|AT3G27870|AT1G78000…
GO:0009813	flavonoid biosynthetic process	7 out of 726 genes, 1%	27 out of 12479 genes, 0.2%	0.03	AT4G25310|AT1G17010|AT1G17020|AT4G25300|AT2G36790|AT4G34135|AT1G17260
GO:0051641	cellular localization	7 out of 726 genes, 1%	27 out of 12479 genes, 0.2%	0.03	AT5G43900|AT2G22330|AT4G39950|AT1G66340|AT5G20490|AT1G17580|AT1G59870
GO:0051234	establishment of localization	92 out of 726 genes, 12.7%	1168 out of 12479 genes, 9.4%	0.03	AT4G38510|AT1G68710|AT3G28360|AT1G15210|AT1G59870|AT3G28415|AT3G16340|AT1G28010|AT1G53210|AT1G22150|AT1G54280|AT5G04930|AT3G51895|AT1G66950|AT1G02520|AT3G60330|AT4G15230|AT2G18960|AT5G59310|AT3G25610|AT1G27940|AT2G24520|AT4G15215|AT1G44100|AT1G77380|AT2G39480|AT2G01170|AT1G15520|AT3G10960|AT3G62150|AT5G38820|AT3G53480|AT1G01200|AT1G72700|AT4G02700|AT2G36910|AT4G32500|AT1G21380|AT3G27870|AT1G78000…
GO:0006811	ion transport	29 out of 726 genes, 4%	275 out of 12479 genes, 2.2%	0.03	AT4G08620|AT4G11730|AT5G19600|AT2G24520|AT3G42640|AT4G38510|AT1G59870|AT1G15520|AT2G26650|AT1G23090|AT4G02700|AT1G80770|AT1G20260|AT5G10180|AT3G19640|AT1G77990|AT4G30190|AT4G32500|AT1G78000|AT1G22150|AT1G80660|AT3G51895|AT4G10310|AT2G07560|AT3G60330|AT5G57350|AT2G18960|AT3G15990|AT5G62670
GO:0051179	localization	8 out of 726 genes, 1.1%	37 out of 12479 genes, 0.3%	0.03	AT5G43900|AT2G22330|AT4G39950|AT1G66340|AT5G20490|AT1G64060|AT1G17580|AT1G59870
GO:0051645	Golgi localization	3 out of 726 genes, 0.4%	3 out of 12479 genes, 0%	0.03	AT1G17580|AT5G43900|AT5G20490
GO:0051646	mitochondrion localization	3 out of 726 genes, 0.4%	3 out of 12479 genes, 0%	0.03	AT1G17580|AT5G43900|AT5G20490
GO:0060151	peroxisome localization	3 out of 726 genes, 0.4%	3 out of 12479 genes, 0%	0.03	AT1G17580|AT5G43900|AT5G20490
GO:0009695	jasmonic acid biosynthetic process	6 out of 726 genes, 0.8%	21 out of 12479 genes, 0.2%	0.03	AT1G72520|AT1G20510|AT1G55020|AT1G17420|AT1G05800|AT3G45140
GO:0009808	lignin metabolic process	7 out of 726 genes, 1%	29 out of 12479 genes, 0.2%	0.03	AT2G37040|AT5G60020|AT5G58910|AT5G03260|AT5G01190|AT3G17390|AT2G30490
GO:0052542	defense response by callose deposition	5 out of 726 genes, 0.7%	14 out of 12479 genes, 0.1%	0.03	AT1G64060|AT2G22330|AT4G39950|AT1G66340|AT1G59870
GO:0009694	jasmonic acid metabolic process	6 out of 726 genes, 0.8%	22 out of 12479 genes, 0.2%	0.04	AT1G72520|AT1G20510|AT1G55020|AT1G17420|AT1G05800|AT3G45140
GO:0048437	floral organ development	6 out of 726 genes, 0.8%	22 out of 12479 genes, 0.2%	0.04	AT3G28860|AT2G36910|AT4G20270|AT1G63990|AT3G49670|AT5G65700
GO:0006820	anion transport	10 out of 726 genes, 1.4%	58 out of 12479 genes, 0.5%	0.04	AT4G02700|AT3G51895|AT4G08620|AT5G10180|AT5G19600|AT1G23090|AT1G77990|AT3G15990|AT1G78000|AT1G22150
GO:0009116	nucleoside metabolic process	7 out of 726 genes, 1%	31 out of 12479 genes, 0.2%	0.04	AT2G36880|AT4G01850|AT2G19570|AT5G03300|AT1G02500|AT3G09820|AT3G17390
GO:0009699	phenylpropanoid biosynthetic process	11 out of 726 genes, 1.5%	69 out of 12479 genes, 0.6%	0.04	AT4G25310|AT4G25300|AT2G36790|AT3G53260|AT1G17260|AT2G30490|AT2G37040|AT1G17010|AT1G17020|AT4G34135|AT3G17390
GO:0048569	post-embryonic organ development	9 out of 726 genes, 1.2%	49 out of 12479 genes, 0.4%	0.04	AT4G20270|AT3G49670|AT5G65700|AT1G19220|AT3G28860|AT2G36910|AT1G63990|AT1G10370|AT5G20730
GO:0050896	response to stimulus	156 out of 726 genes, 21.5%	2182 out of 12479 genes, 17.5%	0.04	AT3G46230|AT4G11660|AT5G55160|AT4G39980|AT1G79650|AT1G60710|AT2G15080|AT1G20510|AT5G51440|AT3G11080|AT2G42010|AT3G05660|AT3G21090|AT4G27260|AT3G43790|AT1G02500|AT5G13750|AT5G05340|AT1G18100|AT1G19230|AT5G51060|AT1G16190|AT4G35790|AT3G19850|AT2G40950|AT4G28510|AT2G22430|AT3G11010|AT1G05800|AT5G59310|AT5G13380|AT5G20480|AT1G15520|AT1G30440|AT2G30490|AT2G37040|AT1G48410|AT1G45249|AT4G21320|AT4G26840…
GO:0031408	oxylipin biosynthetic process	6 out of 726 genes, 0.8%	23 out of 12479 genes, 0.2%	0.04	AT1G72520|AT1G20510|AT1G55020|AT1G17420|AT1G05800|AT3G45140
GO:0006950	response to stress	95 out of 726 genes, 13.1%	1237 out of 12479 genes, 9.9%	0.05	AT3G46230|AT5G55160|AT4G39980|AT1G79650|AT2G15080|AT1G20510|AT5G51440|AT3G11080|AT2G42010|AT3G05660|AT1G02500|AT5G05340|AT1G19230|AT5G51060|AT1G16190|AT4G35790|AT2G40950|AT4G28510|AT2G22430|AT3G11010|AT1G05800|AT5G59310|AT5G20480|AT2G30490|AT2G37040|AT1G48410|AT1G45249|AT4G21320|AT4G26840|AT2G28740|AT5G57170|AT5G59320|AT2G22330|AT3G05650|AT1G78380|AT1G17750|AT3G09940|AT3G17390|AT4G38130|AT1G55020…
GO:0009074	aromatic amino acid family catabolic process	3 out of 726 genes, 0.4%	4 out of 12479 genes, 0%	0.05	AT4G39950|AT3G10340|AT2G22330
GO:0009812	flavonoid metabolic process	7 out of 726 genes, 1%	32 out of 12479 genes, 0.3%	0.05	AT4G25310|AT1G17010|AT1G17020|AT4G25300|AT2G36790|AT4G34135|AT1G17260
GO:0009926	auxin polar transport	7 out of 726 genes, 1%	32 out of 12479 genes, 0.3%	0.05	AT2G44990|AT3G28860|AT2G36910|AT3G53480|AT4G32810|AT5G65980|AT2G47000
GO:0043473	pigmentation	3 out of 726 genes, 0.4%	4 out of 12479 genes, 0%	0.05	AT4G00730|AT3G28860|AT2G36910
GO:0043476	pigment accumulation	3 out of 726 genes, 0.4%	4 out of 12479 genes, 0%	0.05	AT4G00730|AT3G28860|AT2G36910
GO:0043478	pigment accumulation in response to UV light	3 out of 726 genes, 0.4%	4 out of 12479 genes, 0%	0.05	AT4G00730|AT3G28860|AT2G36910
GO:0043479	pigment accumulation in tissues in response to UV light	3 out of 726 genes, 0.4%	4 out of 12479 genes, 0%	0.05	AT4G00730|AT3G28860|AT2G36910
GO:0043480	pigment accumulation in tissues	3 out of 726 genes, 0.4%	4 out of 12479 genes, 0%	0.05	AT4G00730|AT3G28860|AT2G36910
GO:0043481	anthocyanin accumulation in tissues in response to UV light	3 out of 726 genes, 0.4%	4 out of 12479 genes, 0%	0.05	AT4G00730|AT3G28860|AT2G36910

## Sheet: N|W GO Terms (up regulated)
GO Terms: N|W genes (up regulated)
	Term	Observed Frequency	Expected Frequency	p-value (FDR corrected)	Genes
GO:0006468	protein phosphorylation	148 out of 1433 genes, 10.3%	601 out of 12479 genes, 4.8%	1.84e-12	AT5G47070|AT2G33170|AT5G35370|AT4G27290|AT3G24240|AT1G65800|AT5G65710|AT2G16250|AT2G43700|AT1G21230|AT1G35710|AT1G73080|AT5G61480|AT3G51850|AT3G25070|AT4G02410|AT1G56145|AT3G14840|AT5G19450|AT1G21240|AT5G63930|AT4G28490|AT1G53440|AT1G11410|AT1G18890|AT1G61460|AT3G47110|AT1G69990|AT3G59700|AT3G59740|AT1G17750|AT4G05200|AT1G65790|AT1G17910|AT1G27190|AT1G74740|AT1G70130|AT1G72300|AT3G04530|AT4G02420…
GO:0016310	phosphorylation	149 out of 1433 genes, 10.4%	613 out of 12479 genes, 4.9%	1.85e-12	AT5G47070|AT2G33170|AT5G35370|AT4G27290|AT3G24240|AT1G65800|AT5G65710|AT2G16250|AT2G43700|AT1G21230|AT1G35710|AT1G73080|AT5G61480|AT3G51850|AT3G25070|AT4G02410|AT1G56145|AT3G14840|AT5G19450|AT1G21240|AT5G63930|AT4G28490|AT1G53440|AT1G11410|AT1G18890|AT1G61460|AT3G47110|AT1G69990|AT3G59700|AT3G59740|AT1G17750|AT4G05200|AT1G65790|AT1G17910|AT1G27190|AT1G74740|AT1G70130|AT1G72300|AT3G04530|AT4G02420…
GO:0006793	phosphorus metabolic process	154 out of 1433 genes, 10.7%	661 out of 12479 genes, 5.3%	8.62e-12	AT5G47070|AT2G33170|AT5G35370|AT4G27290|AT3G24240|AT1G65800|AT5G65710|AT2G16250|AT2G43700|AT1G21230|AT1G35710|AT1G73080|AT5G61480|AT3G51850|AT3G25070|AT4G02410|AT1G56145|AT3G14840|AT5G19450|AT1G21240|AT5G63930|AT4G28490|AT1G53440|AT1G11410|AT1G18890|AT1G61460|AT3G47110|AT1G69990|AT3G59700|AT3G59740|AT1G17750|AT4G05200|AT1G65790|AT1G17910|AT1G27190|AT3G51860|AT1G74740|AT1G70130|AT1G72300|AT3G04530…
GO:0006796	phosphate metabolic process	153 out of 1433 genes, 10.7%	660 out of 12479 genes, 5.3%	1.13e-11	AT5G47070|AT2G33170|AT5G35370|AT4G27290|AT3G24240|AT1G65800|AT5G65710|AT2G16250|AT2G43700|AT1G21230|AT1G35710|AT1G73080|AT5G61480|AT3G51850|AT3G25070|AT4G02410|AT1G56145|AT3G14840|AT5G19450|AT1G21240|AT5G63930|AT4G28490|AT1G53440|AT1G11410|AT1G18890|AT1G61460|AT3G47110|AT1G69990|AT3G59700|AT3G59740|AT1G17750|AT4G05200|AT1G65790|AT1G17910|AT1G27190|AT1G74740|AT1G70130|AT1G72300|AT3G04530|AT4G02420…
GO:0008037	cell recognition	22 out of 1433 genes, 1.5%	26 out of 12479 genes, 0.2%	7.18e-08	AT1G61370|AT1G61390|AT1G61460|AT1G11340|AT1G11330|AT2G19130|AT4G27290|AT4G21390|AT1G11280|AT1G61550|AT1G61420|AT1G61430|AT1G61360|AT1G61400|AT1G61490|AT4G27300|AT4G21380|AT1G61440|AT1G11410|AT1G61610|AT1G61480|AT1G11300
GO:0048544	recognition of pollen	22 out of 1433 genes, 1.5%	26 out of 12479 genes, 0.2%	7.18e-08	AT1G61370|AT1G61390|AT1G61460|AT1G11340|AT1G11330|AT2G19130|AT4G27290|AT4G21390|AT1G11280|AT1G61550|AT1G61420|AT1G61430|AT1G61360|AT1G61400|AT1G61490|AT4G27300|AT4G21380|AT1G61440|AT1G11410|AT1G61610|AT1G61480|AT1G11300
GO:0006082	organic acid metabolic process	116 out of 1433 genes, 8.1%	527 out of 12479 genes, 4.2%	1.52e-07	AT1G67730|AT4G39980|AT5G54830|AT1G17420|AT1G51500|AT4G26970|AT3G57560|AT3G22200|AT1G49820|AT2G17130|AT1G54340|AT5G05730|AT1G35580|AT3G05290|AT2G43840|AT5G50950|AT1G48860|AT4G23850|AT5G64050|AT1G27980|AT2G43400|AT2G05710|AT4G11030|AT3G17760|AT3G13930|AT1G62800|AT3G28480|AT3G19480|AT5G46180|AT5G28840|AT1G66860|AT4G14440|AT1G01120|AT1G04220|AT1G19440|AT5G65110|AT1G55020|AT4G18350|AT5G05590|AT5G25900…
GO:0019752	carboxylic acid metabolic process	115 out of 1433 genes, 8%	526 out of 12479 genes, 4.2%	1.98e-07	AT1G67730|AT4G39980|AT5G54830|AT1G17420|AT1G51500|AT4G26970|AT3G57560|AT3G22200|AT1G49820|AT2G17130|AT1G54340|AT5G05730|AT1G35580|AT3G05290|AT2G43840|AT5G50950|AT1G48860|AT4G23850|AT5G64050|AT1G27980|AT2G43400|AT2G05710|AT4G11030|AT3G17760|AT3G13930|AT1G62800|AT3G28480|AT3G19480|AT5G46180|AT5G28840|AT1G66860|AT4G14440|AT1G01120|AT1G04220|AT1G19440|AT5G65110|AT1G55020|AT4G18350|AT5G05590|AT5G25900…
GO:0043436	oxoacid metabolic process	115 out of 1433 genes, 8%	526 out of 12479 genes, 4.2%	1.98e-07	AT1G67730|AT4G39980|AT5G54830|AT1G17420|AT1G51500|AT4G26970|AT3G57560|AT3G22200|AT1G49820|AT2G17130|AT1G54340|AT5G05730|AT1G35580|AT3G05290|AT2G43840|AT5G50950|AT1G48860|AT4G23850|AT5G64050|AT1G27980|AT2G43400|AT2G05710|AT4G11030|AT3G17760|AT3G13930|AT1G62800|AT3G28480|AT3G19480|AT5G46180|AT5G28840|AT1G66860|AT4G14440|AT1G01120|AT1G04220|AT1G19440|AT5G65110|AT1G55020|AT4G18350|AT5G05590|AT5G25900…
GO:0006754	ATP biosynthetic process	28 out of 1433 genes, 2%	51 out of 12479 genes, 0.4%	2.23e-07	AT3G22910|AT3G13900|AT5G53010|AT1G19910|AT1G54280|AT5G04930|AT1G75630|AT3G25610|AT1G26130|AT2G22950|AT4G11730|AT3G63380|AT1G27770|AT2G24520|AT1G17500|AT3G42640|AT1G68710|AT2G07560|AT3G60330|AT1G13210|AT5G57350|AT4G30190|AT4G38920|AT4G34720|AT1G72700|AT3G27870|AT2G16510|AT5G62670
GO:0046034	ATP metabolic process	28 out of 1433 genes, 2%	51 out of 12479 genes, 0.4%	2.23e-07	AT3G22910|AT3G13900|AT5G53010|AT1G19910|AT1G54280|AT5G04930|AT1G75630|AT3G25610|AT1G26130|AT2G22950|AT4G11730|AT3G63380|AT1G27770|AT2G24520|AT1G17500|AT3G42640|AT1G68710|AT2G07560|AT3G60330|AT1G13210|AT5G57350|AT4G30190|AT4G38920|AT4G34720|AT1G72700|AT3G27870|AT2G16510|AT5G62670
GO:0044281	small molecule metabolic process	177 out of 1433 genes, 12.4%	946 out of 12479 genes, 7.6%	2.33e-07	AT5G52470|AT4G39980|AT1G27770|AT5G49650|AT1G16350|AT1G68710|AT3G22200|AT1G80460|AT2G17130|AT2G47650|AT2G34890|AT2G23380|AT1G79470|AT5G05730|AT1G35580|AT2G43840|AT5G50950|AT1G27980|AT1G76490|AT2G43400|AT4G11030|AT3G13930|AT1G62800|AT4G25630|AT3G28480|AT5G46180|AT2G26230|AT2G03690|AT3G52990|AT3G22910|AT1G54280|AT5G04930|AT4G18350|AT2G22950|AT5G44480|AT3G17810|AT3G60330|AT1G29410|AT4G15560|AT3G16565…
GO:0042180	cellular ketone metabolic process	116 out of 1433 genes, 8.1%	540 out of 12479 genes, 4.3%	2.78e-07	AT1G67730|AT4G39980|AT5G54830|AT1G17420|AT1G51500|AT4G26970|AT3G57560|AT3G22200|AT1G49820|AT2G17130|AT1G54340|AT5G05730|AT1G35580|AT3G05290|AT2G43840|AT5G50950|AT1G48860|AT4G23850|AT5G64050|AT1G27980|AT2G43400|AT2G05710|AT4G11030|AT3G17760|AT3G13930|AT1G62800|AT3G28480|AT3G19480|AT5G46180|AT2G03690|AT5G28840|AT1G66860|AT4G14440|AT1G01120|AT1G04220|AT1G19440|AT5G65110|AT1G55020|AT4G18350|AT5G05590…
GO:0007167	enzyme linked receptor protein signaling pathway	37 out of 1433 genes, 2.6%	92 out of 12479 genes, 0.7%	3.07e-07	AT4G28650|AT1G29750|AT3G24240|AT2G02220|AT5G65710|AT2G16250|AT1G09970|AT3G49670|AT1G72180|AT1G35710|AT1G73080|AT4G20140|AT1G28440|AT4G39270|AT1G07650|AT1G34110|AT5G56040|AT1G53420|AT3G28450|AT5G63930|AT5G53890|AT5G20480|AT3G47090|AT4G20270|AT4G28490|AT5G48940|AT5G65700|AT5G44700|AT1G75820|AT1G74360|AT3G47110|AT1G69990|AT1G17750|AT3G47580|AT3G47570|AT1G27190|AT1G72300
GO:0007169	transmembrane receptor protein tyrosine kinase signaling pathway	37 out of 1433 genes, 2.6%	92 out of 12479 genes, 0.7%	3.07e-07	AT4G28650|AT1G29750|AT3G24240|AT2G02220|AT5G65710|AT2G16250|AT1G09970|AT3G49670|AT1G72180|AT1G35710|AT1G73080|AT4G20140|AT1G28440|AT4G39270|AT1G07650|AT1G34110|AT5G56040|AT1G53420|AT3G28450|AT5G63930|AT5G53890|AT5G20480|AT3G47090|AT4G20270|AT4G28490|AT5G48940|AT5G65700|AT5G44700|AT1G75820|AT1G74360|AT3G47110|AT1G69990|AT1G17750|AT3G47580|AT3G47570|AT1G27190|AT1G72300
GO:0009144	purine nucleoside triphosphate metabolic process	28 out of 1433 genes, 2%	54 out of 12479 genes, 0.4%	3.07e-07	AT3G22910|AT3G13900|AT5G53010|AT1G19910|AT1G54280|AT5G04930|AT1G75630|AT3G25610|AT1G26130|AT2G22950|AT4G11730|AT3G63380|AT1G27770|AT2G24520|AT1G17500|AT3G42640|AT1G68710|AT2G07560|AT3G60330|AT1G13210|AT5G57350|AT4G30190|AT4G38920|AT4G34720|AT1G72700|AT3G27870|AT2G16510|AT5G62670
GO:0009145	purine nucleoside triphosphate biosynthetic process	28 out of 1433 genes, 2%	54 out of 12479 genes, 0.4%	3.07e-07	AT3G22910|AT3G13900|AT5G53010|AT1G19910|AT1G54280|AT5G04930|AT1G75630|AT3G25610|AT1G26130|AT2G22950|AT4G11730|AT3G63380|AT1G27770|AT2G24520|AT1G17500|AT3G42640|AT1G68710|AT2G07560|AT3G60330|AT1G13210|AT5G57350|AT4G30190|AT4G38920|AT4G34720|AT1G72700|AT3G27870|AT2G16510|AT5G62670
GO:0009199	ribonucleoside triphosphate metabolic process	28 out of 1433 genes, 2%	54 out of 12479 genes, 0.4%	3.07e-07	AT3G22910|AT3G13900|AT5G53010|AT1G19910|AT1G54280|AT5G04930|AT1G75630|AT3G25610|AT1G26130|AT2G22950|AT4G11730|AT3G63380|AT1G27770|AT2G24520|AT1G17500|AT3G42640|AT1G68710|AT2G07560|AT3G60330|AT1G13210|AT5G57350|AT4G30190|AT4G38920|AT4G34720|AT1G72700|AT3G27870|AT2G16510|AT5G62670
GO:0009201	ribonucleoside triphosphate biosynthetic process	28 out of 1433 genes, 2%	54 out of 12479 genes, 0.4%	3.07e-07	AT3G22910|AT3G13900|AT5G53010|AT1G19910|AT1G54280|AT5G04930|AT1G75630|AT3G25610|AT1G26130|AT2G22950|AT4G11730|AT3G63380|AT1G27770|AT2G24520|AT1G17500|AT3G42640|AT1G68710|AT2G07560|AT3G60330|AT1G13210|AT5G57350|AT4G30190|AT4G38920|AT4G34720|AT1G72700|AT3G27870|AT2G16510|AT5G62670
GO:0009205	purine ribonucleoside triphosphate metabolic process	28 out of 1433 genes, 2%	54 out of 12479 genes, 0.4%	3.07e-07	AT3G22910|AT3G13900|AT5G53010|AT1G19910|AT1G54280|AT5G04930|AT1G75630|AT3G25610|AT1G26130|AT2G22950|AT4G11730|AT3G63380|AT1G27770|AT2G24520|AT1G17500|AT3G42640|AT1G68710|AT2G07560|AT3G60330|AT1G13210|AT5G57350|AT4G30190|AT4G38920|AT4G34720|AT1G72700|AT3G27870|AT2G16510|AT5G62670
GO:0009206	purine ribonucleoside triphosphate biosynthetic process	28 out of 1433 genes, 2%	54 out of 12479 genes, 0.4%	3.07e-07	AT3G22910|AT3G13900|AT5G53010|AT1G19910|AT1G54280|AT5G04930|AT1G75630|AT3G25610|AT1G26130|AT2G22950|AT4G11730|AT3G63380|AT1G27770|AT2G24520|AT1G17500|AT3G42640|AT1G68710|AT2G07560|AT3G60330|AT1G13210|AT5G57350|AT4G30190|AT4G38920|AT4G34720|AT1G72700|AT3G27870|AT2G16510|AT5G62670
GO:0009141	nucleoside triphosphate metabolic process	28 out of 1433 genes, 2%	55 out of 12479 genes, 0.4%	3.66e-07	AT3G22910|AT3G13900|AT5G53010|AT1G19910|AT1G54280|AT5G04930|AT1G75630|AT3G25610|AT1G26130|AT2G22950|AT4G11730|AT3G63380|AT1G27770|AT2G24520|AT1G17500|AT3G42640|AT1G68710|AT2G07560|AT3G60330|AT1G13210|AT5G57350|AT4G30190|AT4G38920|AT4G34720|AT1G72700|AT3G27870|AT2G16510|AT5G62670
GO:0009142	nucleoside triphosphate biosynthetic process	28 out of 1433 genes, 2%	55 out of 12479 genes, 0.4%	3.66e-07	AT3G22910|AT3G13900|AT5G53010|AT1G19910|AT1G54280|AT5G04930|AT1G75630|AT3G25610|AT1G26130|AT2G22950|AT4G11730|AT3G63380|AT1G27770|AT2G24520|AT1G17500|AT3G42640|AT1G68710|AT2G07560|AT3G60330|AT1G13210|AT5G57350|AT4G30190|AT4G38920|AT4G34720|AT1G72700|AT3G27870|AT2G16510|AT5G62670
GO:0009152	purine ribonucleotide biosynthetic process	31 out of 1433 genes, 2.2%	67 out of 12479 genes, 0.5%	3.66e-07	AT3G22910|AT3G13900|AT5G53010|AT1G19910|AT1G54280|AT5G04930|AT1G75630|AT3G25610|AT1G26130|AT2G22950|AT4G11730|AT3G63380|AT1G27770|AT2G24520|AT1G31220|AT1G17500|AT3G42640|AT1G79470|AT1G16350|AT1G68710|AT2G07560|AT3G60330|AT1G13210|AT5G57350|AT4G30190|AT4G38920|AT4G34720|AT1G72700|AT3G27870|AT2G16510|AT5G62670
GO:0007166	cell surface receptor linked signaling pathway	40 out of 1433 genes, 2.8%	112 out of 12479 genes, 0.9%	8.5e-07	AT4G28130|AT4G28650|AT1G29750|AT3G24240|AT1G21250|AT2G02220|AT5G65710|AT2G16250|AT1G09970|AT3G49670|AT1G72180|AT1G35710|AT1G73080|AT2G20900|AT4G20140|AT1G28440|AT4G39270|AT1G07650|AT1G34110|AT5G56040|AT1G53420|AT3G28450|AT5G63930|AT5G53890|AT5G20480|AT3G47090|AT4G20270|AT4G28490|AT5G48940|AT5G65700|AT5G44700|AT1G75820|AT1G74360|AT3G47110|AT1G69990|AT1G17750|AT3G47580|AT3G47570|AT1G27190|AT1G72300
GO:0009150	purine ribonucleotide metabolic process	31 out of 1433 genes, 2.2%	71 out of 12479 genes, 0.6%	8.68e-07	AT3G22910|AT3G13900|AT5G53010|AT1G19910|AT1G54280|AT5G04930|AT1G75630|AT3G25610|AT1G26130|AT2G22950|AT4G11730|AT3G63380|AT1G27770|AT2G24520|AT1G31220|AT1G17500|AT3G42640|AT1G79470|AT1G16350|AT1G68710|AT2G07560|AT3G60330|AT1G13210|AT5G57350|AT4G30190|AT4G38920|AT4G34720|AT1G72700|AT3G27870|AT2G16510|AT5G62670
GO:0009260	ribonucleotide biosynthetic process	31 out of 1433 genes, 2.2%	71 out of 12479 genes, 0.6%	8.68e-07	AT3G22910|AT3G13900|AT5G53010|AT1G19910|AT1G54280|AT5G04930|AT1G75630|AT3G25610|AT1G26130|AT2G22950|AT4G11730|AT3G63380|AT1G27770|AT2G24520|AT1G31220|AT1G17500|AT3G42640|AT1G79470|AT1G16350|AT1G68710|AT2G07560|AT3G60330|AT1G13210|AT5G57350|AT4G30190|AT4G38920|AT4G34720|AT1G72700|AT3G27870|AT2G16510|AT5G62670
GO:0006464	protein modification process	163 out of 1433 genes, 11.4%	886 out of 12479 genes, 7.1%	1.25e-06	AT5G47070|AT3G18710|AT5G35370|AT1G35710|AT1G21230|AT4G28490|AT1G11410|AT2G23380|AT1G61460|AT3G59700|AT1G65790|AT1G27190|AT3G04530|AT3G49670|AT4G11460|AT3G28480|AT1G61400|AT4G27300|AT1G57700|AT1G49710|AT1G16110|AT1G61480|AT4G23160|AT2G43690|AT3G25490|AT2G41860|AT3G57530|AT1G11340|AT1G16260|AT1G61550|AT2G31500|AT5G06740|AT1G16130|AT2G33580|AT1G61360|AT1G21270|AT1G29740|AT1G61440|AT1G34110|AT1G21210…
GO:0043412	macromolecule modification	173 out of 1433 genes, 12.1%	956 out of 12479 genes, 7.7%	1.25e-06	AT5G47070|AT3G18710|AT5G35370|AT5G52470|AT1G35710|AT1G21230|AT5G17660|AT4G28490|AT1G11410|AT2G23380|AT1G61460|AT3G59700|AT1G65790|AT1G27190|AT3G04530|AT3G49670|AT4G11460|AT4G25630|AT3G28480|AT1G61400|AT4G27300|AT1G57700|AT1G49710|AT1G16110|AT1G61480|AT4G23160|AT2G43690|AT3G25490|AT2G41860|AT3G57530|AT1G11340|AT1G16260|AT1G61550|AT2G31500|AT5G35400|AT5G06740|AT1G16130|AT2G33580|AT1G61360|AT1G21270…
GO:0006164	purine nucleotide biosynthetic process	31 out of 1433 genes, 2.2%	74 out of 12479 genes, 0.6%	1.66e-06	AT3G22910|AT3G13900|AT5G53010|AT1G19910|AT1G54280|AT5G04930|AT1G75630|AT3G25610|AT1G26130|AT2G22950|AT4G11730|AT3G63380|AT1G27770|AT2G24520|AT1G31220|AT1G17500|AT3G42640|AT1G79470|AT1G16350|AT1G68710|AT2G07560|AT3G60330|AT1G13210|AT5G57350|AT4G30190|AT4G38920|AT4G34720|AT1G72700|AT3G27870|AT2G16510|AT5G62670
GO:0072522	purine-containing compound biosynthetic process	33 out of 1433 genes, 2.3%	84 out of 12479 genes, 0.7%	2.02e-06	AT3G22910|AT3G13900|AT5G53010|AT1G19910|AT1G54280|AT5G04930|AT1G75630|AT3G25610|AT1G26130|AT2G22950|AT5G03300|AT4G11730|AT3G63380|AT1G27770|AT2G24520|AT3G09820|AT1G31220|AT1G17500|AT3G42640|AT1G79470|AT1G16350|AT1G68710|AT2G07560|AT3G60330|AT1G13210|AT5G57350|AT4G30190|AT4G38920|AT4G34720|AT1G72700|AT3G27870|AT2G16510|AT5G62670
GO:0009259	ribonucleotide metabolic process	31 out of 1433 genes, 2.2%	76 out of 12479 genes, 0.6%	2.52e-06	AT3G22910|AT3G13900|AT5G53010|AT1G19910|AT1G54280|AT5G04930|AT1G75630|AT3G25610|AT1G26130|AT2G22950|AT4G11730|AT3G63380|AT1G27770|AT2G24520|AT1G31220|AT1G17500|AT3G42640|AT1G79470|AT1G16350|AT1G68710|AT2G07560|AT3G60330|AT1G13210|AT5G57350|AT4G30190|AT4G38920|AT4G34720|AT1G72700|AT3G27870|AT2G16510|AT5G62670
GO:0034404	nucleobase, nucleoside and nucleotide biosynthetic process	38 out of 1433 genes, 2.7%	111 out of 12479 genes, 0.9%	3.5e-06	AT3G13900|AT5G53010|AT3G25610|AT4G11730|AT3G63380|AT1G27770|AT2G24520|AT1G31220|AT3G42640|AT1G16350|AT1G68710|AT4G02120|AT4G30190|AT3G27870|AT2G16510|AT3G22910|AT1G19910|AT1G54280|AT5G04930|AT1G75630|AT1G26130|AT2G22950|AT4G20320|AT5G03300|AT2G34890|AT3G09820|AT3G17810|AT1G17500|AT1G79470|AT2G07560|AT3G60330|AT1G13210|AT5G57350|AT4G38920|AT4G34720|AT1G72700|AT1G30820|AT5G62670
GO:0034654	nucleobase, nucleoside, nucleotide and nucleic acid biosynthetic process	38 out of 1433 genes, 2.7%	111 out of 12479 genes, 0.9%	3.5e-06	AT3G13900|AT5G53010|AT3G25610|AT4G11730|AT3G63380|AT1G27770|AT2G24520|AT1G31220|AT3G42640|AT1G16350|AT1G68710|AT4G02120|AT4G30190|AT3G27870|AT2G16510|AT3G22910|AT1G19910|AT1G54280|AT5G04930|AT1G75630|AT1G26130|AT2G22950|AT4G20320|AT5G03300|AT2G34890|AT3G09820|AT3G17810|AT1G17500|AT1G79470|AT2G07560|AT3G60330|AT1G13210|AT5G57350|AT4G38920|AT4G34720|AT1G72700|AT1G30820|AT5G62670
GO:0007165	signal transduction	107 out of 1433 genes, 7.5%	522 out of 12479 genes, 4.2%	3.56e-06	AT3G24240|AT5G27060|AT5G65710|AT2G16250|AT1G35710|AT1G73080|AT2G20900|AT2G33020|AT1G71390|AT3G05650|AT3G25070|AT3G18040|AT3G23110|AT2G15080|AT3G05370|AT1G17250|AT5G44790|AT5G63930|AT4G13820|AT4G13880|AT4G28490|AT3G11080|AT2G31680|AT3G05660|AT1G18890|AT3G24500|AT3G47110|AT1G69990|AT1G17750|AT3G28890|AT3G53020|AT1G27190|AT1G74740|AT1G72300|AT4G28130|AT5G47230|AT1G05810|AT3G49670|AT4G13920|AT1G64280…
GO:0009072	aromatic amino acid family metabolic process	23 out of 1433 genes, 1.6%	44 out of 12479 genes, 0.4%	3.66e-06	AT1G48860|AT1G07780|AT5G05730|AT2G43820|AT4G27070|AT1G29410|AT5G05590|AT3G10340|AT4G33510|AT2G43840|AT2G27820|AT1G22410|AT2G29690|AT1G12050|AT5G17990|AT5G54810|AT4G39980|AT3G55870|AT1G08250|AT5G48220|AT2G45300|AT2G04400|AT1G05560
GO:0009165	nucleotide biosynthetic process	35 out of 1433 genes, 2.4%	97 out of 12479 genes, 0.8%	3.66e-06	AT3G22910|AT3G13900|AT5G53010|AT1G19910|AT1G54280|AT5G04930|AT1G75630|AT3G25610|AT1G26130|AT2G22950|AT4G20320|AT4G11730|AT2G34890|AT3G63380|AT1G27770|AT2G24520|AT1G31220|AT1G17500|AT3G42640|AT1G79470|AT1G16350|AT1G68710|AT2G07560|AT3G60330|AT4G02120|AT1G13210|AT5G57350|AT4G30190|AT4G38920|AT4G34720|AT1G72700|AT3G27870|AT2G16510|AT1G30820|AT5G62670
GO:0006163	purine nucleotide metabolic process	31 out of 1433 genes, 2.2%	79 out of 12479 genes, 0.6%	4.27e-06	AT3G22910|AT3G13900|AT5G53010|AT1G19910|AT1G54280|AT5G04930|AT1G75630|AT3G25610|AT1G26130|AT2G22950|AT4G11730|AT3G63380|AT1G27770|AT2G24520|AT1G31220|AT1G17500|AT3G42640|AT1G79470|AT1G16350|AT1G68710|AT2G07560|AT3G60330|AT1G13210|AT5G57350|AT4G30190|AT4G38920|AT4G34720|AT1G72700|AT3G27870|AT2G16510|AT5G62670
GO:0032787	monocarboxylic acid metabolic process	60 out of 1433 genes, 4.2%	237 out of 12479 genes, 1.9%	7.71e-06	AT1G06310|AT5G57800|AT1G67730|AT1G17420|AT3G51840|AT2G43080|AT1G51500|AT1G30100|AT1G49430|AT5G61780|AT3G24220|AT5G54810|AT2G33380|AT1G72520|AT2G43820|AT4G02780|AT3G28490|AT3G45140|AT2G37040|AT1G73680|AT3G05290|AT2G43840|AT1G04640|AT4G34510|AT4G23850|AT3G01420|AT3G06860|AT2G33150|AT4G11030|AT3G13930|AT5G43280|AT3G28480|AT1G64400|AT4G14440|AT1G20270|AT1G78390|AT4G29010|AT3G21780|AT1G01120|AT1G04220…
GO:0044283	small molecule biosynthetic process	92 out of 1433 genes, 6.4%	441 out of 12479 genes, 3.5%	1.32e-05	AT1G67730|AT4G11730|AT4G39980|AT3G63380|AT1G27770|AT1G17420|AT1G51500|AT3G42640|AT1G16350|AT1G68710|AT3G57560|AT1G49820|AT2G34890|AT1G79470|AT5G05730|AT1G48860|AT5G53010|AT4G23850|AT4G11030|AT3G19480|AT5G46180|AT5G28840|AT4G30190|AT1G01120|AT1G55020|AT3G22910|AT1G54280|AT5G04930|AT4G18350|AT5G05590|AT2G22950|AT5G25900|AT2G27820|AT3G62830|AT3G09820|AT3G17810|AT3G60330|AT1G29410|AT1G13210|AT4G14710…
GO:0006952	defense response	77 out of 1433 genes, 5.4%	352 out of 12479 genes, 2.8%	2.42e-05	AT2G37220|AT5G27060|AT1G17420|AT1G73080|AT3G60190|AT1G71390|AT2G38870|AT5G50850|AT3G05650|AT3G25070|AT3G23110|AT2G15080|AT3G05370|AT2G38470|AT1G59870|AT4G23130|AT3G11080|AT3G57260|AT3G05660|AT1G17750|AT3G26830|AT3G61220|AT5G54250|AT3G54420|AT1G80840|AT4G13920|AT3G53260|AT1G64280|AT3G52430|AT3G10920|AT3G57330|AT2G35980|AT3G25020|AT4G39090|AT3G11820|AT1G55020|AT1G65060|AT4G16260|AT2G14610|AT4G13810…
GO:0050896	response to stimulus	327 out of 1433 genes, 22.8%	2182 out of 12479 genes, 17.5%	2.42e-05	AT3G18710|AT5G63400|AT1G71695|AT2G37220|AT5G52450|AT5G18170|AT1G29420|AT3G44110|AT4G39980|AT1G15690|AT1G71390|AT2G38870|AT3G02360|AT2G15080|AT3G05370|AT3G05200|AT5G44790|AT4G21480|AT3G11080|AT3G05660|AT3G21090|AT5G05730|AT2G47510|AT3G15352|AT4G27260|AT3G43790|AT5G12330|AT2G38940|AT5G53590|AT1G56410|AT5G47230|AT5G13750|AT2G43400|AT3G12360|AT1G80840|AT4G13920|AT1G56010|AT3G52990|AT3G28210|AT4G17490…
GO:0072521	purine-containing compound metabolic process	34 out of 1433 genes, 2.4%	103 out of 12479 genes, 0.8%	2.59e-05	AT3G13900|AT5G53010|AT3G25610|AT4G11730|AT3G63380|AT1G27770|AT2G24520|AT1G31220|AT3G42640|AT2G26230|AT1G16350|AT1G68710|AT4G30190|AT3G27870|AT2G16510|AT3G22910|AT1G19910|AT1G54280|AT5G04930|AT1G75630|AT1G26130|AT2G22950|AT5G03300|AT3G09820|AT1G17500|AT1G79470|AT2G07560|AT3G60330|AT1G13210|AT5G57350|AT4G38920|AT4G34720|AT1G72700|AT5G62670
GO:0044267	cellular protein metabolic process	225 out of 1433 genes, 15.7%	1401 out of 12479 genes, 11.2%	2.81e-05	AT5G47070|AT3G18710|AT5G35370|AT3G44110|AT1G35710|AT1G21230|AT3G04400|AT5G22440|AT4G28490|AT1G11410|AT2G23380|AT1G25260|AT1G61460|AT3G59700|AT1G65790|AT1G08360|AT3G53020|AT1G27190|AT1G32990|AT3G04530|AT5G22060|AT3G11510|AT5G58710|AT1G56410|AT3G25220|AT3G49670|AT4G11460|AT2G39140|AT3G28480|AT1G61400|AT4G27300|AT1G57700|AT1G49710|AT2G27530|AT1G16110|AT5G28540|AT1G61480|AT4G23160|AT2G43690|AT3G53740…
GO:0006812	cation transport	53 out of 1433 genes, 3.7%	210 out of 12479 genes, 1.7%	3.64e-05	AT5G48290|AT5G14880|AT1G70300|AT5G20650|AT4G11730|AT3G63380|AT1G27770|AT2G24520|AT3G42640|AT5G17860|AT5G09400|AT1G64170|AT2G40540|AT3G17630|AT1G59870|AT2G13620|AT1G19910|AT1G15520|AT1G75630|AT1G60160|AT3G02050|AT1G53030|AT4G38920|AT3G51860|AT4G26710|AT5G53010|AT1G31120|AT5G55290|AT3G53720|AT4G23640|AT4G19960|AT4G33530|AT4G30190|AT2G38170|AT2G16510|AT4G23700|AT3G22910|AT2G35060|AT1G80660|AT2G22950…
GO:0048610	cellular process involved in reproduction	31 out of 1433 genes, 2.2%	93 out of 12479 genes, 0.7%	6.18e-05	AT1G11340|AT4G27290|AT2G25630|AT5G57800|AT1G11280|AT1G61550|AT3G49670|AT4G21380|AT1G11300|AT2G19130|AT1G09080|AT1G61360|AT1G61400|AT4G27300|AT3G22200|AT1G61440|AT5G01180|AT1G61420|AT5G65700|AT1G61490|AT1G11410|AT1G61480|AT1G61370|AT1G61460|AT1G61390|AT1G11330|AT4G21390|AT1G61430|AT1G65790|AT4G38430|AT1G61610
GO:0055114	oxidation-reduction process	93 out of 1433 genes, 6.5%	469 out of 12479 genes, 3.8%	6.45e-05	AT1G71695|AT3G14610|AT5G39320|AT1G16350|AT3G47190|AT1G64930|AT3G29360|AT3G21360|AT1G54340|AT1G79470|AT3G05290|AT3G26330|AT2G21260|AT1G64900|AT1G59950|AT3G26180|AT4G13010|AT3G28480|AT3G19480|AT2G26230|AT5G05320|AT1G64950|AT5G65110|AT3G14650|AT3G26160|AT5G25900|AT5G57260|AT4G39830|AT3G26270|AT3G26310|AT3G53300|AT1G23800|AT3G62370|AT5G27520|AT2G26550|AT4G14710|AT1G15120|AT1G64940|AT1G13090|AT3G26190…
GO:0008152	metabolic process	645 out of 1433 genes, 45%	4838 out of 12479 genes, 38.8%	8.52e-05	AT3G57470|AT3G18710|AT1G71695|AT5G52470|AT3G44110|AT4G39980|AT1G35710|AT4G27250|AT4G28490|AT3G21360|AT1G25260|AT1G79470|AT1G61460|AT2G19440|AT3G11510|AT1G56410|AT1G76490|AT2G43400|AT2G39140|AT4G15280|AT2G40890|AT4G25630|AT1G57700|AT1G51320|AT3G14650|AT1G54280|AT1G07240|AT5G37180|AT2G18080|AT2G41860|AT2G42980|AT4G11820|AT3G42950|AT3G26340|AT5G57800|AT2G30440|AT4G35830|AT2G03550|AT1G26570|AT5G06740…
GO:0006810	transport	187 out of 1433 genes, 13%	1156 out of 12479 genes, 9.3%	0.000163	AT1G57620|AT1G67640|AT4G20110|AT1G62790|AT2G35740|AT1G27770|AT1G15690|AT1G68710|AT3G49100|AT1G30900|AT5G43360|AT1G15210|AT1G59870|AT2G13620|AT1G73700|AT4G35410|AT1G52360|AT4G38790|AT2G32670|AT4G26710|AT1G31120|AT3G16340|AT3G53720|AT4G23640|AT3G11820|AT3G22910|AT1G54280|AT5G04930|AT5G61520|AT2G22950|AT1G66950|AT3G60330|AT3G13320|AT4G15230|AT2G18960|AT1G55730|AT1G55840|AT3G07680|AT3G07600|AT5G49500…
GO:0046351	disaccharide biosynthetic process	14 out of 1433 genes, 1%	22 out of 12479 genes, 0.2%	0.000163	AT4G02280|AT1G73370|AT1G70290|AT1G68020|AT1G60140|AT4G17090|AT1G06410|AT1G23870|AT5G49190|AT5G37180|AT5G20830|AT4G17770|AT3G43190|AT2G18700
GO:0018130	heterocycle biosynthetic process	53 out of 1433 genes, 3.7%	225 out of 12479 genes, 1.8%	0.00018	AT1G07780|AT3G25610|AT4G11730|AT3G63380|AT1G27770|AT2G24520|AT1G31220|AT3G42640|AT1G16350|AT1G68710|AT5G54810|AT2G38470|AT1G19910|AT1G75630|AT2G34890|AT2G04400|AT1G79470|AT5G05730|AT4G27070|AT3G26830|AT4G38920|AT1G72700|AT3G13900|AT5G53010|AT5G46180|AT4G02120|AT4G30190|AT3G55870|AT3G27870|AT2G16510|AT3G22910|AT1G54280|AT5G04930|AT5G05590|AT1G26130|AT2G22950|AT4G20320|AT5G03300|AT3G09820|AT3G17810…
GO:0009073	aromatic amino acid family biosynthetic process	17 out of 1433 genes, 1.2%	35 out of 12479 genes, 0.3%	0.000241	AT1G48860|AT1G07780|AT5G05730|AT4G27070|AT1G29410|AT5G05590|AT4G33510|AT2G27820|AT1G22410|AT2G29690|AT5G17990|AT5G54810|AT4G39980|AT3G55870|AT1G08250|AT2G45300|AT2G04400
GO:0015914	phospholipid transport	11 out of 1433 genes, 0.8%	13 out of 12479 genes, 0.1%	0.000241	AT1G13210|AT1G26130|AT3G13900|AT3G25610|AT1G68710|AT2G38530|AT1G54280|AT5G04930|AT1G17500|AT1G72700|AT3G27870
GO:0046417	chorismate metabolic process	17 out of 1433 genes, 1.2%	35 out of 12479 genes, 0.3%	0.000241	AT1G48860|AT1G07780|AT5G05730|AT4G27070|AT1G29410|AT5G05590|AT4G33510|AT2G27820|AT1G22410|AT2G29690|AT5G17990|AT5G54810|AT4G39980|AT3G55870|AT1G08250|AT2G45300|AT2G04400
GO:0055086	nucleobase, nucleoside and nucleotide metabolic process	41 out of 1433 genes, 2.9%	157 out of 12479 genes, 1.3%	0.000241	AT3G13900|AT5G53010|AT3G25610|AT4G11730|AT3G63380|AT1G27770|AT2G24520|AT1G31220|AT3G42640|AT2G26230|AT1G16350|AT1G68710|AT4G02120|AT4G30190|AT3G27870|AT2G16510|AT3G22910|AT1G19910|AT1G54280|AT5G04930|AT1G75630|AT1G26130|AT2G22950|AT4G20320|AT5G03300|AT2G34890|AT4G24340|AT3G09820|AT3G17810|AT1G17500|AT1G79470|AT2G07560|AT3G60330|AT1G13210|AT5G57350|AT1G65930|AT4G38920|AT4G34720|AT1G72700|AT1G30820…
GO:0006631	fatty acid metabolic process	40 out of 1433 genes, 2.8%	152 out of 12479 genes, 1.2%	0.00025	AT4G23850|AT1G06310|AT5G57800|AT3G01420|AT3G06860|AT1G67730|AT2G33150|AT4G11030|AT1G17420|AT3G51840|AT5G43280|AT1G51500|AT1G64400|AT1G49430|AT4G14440|AT4G29010|AT1G01120|AT2G33380|AT1G04220|AT1G19440|AT1G72520|AT5G65110|AT3G07560|AT1G55020|AT3G45140|AT1G68530|AT1G73680|AT1G25450|AT5G48880|AT4G14430|AT3G05290|AT5G27520|AT2G47240|AT1G04640|AT4G34520|AT2G16280|AT4G34510|AT4G34250|AT2G15090|AT1G06290
GO:0051234	establishment of localization	187 out of 1433 genes, 13%	1168 out of 12479 genes, 9.4%	0.00025	AT1G57620|AT1G67640|AT4G20110|AT1G62790|AT2G35740|AT1G27770|AT1G15690|AT1G68710|AT3G49100|AT1G30900|AT5G43360|AT1G15210|AT1G59870|AT2G13620|AT1G73700|AT4G35410|AT1G52360|AT4G38790|AT2G32670|AT4G26710|AT1G31120|AT3G16340|AT3G53720|AT4G23640|AT3G11820|AT3G22910|AT1G54280|AT5G04930|AT5G61520|AT2G22950|AT1G66950|AT3G60330|AT3G13320|AT4G15230|AT2G18960|AT1G55730|AT1G55840|AT3G07680|AT3G07600|AT5G49500…
GO:0005984	disaccharide metabolic process	17 out of 1433 genes, 1.2%	36 out of 12479 genes, 0.3%	0.000292	AT4G02280|AT1G73370|AT1G70290|AT1G68020|AT1G60140|AT1G35580|AT4G09510|AT4G17090|AT1G06410|AT4G24040|AT1G23870|AT5G37180|AT5G49190|AT5G20830|AT4G17770|AT3G43190|AT2G18700
GO:0006753	nucleoside phosphate metabolic process	36 out of 1433 genes, 2.5%	131 out of 12479 genes, 1%	0.000292	AT3G13900|AT5G53010|AT3G25610|AT4G11730|AT3G63380|AT1G27770|AT2G24520|AT1G31220|AT3G42640|AT1G16350|AT1G68710|AT4G02120|AT4G30190|AT3G27870|AT2G16510|AT3G22910|AT1G19910|AT1G54280|AT5G04930|AT1G75630|AT1G26130|AT2G22950|AT4G20320|AT2G34890|AT1G17500|AT1G79470|AT2G07560|AT3G60330|AT1G13210|AT5G57350|AT1G65930|AT4G38920|AT4G34720|AT1G72700|AT1G30820|AT5G62670
GO:0006811	ion transport	60 out of 1433 genes, 4.2%	275 out of 12479 genes, 2.2%	0.000292	AT5G48290|AT5G14880|AT1G70300|AT5G20650|AT4G11730|AT3G63380|AT1G27770|AT2G24520|AT3G42640|AT1G15690|AT5G17860|AT5G43360|AT5G09400|AT1G64170|AT2G40540|AT3G17630|AT1G59870|AT2G13620|AT1G19910|AT1G15520|AT1G75630|AT1G60160|AT3G02050|AT5G43370|AT2G32830|AT1G53030|AT4G38920|AT3G51860|AT4G26710|AT5G53010|AT1G31120|AT5G43350|AT5G55290|AT3G53720|AT4G23640|AT4G19960|AT4G33530|AT4G30190|AT2G38170|AT2G16510…
GO:0009117	nucleotide metabolic process	36 out of 1433 genes, 2.5%	131 out of 12479 genes, 1%	0.000292	AT3G13900|AT5G53010|AT3G25610|AT4G11730|AT3G63380|AT1G27770|AT2G24520|AT1G31220|AT3G42640|AT1G16350|AT1G68710|AT4G02120|AT4G30190|AT3G27870|AT2G16510|AT3G22910|AT1G19910|AT1G54280|AT5G04930|AT1G75630|AT1G26130|AT2G22950|AT4G20320|AT2G34890|AT1G17500|AT1G79470|AT2G07560|AT3G60330|AT1G13210|AT5G57350|AT1G65930|AT4G38920|AT4G34720|AT1G72700|AT1G30820|AT5G62670
GO:0010033	response to organic substance	114 out of 1433 genes, 8%	641 out of 12479 genes, 5.1%	0.000321	AT3G18710|AT2G37220|AT1G29420|AT3G22200|AT3G05200|AT1G59870|AT5G44790|AT1G80460|AT2G47750|AT5G54490|AT1G28130|AT5G05730|AT4G27260|AT3G26830|AT5G12330|AT3G53020|AT2G38940|AT5G53590|AT5G47230|AT1G80840|AT1G64280|AT3G52430|AT1G56010|AT3G28210|AT4G17490|AT3G11820|AT2G34340|AT4G37390|AT3G58490|AT3G45860|AT2G18960|AT1G29500|AT3G57530|AT5G59310|AT1G21250|AT5G20650|AT1G29450|AT5G54510|AT4G17500|AT1G21270…
GO:0009733	response to auxin stimulus	38 out of 1433 genes, 2.7%	144 out of 12479 genes, 1.2%	0.000348	AT1G29510|AT1G29420|AT1G29450|AT2G14960|AT5G54510|AT2G23170|AT1G29460|AT1G59870|AT5G13380|AT3G23250|AT2G47750|AT3G61900|AT5G54490|AT3G53480|AT5G13360|AT4G00880|AT1G28130|AT4G27260|AT2G45210|AT3G22650|AT5G12330|AT1G29430|AT3G53020|AT5G53590|AT5G13370|AT1G56010|AT1G23160|AT1G29490|AT2G46690|AT5G17300|AT1G59500|AT5G13350|AT4G37390|AT5G40770|AT4G14430|AT1G29440|AT5G27780|AT1G29500
GO:0044242	cellular lipid catabolic process	20 out of 1433 genes, 1.4%	50 out of 12479 genes, 0.4%	0.000348	AT3G07560|AT5G65110|AT1G33700|AT1G06310|AT4G10060|AT4G14430|AT3G24180|AT1G27980|AT5G27520|AT3G05290|AT3G01420|AT5G49900|AT3G06860|AT4G14440|AT2G33150|AT4G29010|AT3G51840|AT3G21780|AT5G43280|AT1G06290
GO:0009312	oligosaccharide biosynthetic process	14 out of 1433 genes, 1%	25 out of 12479 genes, 0.2%	0.00037	AT4G02280|AT1G73370|AT1G70290|AT1G68020|AT1G60140|AT4G17090|AT1G06410|AT1G23870|AT5G49190|AT5G37180|AT5G20830|AT4G17770|AT3G43190|AT2G18700
GO:0006855	drug transmembrane transport	18 out of 1433 genes, 1.3%	42 out of 12479 genes, 0.3%	0.000422	AT4G21903|AT2G29940|AT1G15520|AT1G11670|AT3G16340|AT4G15230|AT1G15210|AT4G15215|AT3G53480|AT2G34360|AT3G21690|AT2G37280|AT1G66950|AT3G30842|AT2G26910|AT4G21910|AT1G59870|AT1G73700
GO:0072329	monocarboxylic acid catabolic process	16 out of 1433 genes, 1.1%	34 out of 12479 genes, 0.3%	0.000487	AT3G07560|AT2G37040|AT5G65110|AT1G06310|AT4G14430|AT5G27520|AT3G05290|AT3G01420|AT3G06860|AT4G14440|AT2G33150|AT4G29010|AT3G51840|AT3G21780|AT5G43280|AT1G06290
GO:0042430	indole-containing compound metabolic process	14 out of 1433 genes, 1%	26 out of 12479 genes, 0.2%	0.000493	AT1G07780|AT5G05730|AT4G27070|AT1G29410|AT5G05590|AT3G26830|AT2G29690|AT5G17990|AT5G54810|AT3G55870|AT2G38470|AT5G48220|AT2G04400|AT1G59870
GO:0042221	response to chemical stimulus	182 out of 1433 genes, 12.7%	1153 out of 12479 genes, 9.2%	0.000566	AT3G18710|AT5G63400|AT1G71695|AT2G37220|AT5G18170|AT1G29420|AT1G15690|AT2G23350|AT3G22200|AT5G07440|AT3G05200|AT1G59870|AT5G44790|AT1G80460|AT2G47750|AT5G54490|AT1G11650|AT1G28130|AT5G05730|AT2G47510|AT5G13420|AT3G15352|AT4G27260|AT3G26830|AT5G12330|AT3G53020|AT2G38940|AT5G53590|AT1G56410|AT5G47230|AT1G80840|AT3G53260|AT1G64280|AT3G52430|AT1G56010|AT5G10220|AT3G52990|AT3G28210|AT4G17490|AT4G39090…
GO:0006950	response to stress	193 out of 1433 genes, 13.5%	1237 out of 12479 genes, 9.9%	0.000574	AT1G71695|AT2G37220|AT5G18170|AT3G44110|AT4G39980|AT1G15690|AT1G71390|AT2G38870|AT3G02360|AT2G15080|AT3G05370|AT3G11080|AT3G05660|AT5G05730|AT2G47510|AT1G56410|AT5G47230|AT3G12360|AT1G80840|AT4G13920|AT2G14610|AT4G28510|AT4G34110|AT5G28540|AT3G11010|AT2G26640|AT4G37530|AT4G37990|AT5G59310|AT1G21250|AT4G35830|AT2G15130|AT1G49430|AT3G12580|AT1G56600|AT5G54810|AT2G33380|AT5G20480|AT1G54100|AT2G43130…
GO:0015893	drug transport	18 out of 1433 genes, 1.3%	44 out of 12479 genes, 0.4%	0.000642	AT1G15520|AT3G16340|AT3G53480|AT2G34360|AT3G21690|AT2G37280|AT1G66950|AT2G26910|AT4G21903|AT2G29940|AT1G11670|AT4G15230|AT1G15210|AT4G15215|AT3G30842|AT4G21910|AT1G59870|AT1G73700
GO:0009611	response to wounding	28 out of 1433 genes, 2%	94 out of 12479 genes, 0.8%	0.000668	AT2G02220|AT2G33150|AT1G80840|AT4G39980|AT1G17420|AT3G53260|AT1G73080|AT1G64280|AT1G51680|AT2G38870|AT1G04220|AT1G72520|AT1G55020|AT5G53890|AT1G65060|AT3G44260|AT1G76650|AT3G45140|AT4G24350|AT2G37040|AT5G05730|AT3G61060|AT1G17750|AT5G54640|AT1G26630|AT3G21240|AT1G72300|AT5G04230
GO:0009311	oligosaccharide metabolic process	18 out of 1433 genes, 1.3%	45 out of 12479 genes, 0.4%	0.000791	AT4G02280|AT1G73370|AT1G70290|AT1G68020|AT1G60140|AT1G35580|AT4G09510|AT4G17090|AT1G06410|AT4G24040|AT1G23870|AT1G21270|AT5G37180|AT5G49190|AT5G20830|AT3G43190|AT4G17770|AT2G18700
GO:0016054	organic acid catabolic process	23 out of 1433 genes, 1.6%	70 out of 12479 genes, 0.6%	0.000911	AT3G07560|AT5G65110|AT4G12130|AT1G06310|AT3G10340|AT3G01420|AT3G06860|AT2G43400|AT2G33150|AT5G54830|AT3G51840|AT5G43280|AT2G37040|AT5G46180|AT1G03090|AT4G14430|AT5G27520|AT3G05290|AT4G14440|AT3G22200|AT4G29010|AT3G21780|AT1G06290
GO:0046395	carboxylic acid catabolic process	23 out of 1433 genes, 1.6%	70 out of 12479 genes, 0.6%	0.000911	AT3G07560|AT5G65110|AT4G12130|AT1G06310|AT3G10340|AT3G01420|AT3G06860|AT2G43400|AT2G33150|AT5G54830|AT3G51840|AT5G43280|AT2G37040|AT5G46180|AT1G03090|AT4G14430|AT5G27520|AT3G05290|AT4G14440|AT3G22200|AT4G29010|AT3G21780|AT1G06290
GO:0016042	lipid catabolic process	20 out of 1433 genes, 1.4%	56 out of 12479 genes, 0.4%	0.00107	AT3G07560|AT5G65110|AT1G06310|AT1G27980|AT3G01420|AT3G06860|AT2G33150|AT3G51840|AT5G43280|AT1G33700|AT4G10060|AT4G14430|AT3G24180|AT3G05290|AT5G27520|AT5G49900|AT4G14440|AT4G29010|AT3G21780|AT1G06290
GO:0051707	response to other organism	70 out of 1433 genes, 4.9%	359 out of 12479 genes, 2.9%	0.00111	AT5G52450|AT4G39980|AT1G17420|AT3G60190|AT5G02500|AT2G38870|AT1G79670|AT5G50850|AT3G25070|AT2G38470|AT1G59870|AT4G21480|AT1G80460|AT4G23130|AT5G24530|AT3G57260|AT5G05730|AT3G15352|AT1G17750|AT3G26830|AT3G43790|AT3G51860|AT4G31710|AT1G80840|AT4G36010|AT1G64280|AT3G52430|AT3G10920|AT3G57240|AT3G57330|AT2G35980|AT4G39090|AT3G11820|AT1G55020|AT1G65060|AT4G16260|AT2G14610|AT3G45860|AT4G37980|AT4G37990…
GO:0044237	cellular metabolic process	494 out of 1433 genes, 34.5%	3687 out of 12479 genes, 29.5%	0.00134	AT3G18710|AT5G52470|AT3G44110|AT4G39980|AT1G35710|AT4G27250|AT4G28490|AT1G25260|AT1G79470|AT1G61460|AT3G11510|AT1G56410|AT1G76490|AT2G43400|AT2G39140|AT2G40890|AT4G25630|AT1G57700|AT1G51320|AT1G54280|AT5G37180|AT2G41860|AT4G11820|AT3G26340|AT5G57800|AT2G30440|AT4G35830|AT5G06740|AT1G03090|AT1G49430|AT3G12580|AT2G33580|AT1G29740|AT1G34110|AT1G17745|AT2G43820|AT1G61430|AT3G27180|AT1G04640|AT1G77120…
GO:0006568	tryptophan metabolic process	11 out of 1433 genes, 0.8%	18 out of 12479 genes, 0.1%	0.00134	AT2G29690|AT1G07780|AT5G17990|AT5G05730|AT5G54810|AT3G55870|AT4G27070|AT1G29410|AT5G05590|AT5G48220|AT2G04400
GO:0006586	indolalkylamine metabolic process	11 out of 1433 genes, 0.8%	18 out of 12479 genes, 0.1%	0.00134	AT2G29690|AT1G07780|AT5G17990|AT5G05730|AT5G54810|AT3G55870|AT4G27070|AT1G29410|AT5G05590|AT5G48220|AT2G04400
GO:0044238	primary metabolic process	491 out of 1433 genes, 34.3%	3664 out of 12479 genes, 29.4%	0.00135	AT3G57470|AT3G18710|AT5G52470|AT3G44110|AT4G39980|AT1G35710|AT4G28490|AT1G25260|AT1G79470|AT1G61460|AT2G19440|AT3G11510|AT1G56410|AT1G76490|AT2G43400|AT2G39140|AT4G25630|AT1G57700|AT1G51320|AT1G54280|AT5G37180|AT2G18080|AT2G41860|AT2G42980|AT4G11820|AT3G42950|AT3G26340|AT5G57800|AT2G30440|AT5G06740|AT1G03090|AT1G49430|AT3G12580|AT4G36945|AT2G33580|AT1G29740|AT1G34110|AT1G17745|AT2G43820|AT1G44130…
GO:0044271	cellular nitrogen compound biosynthetic process	68 out of 1433 genes, 4.7%	349 out of 12479 genes, 2.8%	0.00135	AT1G07780|AT3G25570|AT4G14716|AT3G25610|AT4G11730|AT4G39980|AT3G63380|AT1G27770|AT2G24520|AT1G31220|AT3G42640|AT1G16350|AT1G68710|AT3G57560|AT5G54810|AT2G38470|AT1G17745|AT1G19910|AT1G49820|AT1G75630|AT2G34890|AT2G04400|AT1G79470|AT5G05730|AT4G27070|AT3G26830|AT4G38920|AT1G72700|AT2G45300|AT1G48860|AT3G13900|AT5G53010|AT3G47450|AT3G19480|AT5G46180|AT4G02120|AT4G30190|AT3G55870|AT3G27870|AT2G16510…
GO:0042435	indole-containing compound biosynthetic process	12 out of 1433 genes, 0.8%	22 out of 12479 genes, 0.2%	0.0014	AT1G07780|AT5G05730|AT4G27070|AT1G29410|AT5G05590|AT3G26830|AT2G29690|AT5G17990|AT5G54810|AT3G55870|AT2G38470|AT2G04400
GO:0009607	response to biotic stimulus	72 out of 1433 genes, 5%	377 out of 12479 genes, 3%	0.00142	AT5G52450|AT4G39980|AT1G17420|AT3G60190|AT5G02500|AT2G38870|AT1G79670|AT5G50850|AT3G25070|AT2G38470|AT1G59870|AT4G21480|AT1G80460|AT4G23130|AT5G24530|AT3G57260|AT5G05730|AT3G15352|AT1G17750|AT3G26830|AT3G43790|AT3G51860|AT4G31710|AT1G80840|AT4G36010|AT1G64280|AT3G52430|AT3G10920|AT3G57240|AT3G57330|AT2G35980|AT4G39090|AT3G11820|AT1G55020|AT1G65060|AT4G16260|AT2G14610|AT3G45860|AT4G37980|AT4G37990…
GO:0000162	tryptophan biosynthetic process	10 out of 1433 genes, 0.7%	15 out of 12479 genes, 0.1%	0.00156	AT2G29690|AT1G07780|AT5G17990|AT5G05730|AT5G54810|AT3G55870|AT4G27070|AT1G29410|AT5G05590|AT2G04400
GO:0046219	indolalkylamine biosynthetic process	10 out of 1433 genes, 0.7%	15 out of 12479 genes, 0.1%	0.00156	AT2G29690|AT1G07780|AT5G17990|AT5G05730|AT5G54810|AT3G55870|AT4G27070|AT1G29410|AT5G05590|AT2G04400
GO:0009062	fatty acid catabolic process	14 out of 1433 genes, 1%	31 out of 12479 genes, 0.2%	0.00169	AT3G07560|AT5G65110|AT1G06310|AT4G14430|AT5G27520|AT3G05290|AT3G01420|AT3G06860|AT4G14440|AT2G33150|AT4G29010|AT3G51840|AT5G43280|AT1G06290
GO:0043648	dicarboxylic acid metabolic process	19 out of 1433 genes, 1.3%	55 out of 12479 genes, 0.4%	0.002	AT1G48860|AT1G07780|AT5G05590|AT4G33510|AT2G27820|AT1G22410|AT4G39980|AT2G04400|AT5G05730|AT4G27070|AT1G29410|AT2G29690|AT5G17990|AT5G54810|AT3G22200|AT3G55870|AT5G50950|AT1G08250|AT2G45300
GO:0046483	heterocycle metabolic process	66 out of 1433 genes, 4.6%	342 out of 12479 genes, 2.7%	0.002	AT1G07780|AT3G25610|AT4G11730|AT5G54830|AT3G63380|AT1G27770|AT2G24520|AT2G43080|AT1G31220|AT3G42640|AT1G16350|AT1G68710|AT4G10260|AT5G54810|AT2G38470|AT1G59870|AT1G19910|AT1G75630|AT2G34890|AT3G28490|AT2G04400|AT1G79470|AT5G05730|AT4G27070|AT1G65930|AT3G26830|AT4G38920|AT1G04640|AT1G72700|AT5G48220|AT3G13900|AT5G53010|AT2G40890|AT3G28480|AT5G04900|AT5G46180|AT2G26230|AT4G02120|AT4G30190|AT1G20270…
GO:0016137	glycoside metabolic process	17 out of 1433 genes, 1.2%	46 out of 12479 genes, 0.4%	0.00227	AT4G02280|AT1G73370|AT1G70290|AT4G09510|AT1G23870|AT5G37180|AT5G20830|AT3G43190|AT4G17770|AT1G68020|AT1G60140|AT1G35580|AT1G06410|AT4G24040|AT5G49190|AT2G18700|AT1G59870
GO:0072503	cellular divalent inorganic cation homeostasis	12 out of 1433 genes, 0.8%	24 out of 12479 genes, 0.2%	0.00239	AT2G24710|AT4G31710|AT3G51860|AT5G27100|AT5G11180|AT2G29100|AT3G13772|AT2G29120|AT5G11210|AT2G29110|AT2G38170|AT2G24720
GO:0010200	response to chitin	20 out of 1433 genes, 1.4%	62 out of 12479 genes, 0.5%	0.00276	AT3G18710|AT3G23250|AT5G37490|AT5G25910|AT5G47230|AT5G27420|AT5G47220|AT1G80840|AT1G66160|AT4G26120|AT3G19580|AT3G28210|AT2G46400|AT4G17500|AT5G09800|AT3G44350|AT4G17490|AT3G05200|AT5G64660|AT2G38470
GO:0000038	very long-chain fatty acid metabolic process	10 out of 1433 genes, 0.7%	17 out of 12479 genes, 0.1%	0.00304	AT1G19440|AT1G67730|AT4G34520|AT1G68530|AT1G25450|AT2G16280|AT4G34510|AT4G34250|AT2G15090|AT1G01120
GO:0006102	isocitrate metabolic process	8 out of 1433 genes, 0.6%	10 out of 12479 genes, 0.1%	0.00304	AT4G26970|AT4G35260|AT2G05710|AT1G65930|AT2G17130|AT4G35830|AT1G54340|AT5G14590
GO:0051704	multi-organism process	71 out of 1433 genes, 5%	384 out of 12479 genes, 3.1%	0.00325	AT5G52450|AT4G39980|AT1G17420|AT3G60190|AT5G02500|AT2G38870|AT1G79670|AT5G50850|AT3G25070|AT2G38470|AT1G59870|AT4G21480|AT1G80460|AT4G23130|AT5G24530|AT3G57260|AT2G23380|AT5G05730|AT3G15352|AT1G17750|AT3G26830|AT3G43790|AT3G51860|AT4G31710|AT1G80840|AT4G36010|AT1G64280|AT3G52430|AT3G10920|AT3G57240|AT3G57330|AT2G35980|AT4G39090|AT3G11820|AT1G55020|AT1G65060|AT4G16260|AT2G14610|AT3G45860|AT4G37980…
GO:0016138	glycoside biosynthetic process	13 out of 1433 genes, 0.9%	30 out of 12479 genes, 0.2%	0.00366	AT4G02280|AT1G73370|AT1G70290|AT1G68020|AT1G60140|AT1G06410|AT1G23870|AT5G37180|AT5G49190|AT5G20830|AT3G43190|AT4G17770|AT2G18700
GO:0072507	divalent inorganic cation homeostasis	13 out of 1433 genes, 0.9%	30 out of 12479 genes, 0.2%	0.00366	AT5G27100|AT5G11180|AT2G29100|AT5G11210|AT2G38170|AT2G24710|AT4G31710|AT5G13740|AT3G51860|AT3G13772|AT2G29120|AT2G29110|AT2G24720
GO:0009617	response to bacterium	37 out of 1433 genes, 2.6%	169 out of 12479 genes, 1.4%	0.0074	AT4G37990|AT4G39980|AT4G23210|AT5G50850|AT3G25070|AT3G12580|AT2G41560|AT2G38470|AT1G59870|AT1G80460|AT4G23130|AT5G20480|AT3G17210|AT5G24530|AT5G05730|AT2G17310|AT3G15352|AT1G17750|AT1G65930|AT3G26830|AT1G80840|AT1G64280|AT3G52430|AT3G10920|AT3G57240|AT3G57330|AT4G39090|AT1G55020|AT5G06320|AT3G45860|AT4G37980|AT5G54640|AT1G26630|AT4G23280|AT5G63840|AT5G02490|AT4G23270
GO:0006869	lipid transport	19 out of 1433 genes, 1.3%	64 out of 12479 genes, 0.5%	0.00865	AT3G13900|AT2G38540|AT5G59310|AT3G25610|AT1G62790|AT1G17840|AT1G68710|AT2G38530|AT3G27870|AT1G54280|AT5G04930|AT1G15520|AT2G15050|AT1G26130|AT1G17500|AT1G13210|AT1G72700|AT3G51600|AT3G51590
GO:0019538	protein metabolic process	250 out of 1433 genes, 17.4%	1774 out of 12479 genes, 14.2%	0.00991	AT3G18710|AT3G57470|AT5G35370|AT3G44110|AT1G35710|AT1G21230|AT3G04400|AT4G28490|AT1G25260|AT1G61460|AT2G21430|AT3G11510|AT5G58710|AT1G56410|AT2G39140|AT3G28480|AT1G61400|AT4G27300|AT1G57700|AT4G36190|AT1G51320|AT1G16110|AT5G28540|AT1G61480|AT2G18080|AT3G16565|AT2G41860|AT2G42980|AT3G26340|AT1G16260|AT1G61550|AT2G30440|AT5G06740|AT3G12580|AT2G33580|AT2G04920|AT1G29740|AT1G34110|AT5G20480|AT1G44130…
GO:0006874	cellular calcium ion homeostasis	10 out of 1433 genes, 0.7%	21 out of 12479 genes, 0.2%	0.01	AT2G24710|AT4G31710|AT3G51860|AT5G27100|AT5G11180|AT2G29100|AT2G29120|AT5G11210|AT2G29110|AT2G24720
GO:0048878	chemical homeostasis	26 out of 1433 genes, 1.8%	105 out of 12479 genes, 0.8%	0.01	AT3G53720|AT4G31710|AT3G13772|AT2G24720|AT5G54510|AT5G11180|AT2G29100|AT3G57330|AT5G48930|AT5G11210|AT2G23170|AT2G38170|AT2G41560|AT2G24710|AT1G21270|AT1G59500|AT4G37390|AT2G29110|AT1G17260|AT1G28130|AT5G27100|AT4G27260|AT5G34850|AT5G13740|AT3G51860|AT2G29120
GO:0006520	cellular amino acid metabolic process	52 out of 1433 genes, 3.6%	272 out of 12479 genes, 2.2%	0.01	AT1G07780|AT4G12130|AT4G14716|AT1G12050|AT5G54830|AT4G39980|AT2G43080|AT1G03090|AT3G57560|AT3G22200|AT5G54810|AT1G17745|AT2G26800|AT1G49820|AT2G43820|AT1G65960|AT3G28490|AT2G04400|AT5G05730|AT4G27070|AT1G35580|AT2G43840|AT5G48220|AT2G45300|AT1G48860|AT5G64050|AT1G27980|AT2G02010|AT2G43400|AT3G17760|AT1G62800|AT3G28480|AT3G19480|AT5G46180|AT1G66860|AT1G20270|AT1G69410|AT3G55870|AT1G05560|AT5G05590…
GO:0019395	fatty acid oxidation	12 out of 1433 genes, 0.8%	30 out of 12479 genes, 0.2%	0.01	AT3G07560|AT5G65110|AT2G33150|AT4G29010|AT1G06310|AT3G51840|AT5G48880|AT3G01420|AT5G27520|AT3G05290|AT1G06290|AT3G06860
GO:0034440	lipid oxidation	12 out of 1433 genes, 0.8%	30 out of 12479 genes, 0.2%	0.01	AT3G07560|AT5G65110|AT2G33150|AT4G29010|AT1G06310|AT3G51840|AT5G48880|AT3G01420|AT5G27520|AT1G06290|AT3G05290|AT3G06860
GO:0071702	organic substance transport	32 out of 1433 genes, 2.2%	143 out of 12479 genes, 1.1%	0.01	AT2G38540|AT1G67640|AT5G59310|AT3G25610|AT1G24400|AT1G62790|AT1G17840|AT1G68710|AT1G31820|AT1G48640|AT2G38530|AT1G15520|AT5G65020|AT1G72700|AT1G31830|AT5G05630|AT1G80510|AT3G13900|AT3G19930|AT3G27870|AT5G40780|AT1G54280|AT5G04930|AT2G15050|AT1G26130|AT1G30220|AT1G17500|AT4G39460|AT1G13210|AT2G13100|AT3G51600|AT3G51590
GO:0044255	cellular lipid metabolic process	63 out of 1433 genes, 4.4%	350 out of 12479 genes, 2.8%	0.01	AT4G11820|AT1G06310|AT5G57800|AT1G67730|AT1G17420|AT3G51840|AT1G51500|AT1G30100|AT1G49430|AT5G61780|AT3G24220|AT2G33380|AT1G72520|AT4G02780|AT3G54020|AT3G45140|AT1G73680|AT3G05290|AT5G49900|AT1G04640|AT4G34510|AT4G23850|AT1G27980|AT1G76490|AT3G01420|AT3G06860|AT2G33150|AT3G21500|AT4G11030|AT5G43280|AT1G64400|AT4G10060|AT3G24180|AT4G14440|AT1G78390|AT4G29010|AT3G21780|AT1G01120|AT1G04220|AT2G37940…
GO:0005991	trehalose metabolic process	8 out of 1433 genes, 0.6%	14 out of 12479 genes, 0.1%	0.01	AT1G23870|AT1G70290|AT1G68020|AT1G60140|AT4G17770|AT1G06410|AT2G18700|AT4G24040
GO:0015672	monovalent inorganic cation transport	23 out of 1433 genes, 1.6%	90 out of 12479 genes, 0.7%	0.01	AT4G26710|AT1G19910|AT1G31120|AT2G35060|AT1G80660|AT1G75630|AT5G14880|AT1G60160|AT4G13420|AT5G55290|AT1G70300|AT4G23640|AT3G02050|AT4G19960|AT4G33530|AT2G30070|AT2G18960|AT4G38920|AT5G09400|AT4G34720|AT3G51860|AT2G16510|AT2G40540
GO:0042401	cellular biogenic amine biosynthetic process	11 out of 1433 genes, 0.8%	27 out of 12479 genes, 0.2%	0.01	AT1G07780|AT5G05730|AT4G27070|AT1G29410|AT3G25570|AT5G05590|AT2G29690|AT5G17990|AT5G54810|AT3G55870|AT2G04400
GO:0055074	calcium ion homeostasis	10 out of 1433 genes, 0.7%	23 out of 12479 genes, 0.2%	0.02	AT2G24710|AT4G31710|AT3G51860|AT5G27100|AT5G11180|AT2G29100|AT2G29120|AT5G11210|AT2G29110|AT2G24720
GO:0005992	trehalose biosynthetic process	7 out of 1433 genes, 0.5%	11 out of 12479 genes, 0.1%	0.02	AT1G23870|AT1G70290|AT1G68020|AT1G60140|AT4G17770|AT1G06410|AT2G18700
GO:0009751	response to salicylic acid stimulus	19 out of 1433 genes, 1.3%	69 out of 12479 genes, 0.6%	0.02	AT1G21250|AT3G01420|AT1G80840|AT1G64280|AT3G52430|AT2G37710|AT2G14580|AT1G21270|AT4G25560|AT5G13330|AT3G11820|AT1G05560|AT2G33380|AT1G15520|AT4G23130|AT3G45860|AT1G28480|AT4G23280|AT4G23270
GO:0016053	organic acid biosynthetic process	52 out of 1433 genes, 3.6%	280 out of 12479 genes, 2.2%	0.02	AT1G07780|AT4G14716|AT5G57800|AT1G67730|AT4G39980|AT1G17420|AT1G51500|AT1G30100|AT1G49430|AT5G61780|AT3G57560|AT3G24220|AT5G54810|AT1G17745|AT1G72520|AT1G49820|AT4G02780|AT2G04400|AT3G45140|AT5G05730|AT4G27070|AT4G34510|AT2G45300|AT1G48860|AT4G23850|AT2G33150|AT4G11030|AT3G19480|AT5G46180|AT1G64400|AT5G28840|AT1G78390|AT3G55870|AT1G01120|AT1G55020|AT4G18350|AT5G05590|AT4G33510|AT5G25900|AT2G27820…
GO:0042335	cuticle development	7 out of 1433 genes, 0.5%	11 out of 12479 genes, 0.1%	0.02	AT1G19440|AT1G67730|AT1G68530|AT1G25450|AT2G16280|AT5G57800|AT1G01120
GO:0046394	carboxylic acid biosynthetic process	52 out of 1433 genes, 3.6%	280 out of 12479 genes, 2.2%	0.02	AT1G07780|AT4G14716|AT5G57800|AT1G67730|AT4G39980|AT1G17420|AT1G51500|AT1G30100|AT1G49430|AT5G61780|AT3G57560|AT3G24220|AT5G54810|AT1G17745|AT1G72520|AT1G49820|AT4G02780|AT2G04400|AT3G45140|AT5G05730|AT4G27070|AT4G34510|AT2G45300|AT1G48860|AT4G23850|AT2G33150|AT4G11030|AT3G19480|AT5G46180|AT1G64400|AT5G28840|AT1G78390|AT3G55870|AT1G01120|AT1G55020|AT4G18350|AT5G05590|AT4G33510|AT5G25900|AT2G27820…
GO:0009719	response to endogenous stimulus	82 out of 1433 genes, 5.7%	498 out of 12479 genes, 4%	0.02	AT2G37220|AT1G29510|AT5G59320|AT1G29420|AT1G73080|AT2G23170|AT3G18040|AT1G29460|AT2G14580|AT1G59870|AT5G44790|AT2G47750|AT5G54490|AT5G27420|AT5G13360|AT4G00880|AT1G28130|AT1G18890|AT3G24500|AT5G05730|AT1G17750|AT4G27260|AT3G26830|AT3G22650|AT5G12330|AT3G53020|AT1G74740|AT2G38940|AT5G66400|AT5G53590|AT5G47230|AT5G13370|AT2G05710|AT1G56010|AT1G23160|AT1G10370|AT3G28210|AT1G29490|AT4G17490|AT3G11820…
GO:0009725	response to hormone stimulus	78 out of 1433 genes, 5.4%	469 out of 12479 genes, 3.8%	0.02	AT2G37220|AT1G29510|AT5G59320|AT1G29420|AT2G23170|AT3G18040|AT1G29460|AT2G14580|AT1G59870|AT5G44790|AT2G47750|AT5G54490|AT5G27420|AT5G13360|AT4G00880|AT1G28130|AT1G18890|AT3G24500|AT5G05730|AT4G27260|AT3G26830|AT3G22650|AT5G12330|AT3G53020|AT1G74740|AT2G38940|AT5G66400|AT5G53590|AT5G47230|AT5G13370|AT2G05710|AT1G56010|AT1G23160|AT1G10370|AT3G28210|AT1G29490|AT4G17490|AT3G11820|AT1G55020|AT2G34340…
GO:0030149	sphingolipid catabolic process	5 out of 1433 genes, 0.3%	5 out of 12479 genes, 0%	0.02	AT1G27980|AT1G33700|AT5G49900|AT4G10060|AT3G24180
GO:0030258	lipid modification	12 out of 1433 genes, 0.8%	34 out of 12479 genes, 0.3%	0.02	AT3G07560|AT5G65110|AT1G06310|AT5G48880|AT5G27520|AT3G05290|AT3G01420|AT3G06860|AT2G33150|AT4G29010|AT3G51840|AT1G06290
GO:0044106	cellular amine metabolic process	53 out of 1433 genes, 3.7%	293 out of 12479 genes, 2.3%	0.02	AT1G07780|AT4G12130|AT3G25570|AT4G14716|AT1G12050|AT5G54830|AT4G39980|AT2G43080|AT1G03090|AT3G57560|AT3G22200|AT5G54810|AT1G17745|AT2G26800|AT1G49820|AT2G43820|AT1G65960|AT3G28490|AT2G04400|AT5G05730|AT4G27070|AT1G35580|AT2G43840|AT5G48220|AT2G45300|AT1G48860|AT5G64050|AT1G27980|AT2G02010|AT2G43400|AT3G17760|AT1G62800|AT3G28480|AT3G19480|AT5G46180|AT1G66860|AT1G20270|AT1G69410|AT3G55870|AT1G05560…
GO:0006813	potassium ion transport	13 out of 1433 genes, 0.9%	40 out of 12479 genes, 0.3%	0.03	AT1G31120|AT2G35060|AT4G33530|AT5G14880|AT2G30070|AT1G60160|AT4G13420|AT1G70300|AT5G09400|AT4G23640|AT2G40540|AT3G02050|AT4G19960
GO:0006665	sphingolipid metabolic process	8 out of 1433 genes, 0.6%	17 out of 12479 genes, 0.1%	0.03	AT2G37940|AT1G33700|AT3G54020|AT4G10060|AT3G24180|AT1G27980|AT4G36480|AT5G49900
GO:0010252	auxin homeostasis	7 out of 1433 genes, 0.5%	13 out of 12479 genes, 0.1%	0.03	AT4G37390|AT5G54510|AT4G27260|AT5G48930|AT2G23170|AT1G59500|AT1G28130
GO:0046466	membrane lipid catabolic process	5 out of 1433 genes, 0.3%	6 out of 12479 genes, 0%	0.03	AT1G27980|AT1G33700|AT5G49900|AT4G10060|AT3G24180
GO:0055085	transmembrane transport	58 out of 1433 genes, 4%	336 out of 12479 genes, 2.7%	0.03	AT5G23270|AT2G35740|AT2G37280|AT2G26910|AT1G11260|AT1G50310|AT1G15690|AT4G36790|AT5G17860|AT1G31820|AT5G43360|AT1G15210|AT4G15215|AT1G59870|AT1G73700|AT1G19910|AT1G15520|AT1G75630|AT1G34580|AT3G53480|AT3G19940|AT4G02050|AT2G20780|AT3G05290|AT2G32830|AT4G38920|AT1G31830|AT4G21910|AT1G44750|AT5G05630|AT4G26710|AT3G16340|AT2G18480|AT5G55290|AT2G34360|AT2G39970|AT3G21690|AT4G36670|AT1G11670|AT4G26180…
GO:0006635	fatty acid beta-oxidation	10 out of 1433 genes, 0.7%	27 out of 12479 genes, 0.2%	0.04	AT3G07560|AT5G65110|AT2G33150|AT4G29010|AT1G06310|AT3G51840|AT5G27520|AT1G06290|AT3G05290|AT3G06860
GO:0005986	sucrose biosynthetic process	6 out of 1433 genes, 0.4%	10 out of 12479 genes, 0.1%	0.04	AT4G02280|AT1G73370|AT3G43190|AT5G37180|AT5G49190|AT5G20830
GO:0006605	protein targeting	22 out of 1433 genes, 1.5%	96 out of 12479 genes, 0.8%	0.04	AT3G07560|AT5G23395|AT2G14740|AT2G30290|AT4G20110|AT1G15310|AT1G04070|AT5G50460|AT2G29530|AT3G52850|AT2G34940|AT4G26780|AT3G49100|AT1G30900|AT1G48900|AT5G43970|AT5G55200|AT2G14720|AT1G27390|AT4G24920|AT5G49500|AT3G11820
GO:0005985	sucrose metabolic process	8 out of 1433 genes, 0.6%	19 out of 12479 genes, 0.2%	0.05	AT4G02280|AT1G73370|AT5G37180|AT5G49190|AT5G20830|AT1G35580|AT4G09510|AT3G43190
GO:0006725	cellular aromatic compound metabolic process	40 out of 1433 genes, 2.8%	216 out of 12479 genes, 1.7%	0.05	AT1G07780|AT5G14700|AT3G21230|AT1G12050|AT4G39980|AT1G51680|AT5G54810|AT2G38470|AT1G59870|AT2G43820|AT5G24530|AT2G04400|AT2G37040|AT5G05730|AT4G27070|AT2G43840|AT3G26830|AT3G21240|AT5G48220|AT2G45300|AT1G48860|AT3G53260|AT2G40890|AT2G26230|AT5G48930|AT3G55870|AT1G05560|AT1G04220|AT1G65060|AT5G05590|AT3G10340|AT4G33510|AT2G27820|AT1G22410|AT3G17810|AT1G17260|AT1G29410|AT2G29690|AT5G17990|AT1G08250

## Sheet: N|W GO Terms (down regulated)
GO Terms: N|W genes (down regulated)
	Term	Observed Frequency	Expected Frequency	p-value (FDR corrected)	Genes
GO:0030029	actin filament-based process	29 out of 1811 genes, 1.6%	60 out of 12479 genes, 0.5%	0.000636	AT1G04160|AT5G54280|AT3G57410|AT5G56180|AT2G20290|AT3G05520|AT2G25050|AT3G58160|AT1G54560|AT3G32400|AT5G43900|AT3G12110|AT1G08730|AT4G28710|AT1G10200|AT5G20490|AT4G34940|AT5G35700|AT4G33200|AT3G19960|AT5G18410|AT5G59370|AT2G33240|AT2G31900|AT1G50360|AT1G04600|AT1G17580|AT2G29890|AT5G58160
GO:0030048	actin filament-based movement	16 out of 1811 genes, 0.9%	17 out of 12479 genes, 0.1%	0.000636	AT2G33240|AT5G43900|AT2G31900|AT1G08730|AT4G28710|AT1G50360|AT1G04600|AT5G20490|AT1G04160|AT5G54280|AT1G17580|AT4G33200|AT3G19960|AT3G58160|AT2G20290|AT1G54560
GO:0006074	1,3-beta-D-glucan metabolic process	12 out of 1811 genes, 0.7%	12 out of 12479 genes, 0.1%	0.0022	AT3G07160|AT2G13680|AT3G59100|AT1G06490|AT5G13000|AT2G31960|AT4G04970|AT2G36850|AT1G05570|AT3G14570|AT5G36870|AT4G03550
GO:0006075	1,3-beta-D-glucan biosynthetic process	12 out of 1811 genes, 0.7%	12 out of 12479 genes, 0.1%	0.0022	AT3G07160|AT2G13680|AT1G06490|AT3G59100|AT5G13000|AT2G31960|AT4G04970|AT2G36850|AT1G05570|AT3G14570|AT5G36870|AT4G03550
GO:0006855	drug transmembrane transport	22 out of 1811 genes, 1.2%	42 out of 12479 genes, 0.3%	0.0022	AT4G21903|AT2G38330|AT2G29940|AT1G33080|AT1G15520|AT1G33090|AT1G11670|AT3G16340|AT4G15230|AT1G15210|AT4G15215|AT3G53480|AT3G21690|AT2G37280|AT1G66950|AT3G30842|AT2G26910|AT2G02890|AT4G21910|AT1G33110|AT1G59870|AT1G33100
GO:0015893	drug transport	22 out of 1811 genes, 1.2%	44 out of 12479 genes, 0.4%	0.0022	AT2G38330|AT1G33080|AT1G15520|AT1G33090|AT3G16340|AT3G53480|AT3G21690|AT2G37280|AT1G66950|AT2G26910|AT1G33110|AT4G21903|AT2G29940|AT1G11670|AT4G15230|AT1G15210|AT4G15215|AT3G30842|AT2G02890|AT4G21910|AT1G59870|AT1G33100
GO:0051273	beta-glucan metabolic process	12 out of 1811 genes, 0.7%	12 out of 12479 genes, 0.1%	0.0022	AT3G07160|AT2G13680|AT1G06490|AT3G59100|AT5G13000|AT2G31960|AT4G04970|AT2G36850|AT1G05570|AT3G14570|AT5G36870|AT4G03550
GO:0051274	beta-glucan biosynthetic process	12 out of 1811 genes, 0.7%	12 out of 12479 genes, 0.1%	0.0022	AT3G07160|AT2G13680|AT3G59100|AT1G06490|AT5G13000|AT2G31960|AT4G04970|AT2G36850|AT1G05570|AT3G14570|AT5G36870|AT4G03550
GO:0006793	phosphorus metabolic process	141 out of 1811 genes, 7.8%	661 out of 12479 genes, 5.3%	0.00337	AT2G33170|AT3G24240|AT5G65710|AT5G55910|AT1G35710|AT1G73080|AT2G20050|AT5G61480|AT3G51850|AT1G50610|AT5G53140|AT4G24100|AT1G54610|AT5G19450|AT2G35050|AT5G08160|AT5G63930|AT5G01290|AT2G01950|AT3G24190|AT4G28490|AT2G44830|AT5G57670|AT4G24810|AT1G18890|AT3G47110|AT1G17750|AT1G74740|AT5G28210|AT4G28880|AT3G53640|AT3G49670|AT3G50110|AT1G67720|AT1G17230|AT3G61160|AT3G13670|AT3G05840|AT1G08590|AT1G67840…
GO:0006796	phosphate metabolic process	141 out of 1811 genes, 7.8%	660 out of 12479 genes, 5.3%	0.00337	AT2G33170|AT3G24240|AT5G65710|AT5G55910|AT1G35710|AT1G73080|AT2G20050|AT5G61480|AT3G51850|AT1G50610|AT5G53140|AT4G24100|AT1G54610|AT5G19450|AT2G35050|AT5G08160|AT5G63930|AT5G01290|AT2G01950|AT3G24190|AT4G28490|AT2G44830|AT5G57670|AT4G24810|AT1G18890|AT3G47110|AT1G17750|AT1G74740|AT5G28210|AT4G28880|AT3G53640|AT3G49670|AT3G50110|AT1G67720|AT1G17230|AT3G61160|AT3G13670|AT3G05840|AT1G08590|AT1G67840…
GO:0010014	meristem initiation	13 out of 1811 genes, 0.7%	16 out of 12479 genes, 0.1%	0.00337	AT1G52150|AT5G27030|AT3G16830|AT3G15880|AT2G20000|AT1G15750|AT1G72560|AT2G34710|AT4G32880|AT1G36160|AT1G80490|AT1G30490|AT5G60690
GO:0006813	potassium ion transport	20 out of 1811 genes, 1.1%	40 out of 12479 genes, 0.3%	0.00358	AT1G31120|AT4G30360|AT2G35060|AT4G30560|AT4G33530|AT5G14880|AT2G30070|AT1G60160|AT4G13420|AT5G53130|AT1G70300|AT5G09400|AT5G55000|AT2G01980|AT4G23640|AT2G24610|AT2G28260|AT2G40540|AT3G02050|AT4G19960
GO:0016310	phosphorylation	132 out of 1811 genes, 7.3%	613 out of 12479 genes, 4.9%	0.00358	AT2G33170|AT3G24240|AT5G65710|AT5G55910|AT1G35710|AT1G73080|AT2G20050|AT5G61480|AT3G51850|AT1G50610|AT4G24100|AT1G54610|AT5G19450|AT2G35050|AT5G08160|AT5G63930|AT2G01950|AT3G24190|AT4G28490|AT2G44830|AT5G57670|AT4G24810|AT1G18890|AT3G47110|AT1G17750|AT1G74740|AT4G28880|AT3G53640|AT3G49670|AT1G67720|AT1G17230|AT3G61160|AT3G13670|AT3G05840|AT1G08590|AT1G67840|AT1G52310|AT3G13380|AT2G40730|AT3G23750…
GO:0006464	protein modification process	178 out of 1811 genes, 9.8%	886 out of 12479 genes, 7.1%	0.00406	AT2G23140|AT1G35710|AT5G61070|AT5G14620|AT1G54610|AT5G08160|AT5G01290|AT3G24190|AT4G28490|AT5G57670|AT4G24810|AT5G28210|AT3G49670|AT1G67840|AT3G13380|AT3G54610|AT4G11110|AT3G20190|AT1G57700|AT3G13690|AT5G61350|AT4G26610|AT1G70320|AT3G25840|AT4G26100|AT2G41860|AT1G71810|AT3G57530|AT1G67580|AT1G06390|AT2G13790|AT2G31500|AT2G13800|AT1G55250|AT4G16144|AT3G06630|AT5G57015|AT1G34110|AT2G35320|AT5G58940…
GO:0006722	triterpenoid metabolic process	11 out of 1811 genes, 0.6%	12 out of 12479 genes, 0.1%	0.00406	AT1G78960|AT1G78500|AT2G07050|AT1G66960|AT5G36150|AT4G15340|AT5G42600|AT1G78970|AT3G45130|AT4G15370|AT5G48010
GO:0016104	triterpenoid biosynthetic process	11 out of 1811 genes, 0.6%	12 out of 12479 genes, 0.1%	0.00406	AT1G78960|AT1G78500|AT2G07050|AT1G66960|AT5G36150|AT4G15340|AT5G42600|AT1G78970|AT3G45130|AT4G15370|AT5G48010
GO:0050793	regulation of developmental process	56 out of 1811 genes, 3.1%	205 out of 12479 genes, 1.6%	0.00411	AT3G13550|AT4G32880|AT5G05700|AT1G43850|AT4G05420|AT5G61070|AT5G02310|AT3G16320|AT2G30470|AT2G13680|AT3G51770|AT3G11240|AT5G17690|AT1G68050|AT1G26830|AT5G13290|AT1G31930|AT1G77300|AT5G39660|AT5G44280|AT2G23460|AT3G46290|AT4G18390|AT1G78600|AT1G14400|AT1G04080|AT2G28800|AT2G03070|AT4G02560|AT2G25170|AT2G20180|AT1G79280|AT3G49670|AT4G39400|AT4G00150|AT1G52150|AT2G34720|AT4G34390|AT5G23150|AT5G49020…
GO:0055085	transmembrane transport	81 out of 1811 genes, 4.5%	336 out of 12479 genes, 2.7%	0.00417	AT1G33080|AT4G39080|AT1G33090|AT1G27940|AT2G37280|AT2G01980|AT1G01340|AT2G26910|AT4G25450|AT3G28360|AT4G30560|AT5G62890|AT1G15210|AT4G15215|AT3G28345|AT5G49990|AT4G23010|AT2G39480|AT2G46430|AT5G19760|AT2G28260|AT2G02890|AT1G59870|AT1G15520|AT3G62150|AT3G28415|AT1G34580|AT3G53480|AT5G51050|AT5G46540|AT1G23090|AT4G01010|AT1G09960|AT2G28800|AT1G19780|AT2G24610|AT1G65550|AT4G21910|AT1G33100|AT4G02700…
GO:0006468	protein phosphorylation	128 out of 1811 genes, 7.1%	601 out of 12479 genes, 4.8%	0.00447	AT2G33170|AT3G24240|AT5G65710|AT5G55910|AT1G35710|AT1G73080|AT2G20050|AT5G61480|AT3G51850|AT1G50610|AT4G24100|AT1G54610|AT5G19450|AT2G35050|AT5G08160|AT5G63930|AT2G01950|AT3G24190|AT4G28490|AT2G44830|AT5G57670|AT4G24810|AT1G18890|AT3G47110|AT1G17750|AT1G74740|AT4G28880|AT3G53640|AT3G49670|AT1G67720|AT1G17230|AT3G61160|AT3G13670|AT1G08590|AT1G67840|AT1G52310|AT3G13380|AT2G40730|AT3G23750|AT2G37050…
GO:0019742	pentacyclic triterpenoid metabolic process	10 out of 1811 genes, 0.6%	10 out of 12479 genes, 0.1%	0.00447	AT1G78960|AT1G78500|AT2G07050|AT1G66960|AT5G36150|AT5G42600|AT1G78970|AT3G45130|AT4G15370|AT5G48010
GO:0019745	pentacyclic triterpenoid biosynthetic process	10 out of 1811 genes, 0.6%	10 out of 12479 genes, 0.1%	0.00447	AT1G78960|AT1G78500|AT2G07050|AT1G66960|AT5G36150|AT5G42600|AT1G78970|AT3G45130|AT4G15370|AT5G48010
GO:0007010	cytoskeleton organization	30 out of 1811 genes, 1.7%	88 out of 12479 genes, 0.7%	0.00858	AT5G09810|AT1G14840|AT4G30160|AT4G01370|AT3G57410|AT1G22620|AT3G05520|AT2G01750|AT5G23720|AT2G25050|AT5G57320|AT1G24764|AT3G46520|AT3G32400|AT3G12110|AT4G19410|AT1G68060|AT1G10200|AT4G34940|AT3G53750|AT5G35700|AT2G41740|AT5G18410|AT5G59370|AT5G17410|AT2G37620|AT2G29890|AT5G58160|AT5G61980|AT2G47980
GO:0048856	anatomical structure development	78 out of 1811 genes, 4.3%	332 out of 12479 genes, 2.7%	0.0091	AT1G30490|AT1G43850|AT4G04890|AT4G32551|AT1G55350|AT1G36160|AT1G26830|AT1G31930|AT4G22970|AT5G57360|AT5G09810|AT4G21750|AT5G13300|AT1G05630|AT4G31160|AT1G01950|AT1G17580|AT1G79280|AT2G25180|AT2G20300|AT3G49670|AT2G34710|AT3G17600|AT1G52150|AT5G20490|AT2G32370|AT1G72560|AT3G54610|AT1G10370|AT1G01120|AT1G19440|AT4G20270|AT4G31920|AT4G31820|AT2G46990|AT2G20000|AT3G28860|AT5G41410|AT5G20730|AT5G37020…
GO:0010072	primary shoot apical meristem specification	9 out of 1811 genes, 0.5%	10 out of 12479 genes, 0.1%	0.02	AT5G27030|AT2G34710|AT3G16830|AT1G36160|AT4G32880|AT1G80490|AT3G15880|AT1G30490|AT1G15750
GO:0050789	regulation of biological process	295 out of 1811 genes, 16.3%	1654 out of 12479 genes, 13.3%	0.02	AT1G35710|AT5G61070|AT5G14620|AT4G26640|AT4G21630|AT1G26830|AT2G15080|AT1G73360|AT4G14690|AT1G51690|AT4G22970|AT1G27000|AT3G26020|AT4G28490|AT3G11080|AT1G34670|AT1G24190|AT3G05660|AT3G59570|AT1G79280|AT1G15750|AT3G54870|AT1G15720|AT4G00150|AT3G22380|AT5G54680|AT1G67840|AT2G32950|AT5G52170|AT3G14270|AT4G35270|AT2G20000|AT3G11010|AT5G37020|AT3G23270|AT2G44740|AT1G06390|AT1G32950|AT2G18915|AT2G13790…
GO:0007167	enzyme linked receptor protein signaling pathway	29 out of 1811 genes, 1.6%	92 out of 12479 genes, 0.7%	0.03	AT4G28650|AT3G24240|AT5G65710|AT1G09970|AT3G49670|AT1G72180|AT1G35710|AT1G73080|AT1G50610|AT4G20140|AT1G28440|AT1G67510|AT3G20190|AT1G34110|AT5G56040|AT5G63930|AT2G01950|AT5G20480|AT3G47090|AT4G20270|AT4G28490|AT5G48940|AT5G65700|AT5G44700|AT1G75820|AT3G47110|AT1G17750|AT3G47580|AT3G47570
GO:0007169	transmembrane receptor protein tyrosine kinase signaling pathway	29 out of 1811 genes, 1.6%	92 out of 12479 genes, 0.7%	0.03	AT4G28650|AT3G24240|AT5G65710|AT1G09970|AT3G49670|AT1G72180|AT1G35710|AT1G73080|AT1G50610|AT4G20140|AT1G28440|AT1G67510|AT3G20190|AT1G34110|AT5G56040|AT5G63930|AT2G01950|AT5G20480|AT3G47090|AT4G20270|AT4G28490|AT5G48940|AT5G65700|AT5G44700|AT1G75820|AT3G47110|AT1G17750|AT3G47580|AT3G47570
GO:0043086	negative regulation of catalytic activity	15 out of 1811 genes, 0.8%	32 out of 12479 genes, 0.3%	0.03	AT4G21630|AT1G32960|AT4G10520|AT4G10550|AT1G32950|AT1G66210|AT4G10510|AT4G10540|AT4G10530|AT4G21326|AT4G21640|AT5G11940|AT1G66220|AT4G21650|AT1G32940
GO:0044092	negative regulation of molecular function	16 out of 1811 genes, 0.9%	36 out of 12479 genes, 0.3%	0.03	AT1G32950|AT4G10550|AT1G66210|AT4G10510|AT4G10540|AT4G21326|AT4G21640|AT5G11940|AT4G21650|AT1G32940|AT4G21630|AT5G17690|AT1G32960|AT4G10520|AT4G10530|AT1G66220
GO:0065007	biological regulation	318 out of 1811 genes, 17.6%	1812 out of 12479 genes, 14.5%	0.03	AT1G35710|AT5G61070|AT5G14620|AT4G26640|AT4G21630|AT4G33210|AT1G26830|AT2G15080|AT1G73360|AT4G14690|AT1G51690|AT4G22970|AT1G27000|AT3G26020|AT4G28490|AT3G11080|AT1G34670|AT1G24190|AT3G05660|AT3G59570|AT1G79280|AT1G15750|AT3G54870|AT3G53720|AT1G15720|AT4G00150|AT3G22380|AT5G54680|AT1G67840|AT2G32950|AT5G52170|AT3G14270|AT4G35270|AT2G20000|AT3G11010|AT5G37020|AT3G23270|AT2G44740|AT1G06390|AT1G32950…
GO:0007166	cell surface receptor linked signaling pathway	33 out of 1811 genes, 1.8%	112 out of 12479 genes, 0.9%	0.03	AT4G28650|AT3G24240|AT5G65710|AT1G09970|AT3G49670|AT1G72180|AT1G35710|AT1G73080|AT1G50610|AT4G34390|AT4G20140|AT1G28440|AT1G67510|AT1G31930|AT3G20190|AT1G34110|AT5G56040|AT5G23450|AT5G63930|AT2G01950|AT5G20480|AT3G47090|AT2G23460|AT4G20270|AT4G28490|AT5G48940|AT5G65700|AT5G44700|AT1G75820|AT3G47110|AT1G17750|AT3G47580|AT3G47570
GO:0032502	developmental process	206 out of 1811 genes, 11.4%	1110 out of 12479 genes, 8.9%	0.03	AT5G03280|AT1G43850|AT3G04460|AT3G16830|AT4G38600|AT4G33210|AT1G36160|AT1G26830|AT3G13530|AT3G50790|AT1G73360|AT1G31930|AT4G22970|AT5G57360|AT5G67570|AT5G09350|AT1G01960|AT3G13300|AT5G44280|AT1G28560|AT4G34940|AT4G03550|AT4G21750|AT3G48470|AT5G13300|AT5G07280|AT4G31160|AT1G01950|AT1G17580|AT2G14120|AT1G79280|AT4G21100|AT1G59680|AT5G60220|AT1G15750|AT2G20300|AT3G54870|AT3G49670|AT4G23640|AT5G51060…
GO:0043412	macromolecule modification	180 out of 1811 genes, 9.9%	956 out of 12479 genes, 7.7%	0.03	AT2G23140|AT1G35710|AT5G61070|AT5G14620|AT1G54610|AT5G08160|AT5G01290|AT3G24190|AT4G28490|AT5G57670|AT4G24810|AT5G28210|AT3G49670|AT1G67840|AT3G13380|AT3G54610|AT4G11110|AT3G20190|AT1G57700|AT2G16390|AT3G13690|AT5G61350|AT4G26610|AT1G70320|AT3G25840|AT4G26100|AT2G41860|AT1G71810|AT3G57530|AT1G67580|AT1G06390|AT2G13790|AT2G31500|AT2G13800|AT1G55250|AT4G16144|AT3G06630|AT5G57015|AT1G34110|AT2G35320…
GO:2000026	regulation of multicellular organismal development	46 out of 1811 genes, 2.5%	179 out of 12479 genes, 1.4%	0.03	AT3G13550|AT5G05700|AT1G43850|AT4G05420|AT5G61070|AT5G02310|AT2G30470|AT2G13680|AT3G51770|AT3G11240|AT5G17690|AT1G68050|AT1G26830|AT5G13290|AT1G31930|AT1G77300|AT5G39660|AT2G23460|AT1G78600|AT1G14400|AT1G04080|AT2G03070|AT4G02560|AT2G25170|AT2G20180|AT1G79280|AT3G49670|AT4G39400|AT1G52150|AT2G34720|AT4G34390|AT5G23150|AT5G49020|AT5G60410|AT1G25540|AT4G20270|AT4G31820|AT5G65700|AT5G51230|AT5G19330…
GO:0051239	regulation of multicellular organismal process	46 out of 1811 genes, 2.5%	180 out of 12479 genes, 1.4%	0.03	AT3G13550|AT5G05700|AT1G43850|AT4G05420|AT5G61070|AT5G02310|AT2G30470|AT2G13680|AT3G51770|AT3G11240|AT5G17690|AT1G68050|AT1G26830|AT5G13290|AT1G31930|AT1G77300|AT5G39660|AT2G23460|AT1G78600|AT1G14400|AT1G04080|AT2G03070|AT4G02560|AT2G25170|AT2G20180|AT1G79280|AT3G49670|AT4G39400|AT1G52150|AT2G34720|AT4G34390|AT5G23150|AT5G49020|AT5G60410|AT1G25540|AT4G20270|AT4G31820|AT5G65700|AT5G51230|AT5G19330…

## Sheet: NxW GO Terms (up regulated)
GO Terms: NxW genes (up regulated)
	Term	Observed Frequency	Expected Frequency	p-value (FDR corrected)	Genes
GO:0015979	photosynthesis	40 out of 1157 genes, 3.5%	59 out of 12479 genes, 0.5%	6.07e-15	AT2G34430|AT1G29910|AT3G54890|AT3G16140|AT2G05100|AT2G34420|AT3G56650|AT3G61470|AT1G67740|AT4G02770|AT5G54270|AT2G06520|AT1G76450|AT2G05070|AT3G56940|AT3G27690|AT1G79040|AT4G09650|AT2G30790|AT1G52230|AT1G31330|AT5G01530|AT4G28660|AT5G23440|AT1G76550|AT2G20260|AT5G08410|AT1G20950|AT3G05410|AT1G30380|AT4G10340|AT1G61520|AT1G29920|AT1G77090|AT3G55330|AT4G12800|AT3G47470|AT1G15820|AT1G29930|AT1G03130
GO:0018130	heterocycle biosynthetic process	62 out of 1157 genes, 5.4%	225 out of 12479 genes, 1.8%	2.64e-09	AT3G58730|AT5G08415|AT4G11730|AT5G04950|AT2G24520|AT2G31955|AT3G42640|AT3G03710|AT5G16440|AT4G20960|AT4G14910|AT4G36940|AT1G58290|AT3G02780|AT1G19910|AT1G56430|AT1G75630|AT4G18480|AT5G10330|AT2G34890|AT3G56940|AT5G45930|AT3G59400|AT1G44446|AT1G69740|AT1G58080|AT4G38920|AT3G42050|AT4G25080|AT1G71920|AT2G20180|AT5G03430|AT4G23100|AT3G22425|AT1G09240|AT1G09795|AT5G54190|AT4G02120|AT2G31250|AT5G13630…
GO:0006091	generation of precursor metabolites and energy	36 out of 1157 genes, 3.1%	112 out of 12479 genes, 0.9%	1.32e-06	AT3G54890|AT1G15980|AT5G11770|AT1G32550|AT3G54050|AT4G09650|AT1G18270|AT1G06680|AT1G08380|AT5G23440|AT1G76550|AT2G05620|AT1G61520|AT1G42970|AT3G50820|AT1G18730|AT2G34430|AT1G29910|AT4G01100|AT2G34420|AT3G61470|AT5G57030|AT2G46820|AT4G26530|AT2G05070|AT4G01050|AT1G70760|AT5G66570|AT3G22370|AT1G12900|AT5G64040|AT5G08410|AT1G60950|AT2G01918|AT4G12800|AT3G26650
GO:0008152	metabolic process	550 out of 1157 genes, 47.5%	4838 out of 12479 genes, 38.8%	1.32e-06	AT4G24770|AT3G44620|AT4G34980|AT5G04950|AT4G09670|AT5G16440|AT4G14910|AT1G21720|AT3G02780|AT2G34430|AT5G67360|AT4G26530|AT1G77130|AT1G75420|AT3G11270|AT5G48545|AT1G09795|AT4G21860|AT2G41060|AT1G57700|AT1G53900|AT2G05100|AT5G44520|AT1G60190|AT2G18080|AT3G01820|AT4G28660|AT2G41860|AT4G12800|AT5G59610|AT5G57800|AT2G03550|AT3G08970|AT5G38420|AT3G47930|AT3G04000|AT5G26751|AT1G28660|AT1G68010|AT1G47480…
GO:0009628	response to abiotic stimulus	145 out of 1157 genes, 12.5%	919 out of 12479 genes, 7.4%	1.32e-06	AT1G20340|AT1G15690|AT3G02360|AT1G20630|AT3G50820|AT3G47470|AT1G15820|AT3G54220|AT4G36020|AT3G57260|AT4G10340|AT5G58140|AT5G20250|AT4G29040|AT2G47800|AT5G15450|AT2G45660|AT5G14640|AT2G05100|AT5G38430|AT1G67280|AT5G43940|AT1G51400|AT3G47520|AT5G38150|AT3G23700|AT2G46280|AT2G18960|AT4G03430|AT5G05690|AT3G57530|AT1G06390|AT5G59310|AT3G48750|AT3G08970|AT5G38420|AT1G04120|AT5G42270|AT3G08940|AT1G09340…
GO:0046483	heterocycle metabolic process	71 out of 1157 genes, 6.1%	342 out of 12479 genes, 2.7%	1.32e-06	AT3G58730|AT5G08415|AT4G11730|AT5G04950|AT2G24520|AT2G31955|AT3G42640|AT3G03710|AT5G16440|AT4G20960|AT4G14910|AT4G36940|AT1G58290|AT3G02780|AT1G19910|AT5G19040|AT1G56430|AT1G75630|AT4G18480|AT5G10330|AT2G34890|AT5G45930|AT3G56940|AT4G26520|AT3G59400|AT1G44446|AT1G69740|AT1G58080|AT5G60540|AT4G38920|AT3G42050|AT4G25080|AT1G71920|AT2G20180|AT5G03430|AT4G23100|AT3G22425|AT1G18270|AT5G48545|AT1G09240…
GO:0044271	cellular nitrogen compound biosynthetic process	71 out of 1157 genes, 6.1%	349 out of 12479 genes, 2.8%	2.33e-06	AT3G58730|AT3G25570|AT4G11730|AT5G04950|AT2G24520|AT2G31955|AT3G42640|AT3G01120|AT1G70310|AT3G03710|AT5G16440|AT4G20960|AT4G14910|AT4G36940|AT1G58290|AT3G02780|AT1G19910|AT1G56430|AT1G75630|AT4G18480|AT5G10330|AT2G34890|AT5G45930|AT3G56940|AT3G59400|AT1G44446|AT1G69740|AT1G58080|AT4G38920|AT3G48560|AT3G42050|AT4G25080|AT3G58610|AT1G71920|AT2G20180|AT5G03430|AT4G23100|AT3G22425|AT5G27380|AT1G09240…
GO:0051188	cofactor biosynthetic process	37 out of 1157 genes, 3.2%	126 out of 12479 genes, 1%	3.75e-06	AT5G03430|AT2G30920|AT4G25910|AT5G08415|AT1G78510|AT2G31955|AT4G01940|AT5G54190|AT3G03710|AT5G16440|AT2G31250|AT5G13630|AT4G36940|AT3G11945|AT1G58290|AT3G12290|AT1G17050|AT3G02780|AT1G30520|AT3G25860|AT1G74470|AT4G18480|AT2G23420|AT3G56940|AT5G45930|AT1G50480|AT1G09940|AT3G59400|AT1G76730|AT1G69740|AT1G44446|AT4G15560|AT1G23360|AT5G40850|AT4G25080|AT2G27490|AT2G20180
GO:0046148	pigment biosynthetic process	25 out of 1157 genes, 2.2%	66 out of 12479 genes, 0.5%	1.3e-05	AT5G57030|AT1G74470|AT4G18480|AT4G25700|AT3G53130|AT5G52570|AT3G56940|AT2G32640|AT5G45930|AT5G54190|AT1G09940|AT3G59400|AT3G10230|AT3G03710|AT5G16440|AT1G44446|AT5G13630|AT3G11945|AT4G15560|AT5G17230|AT5G40850|AT1G58290|AT4G25080|AT3G02780|AT2G20180
GO:0051186	cofactor metabolic process	45 out of 1157 genes, 3.9%	187 out of 12479 genes, 1.5%	1.5e-05	AT5G03430|AT2G30920|AT3G14940|AT4G25910|AT3G60100|AT5G08415|AT1G78510|AT1G18270|AT2G31955|AT4G01940|AT5G54190|AT3G03710|AT5G16440|AT2G31250|AT2G42600|AT5G13630|AT4G36940|AT3G11945|AT1G58290|AT3G12290|AT1G17050|AT3G02780|AT1G30520|AT2G44350|AT1G53310|AT3G25860|AT1G74470|AT4G18480|AT3G01910|AT2G23420|AT3G56940|AT5G45930|AT1G50480|AT4G26520|AT1G09940|AT3G59400|AT1G76730|AT1G44446|AT1G69740|AT4G15560…
GO:0006779	porphyrin biosynthetic process	19 out of 1157 genes, 1.6%	39 out of 12479 genes, 0.3%	1.81e-05	AT5G54190|AT1G09940|AT3G59400|AT3G03710|AT5G16440|AT2G31250|AT1G44446|AT1G69740|AT5G13630|AT1G74470|AT4G15560|AT4G18480|AT5G40850|AT1G58290|AT5G45930|AT3G56940|AT4G25080|AT3G02780|AT2G20180
GO:0009416	response to light stimulus	64 out of 1157 genes, 5.5%	325 out of 12479 genes, 2.6%	2.01e-05	AT4G30950|AT1G20340|AT1G34000|AT3G50840|AT4G35090|AT5G38420|AT3G27690|AT2G36530|AT5G42270|AT3G08940|AT2G05620|AT4G26150|AT3G59060|AT5G02120|AT1G58290|AT1G20630|AT1G42970|AT3G50820|AT1G15820|AT5G38410|AT1G67090|AT5G09810|AT2G31190|AT2G43010|AT2G30520|AT1G08540|AT1G44575|AT5G67385|AT1G48030|AT1G48410|AT5G25830|AT4G10340|AT1G29920|AT5G58140|AT3G18780|AT2G20180|AT3G26650|AT5G41990|AT3G54890|AT5G66560…
GO:0015995	chlorophyll biosynthetic process	15 out of 1157 genes, 1.3%	24 out of 12479 genes, 0.2%	2.91e-05	AT5G54190|AT1G58290|AT3G59400|AT5G45930|AT3G56940|AT3G03710|AT5G16440|AT4G25080|AT1G44446|AT5G13630|AT1G74470|AT3G02780|AT4G15560|AT4G18480|AT2G20180
GO:0009314	response to radiation	64 out of 1157 genes, 5.5%	335 out of 12479 genes, 2.7%	4.32e-05	AT4G30950|AT1G20340|AT1G34000|AT3G50840|AT4G35090|AT5G38420|AT3G27690|AT2G36530|AT5G42270|AT3G08940|AT2G05620|AT4G26150|AT3G59060|AT5G02120|AT1G58290|AT1G20630|AT1G42970|AT3G50820|AT1G15820|AT5G38410|AT1G67090|AT5G09810|AT2G31190|AT2G43010|AT2G30520|AT1G08540|AT1G44575|AT5G67385|AT1G48030|AT1G48410|AT5G25830|AT4G10340|AT1G29920|AT5G58140|AT3G18780|AT2G20180|AT3G26650|AT5G41990|AT3G54890|AT5G66560…
GO:0033014	tetrapyrrole biosynthetic process	19 out of 1157 genes, 1.6%	43 out of 12479 genes, 0.3%	4.32e-05	AT5G54190|AT1G09940|AT3G59400|AT3G03710|AT5G16440|AT2G31250|AT1G44446|AT1G69740|AT5G13630|AT1G74470|AT4G15560|AT4G18480|AT5G40850|AT1G58290|AT5G45930|AT3G56940|AT4G25080|AT3G02780|AT2G20180
GO:0009637	response to blue light	18 out of 1157 genes, 1.6%	42 out of 12479 genes, 0.3%	0.000115	AT3G54890|AT5G38150|AT5G01530|AT2G05100|AT3G08940|AT5G38430|AT2G27820|AT1G66840|AT4G10340|AT2G30520|AT1G29920|AT5G58140|AT1G08540|AT5G38420|AT3G27690|AT5G38410|AT1G67090|AT3G45780
GO:0010218	response to far red light	15 out of 1157 genes, 1.3%	30 out of 12479 genes, 0.2%	0.00018	AT3G54890|AT5G01530|AT2G05100|AT3G08940|AT5G38430|AT1G48410|AT4G10340|AT1G14920|AT1G29920|AT5G38420|AT3G27690|AT2G01570|AT5G38410|AT1G67090|AT3G18780
GO:0042440	pigment metabolic process	25 out of 1157 genes, 2.2%	82 out of 12479 genes, 0.7%	0.00018	AT5G57030|AT1G74470|AT4G18480|AT4G25700|AT3G53130|AT5G52570|AT3G56940|AT2G32640|AT5G45930|AT5G54190|AT1G09940|AT3G59400|AT3G10230|AT3G03710|AT5G16440|AT1G44446|AT5G13630|AT3G11945|AT4G15560|AT5G17230|AT5G40850|AT1G58290|AT4G25080|AT3G02780|AT2G20180
GO:0006778	porphyrin metabolic process	20 out of 1157 genes, 1.7%	55 out of 12479 genes, 0.4%	0.000198	AT5G54190|AT1G09940|AT3G59400|AT3G03710|AT5G16440|AT2G31250|AT1G44446|AT1G69740|AT5G13630|AT1G74470|AT4G15560|AT4G18480|AT3G01910|AT5G40850|AT1G58290|AT3G56940|AT5G45930|AT4G25080|AT3G02780|AT2G20180
GO:0010114	response to red light	16 out of 1157 genes, 1.4%	36 out of 12479 genes, 0.3%	0.000222	AT1G69530|AT3G54890|AT5G01530|AT2G05100|AT3G08940|AT5G38430|AT2G43010|AT4G10340|AT1G29920|AT1G08540|AT5G38420|AT3G27690|AT5G38410|AT1G67090|AT3G18780|AT2G20180
GO:0015672	monovalent inorganic cation transport	26 out of 1157 genes, 2.2%	90 out of 12479 genes, 0.7%	0.000222	AT3G58730|AT1G19910|AT1G31120|AT2G35060|AT1G80660|AT1G75630|AT5G14880|AT1G60160|AT4G13420|AT1G70300|AT4G23640|AT3G02050|AT4G19960|AT3G56160|AT1G78900|AT4G33530|AT2G30070|AT2G18960|AT5G08690|AT4G38920|AT5G09400|AT2G33040|AT4G34720|AT3G42050|AT2G16510|AT2G40540
GO:0015994	chlorophyll metabolic process	16 out of 1157 genes, 1.4%	36 out of 12479 genes, 0.3%	0.000222	AT5G54190|AT3G59400|AT3G03710|AT5G16440|AT1G44446|AT5G13630|AT1G74470|AT4G15560|AT4G18480|AT3G01910|AT1G58290|AT5G45930|AT3G56940|AT4G25080|AT3G02780|AT2G20180
GO:0033013	tetrapyrrole metabolic process	20 out of 1157 genes, 1.7%	57 out of 12479 genes, 0.5%	0.000254	AT5G54190|AT1G09940|AT3G59400|AT3G03710|AT5G16440|AT2G31250|AT1G69740|AT1G44446|AT5G13630|AT1G74470|AT4G15560|AT4G18480|AT3G01910|AT5G40850|AT1G58290|AT3G56940|AT5G45930|AT4G25080|AT3G02780|AT2G20180
GO:0009765	photosynthesis, light harvesting	9 out of 1157 genes, 0.8%	10 out of 12479 genes, 0.1%	0.000529	AT2G34430|AT1G29910|AT1G61520|AT3G54890|AT2G05070|AT1G08380|AT2G34420|AT3G61470|AT5G57030
GO:0006812	cation transport	42 out of 1157 genes, 3.6%	210 out of 12479 genes, 1.7%	0.000839	AT3G58730|AT5G14880|AT1G70300|AT4G11730|AT1G29820|AT2G24520|AT3G42640|AT5G09400|AT1G29830|AT2G40540|AT1G19910|AT1G75630|AT1G60160|AT3G02050|AT1G80900|AT1G22990|AT4G38920|AT3G42050|AT1G31120|AT1G71050|AT4G23640|AT4G19960|AT3G56160|AT1G78900|AT4G33530|AT4G30190|AT2G33040|AT2G16510|AT5G21930|AT5G24380|AT2G35060|AT1G80660|AT4G13420|AT1G16010|AT2G07560|AT3G60330|AT5G57350|AT2G30070|AT2G18960|AT5G08690…
GO:0044237	cellular metabolic process	411 out of 1157 genes, 35.5%	3687 out of 12479 genes, 29.5%	0.000839	AT4G24770|AT3G44620|AT5G04950|AT5G16440|AT4G14910|AT1G21720|AT3G02780|AT2G34430|AT5G67360|AT4G26530|AT3G11270|AT5G48545|AT1G09795|AT2G41060|AT1G57700|AT1G53900|AT2G05100|AT5G44520|AT1G60190|AT3G01820|AT4G28660|AT2G41860|AT4G12800|AT5G59610|AT5G57800|AT3G08970|AT3G47930|AT5G26751|AT1G68010|AT2G43820|AT1G56430|AT5G09850|AT5G47840|AT1G32470|AT1G48410|AT1G77280|AT2G04350|AT3G22425|AT4G25910|AT4G35640…
GO:0050896	response to stimulus	261 out of 1157 genes, 22.6%	2182 out of 12479 genes, 17.5%	0.000839	AT1G20340|AT4G24770|AT1G29420|AT5G16050|AT1G15690|AT2G38870|AT3G13100|AT3G02360|AT3G50820|AT3G47470|AT5G44790|AT3G54220|AT5G08670|AT4G10340|AT5G58140|AT5G20250|AT3G58610|AT4G29040|AT3G48990|AT2G41060|AT4G13930|AT5G15450|AT2G45660|AT5G14640|AT2G05100|AT5G38430|AT5G43940|AT1G20840|AT3G47520|AT5G38150|AT3G18290|AT3G23700|AT2G46280|AT1G29500|AT4G03430|AT1G06390|AT5G59310|AT3G08970|AT5G38420|AT1G04120…
GO:0051234	establishment of localization	154 out of 1157 genes, 13.3%	1168 out of 12479 genes, 9.4%	0.000925	AT2G21390|AT5G12860|AT3G13080|AT2G44610|AT2G07680|AT1G15690|AT5G63060|AT1G29830|AT1G67680|AT4G32400|AT5G20380|AT3G17650|AT5G50920|AT5G58140|AT1G31120|AT5G48970|AT4G23640|AT1G70610|AT1G30420|AT1G54350|AT3G60970|AT2G47800|AT5G21930|AT4G01100|AT4G02510|AT4G03510|AT5G38150|AT3G60330|AT2G18960|AT5G16620|AT5G62810|AT5G59310|AT5G14880|AT4G27940|AT2G02860|AT4G11790|AT2G24520|AT1G61250|AT1G44100|AT3G27020…
GO:0009987	cellular process	553 out of 1157 genes, 47.8%	5184 out of 12479 genes, 41.5%	0.00109	AT2G21390|AT4G34980|AT5G04950|AT5G16440|AT3G02780|AT5G67360|AT4G26530|AT4G23640|AT3G11270|AT5G48545|AT1G09795|AT1G57700|AT2G05100|AT5G44520|AT3G01820|AT2G41860|AT4G12800|AT3G08970|AT1G04120|AT5G26751|AT5G09850|AT5G47840|AT1G32470|AT3G18780|AT3G22425|AT4G25910|AT4G35640|AT3G05050|AT1G08380|AT1G43560|AT1G07700|AT4G35460|AT1G17260|AT5G57350|AT2G39770|AT2G30920|AT3G60100|AT2G28350|AT1G73690|AT1G06950…
GO:0006754	ATP biosynthetic process	17 out of 1157 genes, 1.5%	51 out of 12479 genes, 0.4%	0.00167	AT3G58730|AT1G19910|AT1G75630|AT4G11730|AT2G24520|AT3G42640|AT2G07560|AT3G60330|AT5G57350|AT4G30190|AT5G08690|AT4G38920|AT2G33040|AT4G34720|AT3G42050|AT2G16510|AT5G62670
GO:0046034	ATP metabolic process	17 out of 1157 genes, 1.5%	51 out of 12479 genes, 0.4%	0.00167	AT3G58730|AT1G19910|AT1G75630|AT4G11730|AT2G24520|AT3G42640|AT2G07560|AT3G60330|AT5G57350|AT4G30190|AT5G08690|AT4G38920|AT2G33040|AT4G34720|AT3G42050|AT2G16510|AT5G62670
GO:0006810	transport	150 out of 1157 genes, 13%	1156 out of 12479 genes, 9.3%	0.00218	AT2G21390|AT5G12860|AT3G13080|AT2G44610|AT2G07680|AT1G15690|AT5G63060|AT1G29830|AT1G67680|AT4G32400|AT5G20380|AT3G17650|AT5G50920|AT1G31120|AT5G48970|AT4G23640|AT1G70610|AT1G30420|AT1G54350|AT3G60970|AT2G47800|AT5G21930|AT4G01100|AT4G02510|AT4G03510|AT3G60330|AT2G18960|AT5G16620|AT5G62810|AT5G59310|AT5G14880|AT4G27940|AT2G02860|AT4G11790|AT2G24520|AT1G61250|AT1G44100|AT3G27020|AT4G26670|AT1G77380…
GO:0009144	purine nucleoside triphosphate metabolic process	17 out of 1157 genes, 1.5%	54 out of 12479 genes, 0.4%	0.00234	AT3G58730|AT1G19910|AT1G75630|AT4G11730|AT2G24520|AT3G42640|AT2G07560|AT3G60330|AT5G57350|AT4G30190|AT5G08690|AT4G38920|AT2G33040|AT4G34720|AT3G42050|AT2G16510|AT5G62670
GO:0009145	purine nucleoside triphosphate biosynthetic process	17 out of 1157 genes, 1.5%	54 out of 12479 genes, 0.4%	0.00234	AT3G58730|AT1G19910|AT1G75630|AT4G11730|AT2G24520|AT3G42640|AT2G07560|AT3G60330|AT5G57350|AT4G30190|AT5G08690|AT4G38920|AT2G33040|AT4G34720|AT3G42050|AT2G16510|AT5G62670
GO:0009165	nucleotide biosynthetic process	24 out of 1157 genes, 2.1%	97 out of 12479 genes, 0.8%	0.00234	AT3G58730|AT1G19910|AT1G75630|AT4G20320|AT4G11730|AT2G34890|AT2G23420|AT2G24520|AT3G42640|AT1G66520|AT2G07560|AT3G60330|AT4G02120|AT5G57350|AT4G30190|AT4G36940|AT5G08690|AT4G38920|AT2G33040|AT4G34720|AT3G42050|AT2G16510|AT1G30820|AT5G62670
GO:0009199	ribonucleoside triphosphate metabolic process	17 out of 1157 genes, 1.5%	54 out of 12479 genes, 0.4%	0.00234	AT3G58730|AT1G19910|AT1G75630|AT4G11730|AT2G24520|AT3G42640|AT2G07560|AT3G60330|AT5G57350|AT4G30190|AT5G08690|AT4G38920|AT2G33040|AT4G34720|AT3G42050|AT2G16510|AT5G62670
GO:0009201	ribonucleoside triphosphate biosynthetic process	17 out of 1157 genes, 1.5%	54 out of 12479 genes, 0.4%	0.00234	AT3G58730|AT1G19910|AT1G75630|AT4G11730|AT2G24520|AT3G42640|AT2G07560|AT3G60330|AT5G57350|AT4G30190|AT5G08690|AT4G38920|AT2G33040|AT4G34720|AT3G42050|AT2G16510|AT5G62670
GO:0009205	purine ribonucleoside triphosphate metabolic process	17 out of 1157 genes, 1.5%	54 out of 12479 genes, 0.4%	0.00234	AT3G58730|AT1G19910|AT1G75630|AT4G11730|AT2G24520|AT3G42640|AT2G07560|AT3G60330|AT5G57350|AT4G30190|AT5G08690|AT4G38920|AT2G33040|AT4G34720|AT3G42050|AT2G16510|AT5G62670
GO:0009206	purine ribonucleoside triphosphate biosynthetic process	17 out of 1157 genes, 1.5%	54 out of 12479 genes, 0.4%	0.00234	AT3G58730|AT1G19910|AT1G75630|AT4G11730|AT2G24520|AT3G42640|AT2G07560|AT3G60330|AT5G57350|AT4G30190|AT5G08690|AT4G38920|AT2G33040|AT4G34720|AT3G42050|AT2G16510|AT5G62670
GO:0044283	small molecule biosynthetic process	69 out of 1157 genes, 6%	441 out of 12479 genes, 3.5%	0.00234	AT3G58730|AT1G67730|AT4G11730|AT5G08415|AT5G04950|AT3G42640|AT1G30120|AT4G14910|AT4G36940|AT5G10330|AT2G34890|AT3G48560|AT3G58610|AT1G71920|AT4G17190|AT2G43710|AT1G09795|AT1G05160|AT4G30190|AT5G59750|AT1G70570|AT5G25900|AT2G27820|AT4G22753|AT3G60330|AT5G56760|AT5G08690|AT4G34720|AT1G12780|AT4G30950|AT5G57800|AT3G47930|AT2G24520|AT1G74960|AT3G01120|AT4G20960|AT1G30520|AT1G19910|AT1G56430|AT1G75630…
GO:0009141	nucleoside triphosphate metabolic process	17 out of 1157 genes, 1.5%	55 out of 12479 genes, 0.4%	0.00269	AT3G58730|AT1G19910|AT1G75630|AT4G11730|AT2G24520|AT3G42640|AT2G07560|AT3G60330|AT5G57350|AT4G30190|AT5G08690|AT4G38920|AT2G33040|AT4G34720|AT3G42050|AT2G16510|AT5G62670
GO:0009142	nucleoside triphosphate biosynthetic process	17 out of 1157 genes, 1.5%	55 out of 12479 genes, 0.4%	0.00269	AT3G58730|AT1G19910|AT1G75630|AT4G11730|AT2G24520|AT3G42640|AT2G07560|AT3G60330|AT5G57350|AT4G30190|AT5G08690|AT4G38920|AT2G33040|AT4G34720|AT3G42050|AT2G16510|AT5G62670
GO:0009767	photosynthetic electron transport chain	11 out of 1157 genes, 1%	24 out of 12479 genes, 0.2%	0.00299	AT1G18730|AT1G15980|AT5G64040|AT2G46820|AT2G05620|AT1G60950|AT3G54050|AT2G01918|AT4G09650|AT4G01050|AT1G70760
GO:0045036	protein targeting to chloroplast	11 out of 1157 genes, 1%	24 out of 12479 genes, 0.2%	0.00299	AT5G50920|AT5G49910|AT5G16620|AT4G02510|AT2G15290|AT2G16640|AT3G16620|AT3G48870|AT4G24280|AT1G06950|AT2G20890
GO:0044281	small molecule metabolic process	125 out of 1157 genes, 10.8%	946 out of 12479 genes, 7.6%	0.00348	AT4G22756|AT5G04950|AT4G26870|AT1G30120|AT4G14910|AT1G07110|AT5G10330|AT4G26530|AT2G34890|AT4G26300|AT2G43840|AT3G58610|AT2G43710|AT3G13930|AT1G78510|AT5G48545|AT1G09795|AT4G31180|AT4G13930|AT5G16760|AT5G44520|AT1G70570|AT4G28706|AT5G43940|AT1G09620|AT3G46100|AT4G13780|AT3G60330|AT4G15560|AT1G12780|AT5G57800|AT3G47930|AT2G24520|AT1G74960|AT3G01120|AT5G35790|AT1G42970|AT2G43820|AT1G56430|AT4G39280…
GO:0006753	nucleoside phosphate metabolic process	28 out of 1157 genes, 2.4%	131 out of 12479 genes, 1%	0.00456	AT3G58730|AT4G11730|AT2G24520|AT1G18270|AT5G48545|AT3G42640|AT4G02120|AT4G30190|AT4G36940|AT2G33040|AT2G16510|AT1G19910|AT1G75630|AT4G20320|AT2G34890|AT2G23420|AT4G26520|AT1G66520|AT2G07560|AT3G60330|AT5G57350|AT5G08690|AT4G38920|AT4G34720|AT3G42050|AT1G30820|AT2G27490|AT5G62670
GO:0006811	ion transport	47 out of 1157 genes, 4.1%	275 out of 12479 genes, 2.2%	0.00456	AT3G58730|AT5G14880|AT1G70300|AT4G11730|AT1G29820|AT2G24520|AT3G42640|AT1G15690|AT5G09400|AT1G29830|AT2G40540|AT1G19910|AT1G75630|AT1G60160|AT1G79360|AT3G02050|AT1G80900|AT1G22990|AT4G38920|AT3G42050|AT1G30400|AT1G31120|AT1G71050|AT4G23640|AT4G19960|AT3G56160|AT1G78900|AT4G33530|AT4G30190|AT2G33040|AT2G16510|AT5G21930|AT5G13550|AT5G24380|AT2G35060|AT1G80660|AT4G13420|AT1G16010|AT3G12520|AT2G07560…
GO:0009117	nucleotide metabolic process	28 out of 1157 genes, 2.4%	131 out of 12479 genes, 1%	0.00456	AT3G58730|AT4G11730|AT2G24520|AT1G18270|AT5G48545|AT3G42640|AT4G02120|AT4G30190|AT4G36940|AT2G33040|AT2G16510|AT1G19910|AT1G75630|AT4G20320|AT2G34890|AT2G23420|AT4G26520|AT1G66520|AT2G07560|AT3G60330|AT5G57350|AT5G08690|AT4G38920|AT4G34720|AT3G42050|AT1G30820|AT2G27490|AT5G62670
GO:0009150	purine ribonucleotide metabolic process	19 out of 1157 genes, 1.6%	71 out of 12479 genes, 0.6%	0.00456	AT3G58730|AT1G19910|AT1G75630|AT4G11730|AT2G24520|AT5G48545|AT3G42640|AT1G66520|AT2G07560|AT3G60330|AT5G57350|AT4G30190|AT5G08690|AT4G38920|AT2G33040|AT4G34720|AT3G42050|AT2G16510|AT5G62670
GO:0009058	biosynthetic process	185 out of 1157 genes, 16%	1522 out of 12479 genes, 12.2%	0.00475	AT5G04950|AT5G16440|AT4G14910|AT3G02780|AT2G34890|AT1G77130|AT5G45930|AT3G58610|AT1G75420|AT2G32640|AT1G78510|AT1G09795|AT3G07270|AT2G41060|AT3G60330|AT1G60140|AT2G33450|AT1G70580|AT5G57800|AT3G47930|AT1G74960|AT1G68010|AT3G59060|AT1G56430|AT3G27190|AT5G09850|AT1G77670|AT2G04350|AT3G22425|AT1G16900|AT4G25910|AT1G19710|AT1G62730|AT4G35460|AT1G74470|AT1G17260|AT1G09940|AT5G57350|AT2G39770|AT1G08250…
GO:0009773	photosynthetic electron transport in photosystem I	8 out of 1157 genes, 0.7%	13 out of 12479 genes, 0.1%	0.00522	AT1G18730|AT5G64040|AT1G15980|AT4G09650|AT2G46820|AT2G05620|AT1G70760|AT3G54050
GO:0006857	oligopeptide transport	15 out of 1157 genes, 1.3%	49 out of 12479 genes, 0.4%	0.00588	AT1G72140|AT5G62680|AT5G41000|AT1G48370|AT3G47960|AT1G72125|AT5G53550|AT1G65730|AT3G17650|AT1G18880|AT4G24120|AT3G27020|AT1G22540|AT1G72130|AT5G24380
GO:0009152	purine ribonucleotide biosynthetic process	18 out of 1157 genes, 1.6%	67 out of 12479 genes, 0.5%	0.00588	AT3G58730|AT1G19910|AT1G75630|AT4G11730|AT2G24520|AT3G42640|AT1G66520|AT2G07560|AT3G60330|AT5G57350|AT4G30190|AT5G08690|AT4G38920|AT2G33040|AT4G34720|AT3G42050|AT2G16510|AT5G62670
GO:0015833	peptide transport	15 out of 1157 genes, 1.3%	49 out of 12479 genes, 0.4%	0.00588	AT1G72140|AT5G62680|AT5G41000|AT1G48370|AT3G47960|AT1G72125|AT5G53550|AT1G65730|AT3G17650|AT1G18880|AT4G24120|AT3G27020|AT1G22540|AT1G72130|AT5G24380
GO:0006818	hydrogen transport	12 out of 1157 genes, 1%	33 out of 12479 genes, 0.3%	0.00657	AT3G58730|AT1G78900|AT1G19910|AT1G80660|AT1G75630|AT2G18960|AT5G08690|AT4G38920|AT2G33040|AT4G34720|AT3G42050|AT2G16510
GO:0015992	proton transport	12 out of 1157 genes, 1%	33 out of 12479 genes, 0.3%	0.00657	AT3G58730|AT1G78900|AT1G19910|AT1G80660|AT1G75630|AT2G18960|AT5G08690|AT4G38920|AT2G33040|AT4G34720|AT3G42050|AT2G16510
GO:0008299	isoprenoid biosynthetic process	19 out of 1157 genes, 1.6%	76 out of 12479 genes, 0.6%	0.00794	AT4G38460|AT5G57030|AT5G25900|AT4G25700|AT3G21500|AT3G53130|AT5G52570|AT2G32440|AT2G32640|AT3G10230|AT3G03710|AT5G16440|AT1G05160|AT3G11945|AT5G47770|AT5G17230|AT5G11380|AT3G02780|AT4G17190
GO:0009259	ribonucleotide metabolic process	19 out of 1157 genes, 1.6%	76 out of 12479 genes, 0.6%	0.00794	AT3G58730|AT1G19910|AT1G75630|AT4G11730|AT2G24520|AT5G48545|AT3G42640|AT1G66520|AT2G07560|AT3G60330|AT5G57350|AT4G30190|AT5G08690|AT4G38920|AT2G33040|AT4G34720|AT3G42050|AT2G16510|AT5G62670
GO:0006813	potassium ion transport	13 out of 1157 genes, 1.1%	40 out of 12479 genes, 0.3%	0.0085	AT1G31120|AT2G35060|AT4G33530|AT5G14880|AT2G30070|AT1G60160|AT4G13420|AT1G70300|AT5G09400|AT4G23640|AT2G40540|AT3G02050|AT4G19960
GO:0019684	photosynthesis, light reaction	6 out of 1157 genes, 0.5%	7 out of 12479 genes, 0.1%	0.0085	AT5G66570|AT4G12800|AT3G50820|AT5G23440|AT1G06680|AT5G08410
GO:0034404	nucleobase, nucleoside and nucleotide biosynthetic process	24 out of 1157 genes, 2.1%	111 out of 12479 genes, 0.9%	0.00862	AT3G58730|AT4G11730|AT2G24520|AT3G42640|AT4G02120|AT4G30190|AT4G36940|AT2G33040|AT2G16510|AT1G19910|AT1G75630|AT4G20320|AT2G34890|AT2G23420|AT1G66520|AT2G07560|AT3G60330|AT5G57350|AT5G08690|AT4G38920|AT4G34720|AT3G42050|AT1G30820|AT5G62670
GO:0034654	nucleobase, nucleoside, nucleotide and nucleic acid biosynthetic process	24 out of 1157 genes, 2.1%	111 out of 12479 genes, 0.9%	0.00862	AT3G58730|AT4G11730|AT2G24520|AT3G42640|AT4G02120|AT4G30190|AT4G36940|AT2G33040|AT2G16510|AT1G19910|AT1G75630|AT4G20320|AT2G34890|AT2G23420|AT1G66520|AT2G07560|AT3G60330|AT5G57350|AT5G08690|AT4G38920|AT4G34720|AT3G42050|AT1G30820|AT5G62670
GO:0009260	ribonucleotide biosynthetic process	18 out of 1157 genes, 1.6%	71 out of 12479 genes, 0.6%	0.009	AT3G58730|AT1G19910|AT1G75630|AT4G11730|AT2G24520|AT3G42640|AT1G66520|AT2G07560|AT3G60330|AT5G57350|AT4G30190|AT5G08690|AT4G38920|AT2G33040|AT4G34720|AT3G42050|AT2G16510|AT5G62670
GO:0005992	trehalose biosynthetic process	7 out of 1157 genes, 0.6%	11 out of 12479 genes, 0.1%	0.00911	AT1G23870|AT1G70290|AT1G68020|AT1G60140|AT4G17770|AT1G06410|AT2G18700
GO:0010035	response to inorganic substance	57 out of 1157 genes, 4.9%	373 out of 12479 genes, 3%	0.00978	AT1G20340|AT1G63940|AT1G76100|AT1G63440|AT4G35090|AT5G16050|AT4G26870|AT2G36530|AT1G20630|AT1G42970|AT2G30110|AT5G49910|AT2G44350|AT4G37910|AT1G48030|AT3G17240|AT5G09590|AT4G24280|AT3G60750|AT3G12670|AT4G31990|AT3G58610|AT2G17420|AT1G30400|AT4G29040|AT4G23100|AT1G74310|AT2G45290|AT3G48990|AT2G15620|AT4G31180|AT5G44460|AT1G59900|AT5G56550|AT2G19940|AT4G02380|AT4G13930|AT5G18100|AT1G23490|AT2G33590…
GO:0006163	purine nucleotide metabolic process	19 out of 1157 genes, 1.6%	79 out of 12479 genes, 0.6%	0.01	AT3G58730|AT1G19910|AT1G75630|AT4G11730|AT2G24520|AT5G48545|AT3G42640|AT1G66520|AT2G07560|AT3G60330|AT5G57350|AT4G30190|AT5G08690|AT4G38920|AT2G33040|AT4G34720|AT3G42050|AT2G16510|AT5G62670
GO:0045037	protein import into chloroplast stroma	6 out of 1157 genes, 0.5%	8 out of 12479 genes, 0.1%	0.01	AT5G50920|AT2G15290|AT5G16620|AT3G48870|AT2G20890|AT1G06950
GO:0006164	purine nucleotide biosynthetic process	18 out of 1157 genes, 1.6%	74 out of 12479 genes, 0.6%	0.01	AT3G58730|AT1G19910|AT1G75630|AT4G11730|AT2G24520|AT3G42640|AT1G66520|AT2G07560|AT3G60330|AT5G57350|AT4G30190|AT5G08690|AT4G38920|AT2G33040|AT4G34720|AT3G42050|AT2G16510|AT5G62670
GO:0055085	transmembrane transport	52 out of 1157 genes, 4.5%	336 out of 12479 genes, 2.7%	0.01	AT3G58730|AT3G13080|AT4G27940|AT1G29820|AT2G07680|AT1G15690|AT1G19450|AT3G27020|AT1G29830|AT5G19760|AT2G15290|AT1G16390|AT5G01340|AT1G19910|AT1G75630|AT5G41000|AT2G20890|AT1G79360|AT5G20380|AT1G80900|AT3G13090|AT1G71870|AT3G17650|AT1G30410|AT1G06950|AT4G38920|AT5G50920|AT3G62700|AT3G42050|AT2G37890|AT5G48970|AT3G48870|AT1G48370|AT1G75220|AT1G70610|AT1G30420|AT1G54350|AT3G60970|AT2G47800|AT2G33040…
GO:0016109	tetraterpenoid biosynthetic process	9 out of 1157 genes, 0.8%	22 out of 12479 genes, 0.2%	0.02	AT5G17230|AT4G25700|AT3G53130|AT5G52570|AT2G32640|AT3G03710|AT3G10230|AT5G57030|AT3G11945
GO:0016117	carotenoid biosynthetic process	9 out of 1157 genes, 0.8%	22 out of 12479 genes, 0.2%	0.02	AT5G17230|AT4G25700|AT3G53130|AT5G52570|AT2G32640|AT3G03710|AT3G10230|AT5G57030|AT3G11945
GO:0022900	electron transport chain	13 out of 1157 genes, 1.1%	44 out of 12479 genes, 0.4%	0.02	AT1G18730|AT1G15980|AT5G11770|AT2G46820|AT1G32550|AT3G54050|AT4G09650|AT4G01050|AT1G70760|AT5G64040|AT2G05620|AT1G60950|AT2G01918
GO:0034599	cellular response to oxidative stress	7 out of 1157 genes, 0.6%	13 out of 12479 genes, 0.1%	0.02	AT4G35090|AT2G41680|AT3G52880|AT5G18100|AT3G27820|AT4G25130|AT1G20620
GO:0055086	nucleobase, nucleoside and nucleotide metabolic process	29 out of 1157 genes, 2.5%	157 out of 12479 genes, 1.3%	0.02	AT3G58730|AT5G40870|AT4G11730|AT2G24520|AT1G18270|AT5G48545|AT3G42640|AT4G02120|AT4G30190|AT4G36940|AT2G33040|AT2G16510|AT1G19910|AT1G75630|AT4G20320|AT2G34890|AT2G23420|AT4G26520|AT1G66520|AT2G07560|AT3G60330|AT5G57350|AT5G08690|AT4G38920|AT4G34720|AT3G42050|AT1G30820|AT2G27490|AT5G62670
GO:0009266	response to temperature stimulus	44 out of 1157 genes, 3.8%	277 out of 12479 genes, 2.2%	0.02	AT1G63940|AT3G48750|AT3G54050|AT4G35090|AT3G06510|AT3G08970|AT2G36530|AT1G09340|AT2G25140|AT1G42970|AT1G56070|AT1G67090|AT5G49910|AT4G37910|AT4G36020|AT3G57260|AT2G20990|AT5G09590|AT4G24280|AT2G17870|AT5G20250|AT4G31990|AT3G26650|AT4G29040|AT4G23100|AT1G74310|AT4G09650|AT4G02380|AT5G15450|AT2G45660|AT1G53240|AT1G20620|AT3G11170|AT1G67280|AT1G31812|AT5G05580|AT1G80030|AT5G43940|AT3G47520|AT5G61150…
GO:0006732	coenzyme metabolic process	23 out of 1157 genes, 2%	113 out of 12479 genes, 0.9%	0.02	AT5G03430|AT2G30920|AT3G14940|AT3G60100|AT5G08415|AT1G78510|AT1G18270|AT2G31955|AT2G42600|AT4G36940|AT3G11945|AT3G12290|AT1G17050|AT1G30520|AT2G44350|AT1G53310|AT3G25860|AT2G23420|AT1G50480|AT4G26520|AT1G76730|AT1G23360|AT2G27490
GO:0005991	trehalose metabolic process	7 out of 1157 genes, 0.6%	14 out of 12479 genes, 0.1%	0.02	AT1G23870|AT1G70290|AT1G68020|AT1G60140|AT4G17770|AT1G06410|AT2G18700
GO:0000105	histidine biosynthetic process	6 out of 1157 genes, 0.5%	10 out of 12479 genes, 0.1%	0.02	AT1G09795|AT3G22425|AT5G10330|AT4G14910|AT1G58080|AT1G71920
GO:0009076	histidine family amino acid biosynthetic process	6 out of 1157 genes, 0.5%	10 out of 12479 genes, 0.1%	0.02	AT1G09795|AT3G22425|AT5G10330|AT4G14910|AT1G58080|AT1G71920
GO:0010207	photosystem II assembly	6 out of 1157 genes, 0.5%	10 out of 12479 genes, 0.1%	0.02	AT3G50820|AT5G66570|AT5G51545|AT1G79040|AT1G73060|AT2G20890
GO:0042548	regulation of photosynthesis, light reaction	6 out of 1157 genes, 0.5%	10 out of 12479 genes, 0.1%	0.02	AT3G50820|AT4G30950|AT5G66570|AT1G68830|AT5G01920|AT5G42270
GO:0042744	hydrogen peroxide catabolic process	5 out of 1157 genes, 0.4%	6 out of 12479 genes, 0%	0.02	AT3G52880|AT4G35090|AT2G41680|AT3G27820|AT1G20620
GO:0043467	regulation of generation of precursor metabolites and energy	6 out of 1157 genes, 0.5%	10 out of 12479 genes, 0.1%	0.02	AT4G30950|AT5G66570|AT1G68830|AT5G01920|AT5G42270|AT3G50820
GO:0046686	response to cadmium ion	42 out of 1157 genes, 3.6%	265 out of 12479 genes, 2.1%	0.02	AT1G63940|AT5G16050|AT4G26870|AT2G36530|AT1G20630|AT1G42970|AT2G30110|AT5G49910|AT2G44350|AT4G37910|AT1G48030|AT3G17240|AT5G09590|AT4G24280|AT3G60750|AT3G12670|AT4G31990|AT3G58610|AT2G17420|AT4G29040|AT4G23100|AT2G45290|AT3G48990|AT4G31180|AT5G44460|AT1G59900|AT2G19940|AT5G56550|AT4G13930|AT1G23490|AT2G33590|AT1G53240|AT1G20620|AT2G30970|AT5G03630|AT3G46170|AT1G50480|AT5G08680|AT4G13780|AT2G46280…
GO:0070301	cellular response to hydrogen peroxide	5 out of 1157 genes, 0.4%	6 out of 12479 genes, 0%	0.02	AT4G35090|AT2G41680|AT3G27820|AT3G52880|AT1G20620
GO:0015985	energy coupled proton transport, down electrochemical gradient	9 out of 1157 genes, 0.8%	25 out of 12479 genes, 0.2%	0.03	AT3G58730|AT1G19910|AT1G75630|AT5G08690|AT4G38920|AT2G33040|AT4G34720|AT3G42050|AT2G16510
GO:0015986	ATP synthesis coupled proton transport	9 out of 1157 genes, 0.8%	25 out of 12479 genes, 0.2%	0.03	AT3G58730|AT1G19910|AT1G75630|AT5G08690|AT4G38920|AT2G33040|AT4G34720|AT3G42050|AT2G16510
GO:0009409	response to cold	31 out of 1157 genes, 2.7%	180 out of 12479 genes, 1.4%	0.03	AT1G63940|AT3G48750|AT3G54050|AT4G35090|AT3G06510|AT2G36530|AT1G09340|AT1G42970|AT1G56070|AT1G67090|AT4G36020|AT3G57260|AT2G20990|AT4G24280|AT2G17870|AT5G20250|AT4G31990|AT3G26650|AT4G09650|AT4G02380|AT2G45660|AT1G53240|AT1G20620|AT3G11170|AT1G67280|AT1G31812|AT3G47520|AT3G22370|AT5G61150|AT3G23700|AT4G03430
GO:0009108	coenzyme biosynthetic process	16 out of 1157 genes, 1.4%	69 out of 12479 genes, 0.6%	0.03	AT5G03430|AT2G30920|AT3G25860|AT5G08415|AT2G23420|AT1G78510|AT1G50480|AT2G31955|AT1G76730|AT4G36940|AT3G11945|AT1G23360|AT3G12290|AT1G30520|AT1G17050|AT2G27490
GO:0010038	response to metal ion	47 out of 1157 genes, 4.1%	313 out of 12479 genes, 2.5%	0.03	AT1G20340|AT1G63940|AT1G76100|AT1G63440|AT5G16050|AT4G26870|AT2G36530|AT1G20630|AT1G42970|AT2G30110|AT5G49910|AT2G44350|AT4G37910|AT1G48030|AT3G17240|AT5G09590|AT4G24280|AT3G60750|AT3G12670|AT4G31990|AT3G58610|AT2G17420|AT4G29040|AT4G23100|AT2G45290|AT3G48990|AT4G31180|AT5G44460|AT1G59900|AT5G56550|AT2G19940|AT4G13930|AT1G23490|AT2G33590|AT1G53240|AT1G20620|AT5G24380|AT2G30970|AT5G03630|AT3G46170…
GO:0044249	cellular biosynthetic process	163 out of 1157 genes, 14.1%	1392 out of 12479 genes, 11.2%	0.03	AT5G04950|AT5G16440|AT4G14910|AT3G02780|AT2G34890|AT5G45930|AT3G58610|AT2G32640|AT1G78510|AT1G09795|AT2G41060|AT3G60330|AT1G60140|AT2G33450|AT1G70580|AT5G57800|AT3G47930|AT1G74960|AT1G68010|AT3G59060|AT1G56430|AT5G09850|AT2G04350|AT3G22425|AT1G16900|AT4G25910|AT1G74470|AT1G17260|AT1G09940|AT5G57350|AT2G39770|AT1G08250|AT2G24050|AT2G30920|AT1G67730|AT3G42640|AT3G10230|AT1G58290|AT4G25700|AT3G56940…
GO:0034614	cellular response to reactive oxygen species	6 out of 1157 genes, 0.5%	11 out of 12479 genes, 0.1%	0.03	AT4G35090|AT2G41680|AT3G52880|AT5G18100|AT3G27820|AT1G20620
GO:0009639	response to red or far red light	19 out of 1157 genes, 1.6%	91 out of 12479 genes, 0.7%	0.03	AT3G54890|AT5G38420|AT3G27690|AT3G08940|AT1G14920|AT5G38410|AT1G67090|AT2G05100|AT5G38430|AT2G43010|AT1G08540|AT2G01570|AT1G69530|AT5G01530|AT1G48410|AT4G10340|AT1G29920|AT3G18780|AT2G20180
GO:0072522	purine-containing compound biosynthetic process	18 out of 1157 genes, 1.6%	84 out of 12479 genes, 0.7%	0.03	AT3G58730|AT1G19910|AT1G75630|AT4G11730|AT2G24520|AT3G42640|AT1G66520|AT2G07560|AT3G60330|AT5G57350|AT4G30190|AT5G08690|AT4G38920|AT2G33040|AT4G34720|AT3G42050|AT2G16510|AT5G62670
GO:0006720	isoprenoid metabolic process	19 out of 1157 genes, 1.6%	92 out of 12479 genes, 0.7%	0.03	AT4G38460|AT3G21500|AT2G32640|AT3G03710|AT3G10230|AT5G16440|AT1G05160|AT3G11945|AT3G02780|AT5G57030|AT5G25900|AT4G25700|AT3G53130|AT5G52570|AT2G32440|AT5G47770|AT5G17230|AT5G11380|AT4G17190
GO:0034660	ncRNA metabolic process	22 out of 1157 genes, 1.9%	115 out of 12479 genes, 0.9%	0.04	AT3G63140|AT2G13440|AT3G58140|AT4G36390|AT4G26870|AT2G39670|AT5G43810|AT4G31180|AT1G09340|AT1G04635|AT2G25840|AT1G22660|AT4G39280|AT5G49030|AT5G02250|AT4G26600|AT1G09620|AT3G46100|AT4G13780|AT4G26300|AT1G66530|AT1G16280
GO:0015977	carbon fixation	4 out of 1157 genes, 0.3%	4 out of 12479 genes, 0%	0.04	AT1G67090|AT5G38430|AT5G38420|AT5G38410
GO:0071704	organic substance metabolic process	4 out of 1157 genes, 0.3%	4 out of 12479 genes, 0%	0.04	AT1G67090|AT5G38430|AT5G38420|AT5G38410
GO:0006415	translational termination	6 out of 1157 genes, 0.5%	12 out of 12479 genes, 0.1%	0.04	AT1G12920|AT1G62850|AT3G26618|AT5G47880|AT1G18070|AT2G47020
GO:0009658	chloroplast organization	15 out of 1157 genes, 1.3%	66 out of 12479 genes, 0.5%	0.04	AT4G25910|AT3G48870|AT5G02250|AT1G62750|AT2G20570|AT3G45780|AT4G01940|AT5G38150|AT1G09340|AT1G06950|AT1G66840|AT5G50920|AT5G58140|AT5G16620|AT5G15450
GO:0016108	tetraterpenoid metabolic process	9 out of 1157 genes, 0.8%	28 out of 12479 genes, 0.2%	0.04	AT5G17230|AT4G25700|AT3G53130|AT5G52570|AT2G32640|AT3G03710|AT3G10230|AT5G57030|AT3G11945
GO:0016116	carotenoid metabolic process	9 out of 1157 genes, 0.8%	28 out of 12479 genes, 0.2%	0.04	AT5G17230|AT4G25700|AT3G53130|AT5G52570|AT2G32640|AT3G03710|AT3G10230|AT5G57030|AT3G11945
GO:0072521	purine-containing compound metabolic process	20 out of 1157 genes, 1.7%	103 out of 12479 genes, 0.8%	0.05	AT3G58730|AT4G11730|AT2G24520|AT5G48545|AT3G42640|AT4G30190|AT2G33040|AT2G16510|AT1G19910|AT1G75630|AT1G66520|AT2G07560|AT3G60330|AT5G57350|AT5G08690|AT4G38920|AT4G34720|AT3G42050|AT2G27490|AT5G62670
GO:0006418	tRNA aminoacylation for protein translation	11 out of 1157 genes, 1%	41 out of 12479 genes, 0.3%	0.05	AT4G31180|AT4G13780|AT4G26300|AT1G66530|AT2G25840|AT3G58140|AT4G39280|AT5G49030|AT1G09620|AT4G26870|AT3G46100
GO:0006547	histidine metabolic process	6 out of 1157 genes, 0.5%	13 out of 12479 genes, 0.1%	0.05	AT1G09795|AT3G22425|AT5G10330|AT4G14910|AT1G58080|AT1G71920
GO:0009075	histidine family amino acid metabolic process	6 out of 1157 genes, 0.5%	13 out of 12479 genes, 0.1%	0.05	AT1G09795|AT3G22425|AT5G10330|AT4G14910|AT1G58080|AT1G71920
GO:0009853	photorespiration	9 out of 1157 genes, 0.8%	29 out of 12479 genes, 0.2%	0.05	AT1G70580|AT1G23310|AT1G47260|AT1G68010|AT2G35370|AT2G33220|AT5G37510|AT1G19580|AT1G04630
GO:0034220	ion transmembrane transport	10 out of 1157 genes, 0.9%	35 out of 12479 genes, 0.3%	0.05	AT1G15690|AT3G58730|AT1G19910|AT1G75630|AT5G08690|AT4G38920|AT2G33040|AT4G34720|AT3G42050|AT2G16510
GO:0034623	cellular macromolecular complex disassembly	6 out of 1157 genes, 0.5%	13 out of 12479 genes, 0.1%	0.05	AT1G12920|AT1G62850|AT3G26618|AT5G47880|AT1G18070|AT2G47020
GO:0043038	amino acid activation	11 out of 1157 genes, 1%	41 out of 12479 genes, 0.3%	0.05	AT2G25840|AT4G39280|AT3G58140|AT5G49030|AT1G09620|AT4G26870|AT3G46100|AT4G31180|AT4G13780|AT4G26300|AT1G66530
GO:0043039	tRNA aminoacylation	11 out of 1157 genes, 1%	41 out of 12479 genes, 0.3%	0.05	AT2G25840|AT4G39280|AT3G58140|AT5G49030|AT1G09620|AT4G26870|AT3G46100|AT4G31180|AT4G13780|AT4G26300|AT1G66530
GO:0043624	cellular protein complex disassembly	6 out of 1157 genes, 0.5%	13 out of 12479 genes, 0.1%	0.05	AT1G12920|AT1G62850|AT3G26618|AT5G47880|AT1G18070|AT2G47020
GO:0016114	terpenoid biosynthetic process	14 out of 1157 genes, 1.2%	61 out of 12479 genes, 0.5%	0.05	AT5G57030|AT5G25900|AT4G25700|AT3G21500|AT3G53130|AT5G52570|AT2G32440|AT2G32640|AT3G10230|AT3G03710|AT1G05160|AT3G11945|AT5G17230|AT5G11380

## Sheet: NxW GO Terms (down regulated)
GO Terms: NxW genes (down regulated)
	Term	Observed Frequency	Expected Frequency	p-value (FDR corrected)	Genes
GO:0006468	protein phosphorylation	117 out of 813 genes, 14.4%	601 out of 12479 genes, 4.8%	2.23e-20	AT4G03390|AT4G27290|AT1G65800|AT2G43700|AT1G21230|AT3G28040|AT1G49580|AT5G39000|AT4G02410|AT5G15080|AT1G21240|AT3G02130|AT2G32850|AT2G18470|AT1G11410|AT3G56760|AT1G61460|AT5G24360|AT3G47110|AT3G59700|AT3G59740|AT2G24130|AT4G34500|AT4G05200|AT1G65790|AT1G70130|AT2G41140|AT4G02420|AT4G11460|AT5G01020|AT3G19100|AT1G11300|AT3G13670|AT3G24550|AT2G31880|AT3G01300|AT5G39030|AT1G61400|AT4G27300|AT2G45910…
GO:0016310	phosphorylation	117 out of 813 genes, 14.4%	613 out of 12479 genes, 4.9%	4.7e-20	AT4G03390|AT4G27290|AT1G65800|AT2G43700|AT1G21230|AT3G28040|AT1G49580|AT5G39000|AT4G02410|AT5G15080|AT1G21240|AT3G02130|AT2G32850|AT2G18470|AT1G11410|AT3G56760|AT1G61460|AT5G24360|AT3G47110|AT3G59700|AT3G59740|AT2G24130|AT4G34500|AT4G05200|AT1G65790|AT1G70130|AT2G41140|AT4G02420|AT4G11460|AT5G01020|AT3G19100|AT1G11300|AT3G13670|AT3G24550|AT2G31880|AT3G01300|AT5G39030|AT1G61400|AT4G27300|AT2G45910…
GO:0006793	phosphorus metabolic process	118 out of 813 genes, 14.5%	661 out of 12479 genes, 5.3%	1.88e-18	AT4G03390|AT4G27290|AT1G65800|AT2G43700|AT1G21230|AT3G28040|AT1G49580|AT5G39000|AT4G02410|AT5G15080|AT1G21240|AT3G02130|AT2G32850|AT2G18470|AT1G11410|AT3G56760|AT1G61460|AT5G24360|AT3G47110|AT3G59700|AT3G59740|AT2G24130|AT4G34500|AT4G05200|AT1G65790|AT1G70130|AT2G41140|AT4G02420|AT4G11460|AT5G01020|AT3G19100|AT1G11300|AT3G13670|AT3G24550|AT2G31880|AT3G01300|AT5G39030|AT1G61400|AT4G27300|AT2G45910…
GO:0006796	phosphate metabolic process	118 out of 813 genes, 14.5%	660 out of 12479 genes, 5.3%	1.88e-18	AT4G03390|AT4G27290|AT1G65800|AT2G43700|AT1G21230|AT3G28040|AT1G49580|AT5G39000|AT4G02410|AT5G15080|AT1G21240|AT3G02130|AT2G32850|AT2G18470|AT1G11410|AT3G56760|AT1G61460|AT5G24360|AT3G47110|AT3G59700|AT3G59740|AT2G24130|AT4G34500|AT4G05200|AT1G65790|AT1G70130|AT2G41140|AT4G02420|AT4G11460|AT5G01020|AT3G19100|AT1G11300|AT3G13670|AT3G24550|AT2G31880|AT3G01300|AT5G39030|AT1G61400|AT4G27300|AT2G45910…
GO:0008037	cell recognition	22 out of 813 genes, 2.7%	26 out of 12479 genes, 0.2%	1.72e-12	AT1G61370|AT1G61390|AT1G61460|AT1G11340|AT1G11330|AT2G19130|AT4G27290|AT4G21390|AT1G11280|AT1G61550|AT1G61420|AT1G61430|AT1G61360|AT1G61400|AT1G61490|AT4G27300|AT4G21380|AT1G61440|AT1G11410|AT1G61610|AT1G61480|AT1G11300
GO:0048544	recognition of pollen	22 out of 813 genes, 2.7%	26 out of 12479 genes, 0.2%	1.72e-12	AT1G61370|AT1G61390|AT1G61460|AT1G11340|AT1G11330|AT2G19130|AT4G27290|AT4G21390|AT1G11280|AT1G61550|AT1G61420|AT1G61430|AT1G61360|AT1G61400|AT1G61490|AT4G27300|AT4G21380|AT1G61440|AT1G11410|AT1G61610|AT1G61480|AT1G11300
GO:0006464	protein modification process	124 out of 813 genes, 15.3%	886 out of 12479 genes, 7.1%	2.68e-12	AT1G21230|AT3G28040|AT3G54850|AT3G02130|AT2G18470|AT1G11410|AT1G61460|AT5G24360|AT3G59700|AT1G65790|AT2G41140|AT4G11460|AT5G01020|AT3G24550|AT2G31880|AT4G20400|AT5G39030|AT1G61400|AT4G27300|AT2G45910|AT4G34440|AT5G61350|AT1G61480|AT4G23160|AT2G43690|AT2G46700|AT3G25490|AT2G17220|AT4G36070|AT1G11340|AT1G61550|AT2G13790|AT3G28690|AT3G50530|AT2G13800|AT1G61360|AT1G21270|AT1G61440|AT3G62260|AT3G20740…
GO:0043412	macromolecule modification	124 out of 813 genes, 15.3%	956 out of 12479 genes, 7.7%	3e-10	AT1G21230|AT3G28040|AT3G54850|AT3G02130|AT2G18470|AT1G11410|AT1G61460|AT5G24360|AT3G59700|AT1G65790|AT2G41140|AT4G11460|AT5G01020|AT3G24550|AT2G31880|AT4G20400|AT5G39030|AT1G61400|AT4G27300|AT2G45910|AT4G34440|AT5G61350|AT1G61480|AT4G23160|AT2G43690|AT2G46700|AT3G25490|AT2G17220|AT4G36070|AT1G11340|AT1G61550|AT2G13790|AT3G28690|AT3G50530|AT2G13800|AT1G61360|AT1G21270|AT1G61440|AT3G62260|AT3G20740…
GO:0048610	cellular process involved in reproduction	28 out of 813 genes, 3.4%	93 out of 12479 genes, 0.7%	8.18e-08	AT1G11340|AT4G27290|AT1G11280|AT1G61550|AT4G21380|AT1G11300|AT2G13680|AT2G19130|AT3G04690|AT1G61360|AT1G61400|AT4G27300|AT1G61440|AT5G59030|AT1G61420|AT1G61490|AT1G11410|AT1G61480|AT3G07160|AT1G61370|AT1G61460|AT1G61390|AT1G11330|AT4G21390|AT1G61430|AT1G65790|AT5G28680|AT1G61610
GO:0006074	1,3-beta-D-glucan metabolic process	12 out of 813 genes, 1.5%	12 out of 12479 genes, 0.1%	2.99e-07	AT3G07160|AT2G13680|AT3G59100|AT1G06490|AT5G13000|AT2G31960|AT4G04970|AT2G36850|AT1G05570|AT3G14570|AT5G36870|AT4G03550
GO:0006075	1,3-beta-D-glucan biosynthetic process	12 out of 813 genes, 1.5%	12 out of 12479 genes, 0.1%	2.99e-07	AT3G07160|AT2G13680|AT1G06490|AT3G59100|AT5G13000|AT2G31960|AT4G04970|AT2G36850|AT1G05570|AT3G14570|AT5G36870|AT4G03550
GO:0051273	beta-glucan metabolic process	12 out of 813 genes, 1.5%	12 out of 12479 genes, 0.1%	2.99e-07	AT3G07160|AT2G13680|AT1G06490|AT3G59100|AT5G13000|AT2G31960|AT4G04970|AT2G36850|AT1G05570|AT3G14570|AT5G36870|AT4G03550
GO:0051274	beta-glucan biosynthetic process	12 out of 813 genes, 1.5%	12 out of 12479 genes, 0.1%	2.99e-07	AT3G07160|AT2G13680|AT3G59100|AT1G06490|AT5G13000|AT2G31960|AT4G04970|AT2G36850|AT1G05570|AT3G14570|AT5G36870|AT4G03550
GO:0006722	triterpenoid metabolic process	11 out of 813 genes, 1.4%	12 out of 12479 genes, 0.1%	2.16e-06	AT1G78960|AT1G78500|AT2G07050|AT1G66960|AT5G36150|AT4G15340|AT5G42600|AT1G78970|AT3G45130|AT4G15370|AT5G48010
GO:0016104	triterpenoid biosynthetic process	11 out of 813 genes, 1.4%	12 out of 12479 genes, 0.1%	2.16e-06	AT1G78960|AT1G78500|AT2G07050|AT1G66960|AT5G36150|AT4G15340|AT5G42600|AT1G78970|AT3G45130|AT4G15370|AT5G48010
GO:0019742	pentacyclic triterpenoid metabolic process	10 out of 813 genes, 1.2%	10 out of 12479 genes, 0.1%	4.84e-06	AT1G78960|AT1G78500|AT2G07050|AT1G66960|AT5G36150|AT5G42600|AT1G78970|AT3G45130|AT4G15370|AT5G48010
GO:0019745	pentacyclic triterpenoid biosynthetic process	10 out of 813 genes, 1.2%	10 out of 12479 genes, 0.1%	4.84e-06	AT1G78960|AT1G78500|AT2G07050|AT1G66960|AT5G36150|AT5G42600|AT1G78970|AT3G45130|AT4G15370|AT5G48010
GO:0034637	cellular carbohydrate biosynthetic process	27 out of 813 genes, 3.3%	130 out of 12479 genes, 1%	5.73e-05	AT5G22940|AT1G70290|AT2G36850|AT3G59100|AT1G64440|AT1G23870|AT5G03650|AT4G17770|AT2G31960|AT4G04970|AT2G13680|AT1G68020|AT2G36390|AT1G05570|AT1G06490|AT5G41040|AT4G12030|AT3G62830|AT3G14570|AT3G07160|AT4G00560|AT1G60140|AT4G03550|AT1G06410|AT5G13000|AT5G36870|AT2G18700
GO:0030001	metal ion transport	27 out of 813 genes, 3.3%	138 out of 12479 genes, 1.1%	0.000147	AT5G53010|AT1G31120|AT5G14880|AT1G70300|AT4G23640|AT3G63380|AT1G27770|AT4G19960|AT4G22840|AT4G33530|AT5G09400|AT2G26975|AT2G40540|AT3G22910|AT2G35060|AT5G59030|AT1G60160|AT1G79610|AT2G22950|AT4G13420|AT4G12030|AT5G59040|AT3G02050|AT3G46900|AT3G13320|AT1G54370|AT2G30070
GO:0006813	potassium ion transport	13 out of 813 genes, 1.6%	40 out of 12479 genes, 0.3%	0.000733	AT1G31120|AT2G35060|AT4G33530|AT5G14880|AT2G30070|AT1G60160|AT4G13420|AT1G70300|AT5G09400|AT4G23640|AT2G40540|AT3G02050|AT4G19960
GO:0007165	signal transduction	62 out of 813 genes, 7.6%	522 out of 12479 genes, 4.2%	0.000733	AT4G03390|AT1G17040|AT5G15840|AT3G28040|AT3G18040|AT1G31930|AT5G65310|AT3G02130|AT2G18470|AT2G23460|AT3G26020|AT4G33430|AT4G15415|AT3G46290|AT3G47110|AT1G42990|AT2G24130|AT4G03550|AT3G21650|AT4G33260|AT1G78540|AT5G27080|AT4G34390|AT2G31880|AT2G39940|AT3G48040|AT5G45130|AT5G06960|AT2G22430|AT1G13460|AT4G16250|AT4G19640|AT1G73670|AT1G21250|AT2G13790|AT1G18150|AT3G56370|AT4G33270|AT5G01890|AT5G26900…
GO:0033692	cellular polysaccharide biosynthetic process	18 out of 813 genes, 2.2%	77 out of 12479 genes, 0.6%	0.000778	AT5G22940|AT5G41040|AT2G36850|AT1G64440|AT3G59100|AT5G03650|AT2G31960|AT4G04970|AT3G14570|AT3G07160|AT4G00560|AT2G13680|AT4G03550|AT2G36390|AT5G13000|AT1G05570|AT5G36870|AT1G06490
GO:0009250	glucan biosynthetic process	15 out of 813 genes, 1.8%	57 out of 12479 genes, 0.5%	0.00117	AT2G36850|AT1G64440|AT3G59100|AT5G03650|AT2G31960|AT4G04970|AT3G14570|AT3G07160|AT2G13680|AT4G03550|AT2G36390|AT5G13000|AT1G05570|AT5G36870|AT1G06490
GO:0000271	polysaccharide biosynthetic process	18 out of 813 genes, 2.2%	84 out of 12479 genes, 0.7%	0.00194	AT5G22940|AT5G41040|AT2G36850|AT1G64440|AT3G59100|AT5G03650|AT2G31960|AT4G04970|AT3G14570|AT3G07160|AT4G00560|AT2G13680|AT4G03550|AT2G36390|AT5G13000|AT1G05570|AT5G36870|AT1G06490
GO:0005992	trehalose biosynthetic process	7 out of 813 genes, 0.9%	11 out of 12479 genes, 0.1%	0.00228	AT1G23870|AT1G70290|AT1G68020|AT1G60140|AT4G17770|AT1G06410|AT2G18700
GO:0006334	nucleosome assembly	12 out of 813 genes, 1.5%	40 out of 12479 genes, 0.3%	0.00228	AT3G46320|AT3G45980|AT5G59910|AT1G07790|AT3G46030|AT2G28720|AT5G59970|AT3G45930|AT5G59690|AT3G53730|AT1G07660|AT1G07820
GO:0034728	nucleosome organization	12 out of 813 genes, 1.5%	40 out of 12479 genes, 0.3%	0.00228	AT3G46320|AT3G45980|AT5G59910|AT1G07790|AT3G46030|AT2G28720|AT5G59970|AT3G45930|AT5G59690|AT3G53730|AT1G07660|AT1G07820
GO:0016051	carbohydrate biosynthetic process	27 out of 813 genes, 3.3%	169 out of 12479 genes, 1.4%	0.00247	AT5G22940|AT1G70290|AT2G36850|AT3G59100|AT1G64440|AT1G23870|AT5G03650|AT4G17770|AT2G31960|AT4G04970|AT2G13680|AT1G68020|AT2G36390|AT1G05570|AT1G06490|AT5G41040|AT4G12030|AT3G62830|AT3G14570|AT4G00560|AT3G07160|AT1G60140|AT4G03550|AT1G06410|AT5G13000|AT5G36870|AT2G18700
GO:0065004	protein-DNA complex assembly	12 out of 813 genes, 1.5%	42 out of 12479 genes, 0.3%	0.003	AT3G46320|AT3G45980|AT5G59910|AT1G07790|AT3G46030|AT2G28720|AT5G59970|AT3G45930|AT5G59690|AT3G53730|AT1G07660|AT1G07820
GO:0071824	protein-DNA complex subunit organization	12 out of 813 genes, 1.5%	42 out of 12479 genes, 0.3%	0.003	AT3G46320|AT3G45980|AT5G59910|AT1G07790|AT3G46030|AT2G28720|AT5G59970|AT3G45930|AT5G59690|AT3G53730|AT1G07660|AT1G07820
GO:0006812	cation transport	30 out of 813 genes, 3.7%	210 out of 12479 genes, 1.7%	0.00529	AT5G14880|AT1G70300|AT3G63380|AT1G27770|AT4G22840|AT5G09400|AT2G40540|AT5G59030|AT1G60160|AT3G02050|AT2G38290|AT5G53010|AT1G31120|AT4G23640|AT4G19960|AT4G33530|AT2G26975|AT3G22910|AT2G35060|AT1G79610|AT2G22950|AT4G13420|AT4G12030|AT5G59040|AT1G55720|AT3G46900|AT3G13320|AT1G54370|AT2G30070|AT1G55730
GO:0046777	protein autophosphorylation	8 out of 813 genes, 1%	19 out of 12479 genes, 0.2%	0.00529	AT1G61380|AT1G65800|AT5G54380|AT1G11350|AT5G13160|AT1G71830|AT3G51550|AT1G65790
GO:0044267	cellular protein metabolic process	127 out of 813 genes, 15.6%	1401 out of 12479 genes, 11.2%	0.00532	AT1G21230|AT3G28040|AT3G54850|AT3G02130|AT2G18470|AT1G11410|AT1G61460|AT5G24360|AT3G59700|AT1G65790|AT2G41140|AT4G11460|AT5G01020|AT3G24550|AT2G31880|AT4G20400|AT5G39030|AT1G61400|AT4G27300|AT2G45910|AT4G34440|AT5G61350|AT1G61480|AT4G23160|AT2G43690|AT2G46700|AT3G25490|AT2G17220|AT4G36070|AT1G11340|AT1G61550|AT2G13790|AT3G28690|AT3G50530|AT2G13800|AT1G61360|AT1G21270|AT1G61440|AT3G62260|AT3G20740…
GO:0005991	trehalose metabolic process	7 out of 813 genes, 0.9%	14 out of 12479 genes, 0.1%	0.00563	AT1G23870|AT1G70290|AT1G68020|AT1G60140|AT4G17770|AT1G06410|AT2G18700
GO:0015672	monovalent inorganic cation transport	17 out of 813 genes, 2.1%	90 out of 12479 genes, 0.7%	0.00817	AT1G31120|AT2G35060|AT5G14880|AT1G60160|AT1G79610|AT4G13420|AT4G12030|AT1G70300|AT4G23640|AT4G22840|AT3G02050|AT4G19960|AT1G54370|AT4G33530|AT2G30070|AT5G09400|AT2G40540
GO:0044264	cellular polysaccharide metabolic process	18 out of 813 genes, 2.2%	101 out of 12479 genes, 0.8%	0.00991	AT5G22940|AT2G36850|AT3G59100|AT1G64440|AT5G03650|AT2G31960|AT4G04970|AT2G13680|AT2G36390|AT1G05570|AT1G06490|AT5G41040|AT3G14570|AT3G07160|AT4G00560|AT4G03550|AT5G13000|AT5G36870
GO:0032501	multicellular organismal process	36 out of 813 genes, 4.4%	286 out of 12479 genes, 2.3%	0.01	AT5G41060|AT5G48720|AT2G07050|AT1G17420|AT2G47000|AT1G73590|AT2G13680|AT3G04060|AT2G34880|AT1G31930|AT4G00330|AT4G24630|AT5G50230|AT1G72520|AT2G18470|AT2G17040|AT2G37040|AT1G43620|AT4G03550|AT5G35840|AT3G20800|AT5G57090|AT1G09570|AT2G36850|AT1G70940|AT4G18130|AT5G18270|AT4G04970|AT3G21180|AT2G36910|AT2G35060|AT2G18790|AT3G07160|AT3G28860|AT4G02460|AT5G61380
GO:2000280	regulation of root development	6 out of 813 genes, 0.7%	11 out of 12479 genes, 0.1%	0.01	AT1G31930|AT4G34390|AT1G71696|AT2G23460|AT1G44900|AT1G70940
GO:0009751	response to salicylic acid stimulus	14 out of 813 genes, 1.7%	69 out of 12479 genes, 0.6%	0.01	AT1G21250|AT2G37710|AT5G46050|AT5G15310|AT1G21270|AT4G23130|AT3G45860|AT5G06950|AT5G06960|AT4G03550|AT4G23280|AT4G14400|AT4G23270|AT2G14560
GO:0006811	ion transport	34 out of 813 genes, 4.2%	275 out of 12479 genes, 2.2%	0.02	AT5G14880|AT1G70300|AT3G63380|AT1G27770|AT4G22840|AT5G09400|AT3G17690|AT2G40540|AT2G33770|AT5G59030|AT1G60160|AT3G02050|AT2G38290|AT5G53010|AT1G31120|AT4G23640|AT4G19960|AT4G33530|AT2G26975|AT1G02260|AT3G22910|AT1G55620|AT2G35060|AT1G79610|AT2G22950|AT4G13420|AT4G12030|AT5G59040|AT1G55720|AT3G46900|AT3G13320|AT1G54370|AT2G30070|AT1G55730
GO:0006073	cellular glucan metabolic process	15 out of 813 genes, 1.8%	81 out of 12479 genes, 0.6%	0.02	AT2G36850|AT1G64440|AT3G59100|AT5G03650|AT2G31960|AT4G04970|AT3G14570|AT3G07160|AT2G13680|AT4G03550|AT2G36390|AT5G13000|AT1G05570|AT5G36870|AT1G06490
GO:0009926	auxin polar transport	9 out of 813 genes, 1.1%	32 out of 12479 genes, 0.3%	0.02	AT3G28860|AT1G23080|AT2G36910|AT1G70940|AT2G01420|AT2G47000|AT1G71090|AT5G57090|AT1G73590
GO:0009630	gravitropism	9 out of 813 genes, 1.1%	33 out of 12479 genes, 0.3%	0.02	AT1G09570|AT3G28860|AT2G36910|AT2G18790|AT1G70940|AT1G31930|AT2G47000|AT5G57090|AT1G73590
GO:0044042	glucan metabolic process	15 out of 813 genes, 1.8%	84 out of 12479 genes, 0.7%	0.02	AT2G36850|AT1G64440|AT3G59100|AT5G03650|AT2G31960|AT4G04970|AT3G14570|AT3G07160|AT2G13680|AT4G03550|AT2G36390|AT5G13000|AT1G05570|AT5G36870|AT1G06490
GO:0060918	auxin transport	9 out of 813 genes, 1.1%	34 out of 12479 genes, 0.3%	0.02	AT3G28860|AT1G23080|AT2G36910|AT1G70940|AT2G01420|AT2G47000|AT1G71090|AT5G57090|AT1G73590
GO:0006721	terpenoid metabolic process	14 out of 813 genes, 1.7%	76 out of 12479 genes, 0.6%	0.03	AT1G78960|AT5G36150|AT1G30040|AT2G18790|AT2G07050|AT4G15340|AT1G78500|AT1G66960|AT1G78970|AT5G42600|AT5G48010|AT2G34555|AT4G15370|AT3G45130
GO:0009555	pollen development	14 out of 813 genes, 1.7%	76 out of 12479 genes, 0.6%	0.03	AT1G72520|AT2G36850|AT2G35060|AT2G07050|AT5G48720|AT1G17420|AT4G04970|AT3G07160|AT3G21180|AT2G37040|AT2G34880|AT4G03550|AT4G02460|AT4G00330
GO:0009914	hormone transport	9 out of 813 genes, 1.1%	35 out of 12479 genes, 0.3%	0.03	AT3G28860|AT1G23080|AT2G36910|AT1G70940|AT2G01420|AT2G47000|AT1G71090|AT5G57090|AT1G73590
GO:0042742	defense response to bacterium	20 out of 813 genes, 2.5%	136 out of 12479 genes, 1.1%	0.03	AT4G23210|AT5G46050|AT3G57330|AT4G26090|AT2G41560|AT3G27890|AT2G39940|AT1G55020|AT2G20310|AT4G23130|AT4G33430|AT3G45860|AT1G66340|AT4G03550|AT1G08830|AT1G26630|AT5G13160|AT4G23280|AT4G14400|AT4G23270
GO:0046351	disaccharide biosynthetic process	7 out of 813 genes, 0.9%	22 out of 12479 genes, 0.2%	0.03	AT1G70290|AT1G68020|AT1G60140|AT1G06410|AT1G23870|AT4G17770|AT2G18700
GO:0048638	regulation of developmental growth	8 out of 813 genes, 1%	29 out of 12479 genes, 0.2%	0.03	AT3G07160|AT2G13680|AT5G54380|AT5G10480|AT1G70940|AT1G44900|AT3G46290|AT1G71696
GO:0009617	response to bacterium	23 out of 813 genes, 2.8%	169 out of 12479 genes, 1.4%	0.03	AT2G41430|AT2G29630|AT4G23210|AT4G26090|AT2G41560|AT3G27890|AT2G20310|AT4G23130|AT5G20480|AT4G33430|AT1G66340|AT4G03550|AT1G08830|AT4G14400|AT5G46050|AT3G57330|AT2G39940|AT1G55020|AT3G45860|AT1G26630|AT5G13160|AT4G23280|AT4G23270
GO:0005976	polysaccharide metabolic process	18 out of 813 genes, 2.2%	118 out of 12479 genes, 0.9%	0.03	AT5G22940|AT2G36850|AT3G59100|AT1G64440|AT5G03650|AT2G31960|AT4G04970|AT2G13680|AT2G36390|AT1G05570|AT1G06490|AT5G41040|AT3G14570|AT3G07160|AT4G00560|AT4G03550|AT5G13000|AT5G36870
GO:0006816	calcium ion transport	6 out of 813 genes, 0.7%	16 out of 12479 genes, 0.1%	0.03	AT3G22910|AT5G53010|AT3G63380|AT1G27770|AT3G13320|AT2G22950
GO:0016138	glycoside biosynthetic process	8 out of 813 genes, 1%	30 out of 12479 genes, 0.2%	0.04	AT1G70290|AT1G68020|AT1G60140|AT1G06410|AT4G12030|AT1G23870|AT4G17770|AT2G18700
GO:0019538	protein metabolic process	147 out of 813 genes, 18.1%	1774 out of 12479 genes, 14.2%	0.04	AT3G57470|AT1G21230|AT3G28040|AT5G42990|AT3G54850|AT1G61460|AT5G24360|AT5G01020|AT2G31880|AT1G61400|AT4G27300|AT2G39940|AT2G45910|AT5G61350|AT5G22980|AT1G61480|AT1G45050|AT2G46700|AT2G17220|AT1G61550|AT2G13790|AT3G50530|AT2G13800|AT3G20740|AT5G01890|AT5G20480|AT1G61390|AT1G61430|AT5G10290|AT4G21380|AT4G39110|AT1G61370|AT4G11480|AT3G10410|AT2G04030|AT4G21390|AT4G23270|AT4G03390|AT4G27290|AT1G65800…
GO:0040008	regulation of growth	10 out of 813 genes, 1.2%	46 out of 12479 genes, 0.4%	0.04	AT5G10480|AT1G70940|AT4G40060|AT3G46290|AT3G07160|AT2G13680|AT5G54380|AT1G44900|AT1G71696|AT5G24630
GO:0009606	tropism	9 out of 813 genes, 1.1%	39 out of 12479 genes, 0.3%	0.04	AT1G09570|AT3G28860|AT2G36910|AT2G18790|AT1G70940|AT1G31930|AT2G47000|AT5G57090|AT1G73590
GO:0009629	response to gravity	9 out of 813 genes, 1.1%	39 out of 12479 genes, 0.3%	0.04	AT1G09570|AT3G28860|AT2G36910|AT2G18790|AT1G70940|AT1G31930|AT2G47000|AT5G57090|AT1G73590
GO:0007275	multicellular organismal development	21 out of 813 genes, 2.6%	155 out of 12479 genes, 1.2%	0.05	AT5G41060|AT5G48720|AT2G07050|AT1G17420|AT3G04060|AT2G34880|AT4G00330|AT4G24630|AT5G50230|AT1G72520|AT2G17040|AT2G37040|AT4G03550|AT3G20800|AT2G36850|AT4G04970|AT5G18270|AT3G21180|AT2G35060|AT3G07160|AT4G02460
GO:0001558	regulation of cell growth	6 out of 813 genes, 0.7%	18 out of 12479 genes, 0.1%	0.05	AT3G07160|AT2G13680|AT4G40060|AT3G46290|AT5G54380|AT5G24630
GO:0009312	oligosaccharide biosynthetic process	7 out of 813 genes, 0.9%	25 out of 12479 genes, 0.2%	0.05	AT1G70290|AT1G68020|AT1G60140|AT1G06410|AT1G23870|AT4G17770|AT2G18700
GO:0048869	cellular developmental process	27 out of 813 genes, 3.3%	222 out of 12479 genes, 1.8%	0.05	AT2G13680|AT3G04690|AT1G21270|AT1G21210|AT5G59030|AT5G44280|AT3G46290|AT1G71830|AT5G49270|AT5G28680|AT3G26744|AT2G36850|AT1G64440|AT1G70940|AT3G57230|AT4G23640|AT1G30570|AT1G34210|AT3G01140|AT5G54380|AT5G15310|AT1G12860|AT5G10480|AT3G13870|AT3G07160|AT3G51460|AT5G24630
GO:0009556	microsporogenesis	5 out of 813 genes, 0.6%	12 out of 12479 genes, 0.1%	0.05	AT3G07160|AT1G34210|AT2G13680|AT2G36850|AT1G71830
GO:0050794	regulation of cellular process	121 out of 813 genes, 14.9%	1435 out of 12479 genes, 11.5%	0.05	AT5G05660|AT3G28040|AT3G04060|AT3G26020|AT1G44900|AT2G39280|AT5G27080|AT5G18270|AT2G44940|AT2G31880|AT2G39940|AT5G45130|AT2G22430|AT5G37020|AT2G35530|AT1G30810|AT1G21250|AT2G13790|AT1G18150|AT1G77250|AT5G01890|AT5G20480|AT1G53510|AT1G29860|AT3G01140|AT5G15310|AT2G18790|AT2G01450|AT4G03390|AT2G13680|AT3G18040|AT1G08620|AT5G65310|AT4G33430|AT3G14020|AT3G47110|AT1G42990|AT2G24130|AT5G63780|AT4G33260…
