# Supplementary material for: Water impacts nutrient dose responses genome-wide to affect crop production
Source: Nat Commun. 2019 Mar 26;10:1374. doi: 10.1038/s41467-019-09287-7 (PMC6435674; doi:10.1038/s41467-019-09287-7)
Supplement: Supplementary file 6 — Supplementary Data 3 [file 41467_2019_9287_MOESM6_ESM.xlsx]

## Sheet: Time Responsive Genes
Supplementary Data 3
Shoot tissue, upregulated		Shoot tissue, downregulated		Root tissue, upregulated		Root tissue, downregulated
Gene	Time	Gene	Time	Gene	Time	Gene	Time
LOC_Os03g54130	5 min	LOC_Os07g39350	5 min	LOC_Os04g55650	5 min	LOC_Os04g54474	5 min
LOC_Os02g10700	5 min	LOC_Os03g11900	5 min	LOC_Os02g14770	5 min	LOC_Os11g14140	5 min
LOC_Os01g08440	5 min	LOC_Os03g16860	5 min	LOC_Os01g40870	5 min	LOC_Os03g08490	5 min
LOC_Os05g13940	5 min	LOC_Os10g39140	5 min	LOC_Os06g09450	5 min	LOC_Os11g08210	5 min
LOC_Os01g18800	5 min	LOC_Os08g34280	5 min	LOC_Os03g28330	5 min	LOC_Os08g43550	5 min
LOC_Os08g39630	5 min	LOC_Os06g09450	5 min	LOC_Os03g04410	5 min	LOC_Os06g06290	5 min
LOC_Os06g24070	5 min	LOC_Os04g39320	5 min	LOC_Os01g37910	5 min	LOC_Os11g47460	5 min
LOC_Os04g45834	5 min	LOC_Os07g08160	5 min	LOC_Os01g51410	5 min	LOC_Os05g50750	5 min
LOC_Os01g37590	5 min	LOC_Os10g37980	5 min	LOC_Os03g57690	5 min	LOC_Os09g26620	5 min
LOC_Os06g39912	5 min	LOC_Os08g08840	5 min	LOC_Os03g12290	5 min	LOC_Os04g57560	5 min
LOC_Os03g19720	5 min	LOC_Os02g51350	5 min	LOC_Os01g65380	5 min	LOC_Os02g55430	5 min
LOC_Os10g38110	5 min	LOC_Os01g09570	5 min	LOC_Os04g43070	5 min	LOC_Os01g02150	5 min
LOC_Os03g21000	5 min	LOC_Os06g03930	5 min	LOC_Os07g05620	5 min	LOC_Os07g08390	5 min
LOC_Os07g29410	5 min	LOC_Os07g04240	5 min	LOC_Os02g32490	5 min	LOC_Os01g04020	5 min
LOC_Os03g60080	5 min	LOC_Os02g52210	5 min	LOC_Os02g55890	5 min	LOC_Os04g34630	5 min
LOC_Os12g07210	5 min	LOC_Os02g08440	5 min	LOC_Os04g33190	5 min	LOC_Os01g45274	5 min
LOC_Os08g04430	5 min	LOC_Os05g33380	5 min	LOC_Os06g13810	5 min	LOC_Os05g38140	5 min
LOC_Os04g33310	5 min	LOC_Os10g40360	5 min	LOC_Os07g09190	5 min	LOC_Os12g04204	5 min
LOC_Os10g36000	5 min	LOC_Os03g06200	5 min	LOC_Os10g22570	5 min	LOC_Os12g28100	5 min
LOC_Os03g12530	5 min	LOC_Os04g44950	5 min	LOC_Os11g05110	5 min	LOC_Os08g33750	5 min
LOC_Os04g31120	5 min	LOC_Os04g46970	5 min	LOC_Os04g58110	5 min	LOC_Os04g55520	5 min
LOC_Os04g34610	5 min	LOC_Os04g59330	5 min	LOC_Os09g20990	5 min	LOC_Os05g37930	5 min
LOC_Os05g34830	5 min	LOC_Os01g72080	5 min	LOC_Os02g48620	5 min	LOC_Os02g13510	5 min
LOC_Os03g08490	5 min	LOC_Os01g04409	5 min	LOC_Os06g14750	5 min	LOC_Os02g37610	5 min
LOC_Os11g44810	5 min	LOC_Os03g42464	5 min	LOC_Os11g08300	5 min	LOC_Os04g45650	5 min
LOC_Os02g11640	5 min	LOC_Os10g25290	5 min	LOC_Os03g11900	5 min	LOC_Os05g25770	5 min
LOC_Os03g38950	5 min	LOC_Os09g16510	5 min	LOC_Os03g08170	5 min	LOC_Os05g35444	5 min
LOC_Os02g08150	5 min	LOC_Os03g15780	5 min	LOC_Os06g36090	5 min	LOC_Os01g63770	5 min
LOC_Os03g04680	5 min	LOC_Os01g46810	5 min	LOC_Os07g47530	5 min	LOC_Os02g07930	5 min
LOC_Os09g29460	5 min	LOC_Os08g06170	5 min	LOC_Os04g52460	5 min	LOC_Os11g04409	5 min
LOC_Os11g03390	5 min	LOC_Os03g18030	5 min	LOC_Os01g09570	5 min	LOC_Os02g07820	5 min
LOC_Os05g46340	5 min	LOC_Os03g56250	5 min	LOC_Os04g55230	5 min	LOC_Os03g22270	5 min
LOC_Os04g44924	5 min	LOC_Os03g03034	5 min	LOC_Os06g14030	5 min	LOC_Os01g41900	5 min
LOC_Os07g28480	5 min	LOC_Os10g42690	5 min	LOC_Os10g30790	5 min	LOC_Os07g48450	5 min
LOC_Os03g42130	5 min	LOC_Os03g04000	5 min	LOC_Os01g47080	5 min	LOC_Os01g50820	5 min
LOC_Os01g01160	5 min	LOC_Os04g35520	5 min	LOC_Os05g46480	5 min	LOC_Os05g32544	5 min
LOC_Os10g07440	5 min	LOC_Os01g51890	5 min	LOC_Os04g32050	5 min	LOC_Os04g33030	5 min
LOC_Os09g35630	5 min	LOC_Os04g30250	5 min	LOC_Os05g49150	5 min	LOC_Os08g40500	5 min
LOC_Os10g38489	5 min	LOC_Os02g06910	5 min	LOC_Os03g21030	5 min	LOC_Os02g25020	5 min
LOC_Os01g62060	5 min	LOC_Os01g72610	5 min	LOC_Os04g20220	5 min	LOC_Os09g20240	5 min
LOC_Os05g32970	5 min	LOC_Os06g39780	5 min	LOC_Os09g29070	5 min	LOC_Os04g58860	5 min
LOC_Os04g25440	5 min	LOC_Os04g41570	5 min	LOC_Os08g01940	5 min	LOC_Os10g38040	5 min
LOC_Os01g13690	5 min	LOC_Os04g51050	5 min	LOC_Os01g46810	5 min	LOC_Os03g57120	5 min
LOC_Os01g47760	5 min	LOC_Os03g04110	5 min	LOC_Os02g57190	5 min	LOC_Os01g25484	5 min
LOC_Os06g05930	5 min	LOC_Os03g08330	5 min	LOC_Os08g19850	5 min	LOC_Os07g22350	5 min
LOC_Os04g52370	5 min	LOC_Os01g06876	5 min	LOC_Os07g46660	5 min	LOC_Os03g61780	5 min
LOC_Os04g41229	5 min	LOC_Os01g49820	5 min	LOC_Os02g40730	5 min	LOC_Os09g37012	5 min
LOC_Os03g04020	5 min	LOC_Os02g45170	5 min	LOC_Os03g08740	5 min	LOC_Os06g49750	5 min
LOC_Os03g21560	5 min	LOC_Os03g15770	5 min	LOC_Os06g22290	5 min	LOC_Os03g12860	5 min
LOC_Os03g51920	5 min	LOC_Os01g63180	5 min	LOC_Os10g08540	5 min	LOC_Os04g50120	5 min
LOC_Os04g58890	5 min	LOC_Os11g44380	5 min	LOC_Os02g55320	5 min	LOC_Os03g02190	5 min
LOC_Os01g04330	5 min	LOC_Os04g57890	5 min	LOC_Os10g33440	5 min	LOC_Os01g19410	5 min
LOC_Os07g41280	5 min	LOC_Os09g32650	5 min	LOC_Os03g49260	5 min	LOC_Os01g68020	5 min
LOC_Os02g47510	5 min	LOC_Os03g52910	5 min	LOC_Os04g52090	5 min	LOC_Os07g08750	5 min
LOC_Os02g45930	5 min	LOC_Os07g40290	5 min	LOC_Os10g25130	5 min	LOC_Os10g22050	5 min
LOC_Os04g33610	5 min	LOC_Os03g10110	5 min	LOC_Os10g42960	5 min	LOC_Os01g59900	5 min
LOC_Os08g38220	5 min	LOC_Os12g41400	5 min	LOC_Os01g58970	5 min	LOC_Os02g08440	5 min
LOC_Os11g10990	5 min	LOC_Os05g46560	5 min	LOC_Os01g73514	5 min	LOC_Os10g14920	5 min
LOC_Os09g12290	5 min	LOC_Os02g47470	5 min	LOC_Os01g59930	5 min	LOC_Os02g38230	5 min
LOC_Os01g65230	5 min	LOC_Os06g11240	5 min	LOC_Os03g62200	5 min	LOC_Os07g28890	5 min
LOC_Os04g37820	5 min	LOC_Os01g14590	5 min	LOC_Os03g07570	5 min	LOC_Os05g01570	5 min
LOC_Os02g02910	5 min	LOC_Os03g50450	5 min	LOC_Os09g02270	5 min	LOC_Os04g47990	5 min
LOC_Os10g40830	5 min	LOC_Os03g17100	5 min	LOC_Os05g44922	5 min	LOC_Os02g45010	5 min
LOC_Os03g53930	5 min	LOC_Os07g35700	5 min	LOC_Os10g20090	5 min	LOC_Os09g32330	5 min
LOC_Os06g50230	5 min	LOC_Os01g06882	5 min	LOC_Os03g37490	5 min	LOC_Os09g25040	5 min
LOC_Os09g13650	5 min	LOC_Os10g34940	5 min	LOC_Os09g31486	5 min	LOC_Os09g36580	5 min
LOC_Os05g27780	5 min	LOC_Os02g41520	5 min	LOC_Os02g53700	5 min	LOC_Os05g37730	5 min
LOC_Os12g01290	5 min	LOC_Os06g37440	5 min	LOC_Os06g36990	5 min	LOC_Os04g53930	5 min
LOC_Os04g45370	5 min	LOC_Os07g29960	5 min	LOC_Os08g05480	5 min	LOC_Os05g37880	5 min
LOC_Os01g20830	5 min	LOC_Os12g25170	5 min	LOC_Os05g16930	5 min	LOC_Os06g48500	5 min
LOC_Os03g02040	5 min	LOC_Os08g02700	5 min	LOC_Os06g08640	5 min	LOC_Os03g03500	5 min
LOC_Os10g38610	5 min	LOC_Os04g37670	5 min	LOC_Os10g38090	5 min	LOC_Os02g58180	5 min
LOC_Os04g43400	5 min	LOC_Os02g02120	5 min	LOC_Os09g23560	5 min	LOC_Os03g06330	5 min
LOC_Os04g49670	5 min	LOC_Os01g60020	5 min	LOC_Os03g43720	5 min	LOC_Os01g66010	5 min
LOC_Os05g35266	5 min	LOC_Os09g33530	5 min	LOC_Os09g14670	5 min	LOC_Os10g07440	5 min
LOC_Os06g19970	5 min	LOC_Os01g52530	5 min	LOC_Os05g05950	5 min	LOC_Os06g49180	5 min
LOC_Os02g49440	5 min	LOC_Os01g45990	5 min	LOC_Os01g73530	5 min	LOC_Os08g26820	5 min
LOC_Os10g33855	5 min	LOC_Os03g18600	5 min	LOC_Os06g14510	5 min	LOC_Os08g26840	5 min
LOC_Os02g26210	5 min	LOC_Os06g47530	5 min	LOC_Os05g33820	5 min	LOC_Os03g16060	5 min
LOC_Os01g63480	5 min	LOC_Os09g39500	5 min	LOC_Os01g16110	5 min	LOC_Os01g44050	5 min
LOC_Os01g70300	5 min	LOC_Os01g28790	5 min	LOC_Os07g32430	5 min	LOC_Os08g02070	5 min
LOC_Os08g10080	5 min	LOC_Os12g28100	5 min	LOC_Os09g36200	5 min	LOC_Os09g23300	5 min
LOC_Os02g11110	5 min	LOC_Os04g49690	5 min	LOC_Os01g54890	5 min	LOC_Os02g55840	5 min
LOC_Os04g43380	5 min	LOC_Os07g48280	5 min	LOC_Os12g26940	5 min	LOC_Os03g64070	5 min
LOC_Os06g49210	5 min	LOC_Os08g25380	5 min	LOC_Os08g42420	5 min	LOC_Os07g26640	5 min
LOC_Os10g35150	5 min	LOC_Os02g43790	5 min	LOC_Os10g26570	5 min	LOC_Os07g46380	5 min
LOC_Os02g57790	5 min	LOC_Os11g12240	5 min	LOC_Os03g25920	5 min	LOC_Os02g44370	5 min
LOC_Os05g10310	5 min	LOC_Os01g09220	5 min	LOC_Os02g35630	5 min	LOC_Os01g45200	5 min
LOC_Os01g45700	5 min	LOC_Os01g12390	5 min	LOC_Os04g35540	5 min	LOC_Os11g35710	5 min
LOC_Os08g37580	5 min	LOC_Os08g07730	5 min	LOC_Os04g58620	5 min	LOC_Os03g42259	5 min
LOC_Os01g18240	5 min	LOC_Os05g47890	5 min	LOC_Os01g43520	5 min	LOC_Os09g29170	5 min
LOC_Os01g70550	5 min	LOC_Os01g64310	5 min	LOC_Os01g72610	5 min	LOC_Os10g35300	5 min
LOC_Os01g60860	5 min	LOC_Os02g35160	5 min	LOC_Os03g61710	5 min	LOC_Os02g30110	5 min
LOC_Os03g14900	5 min	LOC_Os05g49860	5 min	LOC_Os01g65370	5 min	LOC_Os02g48150	5 min
LOC_Os12g03040	5 min	LOC_Os12g05440	5 min	LOC_Os06g39520	5 min	LOC_Os08g26850	5 min
LOC_Os06g05420	5 min	LOC_Os01g64440	5 min	LOC_Os10g26130	5 min	LOC_Os08g32960	5 min
LOC_Os06g45070	5 min	LOC_Os03g28410	5 min	LOC_Os04g37790	5 min	LOC_Os03g61900	5 min
LOC_Os03g48060	5 min	LOC_Os08g10510	5 min	LOC_Os05g10730	5 min	LOC_Os11g41600	5 min
LOC_Os06g49220	5 min	LOC_Os02g06930	5 min	LOC_Os07g08340	5 min	LOC_Os08g23780	5 min
LOC_Os01g53090	5 min	LOC_Os06g28124	5 min	LOC_Os10g42870	5 min	LOC_Os03g63760	5 min
LOC_Os03g63950	5 min	LOC_Os02g46650	5 min	LOC_Os12g32250	5 min	LOC_Os03g64140	5 min
LOC_Os01g50370	5 min	LOC_Os07g05420	5 min	LOC_Os02g48350	5 min	LOC_Os06g13210	5 min
LOC_Os11g07960	5 min	LOC_Os04g32480	5 min	LOC_Os04g46310	5 min	LOC_Os05g44210	5 min
LOC_Os08g37840	5 min	LOC_Os07g42450	5 min	LOC_Os03g55280	5 min	LOC_Os04g06520	5 min
LOC_Os01g04590	5 min	LOC_Os11g05380	5 min	LOC_Os02g54110	5 min	LOC_Os07g04930	5 min
LOC_Os10g42930	5 min	LOC_Os02g33680	5 min	LOC_Os04g39240	5 min	LOC_Os10g37290	5 min
LOC_Os02g22070	5 min	LOC_Os03g15080	5 min	LOC_Os03g57110	5 min	LOC_Os02g48340	5 min
LOC_Os06g04480	5 min	LOC_Os04g35540	5 min	LOC_Os03g04770	5 min	LOC_Os07g40910	5 min
LOC_Os03g12990	5 min	LOC_Os04g34080	5 min	LOC_Os09g17600	5 min	LOC_Os04g10000	5 min
LOC_Os12g12514	5 min	LOC_Os03g55180	5 min	LOC_Os02g55030	5 min	LOC_Os10g23090	5 min
LOC_Os03g44740	5 min	LOC_Os01g36070	5 min	LOC_Os04g57610	5 min	LOC_Os01g63460	5 min
LOC_Os01g19220	5 min	LOC_Os09g31360	5 min	LOC_Os03g57130	5 min	LOC_Os01g07570	5 min
LOC_Os02g39140	5 min	LOC_Os12g07260	5 min	LOC_Os05g40384	5 min	LOC_Os10g38730	5 min
LOC_Os09g04924	5 min	LOC_Os04g29810	5 min	LOC_Os06g49660	5 min	LOC_Os07g07920	5 min
LOC_Os12g42520	5 min	LOC_Os03g08310	5 min	LOC_Os02g38900	5 min	LOC_Os01g12160	5 min
LOC_Os06g28950	5 min	LOC_Os04g30060	5 min	LOC_Os07g49270	5 min	LOC_Os05g32970	5 min
LOC_Os01g47270	5 min	LOC_Os01g59670	5 min	LOC_Os06g24730	5 min	LOC_Os05g49770	5 min
LOC_Os05g33960	5 min	LOC_Os08g30150	5 min	LOC_Os05g27320	5 min	LOC_Os08g16930	5 min
LOC_Os07g48510	5 min	LOC_Os01g27730	5 min	LOC_Os01g21160	5 min	LOC_Os11g07950	5 min
LOC_Os03g18170	5 min	LOC_Os11g03900	5 min	LOC_Os12g02250	5 min	LOC_Os12g06340	5 min
LOC_Os02g52150	5 min	LOC_Os07g30170	5 min	LOC_Os04g35060	5 min	LOC_Os07g47750	5 min
LOC_Os03g02020	5 min	LOC_Os02g02360	5 min	LOC_Os01g69140	5 min	LOC_Os01g59180	5 min
LOC_Os10g32520	5 min	LOC_Os03g13930	5 min	LOC_Os07g39530	5 min	LOC_Os06g43870	5 min
LOC_Os11g12270	5 min	LOC_Os06g38550	5 min	LOC_Os01g60420	5 min	LOC_Os01g61900	5 min
LOC_Os11g45850	5 min	LOC_Os03g11210	5 min	LOC_Os04g39900	5 min	LOC_Os03g51240	5 min
LOC_Os07g12800	5 min	LOC_Os08g26880	5 min	LOC_Os06g28124	5 min	LOC_Os02g57520	5 min
LOC_Os08g16830	5 min	LOC_Os07g42040	5 min	LOC_Os03g44150	5 min	LOC_Os07g47400	5 min
LOC_Os12g42860	5 min	LOC_Os04g53990	5 min	LOC_Os09g27050	5 min	LOC_Os10g30850	5 min
LOC_Os02g03294	5 min	LOC_Os01g64090	5 min	LOC_Os01g12710	5 min	LOC_Os02g54720	5 min
LOC_Os02g14170	5 min	LOC_Os03g04890	5 min	LOC_Os05g03830	5 min	LOC_Os01g24070	5 min
LOC_Os08g14940	5 min	LOC_Os01g60600	5 min	LOC_Os12g29520	5 min	LOC_Os01g64110	5 min
LOC_Os05g50230	5 min	LOC_Os08g44830	5 min	LOC_Os01g32780	5 min	LOC_Os01g57240	5 min
LOC_Os01g44430	5 min	LOC_Os11g04720	5 min	LOC_Os12g06910	5 min	LOC_Os03g21140	5 min
LOC_Os02g46340	5 min	LOC_Os08g35600	5 min	LOC_Os01g15120	5 min	LOC_Os01g55110	5 min
LOC_Os03g48150	5 min	LOC_Os03g44780	5 min	LOC_Os01g29409	5 min	LOC_Os04g17479	5 min
LOC_Os01g02710	5 min	LOC_Os10g10480	5 min	LOC_Os03g05720	5 min	LOC_Os06g08710	5 min
LOC_Os05g36930	5 min	LOC_Os07g29320	5 min	LOC_Os02g10140	5 min	LOC_Os04g24140	5 min
LOC_Os11g26190	5 min	LOC_Os11g39450	5 min	LOC_Os11g19250	5 min	LOC_Os08g31630	5 min
LOC_Os06g05430	5 min	LOC_Os04g29790	5 min	LOC_Os02g02020	5 min	LOC_Os03g46570	5 min
LOC_Os04g38520	5 min	LOC_Os09g32570	5 min	LOC_Os11g11550	5 min	LOC_Os05g03530	5 min
LOC_Os05g12450	5 min	LOC_Os03g12450	5 min	LOC_Os03g52680	5 min	LOC_Os02g45930	5 min
LOC_Os09g27070	5 min	LOC_Os07g37620	5 min	LOC_Os09g06499	5 min	LOC_Os08g37810	5 min
LOC_Os05g22716	5 min	LOC_Os03g58900	5 min	LOC_Os02g51180	5 min	LOC_Os10g32520	5 min
LOC_Os07g40730	5 min	LOC_Os04g44190	5 min	LOC_Os11g09350	5 min	LOC_Os02g50330	5 min
LOC_Os10g22070	5 min	LOC_Os02g07870	5 min	LOC_Os02g32140	5 min	LOC_Os02g55250	5 min
LOC_Os10g35210	5 min	LOC_Os09g39780	5 min	LOC_Os05g33600	5 min	LOC_Os03g03490	5 min
LOC_Os08g10310	5 min	LOC_Os06g02480	5 min	LOC_Os03g19280	5 min	LOC_Os02g43790	5 min
LOC_Os06g41120	5 min	LOC_Os10g02070	5 min	LOC_Os08g43090	5 min	LOC_Os04g57360	5 min
LOC_Os04g36070	5 min	LOC_Os03g63330	5 min	LOC_Os11g01780	5 min	LOC_Os06g33390	5 min
LOC_Os03g12790	5 min	LOC_Os05g37080	5 min	LOC_Os02g47860	5 min	LOC_Os01g67360	5 min
LOC_Os03g52680	5 min	LOC_Os06g44250	5 min	LOC_Os11g14380	5 min	LOC_Os08g28670	5 min
LOC_Os02g43940	5 min	LOC_Os07g41310	5 min	LOC_Os04g45810	5 min	LOC_Os04g44210	5 min
LOC_Os01g67630	5 min	LOC_Os02g50374	5 min	LOC_Os06g03990	5 min	LOC_Os02g32980	5 min
LOC_Os01g43895	5 min	LOC_Os08g07290	5 min	LOC_Os10g11354	5 min	LOC_Os11g34020	5 min
LOC_Os04g46400	5 min	LOC_Os01g60640	5 min	LOC_Os10g31240	5 min	LOC_Os02g10030	5 min
LOC_Os01g12270	5 min	LOC_Os12g03420	5 min	LOC_Os02g54254	5 min	LOC_Os01g66420	5 min
LOC_Os09g31120	5 min	LOC_Os07g46630	5 min	LOC_Os03g45170	5 min	LOC_Os11g28600	5 min
LOC_Os02g04690	5 min	LOC_Os06g49680	5 min	LOC_Os01g49890	5 min	LOC_Os03g62010	5 min
LOC_Os07g30220	5 min	LOC_Os07g38600	5 min	LOC_Os03g61360	5 min	LOC_Os05g46020	5 min
LOC_Os06g19444	5 min	LOC_Os07g03000	5 min	LOC_Os05g35980	5 min	LOC_Os09g35860	5 min
LOC_Os01g34930	5 min	LOC_Os01g66760	5 min	LOC_Os01g45140	5 min	LOC_Os02g45750	5 min
LOC_Os12g05020	5 min	LOC_Os05g48670	5 min	LOC_Os01g58420	5 min	LOC_Os04g41570	5 min
LOC_Os01g13930	5 min	LOC_Os02g26430	5 min	LOC_Os02g39820	5 min	LOC_Os12g28015	5 min
LOC_Os02g37330	5 min	LOC_Os09g02260	5 min	LOC_Os01g14830	5 min	LOC_Os01g59690	5 min
LOC_Os05g37950	5 min	LOC_Os11g05820	5 min	LOC_Os01g50370	5 min	LOC_Os06g37020	5 min
LOC_Os01g56420	5 min	LOC_Os05g12320	5 min	LOC_Os06g15910	5 min	LOC_Os07g10780	5 min
LOC_Os11g08200	5 min	LOC_Os04g41860	5 min	LOC_Os12g41250	5 min	LOC_Os01g61990	5 min
LOC_Os07g41160	5 min	LOC_Os03g18840	5 min	LOC_Os01g53260	5 min	LOC_Os02g03700	5 min
LOC_Os11g04954	5 min	LOC_Os09g37480	5 min	LOC_Os04g31190	5 min	LOC_Os03g14370	5 min
LOC_Os12g12130	5 min	LOC_Os02g01350	5 min	LOC_Os06g47580	5 min	LOC_Os03g55590	5 min
LOC_Os08g29020	5 min	LOC_Os10g02880	5 min	LOC_Os02g01230	5 min	LOC_Os06g07040	5 min
LOC_Os04g43310	5 min	LOC_Os12g10410	5 min	LOC_Os02g12380	5 min	LOC_Os01g67630	5 min
LOC_Os01g34790	5 min	LOC_Os03g22250	5 min	LOC_Os10g25040	5 min	LOC_Os03g42070	5 min
LOC_Os03g45340	5 min	LOC_Os12g09739	5 min	LOC_Os05g41090	5 min	LOC_Os05g27660	5 min
LOC_Os03g64230	5 min	LOC_Os01g51690	5 min	LOC_Os06g37640	5 min	LOC_Os03g02900	5 min
LOC_Os06g30440	5 min	LOC_Os03g43970	5 min	LOC_Os03g46060	5 min	LOC_Os04g28870	5 min
LOC_Os04g48830	5 min	LOC_Os03g63510	5 min	LOC_Os03g57280	5 min	LOC_Os06g10170	5 min
LOC_Os08g15149	5 min	LOC_Os02g16060	5 min	LOC_Os02g47940	5 min	LOC_Os10g39540	5 min
LOC_Os05g50500	5 min	LOC_Os09g26260	5 min	LOC_Os09g29190	5 min	LOC_Os04g48010	5 min
LOC_Os05g05640	5 min	LOC_Os10g04060	5 min	LOC_Os11g35040	5 min	LOC_Os04g49680	5 min
LOC_Os05g46760	5 min	LOC_Os12g21730	5 min	LOC_Os12g03899	5 min	LOC_Os04g49670	5 min
LOC_Os11g42480	5 min	LOC_Os07g35390	5 min	LOC_Os02g48190	5 min	LOC_Os10g14011	5 min
LOC_Os10g38080	5 min	LOC_Os11g04030	5 min	LOC_Os03g20020	5 min	LOC_Os04g48880	5 min
LOC_Os10g02270	5 min	LOC_Os04g29800	5 min	LOC_Os04g42980	5 min	LOC_Os04g42950	5 min
LOC_Os01g24764	5 min	LOC_Os02g09480	5 min	LOC_Os10g42780	5 min	LOC_Os02g32250	5 min
LOC_Os01g59819	5 min	LOC_Os04g45890	5 min	LOC_Os11g06910	5 min	LOC_Os05g27580	5 min
LOC_Os06g48500	5 min	LOC_Os01g08160	5 min	LOC_Os06g09679	5 min	LOC_Os06g41450	5 min
LOC_Os09g29960	5 min	LOC_Os07g41960	5 min	LOC_Os06g02520	5 min	LOC_Os08g33479	5 min
LOC_Os02g49880	5 min	LOC_Os05g41290	5 min	LOC_Os06g43690	5 min	LOC_Os01g12270	5 min
LOC_Os03g24730	5 min	LOC_Os09g37394	5 min	LOC_Os10g42620	5 min	LOC_Os01g03870	5 min
LOC_Os01g53210	5 min	LOC_Os05g48680	5 min	LOC_Os02g01350	5 min	LOC_Os04g59020	5 min
LOC_Os03g03990	5 min	LOC_Os01g40980	5 min	LOC_Os01g11570	5 min	LOC_Os08g08120	5 min
LOC_Os07g41580	5 min	LOC_Os04g51680	5 min	LOC_Os11g47870	5 min	LOC_Os05g12260	5 min
LOC_Os01g63220	5 min	LOC_Os08g31200	5 min	LOC_Os01g73550	5 min	LOC_Os06g08690	5 min
LOC_Os08g39430	5 min	LOC_Os03g47280	5 min	LOC_Os04g58810	5 min	LOC_Os09g29370	5 min
LOC_Os11g47980	5 min	LOC_Os04g34230	5 min	LOC_Os05g47880	5 min	LOC_Os07g47540	5 min
LOC_Os12g13910	5 min	LOC_Os01g49550	5 min	LOC_Os11g06930	5 min	LOC_Os09g32100	5 min
LOC_Os02g05250	5 min	LOC_Os02g10794	5 min	LOC_Os05g02240	5 min	LOC_Os03g41330	5 min
LOC_Os04g37570	5 min	LOC_Os02g53120	5 min	LOC_Os05g33320	5 min	LOC_Os01g69830	5 min
LOC_Os03g63200	5 min	LOC_Os09g35010	5 min	LOC_Os07g43420	5 min	LOC_Os10g25830	5 min
LOC_Os06g39370	5 min	LOC_Os10g02100	5 min	LOC_Os12g44300	5 min	LOC_Os10g28680	5 min
LOC_Os02g15800	5 min	LOC_Os03g05350	5 min	LOC_Os02g37690	5 min	LOC_Os05g44080	5 min
LOC_Os01g15970	5 min	LOC_Os04g37750	5 min	LOC_Os05g34460	5 min	LOC_Os10g38030	5 min
LOC_Os12g26220	5 min	LOC_Os06g05640	5 min	LOC_Os03g58810	5 min	LOC_Os02g52744	5 min
LOC_Os07g07030	5 min	LOC_Os05g07764	5 min	LOC_Os04g58720	5 min	LOC_Os10g33990	5 min
LOC_Os01g32380	5 min	LOC_Os02g30150	5 min	LOC_Os02g14630	5 min	LOC_Os05g33040	5 min
LOC_Os07g02540	5 min	LOC_Os12g13550	5 min	LOC_Os08g10010	5 min	LOC_Os01g59410	5 min
LOC_Os08g38460	5 min	LOC_Os03g56850	5 min	LOC_Os04g31000	5 min	LOC_Os07g40000	5 min
LOC_Os02g34830	5 min	LOC_Os12g18530	5 min	LOC_Os02g52370	5 min	LOC_Os01g24420	5 min
LOC_Os03g45779	5 min	LOC_Os02g56520	5 min	LOC_Os05g51470	5 min	LOC_Os06g16060	5 min
LOC_Os08g26720	5 min	LOC_Os06g38590	5 min	LOC_Os10g36370	5 min	LOC_Os05g33900	5 min
LOC_Os01g32770	5 min	LOC_Os02g48800	5 min	LOC_Os11g04350	5 min	LOC_Os06g34730	5 min
LOC_Os02g03570	5 min	LOC_Os03g07400	5 min	LOC_Os12g29400	5 min	LOC_Os06g04090	5 min
LOC_Os04g11195	5 min	LOC_Os02g21350	5 min	LOC_Os02g40710	5 min	LOC_Os07g06600	5 min
LOC_Os03g03140	5 min	LOC_Os07g39090	5 min	LOC_Os01g40110	5 min	LOC_Os07g35540	5 min
LOC_Os01g05080	5 min	LOC_Os03g18630	5 min	LOC_Os06g09660	5 min	LOC_Os06g16160	5 min
LOC_Os06g40430	5 min	LOC_Os05g43040	5 min	LOC_Os02g35770	5 min	LOC_Os10g41190	5 min
LOC_Os03g17040	5 min	LOC_Os02g55550	5 min	LOC_Os03g09940	5 min	LOC_Os07g33350	5 min
LOC_Os01g64120	5 min	LOC_Os04g03980	5 min	LOC_Os01g72780	5 min	LOC_Os09g23820	5 min
LOC_Os11g41410	5 min	LOC_Os07g01740	5 min	LOC_Os03g31750	5 min	LOC_Os09g23894	5 min
LOC_Os02g39080	5 min	LOC_Os04g45520	5 min	LOC_Os03g03450	5 min	LOC_Os06g47850	5 min
LOC_Os07g38230	5 min	LOC_Os09g29130	5 min	LOC_Os04g09530	5 min	LOC_Os09g33650	5 min
LOC_Os10g28510	5 min	LOC_Os11g05740	5 min	LOC_Os11g47150	5 min	LOC_Os04g59440	5 min
LOC_Os03g24160	5 min	LOC_Os02g36840	5 min	LOC_Os04g40300	5 min	LOC_Os03g13300	5 min
LOC_Os01g47750	5 min	LOC_Os06g17900	5 min	LOC_Os09g31514	5 min	LOC_Os03g27760	5 min
LOC_Os12g12934	5 min	LOC_Os04g40410	5 min	LOC_Os01g52750	5 min	LOC_Os12g05260	5 min
LOC_Os04g51454	5 min	LOC_Os05g37530	5 min	LOC_Os03g20120	5 min	LOC_Os02g31160	5 min
LOC_Os05g51240	5 min	LOC_Os12g05980	5 min	LOC_Os01g72330	5 min	LOC_Os10g39770	5 min
LOC_Os01g20204	5 min	LOC_Os01g63310	5 min	LOC_Os03g13840	5 min	LOC_Os03g57980	5 min
LOC_Os02g39100	5 min	LOC_Os01g12130	5 min	LOC_Os12g29950	5 min	LOC_Os07g23550	5 min
LOC_Os06g16030	5 min	LOC_Os08g40630	5 min	LOC_Os04g31924	5 min	LOC_Os03g61690	5 min
LOC_Os06g28194	5 min	LOC_Os03g01870	5 min	LOC_Os01g27230	5 min	LOC_Os09g23780	5 min
LOC_Os03g10050	5 min	LOC_Os07g04420	5 min	LOC_Os01g46720	5 min	LOC_Os01g02139	5 min
LOC_Os06g43080	5 min	LOC_Os07g02580	5 min	LOC_Os06g48010	5 min	LOC_Os02g36070	5 min
LOC_Os07g38790	5 min	LOC_Os07g39860	5 min	LOC_Os08g32880	5 min	LOC_Os06g46120	5 min
LOC_Os01g43350	5 min	LOC_Os02g45380	5 min	LOC_Os12g01530	5 min	LOC_Os07g49360	5 min
LOC_Os10g35436	5 min	LOC_Os02g37320	5 min	LOC_Os01g08780	5 min	LOC_Os05g38250	5 min
LOC_Os12g07030	5 min	LOC_Os09g35030	5 min	LOC_Os01g34080	5 min	LOC_Os08g05770	5 min
LOC_Os03g08920	5 min	LOC_Os04g30070	5 min	LOC_Os05g02520	5 min	LOC_Os04g03870	5 min
LOC_Os04g02850	5 min	LOC_Os11g35200	5 min	LOC_Os05g04530	5 min	LOC_Os04g58070	5 min
LOC_Os05g50850	5 min	LOC_Os10g26950	5 min	LOC_Os05g45900	5 min	LOC_Os02g39910	5 min
LOC_Os12g02030	5 min	LOC_Os01g38580	5 min	LOC_Os02g35100	5 min	LOC_Os07g27780	5 min
LOC_Os10g42750	5 min	LOC_Os01g57690	5 min	LOC_Os03g02874	5 min	LOC_Os07g41160	5 min
LOC_Os01g12920	5 min	LOC_Os01g02290	5 min	LOC_Os03g48060	5 min	LOC_Os08g07390	5 min
LOC_Os08g38990	5 min	LOC_Os04g50700	5 min	LOC_Os09g25560	5 min	LOC_Os06g45100	5 min
LOC_Os02g05000	5 min	LOC_Os09g30250	5 min	LOC_Os01g61940	5 min	LOC_Os02g15540	5 min
LOC_Os02g43970	5 min	LOC_Os06g30030	5 min	LOC_Os01g04630	5 min	LOC_Os03g16334	5 min
LOC_Os06g07190	5 min	LOC_Os01g50070	5 min	LOC_Os05g01240	5 min	LOC_Os06g45090	5 min
LOC_Os10g08474	5 min	LOC_Os12g26860	5 min	LOC_Os08g09210	5 min	LOC_Os04g49230	5 min
LOC_Os07g31310	5 min	LOC_Os02g33705	5 min	LOC_Os08g38460	5 min	LOC_Os05g38040	5 min
LOC_Os10g28570	5 min	LOC_Os03g55550	5 min	LOC_Os02g10540	5 min	LOC_Os03g01880	5 min
LOC_Os09g26670	5 min	LOC_Os04g52290	5 min	LOC_Os08g24750	5 min	LOC_Os08g02180	5 min
LOC_Os01g58780	5 min	LOC_Os07g06900	5 min	LOC_Os03g18130	5 min	LOC_Os04g56030	5 min
LOC_Os01g02370	5 min	LOC_Os08g36490	5 min	LOC_Os02g54730	5 min	LOC_Os04g49370	5 min
LOC_Os10g17510	5 min	LOC_Os02g53000	5 min	LOC_Os01g50760	5 min	LOC_Os03g52880	5 min
LOC_Os02g24210	5 min	LOC_Os03g10300	5 min	LOC_Os11g44800	5 min	LOC_Os04g57739	5 min
LOC_Os01g37460	5 min	LOC_Os02g30190	5 min	LOC_Os01g71860	5 min	LOC_Os06g09560	5 min
LOC_Os04g56610	5 min	LOC_Os01g53570	5 min	LOC_Os05g49940	5 min	LOC_Os01g07120	5 min
LOC_Os01g21144	5 min	LOC_Os07g47370	5 min	LOC_Os01g25990	5 min	LOC_Os04g31120	5 min
LOC_Os02g03710	5 min	LOC_Os12g07550	5 min	LOC_Os05g10650	5 min	LOC_Os04g55260	5 min
LOC_Os07g45330	5 min	LOC_Os04g47450	5 min	LOC_Os06g14420	5 min	LOC_Os01g12920	5 min
LOC_Os05g01730	5 min	LOC_Os01g05620	5 min	LOC_Os07g42970	5 min	LOC_Os06g24190	5 min
LOC_Os09g25784	5 min	LOC_Os10g10300	5 min	LOC_Os02g45310	5 min	LOC_Os06g39330	5 min
LOC_Os09g30180	5 min	LOC_Os10g23900	5 min	LOC_Os06g50100	5 min	LOC_Os01g01740	5 min
LOC_Os05g47810	5 min	LOC_Os11g12420	5 min	LOC_Os06g44150	5 min	LOC_Os02g50930	5 min
LOC_Os09g14660	5 min	LOC_Os01g48290	5 min	LOC_Os11g01620	5 min	LOC_Os12g08730	5 min
LOC_Os04g34590	5 min	LOC_Os08g09060	5 min	LOC_Os03g06000	5 min	LOC_Os02g45320	5 min
LOC_Os06g40760	5 min	LOC_Os06g32900	5 min	LOC_Os03g12530	5 min	LOC_Os05g06340	5 min
LOC_Os03g37780	5 min	LOC_Os03g10460	5 min	LOC_Os05g11560	5 min	LOC_Os08g36450	5 min
LOC_Os05g28740	5 min	LOC_Os03g13140	5 min	LOC_Os08g01420	5 min	LOC_Os02g51840	5 min
LOC_Os08g26220	5 min	LOC_Os04g12580	5 min	LOC_Os03g08940	5 min	LOC_Os06g12320	5 min
LOC_Os07g07900	5 min	LOC_Os12g33600	5 min	LOC_Os05g45880	5 min	LOC_Os04g54820	5 min
LOC_Os08g30370	5 min	LOC_Os01g04690	5 min	LOC_Os04g45900	5 min	LOC_Os02g13020	5 min
LOC_Os01g27230	5 min	LOC_Os01g49024	5 min	LOC_Os06g30440	5 min	LOC_Os05g02400	5 min
LOC_Os03g01520	5 min	LOC_Os01g50970	5 min	LOC_Os07g05420	5 min	LOC_Os06g08620	5 min
LOC_Os01g03680	5 min	LOC_Os02g14970	5 min	LOC_Os05g29150	5 min	LOC_Os06g34020	5 min
LOC_Os05g37660	5 min	LOC_Os10g34020	5 min	LOC_Os01g09280	5 min	LOC_Os09g28520	5 min
LOC_Os01g27200	5 min	LOC_Os04g48350	5 min	LOC_Os01g57630	5 min	LOC_Os05g19974	5 min
LOC_Os02g32550	5 min	LOC_Os03g25460	5 min	LOC_Os03g40194	5 min	LOC_Os01g54670	5 min
LOC_Os10g38880	5 min	LOC_Os01g65630	5 min	LOC_Os08g35939	5 min	LOC_Os03g07160	5 min
LOC_Os11g36160	5 min	LOC_Os10g10290	5 min	LOC_Os07g44780	5 min	LOC_Os07g23640	5 min
LOC_Os03g50960	5 min	LOC_Os12g14520	5 min	LOC_Os09g27010	5 min	LOC_Os11g25780	5 min
LOC_Os05g44300	5 min	LOC_Os01g32090	5 min	LOC_Os06g12030	5 min	LOC_Os03g53300	5 min
LOC_Os11g14400	5 min	LOC_Os05g05460	5 min	LOC_Os08g02030	5 min	LOC_Os03g08840	5 min
LOC_Os04g46170	5 min	LOC_Os10g28580	5 min	LOC_Os04g07110	5 min	LOC_Os08g35160	5 min
LOC_Os05g35470	5 min	LOC_Os01g55560	5 min	LOC_Os06g10930	5 min	LOC_Os01g70590	5 min
LOC_Os12g05600	5 min	LOC_Os06g03890	5 min	LOC_Os06g49640	5 min	LOC_Os02g49650	5 min
LOC_Os01g47190	5 min	LOC_Os12g35340	5 min	LOC_Os02g37800	5 min	LOC_Os05g44916	5 min
LOC_Os01g50400	5 min	LOC_Os01g57700	5 min	LOC_Os02g15120	5 min	LOC_Os07g40300	5 min
LOC_Os02g15290	5 min	LOC_Os02g46370	5 min	LOC_Os06g04230	5 min	LOC_Os01g18280	5 min
LOC_Os02g50020	5 min	LOC_Os10g43020	5 min	LOC_Os06g08250	5 min	LOC_Os07g06644	5 min
LOC_Os05g42080	5 min	LOC_Os02g33240	5 min	LOC_Os05g18524	5 min	LOC_Os03g20900	5 min
LOC_Os11g31060	5 min	LOC_Os04g44230	5 min	LOC_Os11g35450	5 min	LOC_Os03g55890	5 min
LOC_Os01g50910	5 min	LOC_Os06g09420	5 min	LOC_Os05g10620	5 min	LOC_Os04g42520	5 min
LOC_Os01g53160	5 min	LOC_Os02g56070	5 min	LOC_Os12g03420	5 min	LOC_Os04g57180	5 min
LOC_Os02g25020	5 min	LOC_Os03g12520	5 min	LOC_Os04g56790	5 min	LOC_Os10g41230	5 min
LOC_Os07g06460	5 min	LOC_Os08g38100	5 min	LOC_Os05g50380	5 min	LOC_Os12g36060	5 min
LOC_Os04g47130	5 min	LOC_Os12g19285	5 min	LOC_Os02g37300	5 min	LOC_Os02g57790	5 min
LOC_Os02g03670	5 min	LOC_Os02g44840	5 min	LOC_Os01g71080	5 min	LOC_Os07g12570	5 min
LOC_Os03g05910	5 min	LOC_Os06g36910	5 min	LOC_Os03g60880	5 min	LOC_Os07g41580	5 min
LOC_Os04g47720	5 min	LOC_Os07g22730	5 min	LOC_Os07g22930	5 min	LOC_Os07g40974	5 min
LOC_Os11g29780	5 min	LOC_Os07g22960	5 min	LOC_Os01g64360	5 min	LOC_Os04g52800	5 min
LOC_Os02g57350	5 min	LOC_Os12g23590	5 min	LOC_Os07g02460	5 min	LOC_Os10g33810	5 min
LOC_Os04g55680	5 min	LOC_Os02g51340	5 min	LOC_Os07g42700	5 min	LOC_Os09g29820	5 min
LOC_Os04g57180	5 min	LOC_Os04g48870	5 min	LOC_Os08g14600	5 min	LOC_Os10g26720	5 min
LOC_Os01g21240	5 min	LOC_Os04g56000	5 min	LOC_Os01g01660	5 min	LOC_Os01g20830	5 min
LOC_Os01g53220	5 min	LOC_Os07g33540	5 min	LOC_Os02g36440	5 min	LOC_Os07g37420	5 min
LOC_Os11g05980	5 min	LOC_Os10g42999	5 min	LOC_Os04g40720	5 min	LOC_Os09g04384	5 min
LOC_Os10g27180	5 min	LOC_Os02g45160	5 min	LOC_Os03g19780	5 min	LOC_Os05g03490	5 min
LOC_Os04g54240	5 min	LOC_Os04g34910	5 min	LOC_Os07g44800	5 min	LOC_Os01g57690	5 min
LOC_Os04g55700	5 min	LOC_Os10g36660	5 min	LOC_Os05g05620	5 min	LOC_Os01g02890	5 min
LOC_Os05g13860	5 min	LOC_Os01g09340	5 min	LOC_Os05g33644	5 min	LOC_Os01g12440	5 min
LOC_Os01g20160	5 min	LOC_Os06g48050	5 min	LOC_Os09g36220	5 min	LOC_Os02g46100	5 min
LOC_Os02g46730	5 min	LOC_Os07g07440	5 min	LOC_Os03g17730	5 min	LOC_Os07g07320	5 min
LOC_Os04g30180	5 min	LOC_Os10g04380	5 min	LOC_Os12g16210	5 min	LOC_Os04g04060	5 min
LOC_Os01g62660	5 min	LOC_Os02g53840	5 min	LOC_Os11g36740	5 min	LOC_Os10g19910	5 min
LOC_Os03g22060	5 min	LOC_Os03g10040	5 min	LOC_Os05g51620	5 min	LOC_Os01g55280	5 min
LOC_Os12g09720	5 min	LOC_Os07g02690	5 min	LOC_Os11g38050	5 min	LOC_Os02g15560	5 min
LOC_Os06g08710	5 min	LOC_Os09g14870	5 min	LOC_Os02g11070	5 min	LOC_Os04g52300	5 min
LOC_Os07g05370	5 min	LOC_Os04g09620	5 min	LOC_Os07g03790	5 min	LOC_Os05g26820	5 min
LOC_Os12g03094	5 min	LOC_Os06g34360	5 min	LOC_Os02g09810	5 min	LOC_Os07g43530	5 min
LOC_Os06g48560	5 min	LOC_Os08g21690	5 min	LOC_Os10g28370	5 min	LOC_Os01g25440	5 min
LOC_Os03g19920	5 min	LOC_Os09g33720	5 min	LOC_Os02g05980	5 min	LOC_Os05g08770	5 min
LOC_Os09g15370	5 min	LOC_Os04g16260	5 min	LOC_Os04g44500	5 min	LOC_Os05g50160	5 min
LOC_Os10g39640	5 min	LOC_Os09g37690	5 min	LOC_Os05g37800	5 min	LOC_Os07g35340	5 min
LOC_Os04g11524	5 min	LOC_Os01g13450	5 min	LOC_Os05g44900	5 min	LOC_Os11g24180	5 min
LOC_Os05g41820	5 min	LOC_Os01g43550	5 min	LOC_Os01g52740	5 min	LOC_Os11g39190	5 min
LOC_Os08g37595	5 min	LOC_Os02g49970	5 min	LOC_Os05g42200	5 min	LOC_Os12g26510	5 min
LOC_Os09g12300	5 min	LOC_Os04g47740	5 min	LOC_Os11g01530	5 min	LOC_Os01g70580	5 min
LOC_Os12g30620	5 min	LOC_Os06g46250	5 min	LOC_Os11g10290	5 min	LOC_Os02g34970	5 min
LOC_Os01g48950	5 min	LOC_Os07g33988	5 min	LOC_Os08g38400	5 min	LOC_Os02g35150	5 min
LOC_Os06g12539	5 min	LOC_Os01g08000	5 min	LOC_Os11g04830	5 min	LOC_Os09g32944	5 min
LOC_Os08g32920	5 min	LOC_Os01g43500	5 min	LOC_Os02g51070	5 min	LOC_Os03g21710	5 min
LOC_Os01g45090	5 min	LOC_Os02g09120	5 min	LOC_Os07g42160	5 min	LOC_Os04g49250	5 min
LOC_Os05g03210	5 min	LOC_Os05g17010	5 min	LOC_Os09g34230	5 min	LOC_Os04g54830	5 min
LOC_Os07g06700	5 min	LOC_Os05g43350	5 min	LOC_Os12g06560	5 min	LOC_Os04g12140	5 min
LOC_Os07g12900	5 min	LOC_Os07g28160	5 min	LOC_Os03g19570	5 min	LOC_Os06g22330	5 min
LOC_Os02g51170	5 min	LOC_Os09g27330	5 min	LOC_Os03g28140	5 min	LOC_Os03g58410	5 min
LOC_Os04g07890	5 min	LOC_Os10g36610	5 min	LOC_Os06g48720	5 min	LOC_Os05g28730	5 min
LOC_Os07g34598	5 min	LOC_Os10g42850	5 min	LOC_Os03g55380	5 min	LOC_Os10g34230	5 min
LOC_Os06g45470	5 min	LOC_Os02g41610	5 min	LOC_Os05g04640	5 min	LOC_Os03g51610	5 min
LOC_Os07g40660	5 min	LOC_Os03g16900	5 min	LOC_Os09g33960	5 min	LOC_Os12g25200	5 min
LOC_Os09g11480	5 min	LOC_Os04g13580	5 min	LOC_Os11g29490	5 min	LOC_Os05g11510	5 min
LOC_Os01g11220	5 min	LOC_Os04g15630	5 min	LOC_Os02g41460	5 min	LOC_Os04g50100	5 min
LOC_Os07g29940	5 min	LOC_Os04g30980	5 min	LOC_Os02g45780	5 min	LOC_Os07g02440	5 min
LOC_Os10g32840	5 min	LOC_Os04g44220	5 min	LOC_Os05g03440	5 min	LOC_Os10g09684	5 min
LOC_Os04g29090	5 min	LOC_Os01g06560	5 min	LOC_Os01g06520	5 min	LOC_Os03g29184	5 min
LOC_Os05g29790	5 min	LOC_Os01g70870	5 min	LOC_Os02g52180	5 min	LOC_Os09g20024	5 min
LOC_Os07g11330	5 min	LOC_Os03g34260	5 min	LOC_Os03g51010	5 min	LOC_Os01g66890	5 min
LOC_Os05g39120	5 min	LOC_Os06g06970	5 min	LOC_Os09g06740	5 min	LOC_Os02g44820	5 min
LOC_Os07g07450	5 min	LOC_Os09g06770	5 min	LOC_Os01g50410	5 min	LOC_Os05g13810	5 min
LOC_Os08g20410	5 min	LOC_Os09g12310	5 min	LOC_Os04g49970	5 min	LOC_Os04g56400	5 min
LOC_Os02g49510	5 min	LOC_Os09g35020	5 min	LOC_Os04g43390	5 min	LOC_Os01g37490	5 min
LOC_Os02g57980	5 min	LOC_Os11g47269	5 min	LOC_Os06g50920	5 min	LOC_Os04g39350	5 min
LOC_Os09g08120	5 min	LOC_Os01g71940	5 min	LOC_Os02g51390	5 min	LOC_Os05g27110	5 min
LOC_Os09g36010	5 min	LOC_Os02g52730	5 min	LOC_Os03g58420	5 min	LOC_Os12g26690	5 min
LOC_Os04g41450	5 min	LOC_Os04g19790	5 min	LOC_Os04g46930	5 min	LOC_Os01g72370	5 min
LOC_Os03g36530	5 min	LOC_Os04g45330	5 min	LOC_Os01g25760	5 min	LOC_Os05g08390	5 min
LOC_Os07g22770	5 min	LOC_Os04g51640	5 min	LOC_Os01g67820	5 min	LOC_Os05g32460	5 min
LOC_Os08g37890	5 min	LOC_Os06g42170	5 min	LOC_Os04g49460	5 min	LOC_Os01g37850	5 min
LOC_Os02g43770	5 min	LOC_Os07g31290	5 min	LOC_Os11g03550	5 min	LOC_Os04g40140	5 min
LOC_Os03g57260	5 min	LOC_Os08g42780	5 min	LOC_Os12g03822	5 min	LOC_Os01g36130	5 min
LOC_Os04g49130	5 min	LOC_Os01g58410	5 min	LOC_Os01g63620	5 min	LOC_Os02g19770	5 min
LOC_Os06g08680	5 min	LOC_Os02g21370	5 min	LOC_Os01g68680	5 min	LOC_Os06g04080	5 min
LOC_Os07g47380	5 min	LOC_Os02g38230	5 min	LOC_Os05g29880	5 min	LOC_Os06g08090	5 min
LOC_Os11g01550	5 min	LOC_Os11g18100	5 min	LOC_Os11g42510	5 min	LOC_Os06g14450	5 min
LOC_Os03g52420	5 min	LOC_Os01g46860	5 min	LOC_Os02g37290	5 min	LOC_Os10g35644	5 min
LOC_Os05g35430	5 min	LOC_Os01g62600	5 min	LOC_Os04g43200	5 min	LOC_Os03g11840	5 min
LOC_Os10g38189	5 min	LOC_Os02g50090	5 min	LOC_Os08g30820	5 min	LOC_Os03g17250	5 min
LOC_Os01g12490	5 min	LOC_Os05g39310	5 min	LOC_Os12g08850	5 min	LOC_Os03g44380	5 min
LOC_Os01g12930	5 min	LOC_Os08g08250	5 min	LOC_Os05g46340	5 min	LOC_Os04g17680	5 min
LOC_Os06g21460	5 min	LOC_Os09g20400	5 min	LOC_Os01g03630	5 min	LOC_Os05g04570	5 min
LOC_Os08g08960	5 min	LOC_Os11g29800	5 min	LOC_Os05g12481	5 min	LOC_Os01g61070	5 min
LOC_Os09g32000	5 min	LOC_Os01g38090	5 min	LOC_Os05g33680	5 min	LOC_Os12g12560	5 min
LOC_Os12g05060	5 min	LOC_Os02g06440	5 min	LOC_Os05g33960	5 min	LOC_Os03g17220	5 min
LOC_Os03g02762	5 min	LOC_Os02g17440	5 min	LOC_Os06g51330	5 min	LOC_Os03g22410	5 min
LOC_Os03g55770	5 min	LOC_Os04g07590	5 min	LOC_Os12g44090	5 min	LOC_Os06g35050	5 min
LOC_Os04g49500	5 min	LOC_Os04g21130	5 min	LOC_Os10g40640	5 min	LOC_Os04g48950	5 min
LOC_Os10g26150	5 min	LOC_Os05g30480	5 min	LOC_Os04g43310	5 min	LOC_Os07g33440	5 min
LOC_Os10g33640	5 min	LOC_Os07g41240	5 min	LOC_Os03g49220	5 min	LOC_Os08g43230	5 min
LOC_Os11g06770	5 min	LOC_Os07g43250	5 min	LOC_Os07g03870	5 min	LOC_Os01g60020	5 min
LOC_Os01g09665	5 min	LOC_Os08g43080	5 min	LOC_Os11g45980	5 min	LOC_Os01g63990	5 min
LOC_Os04g20070	5 min	LOC_Os07g39350	10 min	LOC_Os04g05070	5 min	LOC_Os04g38910	5 min
LOC_Os06g33100	5 min	LOC_Os03g16860	10 min	LOC_Os09g15370	5 min	LOC_Os01g06500	5 min
LOC_Os06g38350	5 min	LOC_Os08g39140	10 min	LOC_Os06g06440	5 min	LOC_Os03g26210	5 min
LOC_Os03g10310	5 min	LOC_Os03g40270	10 min	LOC_Os05g10370	5 min	LOC_Os04g45520	5 min
LOC_Os03g58420	5 min	LOC_Os01g48960	10 min	LOC_Os06g03500	5 min	LOC_Os05g38130	5 min
LOC_Os06g05355	5 min	LOC_Os06g09450	10 min	LOC_Os05g31620	5 min	LOC_Os12g02720	5 min
LOC_Os06g36450	5 min	LOC_Os02g48900	10 min	LOC_Os10g01540	5 min	LOC_Os01g34060	5 min
LOC_Os08g36410	5 min	LOC_Os05g13940	10 min	LOC_Os04g53496	5 min	LOC_Os01g40480	5 min
LOC_Os12g10220	5 min	LOC_Os03g07570	10 min	LOC_Os01g68650	5 min	LOC_Os03g48170	5 min
LOC_Os01g71720	5 min	LOC_Os02g51350	10 min	LOC_Os04g24220	5 min	LOC_Os03g62240	5 min
LOC_Os09g37180	5 min	LOC_Os02g52210	10 min	LOC_Os06g02120	5 min	LOC_Os10g41250	5 min
LOC_Os11g08020	5 min	LOC_Os02g08440	10 min	LOC_Os05g36270	5 min	LOC_Os01g03690	5 min
LOC_Os12g04100	5 min	LOC_Os05g03860	10 min	LOC_Os06g39230	5 min	LOC_Os01g53990	5 min
LOC_Os01g28980	5 min	LOC_Os04g41960	10 min	LOC_Os03g44020	5 min	LOC_Os04g56990	5 min
LOC_Os06g12800	5 min	LOC_Os11g10100	10 min	LOC_Os10g33170	5 min	LOC_Os07g09800	5 min
LOC_Os06g44260	5 min	LOC_Os04g59330	10 min	LOC_Os02g40330	5 min	LOC_Os12g32470	5 min
LOC_Os07g02520	5 min	LOC_Os01g72080	10 min	LOC_Os03g23900	5 min	LOC_Os04g52780	5 min
LOC_Os01g14640	5 min	LOC_Os02g56250	10 min	LOC_Os04g45720	5 min	LOC_Os05g40070	5 min
LOC_Os01g49430	5 min	LOC_Os10g25290	10 min	LOC_Os11g04550	5 min	LOC_Os09g32870	5 min
LOC_Os02g20960	5 min	LOC_Os09g16510	10 min	LOC_Os03g46470	5 min	LOC_Os04g47930	5 min
LOC_Os11g07880	5 min	LOC_Os05g51690	10 min	LOC_Os06g17260	5 min	LOC_Os07g25700	5 min
LOC_Os01g60730	5 min	LOC_Os11g04409	10 min	LOC_Os09g37240	5 min	LOC_Os11g47944	5 min
LOC_Os02g51510	5 min	LOC_Os01g65780	10 min	LOC_Os11g04860	5 min	LOC_Os01g41710	5 min
LOC_Os04g23760	5 min	LOC_Os03g18030	10 min	LOC_Os01g12180	5 min	LOC_Os03g60260	5 min
LOC_Os06g08900	5 min	LOC_Os03g56250	10 min	LOC_Os11g19864	5 min	LOC_Os05g40170	5 min
LOC_Os07g39210	5 min	LOC_Os10g42690	10 min	LOC_Os11g43420	5 min	LOC_Os07g42324	5 min
LOC_Os10g34300	5 min	LOC_Os01g61080	10 min	LOC_Os06g05990	5 min	LOC_Os07g45260	5 min
LOC_Os11g29110	5 min	LOC_Os04g35410	10 min	LOC_Os10g04020	5 min	LOC_Os09g20390	5 min
LOC_Os01g03300	5 min	LOC_Os08g39370	10 min	LOC_Os01g70525	5 min	LOC_Os12g15400	5 min
LOC_Os03g09980	5 min	LOC_Os12g04204	10 min	LOC_Os04g25570	5 min	LOC_Os07g10139	5 min
LOC_Os03g46930	5 min	LOC_Os01g51890	10 min	LOC_Os04g27070	5 min	LOC_Os07g15460	5 min
LOC_Os04g32320	5 min	LOC_Os05g03190	10 min	LOC_Os11g02300	5 min	LOC_Os01g58500	5 min
LOC_Os07g22940	5 min	LOC_Os02g06910	10 min	LOC_Os03g09980	5 min	LOC_Os07g33320	5 min
LOC_Os10g01830	5 min	LOC_Os03g53230	10 min	LOC_Os03g15110	5 min	LOC_Os07g38290	5 min
LOC_Os01g50820	5 min	LOC_Os01g72610	10 min	LOC_Os05g45480	5 min	LOC_Os08g10630	5 min
LOC_Os03g20480	5 min	LOC_Os06g36560	10 min	LOC_Os10g28030	5 min	LOC_Os09g31031	5 min
LOC_Os04g52725	5 min	LOC_Os04g41570	10 min	LOC_Os11g07580	5 min	LOC_Os09g36940	5 min
LOC_Os05g28120	5 min	LOC_Os03g08330	10 min	LOC_Os01g02600	5 min	LOC_Os03g15680	5 min
LOC_Os06g01070	5 min	LOC_Os01g06876	10 min	LOC_Os01g28600	5 min	LOC_Os06g43030	5 min
LOC_Os01g54515	5 min	LOC_Os02g03410	10 min	LOC_Os01g65660	5 min	LOC_Os07g07646	5 min
LOC_Os01g63500	5 min	LOC_Os05g34980	10 min	LOC_Os03g05460	5 min	LOC_Os02g58150	5 min
LOC_Os05g07626	5 min	LOC_Os02g45170	10 min	LOC_Os06g35560	5 min	LOC_Os11g04360	5 min
LOC_Os08g37570	5 min	LOC_Os03g45920	10 min	LOC_Os04g40340	5 min	LOC_Os02g05830	5 min
LOC_Os09g31190	5 min	LOC_Os03g52910	10 min	LOC_Os01g54420	5 min	LOC_Os03g17600	5 min
LOC_Os10g36620	5 min	LOC_Os05g44210	10 min	LOC_Os02g12654	5 min	LOC_Os04g23440	5 min
LOC_Os12g34220	5 min	LOC_Os03g10110	10 min	LOC_Os03g20100	5 min	LOC_Os03g01550	5 min
LOC_Os01g66630	5 min	LOC_Os08g28710	10 min	LOC_Os08g14070	5 min	LOC_Os02g49660	5 min
LOC_Os02g52620	5 min	LOC_Os11g36340	10 min	LOC_Os02g12350	5 min	LOC_Os12g05980	5 min
LOC_Os02g58350	5 min	LOC_Os02g47470	10 min	LOC_Os02g47840	5 min	LOC_Os03g47940	5 min
LOC_Os03g08030	5 min	LOC_Os02g54600	10 min	LOC_Os05g05610	5 min	LOC_Os01g64540	5 min
LOC_Os03g21310	5 min	LOC_Os09g35630	10 min	LOC_Os06g01590	5 min	LOC_Os06g50830	5 min
LOC_Os03g31430	5 min	LOC_Os03g17100	10 min	LOC_Os06g05410	5 min	LOC_Os07g37454	5 min
LOC_Os03g33090	5 min	LOC_Os01g06882	10 min	LOC_Os06g18880	5 min	LOC_Os09g23550	5 min
LOC_Os04g03370	5 min	LOC_Os04g32110	10 min	LOC_Os06g35550	5 min	LOC_Os11g02020	5 min
LOC_Os07g23470	5 min	LOC_Os05g43240	10 min	LOC_Os06g45340	5 min	LOC_Os02g37070	5 min
LOC_Os03g41064	5 min	LOC_Os05g02310	10 min	LOC_Os06g48050	5 min	LOC_Os02g39080	5 min
LOC_Os04g33330	5 min	LOC_Os03g16070	10 min	LOC_Os06g48810	5 min	LOC_Os10g36260	5 min
LOC_Os06g39080	5 min	LOC_Os02g02120	10 min	LOC_Os11g20160	5 min	LOC_Os03g06250	5 min
LOC_Os07g29950	5 min	LOC_Os06g05930	10 min	LOC_Os12g42910	5 min	LOC_Os03g55430	5 min
LOC_Os09g03380	5 min	LOC_Os04g52370	10 min	LOC_Os01g04330	5 min	LOC_Os02g57060	5 min
LOC_Os01g22710	5 min	LOC_Os03g18600	10 min	LOC_Os07g41080	5 min	LOC_Os06g34070	5 min
LOC_Os02g06250	5 min	LOC_Os03g13300	10 min	LOC_Os08g34800	5 min	LOC_Os10g11889	5 min
LOC_Os03g13310	5 min	LOC_Os01g28790	10 min	LOC_Os01g09220	5 min	LOC_Os02g33290	5 min
LOC_Os03g41070	5 min	LOC_Os12g28100	10 min	LOC_Os03g32420	5 min	LOC_Os06g17410	5 min
LOC_Os03g46420	5 min	LOC_Os04g49690	10 min	LOC_Os04g56680	5 min	LOC_Os01g16170	5 min
LOC_Os03g51450	5 min	LOC_Os06g10210	10 min	LOC_Os09g12290	5 min	LOC_Os11g01040	5 min
LOC_Os06g42180	5 min	LOC_Os07g48280	10 min	LOC_Os11g40830	5 min	LOC_Os01g41200	5 min
LOC_Os07g07210	5 min	LOC_Os02g43790	10 min	LOC_Os03g43810	5 min	LOC_Os01g67040	5 min
LOC_Os07g45510	5 min	LOC_Os05g30950	10 min	LOC_Os01g62010	5 min	LOC_Os04g23040	5 min
LOC_Os07g46315	5 min	LOC_Os11g12240	10 min	LOC_Os04g39460	5 min	LOC_Os01g59050	5 min
LOC_Os08g40540	5 min	LOC_Os01g09220	10 min	LOC_Os05g49630	5 min	LOC_Os03g02280	5 min
LOC_Os09g10340	5 min	LOC_Os06g48180	10 min	LOC_Os11g44970	5 min	LOC_Os08g01240	5 min
LOC_Os12g32390	5 min	LOC_Os01g64310	10 min	LOC_Os05g26940	5 min	LOC_Os01g69960	5 min
LOC_Os03g09030	5 min	LOC_Os12g05440	10 min	LOC_Os09g15365	5 min	LOC_Os02g04170	5 min
LOC_Os04g51290	5 min	LOC_Os01g64440	10 min	LOC_Os09g32988	5 min	LOC_Os03g59670	5 min
LOC_Os05g47540	5 min	LOC_Os08g10510	10 min	LOC_Os10g40120	5 min	LOC_Os05g49620	5 min
LOC_Os11g26720	5 min	LOC_Os02g06930	10 min	LOC_Os08g20730	5 min	LOC_Os06g08060	5 min
LOC_Os04g43210	5 min	LOC_Os02g43870	10 min	LOC_Os08g43654	5 min	LOC_Os06g16170	5 min
LOC_Os08g26690	5 min	LOC_Os04g43910	10 min	LOC_Os12g03530	5 min	LOC_Os04g48810	5 min
LOC_Os10g26510	5 min	LOC_Os07g05420	10 min	LOC_Os05g46760	5 min	LOC_Os08g34010	5 min
LOC_Os01g04560	5 min	LOC_Os06g46950	10 min	LOC_Os12g31860	5 min	LOC_Os02g51910	5 min
LOC_Os01g52180	5 min	LOC_Os03g16824	10 min	LOC_Os02g02780	5 min	LOC_Os08g28700	5 min
LOC_Os03g12815	5 min	LOC_Os07g09670	10 min	LOC_Os06g39650	5 min	LOC_Os03g61490	5 min
LOC_Os03g51990	5 min	LOC_Os11g05380	10 min	LOC_Os07g39360	5 min	LOC_Os06g42660	5 min
LOC_Os04g54900	5 min	LOC_Os02g33680	10 min	LOC_Os08g10300	5 min	LOC_Os07g39320	5 min
LOC_Os05g13620	5 min	LOC_Os03g15080	10 min	LOC_Os10g40130	5 min	LOC_Os12g11550	5 min
LOC_Os05g32200	5 min	LOC_Os03g02040	10 min	LOC_Os11g25990	5 min	LOC_Os12g16240	5 min
LOC_Os06g47610	5 min	LOC_Os06g12790	10 min	LOC_Os01g74370	5 min	LOC_Os03g14300	5 min
LOC_Os11g30210	5 min	LOC_Os10g04130	10 min	LOC_Os03g01870	5 min	LOC_Os03g51495	5 min
LOC_Os02g22020	5 min	LOC_Os05g50800	10 min	LOC_Os04g09800	5 min	LOC_Os12g42739	5 min
LOC_Os03g13940	5 min	LOC_Os01g36070	10 min	LOC_Os07g38830	5 min	LOC_Os01g02000	5 min
LOC_Os04g28270	5 min	LOC_Os02g14900	10 min	LOC_Os12g02500	5 min	LOC_Os04g49550	5 min
LOC_Os04g32870	5 min	LOC_Os08g16559	10 min	LOC_Os01g50420	5 min	LOC_Os12g10750	5 min
LOC_Os05g20150	5 min	LOC_Os04g48130	10 min	LOC_Os01g55310	5 min	LOC_Os03g42810	5 min
LOC_Os07g44600	5 min	LOC_Os03g08310	10 min	LOC_Os02g44890	5 min	LOC_Os05g50230	5 min
LOC_Os08g34810	5 min	LOC_Os07g43070	10 min	LOC_Os03g11670	5 min	LOC_Os01g47280	5 min
LOC_Os12g20460	5 min	LOC_Os06g36050	10 min	LOC_Os04g02060	5 min	LOC_Os01g48940	5 min
LOC_Os01g25700	5 min	LOC_Os06g13830	10 min	LOC_Os10g27350	5 min	LOC_Os08g36480	5 min
LOC_Os01g41980	5 min	LOC_Os12g29580	10 min	LOC_Os12g06464	5 min	LOC_Os09g20000	5 min
LOC_Os02g26280	5 min	LOC_Os05g40220	10 min	LOC_Os01g05960	5 min	LOC_Os11g02800	5 min
LOC_Os02g33640	5 min	LOC_Os05g32530	10 min	LOC_Os01g12520	5 min	LOC_Os11g12320	5 min
LOC_Os02g37680	5 min	LOC_Os12g32360	10 min	LOC_Os01g14700	5 min	LOC_Os11g46950	5 min
LOC_Os03g11430	5 min	LOC_Os08g30150	10 min	LOC_Os03g03260	5 min	LOC_Os07g35570	5 min
LOC_Os04g45880	5 min	LOC_Os01g27730	10 min	LOC_Os06g49150	5 min	LOC_Os01g74480	5 min
LOC_Os05g20310	5 min	LOC_Os02g52010	10 min	LOC_Os08g14850	5 min	LOC_Os02g08170	5 min
LOC_Os08g01274	5 min	LOC_Os08g07890	10 min	LOC_Os08g19670	5 min	LOC_Os05g45110	5 min
LOC_Os08g36230	5 min	LOC_Os12g01740	10 min	LOC_Os10g21990	5 min	LOC_Os05g51130	5 min
LOC_Os11g44350	5 min	LOC_Os01g50720	10 min	LOC_Os12g13910	5 min	LOC_Os12g32590	5 min
LOC_Os01g18160	5 min	LOC_Os03g11210	10 min	LOC_Os02g39000	5 min	LOC_Os05g04830	5 min
LOC_Os03g22070	5 min	LOC_Os04g38720	10 min	LOC_Os05g43040	5 min	LOC_Os05g35340	5 min
LOC_Os03g24390	5 min	LOC_Os10g42900	10 min	LOC_Os11g44300	5 min	LOC_Os08g38020	5 min
LOC_Os03g29250	5 min	LOC_Os01g61610	10 min	LOC_Os12g16250	5 min	LOC_Os03g58030	5 min
LOC_Os05g01370	5 min	LOC_Os02g41780	10 min	LOC_Os01g08100	5 min	LOC_Os04g02560	5 min
LOC_Os10g31510	5 min	LOC_Os05g33080	10 min	LOC_Os02g03710	5 min	LOC_Os04g48270	5 min
LOC_Os11g47290	5 min	LOC_Os01g19480	10 min	LOC_Os02g28170	5 min	LOC_Os01g01330	5 min
LOC_Os12g09200	5 min	LOC_Os01g07240	10 min	LOC_Os03g06900	5 min	LOC_Os01g68470	5 min
LOC_Os01g56764	5 min	LOC_Os02g52130	10 min	LOC_Os08g05620	5 min	LOC_Os05g39800	5 min
LOC_Os01g65240	5 min	LOC_Os02g17304	10 min	LOC_Os09g12650	5 min	LOC_Os03g05510	5 min
LOC_Os02g26570	5 min	LOC_Os03g52070	10 min	LOC_Os10g05540	5 min	LOC_Os05g18274	5 min
LOC_Os03g02700	5 min	LOC_Os02g17940	10 min	LOC_Os03g52410	5 min	LOC_Os07g28614	5 min
LOC_Os03g21750	5 min	LOC_Os08g42960	10 min	LOC_Os04g19140	5 min	LOC_Os03g20380	5 min
LOC_Os03g45800	5 min	LOC_Os03g60430	10 min	LOC_Os09g28280	5 min	LOC_Os04g54220	5 min
LOC_Os06g11260	5 min	LOC_Os01g19220	10 min	LOC_Os11g11500	5 min	LOC_Os06g23274	5 min
LOC_Os06g25960	5 min	LOC_Os01g60600	10 min	LOC_Os11g32210	5 min	LOC_Os09g25390	5 min
LOC_Os07g43260	5 min	LOC_Os03g63060	10 min	LOC_Os01g44970	5 min	LOC_Os03g52920	5 min
LOC_Os08g07020	5 min	LOC_Os11g04720	10 min	LOC_Os02g08200	5 min	LOC_Os04g01650	5 min
LOC_Os08g40520	5 min	LOC_Os08g26850	10 min	LOC_Os03g19670	5 min	LOC_Os10g16930	5 min
LOC_Os10g37020	5 min	LOC_Os01g51140	10 min	LOC_Os06g35540	5 min	LOC_Os12g04340	5 min
LOC_Os11g19840	5 min	LOC_Os08g42870	10 min	LOC_Os08g14320	5 min	LOC_Os03g60840	5 min
LOC_Os12g16470	5 min	LOC_Os04g51970	10 min	LOC_Os08g14990	5 min	LOC_Os08g41940	5 min
LOC_Os01g27190	5 min	LOC_Os02g43550	10 min	LOC_Os08g41910	5 min	LOC_Os11g13670	5 min
LOC_Os02g52710	5 min	LOC_Os12g41860	10 min	LOC_Os12g31160	5 min	LOC_Os04g53030	5 min
LOC_Os04g44580	5 min	LOC_Os07g37620	10 min	LOC_Os01g21590	5 min	LOC_Os07g13790	5 min
LOC_Os04g50850	5 min	LOC_Os03g58900	10 min	LOC_Os03g19700	5 min	LOC_Os07g48596	5 min
LOC_Os04g51404	5 min	LOC_Os07g39690	10 min	LOC_Os03g38540	5 min	LOC_Os11g29140	5 min
LOC_Os05g32830	5 min	LOC_Os11g26190	10 min	LOC_Os09g09650	5 min	LOC_Os02g12660	5 min
LOC_Os06g20060	5 min	LOC_Os01g46800	10 min	LOC_Os10g04450	5 min	LOC_Os02g41840	5 min
LOC_Os06g36900	5 min	LOC_Os02g07870	10 min	LOC_Os11g07840	5 min	LOC_Os03g62230	5 min
LOC_Os07g38650	5 min	LOC_Os09g24590	10 min	LOC_Os12g03170	5 min	LOC_Os05g32980	5 min
LOC_Os11g08190	5 min	LOC_Os12g04500	10 min	LOC_Os12g37380	5 min	LOC_Os06g47750	5 min
LOC_Os08g33820	10 min	LOC_Os05g37080	10 min	LOC_Os01g43550	5 min	LOC_Os11g07010	5 min
LOC_Os02g51670	10 min	LOC_Os11g36200	10 min	LOC_Os02g41480	5 min	LOC_Os11g47910	5 min
LOC_Os04g18090	10 min	LOC_Os06g44250	10 min	LOC_Os04g48290	5 min	LOC_Os01g02290	5 min
LOC_Os02g10700	10 min	LOC_Os07g41310	10 min	LOC_Os05g44990	5 min	LOC_Os03g06640	5 min
LOC_Os01g08440	10 min	LOC_Os02g50374	10 min	LOC_Os06g10610	5 min	LOC_Os05g48680	5 min
LOC_Os01g18800	10 min	LOC_Os02g17250	10 min	LOC_Os06g21890	5 min	LOC_Os07g35130	5 min
LOC_Os04g20164	10 min	LOC_Os04g28990	10 min	LOC_Os06g50950	5 min	LOC_Os02g53130	5 min
LOC_Os01g15270	10 min	LOC_Os09g32944	10 min	LOC_Os08g41590	5 min	LOC_Os04g51920	5 min
LOC_Os08g39630	10 min	LOC_Os04g14304	10 min	LOC_Os11g03820	5 min	LOC_Os04g52410	5 min
LOC_Os03g64020	10 min	LOC_Os03g13250	10 min	LOC_Os01g47300	5 min	LOC_Os10g02080	5 min
LOC_Os11g06020	10 min	LOC_Os01g66760	10 min	LOC_Os01g58960	5 min	LOC_Os10g32940	5 min
LOC_Os04g33110	10 min	LOC_Os02g26430	10 min	LOC_Os02g42640	5 min	LOC_Os11g14000	5 min
LOC_Os06g24070	10 min	LOC_Os02g10540	10 min	LOC_Os03g08530	5 min	LOC_Os01g56270	5 min
LOC_Os01g17390	10 min	LOC_Os05g12320	10 min	LOC_Os04g20880	5 min	LOC_Os12g26220	5 min
LOC_Os11g08210	10 min	LOC_Os04g20200	10 min	LOC_Os05g35594	5 min	LOC_Os05g31785	5 min
LOC_Os03g13870	10 min	LOC_Os09g37480	10 min	LOC_Os05g44930	5 min	LOC_Os10g34409	5 min
LOC_Os04g45834	10 min	LOC_Os10g02880	10 min	LOC_Os08g31890	5 min	LOC_Os12g43165	5 min
LOC_Os09g25460	10 min	LOC_Os03g64230	10 min	LOC_Os10g02490	5 min	LOC_Os01g09700	5 min
LOC_Os05g31140	10 min	LOC_Os06g16450	10 min	LOC_Os12g40180	5 min	LOC_Os11g46860	5 min
LOC_Os01g37590	10 min	LOC_Os12g09739	10 min	LOC_Os01g06740	5 min	LOC_Os03g04570	5 min
LOC_Os09g20930	10 min	LOC_Os07g41190	10 min	LOC_Os03g03980	5 min	LOC_Os08g05280	5 min
LOC_Os09g36220	10 min	LOC_Os05g44630	10 min	LOC_Os03g25370	5 min	LOC_Os08g10100	5 min
LOC_Os03g19720	10 min	LOC_Os09g20000	10 min	LOC_Os04g09670	5 min	LOC_Os12g01900	5 min
LOC_Os02g46610	10 min	LOC_Os03g43970	10 min	LOC_Os05g11070	5 min	LOC_Os12g02030	5 min
LOC_Os10g38110	10 min	LOC_Os03g63510	10 min	LOC_Os08g42840	5 min	LOC_Os01g52410	5 min
LOC_Os02g09510	10 min	LOC_Os10g38080	10 min	LOC_Os01g10580	5 min	LOC_Os02g16560	5 min
LOC_Os03g21000	10 min	LOC_Os09g26260	10 min	LOC_Os01g33762	5 min	LOC_Os03g18170	5 min
LOC_Os01g72100	10 min	LOC_Os01g59819	10 min	LOC_Os01g70050	5 min	LOC_Os06g21900	5 min
LOC_Os08g06630	10 min	LOC_Os02g08190	10 min	LOC_Os02g01830	5 min	LOC_Os10g42930	5 min
LOC_Os07g29410	10 min	LOC_Os10g04060	10 min	LOC_Os03g14915	5 min	LOC_Os11g01470	5 min
LOC_Os12g07210	10 min	LOC_Os12g21730	10 min	LOC_Os03g44140	5 min	LOC_Os06g09940	5 min
LOC_Os09g36930	10 min	LOC_Os08g10070	10 min	LOC_Os05g08860	5 min	LOC_Os06g41600	5 min
LOC_Os03g12530	10 min	LOC_Os01g73160	10 min	LOC_Os05g18670	5 min	LOC_Os08g01550	5 min
LOC_Os05g41780	10 min	LOC_Os01g04750	10 min	LOC_Os07g37290	5 min	LOC_Os10g41100	5 min
LOC_Os04g34610	10 min	LOC_Os04g29800	10 min	LOC_Os07g46420	5 min	LOC_Os11g28940	5 min
LOC_Os08g43440	10 min	LOC_Os02g09480	10 min	LOC_Os10g36610	5 min	LOC_Os12g26530	5 min
LOC_Os05g34830	10 min	LOC_Os01g14420	10 min	LOC_Os11g44580	5 min	LOC_Os02g51760	5 min
LOC_Os03g22790	10 min	LOC_Os04g45890	10 min	LOC_Os01g34690	5 min	LOC_Os07g45480	5 min
LOC_Os09g28630	10 min	LOC_Os05g10370	10 min	LOC_Os01g53430	5 min	LOC_Os12g02540	5 min
LOC_Os03g08490	10 min	LOC_Os11g12740	10 min	LOC_Os02g42585	5 min	LOC_Os01g17470	5 min
LOC_Os09g31200	10 min	LOC_Os01g64100	10 min	LOC_Os04g23760	5 min	LOC_Os08g07670	5 min
LOC_Os11g44810	10 min	LOC_Os02g46956	10 min	LOC_Os06g05310	5 min	LOC_Os06g39080	5 min
LOC_Os02g11640	10 min	LOC_Os05g25480	10 min	LOC_Os09g23595	5 min	LOC_Os08g38580	5 min
LOC_Os02g52260	10 min	LOC_Os09g37394	10 min	LOC_Os02g36320	5 min	LOC_Os09g29520	5 min
LOC_Os05g10930	10 min	LOC_Os01g03870	10 min	LOC_Os02g41610	5 min	LOC_Os01g36720	5 min
LOC_Os04g52090	10 min	LOC_Os09g38440	10 min	LOC_Os03g06040	5 min	LOC_Os01g69070	5 min
LOC_Os03g38950	10 min	LOC_Os04g51680	10 min	LOC_Os03g55100	5 min	LOC_Os02g08400	5 min
LOC_Os02g08150	10 min	LOC_Os05g24140	10 min	LOC_Os05g39540	5 min	LOC_Os04g42880	5 min
LOC_Os10g36703	10 min	LOC_Os07g03140	10 min	LOC_Os07g03810	5 min	LOC_Os12g29430	5 min
LOC_Os09g29460	10 min	LOC_Os11g24180	10 min	LOC_Os10g35500	5 min	LOC_Os03g02550	5 min
LOC_Os08g35860	10 min	LOC_Os04g52310	10 min	LOC_Os01g58194	5 min	LOC_Os07g37400	5 min
LOC_Os05g46340	10 min	LOC_Os04g34230	10 min	LOC_Os02g09200	5 min	LOC_Os10g33520	5 min
LOC_Os01g25484	10 min	LOC_Os10g07534	10 min	LOC_Os03g19180	5 min	LOC_Os12g32260	5 min
LOC_Os04g54630	10 min	LOC_Os01g49550	10 min	LOC_Os03g21850	5 min	LOC_Os01g46140	5 min
LOC_Os01g03549	10 min	LOC_Os03g16460	10 min	LOC_Os05g03160	5 min	LOC_Os11g05640	5 min
LOC_Os01g01160	10 min	LOC_Os03g24160	10 min	LOC_Os05g33400	5 min	LOC_Os01g64790	5 min
LOC_Os04g32980	10 min	LOC_Os02g46210	10 min	LOC_Os06g22600	5 min	LOC_Os02g46140	5 min
LOC_Os07g09420	10 min	LOC_Os06g43160	10 min	LOC_Os07g42730	5 min	LOC_Os03g04950	5 min
LOC_Os10g07440	10 min	LOC_Os09g35010	10 min	LOC_Os10g39920	5 min	LOC_Os03g45270	5 min
LOC_Os03g10140	10 min	LOC_Os10g02100	10 min	LOC_Os12g05540	5 min	LOC_Os03g63999	5 min
LOC_Os06g42850	10 min	LOC_Os01g70410	10 min	LOC_Os02g54900	5 min	LOC_Os05g46840	5 min
LOC_Os06g06050	10 min	LOC_Os04g14680	10 min	LOC_Os03g22390	5 min	LOC_Os06g22919	5 min
LOC_Os09g21740	10 min	LOC_Os04g37750	10 min	LOC_Os06g42770	5 min	LOC_Os06g30420	5 min
LOC_Os01g62060	10 min	LOC_Os04g57350	10 min	LOC_Os07g33550	5 min	LOC_Os07g05940	5 min
LOC_Os04g25440	10 min	LOC_Os09g37330	10 min	LOC_Os07g33898	5 min	LOC_Os07g17390	5 min
LOC_Os01g71970	10 min	LOC_Os04g47140	10 min	LOC_Os09g13770	5 min	LOC_Os01g12740	5 min
LOC_Os12g32940	10 min	LOC_Os02g30150	10 min	LOC_Os11g04840	5 min	LOC_Os01g20930	5 min
LOC_Os05g35140	10 min	LOC_Os07g39030	10 min	LOC_Os01g51310	5 min	LOC_Os01g54270	5 min
LOC_Os01g65260	10 min	LOC_Os08g38710	10 min	LOC_Os02g26210	5 min	LOC_Os02g33060	5 min
LOC_Os01g13690	10 min	LOC_Os01g43350	10 min	LOC_Os02g36000	5 min	LOC_Os03g19000	5 min
LOC_Os01g47760	10 min	LOC_Os02g56520	10 min	LOC_Os05g27000	5 min	LOC_Os04g55600	5 min
LOC_Os11g03300	10 min	LOC_Os06g38590	10 min	LOC_Os05g28740	5 min	LOC_Os08g24160	5 min
LOC_Os09g23300	10 min	LOC_Os01g50610	10 min	LOC_Os05g41030	5 min	LOC_Os02g57310	5 min
LOC_Os11g14140	10 min	LOC_Os12g02030	10 min	LOC_Os08g09750	5 min	LOC_Os03g17130	5 min
LOC_Os03g55776	10 min	LOC_Os07g09914	10 min	LOC_Os09g29284	5 min	LOC_Os03g31690	5 min
LOC_Os01g59970	10 min	LOC_Os02g43970	10 min	LOC_Os11g48100	5 min	LOC_Os03g33090	5 min
LOC_Os01g74320	10 min	LOC_Os03g07400	10 min	LOC_Os12g16540	5 min	LOC_Os03g51920	5 min
LOC_Os06g44160	10 min	LOC_Os02g21350	10 min	LOC_Os01g50940	5 min	LOC_Os04g03520	5 min
LOC_Os08g26870	10 min	LOC_Os03g18630	10 min	LOC_Os01g62830	5 min	LOC_Os01g55080	5 min
LOC_Os03g21560	10 min	LOC_Os01g02890	10 min	LOC_Os04g09680	5 min	LOC_Os09g39230	5 min
LOC_Os03g24590	10 min	LOC_Os01g54670	10 min	LOC_Os05g07450	5 min	LOC_Os10g39000	5 min
LOC_Os03g51920	10 min	LOC_Os04g03980	10 min	LOC_Os05g19000	5 min	LOC_Os12g24020	5 min
LOC_Os04g58890	10 min	LOC_Os11g05740	10 min	LOC_Os01g71624	5 min	LOC_Os12g41490	5 min
LOC_Os08g33640	10 min	LOC_Os02g05940	10 min	LOC_Os02g51000	5 min	LOC_Os01g45290	5 min
LOC_Os06g48250	10 min	LOC_Os06g40180	10 min	LOC_Os03g24730	5 min	LOC_Os02g45850	5 min
LOC_Os02g47510	10 min	LOC_Os05g37530	10 min	LOC_Os04g35650	5 min	LOC_Os02g46170	5 min
LOC_Os02g45930	10 min	LOC_Os09g18520	10 min	LOC_Os04g40900	5 min	LOC_Os03g57780	5 min
LOC_Os09g25090	10 min	LOC_Os11g48000	10 min	LOC_Os04g41770	5 min	LOC_Os11g41034	5 min
LOC_Os08g14450	10 min	LOC_Os01g07110	10 min	LOC_Os06g03530	5 min	LOC_Os01g64100	5 min
LOC_Os04g33610	10 min	LOC_Os12g05980	10 min	LOC_Os06g43430	5 min	LOC_Os03g20650	5 min
LOC_Os08g38220	10 min	LOC_Os01g08710	10 min	LOC_Os06g45184	5 min	LOC_Os05g13960	5 min
LOC_Os08g02110	10 min	LOC_Os05g04890	10 min	LOC_Os08g20130	5 min	LOC_Os08g37760	5 min
LOC_Os07g41710	10 min	LOC_Os06g49450	10 min	LOC_Os08g38600	5 min	LOC_Os09g26670	5 min
LOC_Os09g12290	10 min	LOC_Os09g26200	10 min	LOC_Os12g09540	5 min	LOC_Os01g74430	5 min
LOC_Os01g65230	10 min	LOC_Os06g35060	10 min	LOC_Os01g12240	5 min	LOC_Os02g14970	5 min
LOC_Os04g37820	10 min	LOC_Os01g03680	10 min	LOC_Os01g66100	5 min	LOC_Os07g49310	5 min
LOC_Os06g40210	10 min	LOC_Os01g12130	10 min	LOC_Os03g16170	5 min	LOC_Os01g06454	5 min
LOC_Os02g02910	10 min	LOC_Os11g25240	10 min	LOC_Os03g56600	5 min	LOC_Os01g56220	5 min
LOC_Os10g40830	10 min	LOC_Os09g27230	10 min	LOC_Os06g30500	5 min	LOC_Os02g13460	5 min
LOC_Os03g53930	10 min	LOC_Os11g14400	10 min	LOC_Os09g18620	5 min	LOC_Os05g08380	5 min
LOC_Os06g50230	10 min	LOC_Os12g05600	10 min	LOC_Os09g28620	5 min	LOC_Os06g45630	5 min
LOC_Os09g28060	10 min	LOC_Os04g28040	10 min	LOC_Os11g44590	5 min	LOC_Os07g10495	5 min
LOC_Os03g57640	10 min	LOC_Os12g16520	10 min	LOC_Os12g05840	5 min	LOC_Os07g40040	5 min
LOC_Os05g27780	10 min	LOC_Os03g01870	10 min	LOC_Os01g09870	5 min	LOC_Os06g49210	5 min
LOC_Os04g45370	10 min	LOC_Os07g04420	10 min	LOC_Os01g32560	5 min	LOC_Os11g04190	5 min
LOC_Os01g20830	10 min	LOC_Os09g13400	10 min	LOC_Os01g53500	5 min	LOC_Os12g35610	5 min
LOC_Os10g38610	10 min	LOC_Os04g54610	10 min	LOC_Os01g60640	5 min	LOC_Os01g37650	5 min
LOC_Os02g13800	10 min	LOC_Os07g02580	10 min	LOC_Os01g61210	5 min	LOC_Os01g48620	5 min
LOC_Os04g43400	10 min	LOC_Os06g02630	10 min	LOC_Os03g16600	5 min	LOC_Os05g43130	5 min
LOC_Os06g07030	10 min	LOC_Os12g44320	10 min	LOC_Os03g30470	5 min	LOC_Os06g50930	5 min
LOC_Os05g35266	10 min	LOC_Os04g30070	10 min	LOC_Os07g07715	5 min	LOC_Os08g36220	5 min
LOC_Os09g34340	10 min	LOC_Os11g09710	10 min	LOC_Os07g35300	5 min	LOC_Os11g32410	5 min
LOC_Os01g71690	10 min	LOC_Os10g26950	10 min	LOC_Os11g38520	5 min	LOC_Os12g04350	5 min
LOC_Os02g26210	10 min	LOC_Os01g57690	10 min	LOC_Os12g30170	5 min	LOC_Os01g09665	5 min
LOC_Os07g02800	10 min	LOC_Os01g64020	10 min	LOC_Os01g10590	5 min	LOC_Os01g50360	5 min
LOC_Os04g40630	10 min	LOC_Os01g02290	10 min	LOC_Os03g27870	5 min	LOC_Os01g52570	5 min
LOC_Os02g41580	10 min	LOC_Os05g13860	10 min	LOC_Os06g43410	5 min	LOC_Os02g36550	5 min
LOC_Os09g23110	10 min	LOC_Os06g03670	10 min	LOC_Os07g33420	5 min	LOC_Os02g51170	5 min
LOC_Os08g10080	10 min	LOC_Os12g26860	10 min	LOC_Os10g31170	5 min	LOC_Os03g41280	5 min
LOC_Os07g47090	10 min	LOC_Os02g56570	10 min	LOC_Os10g41224	5 min	LOC_Os05g08750	5 min
LOC_Os02g11110	10 min	LOC_Os09g29820	10 min	LOC_Os12g31200	5 min	LOC_Os05g10740	5 min
LOC_Os04g43380	10 min	LOC_Os01g42510	10 min	LOC_Os01g22910	5 min	LOC_Os06g47250	5 min
LOC_Os06g49210	10 min	LOC_Os07g33050	10 min	LOC_Os01g24120	5 min	LOC_Os08g01960	5 min
LOC_Os10g35150	10 min	LOC_Os03g19260	10 min	LOC_Os02g15500	5 min	LOC_Os09g32000	5 min
LOC_Os02g40700	10 min	LOC_Os08g36490	10 min	LOC_Os03g46860	5 min	LOC_Os10g05200	5 min
LOC_Os05g10310	10 min	LOC_Os02g53000	10 min	LOC_Os04g01690	5 min	LOC_Os12g02760	5 min
LOC_Os08g37580	10 min	LOC_Os03g19920	10 min	LOC_Os06g11760	5 min	LOC_Os12g06060	5 min
LOC_Os02g50010	10 min	LOC_Os11g01830	10 min	LOC_Os07g01340	5 min	LOC_Os05g30680	5 min
LOC_Os12g38730	10 min	LOC_Os05g08800	10 min	LOC_Os09g13590	5 min	LOC_Os05g38890	5 min
LOC_Os01g02700	10 min	LOC_Os06g26270	10 min	LOC_Os12g05990	5 min	LOC_Os06g46980	5 min
LOC_Os01g60860	10 min	LOC_Os01g65950	10 min	LOC_Os12g32610	5 min	LOC_Os08g16830	5 min
LOC_Os06g10510	10 min	LOC_Os10g03730	10 min	LOC_Os01g64120	5 min	LOC_Os11g15624	5 min
LOC_Os02g46620	10 min	LOC_Os11g40460	10 min	LOC_Os02g07850	5 min	LOC_Os12g04690	5 min
LOC_Os10g42130	10 min	LOC_Os01g05620	10 min	LOC_Os02g38240	5 min	LOC_Os01g18160	5 min
LOC_Os01g45830	10 min	LOC_Os01g11220	10 min	LOC_Os03g05210	5 min	LOC_Os01g65700	5 min
LOC_Os12g03040	10 min	LOC_Os02g16050	10 min	LOC_Os04g19114	5 min	LOC_Os04g18380	5 min
LOC_Os02g48184	10 min	LOC_Os08g36820	10 min	LOC_Os04g46910	5 min	LOC_Os04g57980	5 min
LOC_Os06g05420	10 min	LOC_Os10g10300	10 min	LOC_Os04g54300	5 min	LOC_Os08g40870	5 min
LOC_Os06g45070	10 min	LOC_Os10g23900	10 min	LOC_Os06g30640	5 min	LOC_Os12g05690	5 min
LOC_Os06g49220	10 min	LOC_Os02g24205	10 min	LOC_Os07g03020	5 min	LOC_Os03g52910	5 min
LOC_Os03g48104	10 min	LOC_Os05g29790	10 min	LOC_Os08g30140	5 min	LOC_Os05g38290	5 min
LOC_Os01g53090	10 min	LOC_Os11g12420	10 min	LOC_Os08g37595	5 min	LOC_Os07g29330	5 min
LOC_Os03g07890	10 min	LOC_Os08g09060	10 min	LOC_Os09g01650	5 min	LOC_Os01g13480	5 min
LOC_Os01g44050	10 min	LOC_Os02g52934	10 min	LOC_Os09g03190	5 min	LOC_Os01g40320	5 min
LOC_Os01g50370	10 min	LOC_Os03g42380	10 min	LOC_Os11g02770	5 min	LOC_Os01g50810	5 min
LOC_Os11g07960	10 min	LOC_Os04g12580	10 min	LOC_Os12g15530	5 min	LOC_Os02g46980	5 min
LOC_Os02g40690	10 min	LOC_Os12g33600	10 min	LOC_Os01g06210	5 min	LOC_Os04g50176	5 min
LOC_Os03g15270	10 min	LOC_Os01g49024	10 min	LOC_Os01g28380	5 min	LOC_Os05g03460	5 min
LOC_Os08g03310	10 min	LOC_Os03g36530	10 min	LOC_Os01g50400	5 min	LOC_Os05g29680	5 min
LOC_Os06g09910	10 min	LOC_Os03g57260	10 min	LOC_Os02g06850	5 min	LOC_Os07g34950	5 min
LOC_Os08g20680	10 min	LOC_Os04g48350	10 min	LOC_Os02g13220	5 min	LOC_Os09g31438	5 min
LOC_Os05g34854	10 min	LOC_Os07g47380	10 min	LOC_Os02g19980	5 min	LOC_Os10g21800	5 min
LOC_Os02g33770	10 min	LOC_Os10g03890	10 min	LOC_Os02g50374	5 min	LOC_Os11g13430	5 min
LOC_Os06g04480	10 min	LOC_Os12g12390	10 min	LOC_Os03g05070	5 min	LOC_Os01g71040	5 min
LOC_Os03g12990	10 min	LOC_Os01g45914	10 min	LOC_Os06g04240	5 min	LOC_Os02g13350	5 min
LOC_Os04g31910	10 min	LOC_Os10g10290	10 min	LOC_Os07g13360	5 min	LOC_Os05g38990	5 min
LOC_Os02g42585	10 min	LOC_Os02g17760	10 min	LOC_Os09g37580	5 min	LOC_Os06g34830	5 min
LOC_Os02g40510	10 min	LOC_Os01g09665	10 min	LOC_Os11g03390	5 min	LOC_Os08g35560	5 min
LOC_Os02g39140	10 min	LOC_Os10g28580	10 min	LOC_Os11g40820	5 min	LOC_Os12g01970	5 min
LOC_Os06g28950	10 min	LOC_Os01g55560	10 min	LOC_Os01g02750	5 min	LOC_Os12g14540	5 min
LOC_Os07g40000	10 min	LOC_Os03g10310	10 min	LOC_Os01g20950	5 min	LOC_Os01g03980	5 min
LOC_Os02g06560	10 min	LOC_Os05g25860	10 min	LOC_Os01g32890	5 min	LOC_Os01g04690	5 min
LOC_Os01g47270	10 min	LOC_Os11g35240	10 min	LOC_Os02g40750	5 min	LOC_Os02g31867	5 min
LOC_Os12g31840	10 min	LOC_Os02g06290	10 min	LOC_Os04g49520	5 min	LOC_Os04g49757	5 min
LOC_Os03g18170	10 min	LOC_Os02g53169	10 min	LOC_Os05g05650	5 min	LOC_Os05g01580	5 min
LOC_Os07g38430	10 min	LOC_Os07g03590	10 min	LOC_Os06g30860	5 min	LOC_Os07g10880	5 min
LOC_Os11g47240	10 min	LOC_Os09g37180	10 min	LOC_Os07g02580	5 min	LOC_Os08g44160	5 min
LOC_Os02g52150	10 min	LOC_Os02g30280	10 min	LOC_Os02g28870	5 min	LOC_Os10g38110	5 min
LOC_Os03g02020	10 min	LOC_Os04g44230	10 min	LOC_Os03g08624	5 min	LOC_Os11g03500	5 min
LOC_Os10g32520	10 min	LOC_Os06g09420	10 min	LOC_Os03g26130	5 min	LOC_Os11g05740	5 min
LOC_Os08g16830	10 min	LOC_Os06g23140	10 min	LOC_Os06g08920	5 min	LOC_Os12g24650	5 min
LOC_Os04g48290	10 min	LOC_Os08g41940	10 min	LOC_Os06g37590	5 min	LOC_Os04g48850	5 min
LOC_Os05g23850	10 min	LOC_Os01g49430	10 min	LOC_Os07g06570	5 min	LOC_Os04g56850	5 min
LOC_Os04g32590	10 min	LOC_Os02g20960	10 min	LOC_Os08g36330	5 min	LOC_Os06g02019	5 min
LOC_Os08g14940	10 min	LOC_Os03g12520	10 min	LOC_Os08g43770	5 min	LOC_Os06g18990	5 min
LOC_Os02g42990	10 min	LOC_Os08g38100	10 min	LOC_Os08g43800	5 min	LOC_Os06g19095	5 min
LOC_Os01g44430	10 min	LOC_Os10g37670	10 min	LOC_Os11g42080	5 min	LOC_Os06g50420	5 min
LOC_Os02g46340	10 min	LOC_Os12g19285	10 min	LOC_Os11g44980	5 min	LOC_Os08g33300	5 min
LOC_Os01g12400	10 min	LOC_Os07g39210	10 min	LOC_Os12g17804	5 min	LOC_Os09g24630	5 min
LOC_Os03g64010	10 min	LOC_Os08g06880	10 min	LOC_Os01g06730	5 min	LOC_Os01g17330	5 min
LOC_Os03g48150	10 min	LOC_Os02g51340	10 min	LOC_Os01g41980	5 min	LOC_Os01g29804	5 min
LOC_Os04g35070	10 min	LOC_Os04g32320	10 min	LOC_Os01g45840	5 min	LOC_Os03g30400	5 min
LOC_Os11g19240	10 min	LOC_Os04g48870	10 min	LOC_Os01g47360	5 min	LOC_Os04g05560	5 min
LOC_Os04g24165	10 min	LOC_Os07g33540	10 min	LOC_Os01g73240	5 min	LOC_Os05g38570	5 min
LOC_Os02g53510	10 min	LOC_Os10g42999	10 min	LOC_Os04g27810	5 min	LOC_Os05g39150	5 min
LOC_Os01g02710	10 min	LOC_Os02g44890	10 min	LOC_Os04g34970	5 min	LOC_Os07g36810	5 min
LOC_Os06g05430	10 min	LOC_Os02g45160	10 min	LOC_Os04g35810	5 min	LOC_Os08g37030	5 min
LOC_Os11g29700	10 min	LOC_Os01g09340	10 min	LOC_Os05g43120	5 min	LOC_Os02g40530	5 min
LOC_Os06g04230	10 min	LOC_Os01g63500	10 min	LOC_Os06g08600	5 min	LOC_Os03g42710	5 min
LOC_Os02g52990	10 min	LOC_Os04g11890	10 min	LOC_Os06g28820	5 min	LOC_Os03g46424	5 min
LOC_Os01g09120	10 min	LOC_Os06g48050	10 min	LOC_Os07g02890	5 min	LOC_Os06g04220	5 min
LOC_Os04g44400	10 min	LOC_Os07g07440	10 min	LOC_Os09g31410	5 min	LOC_Os09g33640	5 min
LOC_Os10g22070	10 min	LOC_Os01g47280	10 min	LOC_Os11g12300	5 min	LOC_Os11g13390	5 min
LOC_Os05g45770	10 min	LOC_Os07g01340	10 min	LOC_Os11g39040	5 min	LOC_Os03g23940	5 min
LOC_Os08g10310	10 min	LOC_Os07g33420	10 min	LOC_Os12g40930	5 min	LOC_Os05g31550	5 min
LOC_Os07g19494	10 min	LOC_Os09g14870	10 min	LOC_Os01g02830	5 min	LOC_Os05g40000	5 min
LOC_Os03g52680	10 min	LOC_Os01g70590	10 min	LOC_Os01g06890	5 min	LOC_Os06g40760	5 min
LOC_Os05g06320	10 min	LOC_Os03g21310	10 min	LOC_Os01g47350	5 min	LOC_Os06g42690	5 min
LOC_Os01g67630	10 min	LOC_Os03g33090	10 min	LOC_Os01g72760	5 min	LOC_Os06g47910	5 min
LOC_Os01g43895	10 min	LOC_Os05g37720	10 min	LOC_Os02g41980	5 min	LOC_Os08g02450	5 min
LOC_Os07g02460	10 min	LOC_Os06g02840	10 min	LOC_Os03g39530	5 min	LOC_Os01g48660	5 min
LOC_Os01g12270	10 min	LOC_Os08g21690	10 min	LOC_Os06g08680	5 min	LOC_Os01g61390	5 min
LOC_Os04g31190	10 min	LOC_Os01g73930	10 min	LOC_Os08g37890	5 min	LOC_Os01g64000	5 min
LOC_Os12g04930	10 min	LOC_Os04g16260	10 min	LOC_Os08g42480	5 min	LOC_Os02g10550	5 min
LOC_Os06g06380	10 min	LOC_Os04g33330	10 min	LOC_Os09g06770	5 min	LOC_Os02g35970	5 min
LOC_Os05g32810	10 min	LOC_Os09g37690	10 min	LOC_Os09g30490	5 min	LOC_Os03g08310	5 min
LOC_Os02g56050	10 min	LOC_Os01g13450	10 min	LOC_Os10g23884	5 min	LOC_Os05g35050	5 min
LOC_Os11g20020	10 min	LOC_Os01g52680	10 min	LOC_Os10g42910	5 min	LOC_Os05g46310	5 min
LOC_Os11g40090	10 min	LOC_Os03g46420	10 min	LOC_Os11g34930	5 min	LOC_Os06g29220	5 min
LOC_Os03g50210	10 min	LOC_Os06g46250	10 min	LOC_Os11g42570	5 min	LOC_Os07g04020	5 min
LOC_Os07g01200	10 min	LOC_Os07g07210	10 min	LOC_Os12g05860	5 min	LOC_Os08g08250	5 min
LOC_Os01g13930	10 min	LOC_Os07g33910	10 min	LOC_Os12g06480	5 min	LOC_Os08g28850	5 min
LOC_Os12g39640	10 min	LOC_Os08g40540	10 min	LOC_Os12g31890	5 min	LOC_Os11g47390	5 min
LOC_Os03g52660	10 min	LOC_Os08g44040	10 min	LOC_Os01g15620	5 min	LOC_Os12g11790	5 min
LOC_Os06g21330	10 min	LOC_Os05g43350	10 min	LOC_Os01g27530	5 min	LOC_Os12g18930	5 min
LOC_Os01g61700	10 min	LOC_Os09g27330	10 min	LOC_Os01g47290	5 min	LOC_Os01g31890	5 min
LOC_Os01g42140	10 min	LOC_Os10g36610	10 min	LOC_Os01g48950	5 min	LOC_Os01g64570	5 min
LOC_Os05g45040	10 min	LOC_Os11g09720	10 min	LOC_Os01g56240	5 min	LOC_Os02g18115	5 min
LOC_Os04g41860	10 min	LOC_Os03g16900	10 min	LOC_Os02g26280	5 min	LOC_Os03g43880	5 min
LOC_Os11g08200	10 min	LOC_Os04g13580	10 min	LOC_Os02g35460	5 min	LOC_Os04g51830	5 min
LOC_Os07g34650	10 min	LOC_Os04g30980	10 min	LOC_Os03g19940	5 min	LOC_Os05g02564	5 min
LOC_Os12g12130	10 min	LOC_Os04g44220	10 min	LOC_Os04g14690	5 min	LOC_Os07g13834	5 min
LOC_Os02g02900	10 min	LOC_Os02g48850	10 min	LOC_Os04g32120	5 min	LOC_Os07g28860	5 min
LOC_Os01g52730	10 min	LOC_Os03g12815	10 min	LOC_Os05g47860	5 min	LOC_Os08g05980	5 min
LOC_Os01g34790	10 min	LOC_Os03g51990	10 min	LOC_Os06g13330	5 min	LOC_Os09g29120	5 min
LOC_Os05g25430	10 min	LOC_Os09g06770	10 min	LOC_Os07g39940	5 min	LOC_Os10g10130	5 min
LOC_Os10g37770	10 min	LOC_Os09g15830	10 min	LOC_Os08g27020	5 min	LOC_Os11g01820	5 min
LOC_Os01g23990	10 min	LOC_Os11g47269	10 min	LOC_Os09g15830	5 min	LOC_Os01g59420	5 min
LOC_Os08g15149	10 min	LOC_Os12g33210	10 min	LOC_Os01g05400	5 min	LOC_Os02g10100	5 min
LOC_Os03g31690	10 min	LOC_Os01g14550	10 min	LOC_Os01g08464	5 min	LOC_Os02g53510	5 min
LOC_Os03g58710	10 min	LOC_Os02g52730	10 min	LOC_Os01g25679	5 min	LOC_Os03g49360	5 min
LOC_Os05g05640	10 min	LOC_Os03g13940	10 min	LOC_Os01g62900	5 min	LOC_Os05g01370	5 min
LOC_Os05g46760	10 min	LOC_Os04g28270	10 min	LOC_Os01g70310	5 min	LOC_Os05g36930	5 min
LOC_Os06g05790	10 min	LOC_Os04g45330	10 min	LOC_Os02g06600	5 min	LOC_Os06g10020	5 min
LOC_Os11g42480	10 min	LOC_Os05g20150	10 min	LOC_Os02g35120	5 min	LOC_Os08g27690	5 min
LOC_Os05g08920	10 min	LOC_Os06g42170	10 min	LOC_Os02g47100	5 min	LOC_Os09g34290	5 min
LOC_Os03g18870	10 min	LOC_Os07g38980	10 min	LOC_Os03g18120	5 min	LOC_Os12g06300	5 min
LOC_Os10g02270	10 min	LOC_Os08g34810	10 min	LOC_Os03g50920	5 min	LOC_Os02g02190	5 min
LOC_Os01g24764	10 min	LOC_Os09g26360	10 min	LOC_Os04g28410	5 min	LOC_Os02g33640	5 min
LOC_Os06g48500	10 min	LOC_Os01g41980	10 min	LOC_Os04g44230	5 min	LOC_Os02g33720	5 min
LOC_Os11g34364	10 min	LOC_Os02g02070	10 min	LOC_Os04g48440	5 min	LOC_Os03g52420	5 min
LOC_Os11g05480	10 min	LOC_Os02g51970	10 min	LOC_Os05g34810	5 min	LOC_Os06g10050	5 min
LOC_Os09g29960	10 min	LOC_Os02g53850	10 min	LOC_Os06g34530	5 min	LOC_Os07g05360	5 min
LOC_Os02g49880	10 min	LOC_Os03g24170	10 min	LOC_Os06g45320	5 min	LOC_Os08g07020	5 min
LOC_Os03g24730	10 min	LOC_Os03g52080	10 min	LOC_Os06g47690	5 min	LOC_Os08g07260	5 min
LOC_Os09g35940	10 min	LOC_Os04g45880	10 min	LOC_Os07g48830	5 min	LOC_Os09g39760	5 min
LOC_Os05g08100	10 min	LOC_Os11g44350	10 min	LOC_Os08g19600	5 min	LOC_Os01g15220	5 min
LOC_Os07g41580	10 min	LOC_Os01g62600	10 min	LOC_Os08g36920	5 min	LOC_Os01g43340	5 min
LOC_Os08g16720	10 min	LOC_Os02g50090	10 min	LOC_Os09g16070	5 min	LOC_Os02g15280	5 min
LOC_Os11g47980	10 min	LOC_Os03g22070	10 min	LOC_Os09g33890	5 min	LOC_Os03g10810	5 min
LOC_Os12g13910	10 min	LOC_Os03g24390	10 min	LOC_Os11g14030	5 min	LOC_Os05g03600	5 min
LOC_Os07g03860	10 min	LOC_Os05g39310	10 min	LOC_Os12g18070	5 min	LOC_Os05g34000	5 min
LOC_Os04g37570	10 min	LOC_Os08g05580	10 min	LOC_Os01g40790	5 min	LOC_Os06g39410	5 min
LOC_Os01g54890	10 min	LOC_Os08g08250	10 min	LOC_Os02g08030	5 min	LOC_Os06g44810	5 min
LOC_Os05g29710	10 min	LOC_Os09g20400	10 min	LOC_Os02g19050	5 min	LOC_Os07g08200	5 min
LOC_Os06g39370	10 min	LOC_Os02g06440	10 min	LOC_Os02g26570	5 min	LOC_Os07g42895	5 min
LOC_Os11g32280	10 min	LOC_Os02g17440	10 min	LOC_Os03g52020	5 min	LOC_Os10g02410	5 min
LOC_Os02g15800	10 min	LOC_Os03g21750	10 min	LOC_Os04g51820	5 min	LOC_Os01g05170	5 min
LOC_Os07g17689	10 min	LOC_Os04g07590	10 min	LOC_Os06g02630	5 min	LOC_Os01g43110	5 min
LOC_Os05g08750	10 min	LOC_Os04g12410	10 min	LOC_Os06g10000	5 min	LOC_Os01g43560	5 min
LOC_Os05g48650	10 min	LOC_Os04g21130	10 min	LOC_Os06g16790	5 min	LOC_Os03g16900	5 min
LOC_Os07g07030	10 min	LOC_Os05g30480	10 min	LOC_Os06g46180	5 min	LOC_Os03g48570	5 min
LOC_Os10g02490	10 min	LOC_Os07g36810	10 min	LOC_Os06g46550	5 min	LOC_Os04g30450	5 min
LOC_Os01g32380	10 min	LOC_Os08g40520	10 min	LOC_Os07g25960	5 min	LOC_Os04g49500	5 min
LOC_Os03g39110	10 min	LOC_Os11g19840	10 min	LOC_Os07g34900	5 min	LOC_Os06g10040	5 min
LOC_Os12g42044	10 min	LOC_Os02g52710	10 min	LOC_Os07g39210	5 min	LOC_Os06g20960	5 min
LOC_Os06g08890	10 min	LOC_Os04g51404	10 min	LOC_Os07g43260	5 min	LOC_Os06g47270	5 min
LOC_Os07g02540	10 min	LOC_Os07g41240	10 min	LOC_Os08g01450	5 min	LOC_Os07g04440	5 min
LOC_Os08g38460	10 min	LOC_Os07g43250	10 min	LOC_Os08g40290	5 min	LOC_Os08g43200	5 min
LOC_Os03g45779	10 min	LOC_Os08g39140	15 min	LOC_Os08g42198	5 min	LOC_Os10g38820	5 min
LOC_Os08g26720	10 min	LOC_Os06g09450	15 min	LOC_Os09g37976	5 min	LOC_Os12g10250	5 min
LOC_Os01g32770	10 min	LOC_Os05g05680	15 min	LOC_Os09g39720	5 min	LOC_Os12g19680	5 min
LOC_Os02g03570	10 min	LOC_Os02g48900	15 min	LOC_Os10g01920	5 min	LOC_Os01g39990	5 min
LOC_Os06g40430	10 min	LOC_Os03g53800	15 min	LOC_Os10g17660	5 min	LOC_Os02g42160	5 min
LOC_Os03g60840	10 min	LOC_Os07g08160	15 min	LOC_Os11g07130	5 min	LOC_Os02g45420	5 min
LOC_Os05g50470	10 min	LOC_Os10g37980	15 min	LOC_Os11g33230	5 min	LOC_Os04g07590	5 min
LOC_Os01g64120	10 min	LOC_Os08g08840	15 min	LOC_Os12g09710	5 min	LOC_Os05g25680	5 min
LOC_Os09g34180	10 min	LOC_Os03g07570	15 min	LOC_Os12g13490	5 min	LOC_Os07g35620	5 min
LOC_Os03g38440	10 min	LOC_Os02g51350	15 min	LOC_Os01g20030	5 min	LOC_Os08g04360	5 min
LOC_Os07g38230	10 min	LOC_Os06g03930	15 min	LOC_Os01g31020	5 min	LOC_Os08g05580	5 min
LOC_Os12g03350	10 min	LOC_Os08g41390	15 min	LOC_Os01g54714	5 min	LOC_Os08g42750	5 min
LOC_Os06g10850	10 min	LOC_Os03g43720	15 min	LOC_Os01g56750	5 min	LOC_Os01g37500	5 min
LOC_Os12g12934	10 min	LOC_Os05g38710	15 min	LOC_Os01g66020	5 min	LOC_Os01g55520	5 min
LOC_Os04g51454	10 min	LOC_Os11g43860	15 min	LOC_Os02g30780	5 min	LOC_Os03g48030	5 min
LOC_Os04g46440	10 min	LOC_Os05g03860	15 min	LOC_Os02g31280	5 min	LOC_Os04g14370	5 min
LOC_Os01g36060	10 min	LOC_Os11g10100	15 min	LOC_Os02g37380	5 min	LOC_Os06g50590	5 min
LOC_Os04g12830	10 min	LOC_Os09g35730	15 min	LOC_Os02g58100	5 min	LOC_Os07g25520	5 min
LOC_Os05g51240	10 min	LOC_Os04g59330	15 min	LOC_Os03g12520	5 min	LOC_Os07g37720	5 min
LOC_Os02g39100	10 min	LOC_Os01g72080	15 min	LOC_Os03g17200	5 min	LOC_Os08g03170	5 min
LOC_Os11g02090	10 min	LOC_Os08g39150	15 min	LOC_Os03g51990	5 min	LOC_Os08g19770	5 min
LOC_Os12g18530	10 min	LOC_Os01g04800	15 min	LOC_Os04g29880	5 min	LOC_Os10g26510	5 min
LOC_Os03g10050	10 min	LOC_Os10g25290	15 min	LOC_Os04g40530	5 min	LOC_Os10g29159	5 min
LOC_Os04g37630	10 min	LOC_Os11g04409	15 min	LOC_Os04g43210	5 min	LOC_Os11g22960	5 min
LOC_Os06g43080	10 min	LOC_Os08g06170	15 min	LOC_Os04g45890	5 min	LOC_Os12g05180	5 min
LOC_Os04g37980	10 min	LOC_Os01g65780	15 min	LOC_Os04g52684	5 min	LOC_Os12g42630	5 min
LOC_Os12g07030	10 min	LOC_Os03g03034	15 min	LOC_Os04g54310	5 min	LOC_Os01g14430	5 min
LOC_Os01g66100	10 min	LOC_Os01g61080	15 min	LOC_Os05g11600	5 min	LOC_Os01g55620	5 min
LOC_Os05g50850	10 min	LOC_Os08g39370	15 min	LOC_Os05g46300	5 min	LOC_Os02g28110	5 min
LOC_Os05g41760	10 min	LOC_Os04g35520	15 min	LOC_Os05g50110	5 min	LOC_Os02g50900	5 min
LOC_Os11g45540	10 min	LOC_Os12g04204	15 min	LOC_Os06g12910	5 min	LOC_Os02g53800	5 min
LOC_Os08g38990	10 min	LOC_Os01g51890	15 min	LOC_Os06g32720	5 min	LOC_Os04g33630	5 min
LOC_Os10g33810	10 min	LOC_Os05g03190	15 min	LOC_Os07g04500	5 min	LOC_Os04g49260	5 min
LOC_Os01g08520	10 min	LOC_Os03g53230	15 min	LOC_Os07g25970	5 min	LOC_Os05g44090	5 min
LOC_Os02g44820	10 min	LOC_Os01g72610	15 min	LOC_Os07g38650	5 min	LOC_Os06g38640	5 min
LOC_Os03g26229	10 min	LOC_Os02g03700	15 min	LOC_Os07g39960	5 min	LOC_Os06g48740	5 min
LOC_Os10g08474	10 min	LOC_Os06g36560	15 min	LOC_Os08g41960	5 min	LOC_Os07g37480	5 min
LOC_Os01g07300	10 min	LOC_Os03g08330	15 min	LOC_Os08g43220	5 min	LOC_Os08g08070	5 min
LOC_Os01g20910	10 min	LOC_Os01g06876	15 min	LOC_Os09g17570	5 min	LOC_Os08g43210	5 min
LOC_Os05g45760	10 min	LOC_Os02g07930	15 min	LOC_Os09g35020	5 min	LOC_Os09g36070	5 min
LOC_Os01g49210	10 min	LOC_Os02g45170	15 min	LOC_Os10g24340	5 min	LOC_Os10g28970	5 min
LOC_Os02g06330	10 min	LOC_Os03g45920	15 min	LOC_Os11g06770	5 min	LOC_Os11g41850	5 min
LOC_Os07g31310	10 min	LOC_Os11g44380	15 min	LOC_Os12g10440	5 min	LOC_Os01g73110	5 min
LOC_Os01g27140	10 min	LOC_Os01g54510	15 min	LOC_Os12g41450	5 min	LOC_Os02g02170	5 min
LOC_Os09g26670	10 min	LOC_Os11g36340	15 min	LOC_Os01g02680	5 min	LOC_Os02g04850	5 min
LOC_Os02g35110	10 min	LOC_Os02g47470	15 min	LOC_Os01g14630	5 min	LOC_Os02g09120	5 min
LOC_Os05g09650	10 min	LOC_Os12g02530	15 min	LOC_Os01g19430	5 min	LOC_Os03g08540	5 min
LOC_Os01g02370	10 min	LOC_Os01g27750	15 min	LOC_Os01g37200	5 min	LOC_Os03g18990	5 min
LOC_Os06g46920	10 min	LOC_Os01g50080	15 min	LOC_Os01g41420	5 min	LOC_Os04g59120	5 min
LOC_Os01g21144	10 min	LOC_Os05g38150	15 min	LOC_Os01g60130	5 min	LOC_Os05g42130	5 min
LOC_Os01g74540	10 min	LOC_Os01g60120	15 min	LOC_Os01g61610	5 min	LOC_Os05g44950	5 min
LOC_Os02g03710	10 min	LOC_Os09g35630	15 min	LOC_Os02g12780	5 min	LOC_Os06g10870	5 min
LOC_Os02g07360	10 min	LOC_Os03g17100	15 min	LOC_Os02g52730	5 min	LOC_Os07g12255	5 min
LOC_Os04g29680	10 min	LOC_Os07g35700	15 min	LOC_Os03g15070	5 min	LOC_Os07g34490	5 min
LOC_Os07g45330	10 min	LOC_Os01g06882	15 min	LOC_Os03g18900	5 min	LOC_Os08g43960	5 min
LOC_Os03g53890	10 min	LOC_Os07g29960	15 min	LOC_Os03g19270	5 min	LOC_Os10g25850	5 min
LOC_Os05g47810	10 min	LOC_Os05g02310	15 min	LOC_Os04g03100	5 min	LOC_Os01g49430	5 min
LOC_Os01g43590	10 min	LOC_Os05g44100	15 min	LOC_Os04g21130	5 min	LOC_Os01g50700	5 min
LOC_Os05g28740	10 min	LOC_Os01g44040	15 min	LOC_Os04g31300	5 min	LOC_Os02g49730	5 min
LOC_Os02g26940	10 min	LOC_Os05g35460	15 min	LOC_Os04g45330	5 min	LOC_Os02g53530	5 min
LOC_Os02g44290	10 min	LOC_Os08g02700	15 min	LOC_Os04g48510	5 min	LOC_Os04g02980	5 min
LOC_Os04g40410	10 min	LOC_Os10g41510	15 min	LOC_Os05g32830	5 min	LOC_Os05g08210	5 min
LOC_Os08g26220	10 min	LOC_Os03g18130	15 min	LOC_Os05g37780	5 min	LOC_Os05g43310	5 min
LOC_Os12g02200	10 min	LOC_Os06g38940	15 min	LOC_Os05g43660	5 min	LOC_Os05g43895	5 min
LOC_Os03g48030	10 min	LOC_Os02g02120	15 min	LOC_Os06g07060	5 min	LOC_Os06g34330	5 min
LOC_Os08g30370	10 min	LOC_Os01g08090	15 min	LOC_Os06g09060	5 min	LOC_Os07g35500	5 min
LOC_Os01g27230	10 min	LOC_Os04g49660	15 min	LOC_Os06g22020	5 min	LOC_Os08g13400	5 min
LOC_Os03g19059	10 min	LOC_Os06g05930	15 min	LOC_Os06g34350	5 min	LOC_Os08g29910	5 min
LOC_Os04g41140	10 min	LOC_Os09g33530	15 min	LOC_Os07g40140	5 min	LOC_Os09g01580	5 min
LOC_Os04g42080	10 min	LOC_Os04g52370	15 min	LOC_Os08g17655	5 min	LOC_Os10g18099	5 min
LOC_Os08g27100	10 min	LOC_Os01g52530	15 min	LOC_Os09g15070	5 min	LOC_Os11g04680	5 min
LOC_Os01g16750	10 min	LOC_Os01g45990	15 min	LOC_Os09g31025	5 min	LOC_Os11g06460	5 min
LOC_Os10g21860	10 min	LOC_Os06g47530	15 min	LOC_Os09g35940	5 min	LOC_Os12g01770	5 min
LOC_Os10g37034	10 min	LOC_Os02g50320	15 min	LOC_Os10g37920	5 min	LOC_Os12g07850	5 min
LOC_Os03g50960	10 min	LOC_Os01g28790	15 min	LOC_Os11g06960	5 min	LOC_Os12g31620	5 min
LOC_Os05g44300	10 min	LOC_Os12g28100	15 min	LOC_Os12g01040	5 min	LOC_Os12g38960	5 min
LOC_Os05g35470	10 min	LOC_Os02g34690	15 min	LOC_Os12g16340	5 min	LOC_Os01g69260	5 min
LOC_Os06g17410	10 min	LOC_Os08g25380	15 min	LOC_Os12g22540	5 min	LOC_Os02g33090	5 min
LOC_Os01g47190	10 min	LOC_Os05g30950	15 min	LOC_Os12g43090	5 min	LOC_Os02g35740	5 min
LOC_Os01g50400	10 min	LOC_Os04g46020	15 min	LOC_Os04g56160	10 min	LOC_Os02g46750	5 min
LOC_Os02g06150	10 min	LOC_Os06g48180	15 min	LOC_Os04g55650	10 min	LOC_Os03g20770	5 min
LOC_Os02g50020	10 min	LOC_Os10g33940	15 min	LOC_Os04g58710	10 min	LOC_Os03g53710	5 min
LOC_Os05g42080	10 min	LOC_Os02g53790	15 min	LOC_Os02g14770	10 min	LOC_Os04g14850	5 min
LOC_Os06g46390	10 min	LOC_Os09g23350	15 min	LOC_Os12g08810	10 min	LOC_Os05g05520	5 min
LOC_Os11g29030	10 min	LOC_Os01g64310	15 min	LOC_Os01g48960	10 min	LOC_Os05g34970	5 min
LOC_Os11g31060	10 min	LOC_Os05g49860	15 min	LOC_Os01g40870	10 min	LOC_Os06g36330	5 min
LOC_Os01g50910	10 min	LOC_Os12g05440	15 min	LOC_Os06g09450	10 min	LOC_Os06g37085	5 min
LOC_Os02g04540	10 min	LOC_Os08g10510	15 min	LOC_Os07g32570	10 min	LOC_Os06g39370	5 min
LOC_Os02g10400	10 min	LOC_Os11g43950	15 min	LOC_Os05g03760	10 min	LOC_Os06g46710	5 min
LOC_Os07g06460	10 min	LOC_Os02g06930	15 min	LOC_Os03g28330	10 min	LOC_Os08g33000	5 min
LOC_Os09g34330	10 min	LOC_Os02g43870	15 min	LOC_Os06g43660	10 min	LOC_Os08g37470	5 min
LOC_Os02g03670	10 min	LOC_Os07g47250	15 min	LOC_Os03g04410	10 min	LOC_Os08g43390	5 min
LOC_Os06g06400	10 min	LOC_Os04g43910	15 min	LOC_Os02g38920	10 min	LOC_Os08g43760	5 min
LOC_Os07g38570	10 min	LOC_Os07g05420	15 min	LOC_Os05g35290	10 min	LOC_Os11g07700	5 min
LOC_Os11g29780	10 min	LOC_Os09g21110	15 min	LOC_Os03g53230	10 min	LOC_Os11g33190	5 min
LOC_Os01g49600	10 min	LOC_Os11g05380	15 min	LOC_Os01g37910	10 min	LOC_Os12g29434	5 min
LOC_Os02g57350	10 min	LOC_Os06g49420	15 min	LOC_Os03g51080	10 min	LOC_Os02g35329	5 min
LOC_Os08g36250	10 min	LOC_Os03g02040	15 min	LOC_Os03g09900	10 min	LOC_Os03g03800	5 min
LOC_Os02g11130	10 min	LOC_Os01g50200	15 min	LOC_Os01g70170	10 min	LOC_Os03g08030	5 min
LOC_Os09g35030	10 min	LOC_Os06g12790	15 min	LOC_Os02g32350	10 min	LOC_Os04g03140	5 min
LOC_Os12g40920	10 min	LOC_Os05g50800	15 min	LOC_Os06g04270	10 min	LOC_Os04g25380	5 min
LOC_Os05g29676	10 min	LOC_Os01g74470	15 min	LOC_Os01g51410	10 min	LOC_Os04g38400	5 min
LOC_Os11g05980	10 min	LOC_Os08g10150	15 min	LOC_Os03g57690	10 min	LOC_Os07g02900	5 min
LOC_Os10g27180	10 min	LOC_Os02g14900	15 min	LOC_Os03g12290	10 min	LOC_Os07g27770	5 min
LOC_Os04g54240	10 min	LOC_Os02g32370	15 min	LOC_Os01g45274	10 min	LOC_Os09g21720	5 min
LOC_Os06g12050	10 min	LOC_Os07g43070	15 min	LOC_Os07g48100	10 min	LOC_Os09g36590	5 min
LOC_Os03g22050	10 min	LOC_Os06g36050	15 min	LOC_Os03g16800	10 min	LOC_Os10g33450	5 min
LOC_Os11g37920	10 min	LOC_Os06g13830	15 min	LOC_Os03g16910	10 min	LOC_Os10g39800	5 min
LOC_Os11g29410	10 min	LOC_Os09g29540	15 min	LOC_Os07g14850	10 min	LOC_Os11g21860	5 min
LOC_Os02g56060	10 min	LOC_Os12g29580	15 min	LOC_Os03g06200	10 min	LOC_Os01g62945	5 min
LOC_Os05g38130	10 min	LOC_Os01g58740	15 min	LOC_Os05g29990	10 min	LOC_Os01g63610	5 min
LOC_Os07g03810	10 min	LOC_Os05g40220	15 min	LOC_Os01g65380	10 min	LOC_Os02g51600	5 min
LOC_Os12g09720	10 min	LOC_Os12g32360	15 min	LOC_Os04g55720	10 min	LOC_Os03g12690	5 min
LOC_Os11g35850	10 min	LOC_Os01g18240	15 min	LOC_Os04g43070	10 min	LOC_Os03g13940	5 min
LOC_Os05g30510	10 min	LOC_Os08g30150	15 min	LOC_Os02g32490	10 min	LOC_Os03g46420	5 min
LOC_Os06g48560	10 min	LOC_Os04g42520	15 min	LOC_Os02g55890	10 min	LOC_Os05g11580	5 min
LOC_Os04g49590	10 min	LOC_Os06g16390	15 min	LOC_Os08g40830	10 min	LOC_Os05g15920	5 min
LOC_Os03g02300	10 min	LOC_Os03g53520	15 min	LOC_Os03g52630	10 min	LOC_Os05g43880	5 min
LOC_Os05g15350	10 min	LOC_Os07g30170	15 min	LOC_Os02g53420	10 min	LOC_Os06g32910	5 min
LOC_Os05g41820	10 min	LOC_Os05g05690	15 min	LOC_Os04g33190	10 min	LOC_Os06g38490	5 min
LOC_Os08g28570	10 min	LOC_Os06g15330	15 min	LOC_Os06g13810	10 min	LOC_Os07g05830	5 min
LOC_Os08g37595	10 min	LOC_Os12g01740	15 min	LOC_Os07g09190	10 min	LOC_Os07g39190	5 min
LOC_Os12g30620	10 min	LOC_Os12g07970	15 min	LOC_Os02g50620	10 min	LOC_Os08g35580	5 min
LOC_Os01g48950	10 min	LOC_Os07g44290	15 min	LOC_Os01g35050	10 min	LOC_Os08g43980	5 min
LOC_Os06g12539	10 min	LOC_Os02g10850	15 min	LOC_Os01g22520	10 min	LOC_Os10g18150	5 min
LOC_Os08g32920	10 min	LOC_Os04g25784	15 min	LOC_Os11g29400	10 min	LOC_Os11g06030	5 min
LOC_Os01g45090	10 min	LOC_Os02g41780	15 min	LOC_Os07g47350	10 min	LOC_Os11g13750	5 min
LOC_Os01g53570	10 min	LOC_Os01g19480	15 min	LOC_Os02g44980	10 min	LOC_Os11g40890	5 min
LOC_Os02g01830	10 min	LOC_Os01g07240	15 min	LOC_Os01g11054	10 min	LOC_Os12g31290	5 min
LOC_Os04g42590	10 min	LOC_Os09g31230	15 min	LOC_Os08g08840	10 min	LOC_Os01g12220	5 min
LOC_Os05g03210	10 min	LOC_Os03g44540	15 min	LOC_Os01g22370	10 min	LOC_Os01g19440	5 min
LOC_Os07g06700	10 min	LOC_Os02g17304	15 min	LOC_Os02g41680	10 min	LOC_Os01g55060	5 min
LOC_Os07g28000	10 min	LOC_Os03g52070	15 min	LOC_Os08g04180	10 min	LOC_Os01g70660	5 min
LOC_Os09g11480	10 min	LOC_Os02g16880	15 min	LOC_Os07g01130	10 min	LOC_Os02g24740	5 min
LOC_Os10g32840	10 min	LOC_Os06g41590	15 min	LOC_Os09g25460	10 min	LOC_Os02g44850	5 min
LOC_Os04g29090	10 min	LOC_Os01g19220	15 min	LOC_Os06g02380	10 min	LOC_Os02g52380	5 min
LOC_Os06g47910	10 min	LOC_Os02g47640	15 min	LOC_Os01g45110	10 min	LOC_Os02g52934	5 min
LOC_Os10g39936	10 min	LOC_Os03g63060	15 min	LOC_Os03g05620	10 min	LOC_Os03g10110	5 min
LOC_Os02g06460	10 min	LOC_Os05g41530	15 min	LOC_Os01g01710	10 min	LOC_Os03g13310	5 min
LOC_Os08g20410	10 min	LOC_Os11g04720	15 min	LOC_Os02g48320	10 min	LOC_Os03g41339	5 min
LOC_Os09g02060	10 min	LOC_Os03g44610	15 min	LOC_Os04g59520	10 min	LOC_Os05g45200	5 min
LOC_Os02g57980	10 min	LOC_Os01g51140	15 min	LOC_Os06g04280	10 min	LOC_Os06g23830	5 min
LOC_Os05g08110	10 min	LOC_Os08g35600	15 min	LOC_Os07g38170	10 min	LOC_Os06g44020	5 min
LOC_Os05g18790	10 min	LOC_Os08g42870	15 min	LOC_Os05g35710	10 min	LOC_Os07g47790	5 min
LOC_Os07g34250	10 min	LOC_Os12g41090	15 min	LOC_Os03g08720	10 min	LOC_Os08g07240	5 min
LOC_Os05g49164	10 min	LOC_Os06g04710	15 min	LOC_Os01g61460	10 min	LOC_Os11g35300	5 min
LOC_Os06g29220	10 min	LOC_Os02g03294	15 min	LOC_Os10g22570	10 min	LOC_Os01g44950	5 min
LOC_Os03g03300	10 min	LOC_Os06g23770	15 min	LOC_Os03g29240	10 min	LOC_Os02g13410	5 min
LOC_Os06g30400	10 min	LOC_Os02g07480	15 min	LOC_Os04g49890	10 min	LOC_Os02g45520	5 min
LOC_Os07g22770	10 min	LOC_Os02g14170	15 min	LOC_Os12g44310	10 min	LOC_Os03g12510	5 min
LOC_Os02g11870	10 min	LOC_Os11g39450	15 min	LOC_Os01g63690	10 min	LOC_Os04g02310	5 min
LOC_Os05g11650	10 min	LOC_Os03g59610	15 min	LOC_Os11g05110	10 min	LOC_Os04g19820	5 min
LOC_Os01g62830	10 min	LOC_Os03g50940	15 min	LOC_Os08g44360	10 min	LOC_Os04g42940	5 min
LOC_Os10g38189	10 min	LOC_Os04g29790	15 min	LOC_Os04g58110	10 min	LOC_Os04g44220	5 min
LOC_Os11g18110	10 min	LOC_Os03g58900	15 min	LOC_Os05g40770	10 min	LOC_Os04g55505	5 min
LOC_Os01g12490	10 min	LOC_Os02g34930	15 min	LOC_Os01g50820	10 min	LOC_Os05g37060	5 min
LOC_Os01g12930	10 min	LOC_Os06g04830	15 min	LOC_Os09g20990	10 min	LOC_Os07g43250	5 min
LOC_Os03g46424	10 min	LOC_Os02g14110	15 min	LOC_Os02g48620	10 min	LOC_Os08g07070	5 min
LOC_Os08g08960	10 min	LOC_Os07g39690	15 min	LOC_Os05g35460	10 min	LOC_Os09g20400	5 min
LOC_Os09g32000	10 min	LOC_Os11g26190	15 min	LOC_Os04g56740	10 min	LOC_Os10g43020	5 min
LOC_Os03g02762	10 min	LOC_Os02g07870	15 min	LOC_Os12g44230	10 min	LOC_Os02g12480	10 min
LOC_Os03g55770	10 min	LOC_Os09g24590	15 min	LOC_Os01g03760	10 min	LOC_Os04g55710	10 min
LOC_Os04g49500	10 min	LOC_Os12g04500	15 min	LOC_Os06g15360	10 min	LOC_Os08g02110	10 min
LOC_Os10g26150	10 min	LOC_Os01g61380	15 min	LOC_Os07g09340	10 min	LOC_Os08g07970	10 min
LOC_Os11g06770	10 min	LOC_Os03g58810	15 min	LOC_Os11g14180	10 min	LOC_Os09g27500	10 min
LOC_Os03g29360	10 min	LOC_Os04g01160	15 min	LOC_Os04g33390	10 min	LOC_Os03g16670	10 min
LOC_Os06g33100	10 min	LOC_Os01g67870	15 min	LOC_Os03g58790	10 min	LOC_Os03g10620	10 min
LOC_Os06g38350	10 min	LOC_Os05g37080	15 min	LOC_Os08g21350	10 min	LOC_Os04g54474	10 min
LOC_Os06g05355	10 min	LOC_Os06g44250	15 min	LOC_Os03g22770	10 min	LOC_Os11g14140	10 min
LOC_Os06g22190	10 min	LOC_Os12g40900	15 min	LOC_Os04g58850	10 min	LOC_Os03g58470	10 min
LOC_Os08g36410	10 min	LOC_Os02g50374	15 min	LOC_Os07g39620	10 min	LOC_Os09g20350	10 min
LOC_Os09g31060	10 min	LOC_Os02g17250	15 min	LOC_Os07g26110	10 min	LOC_Os08g43550	10 min
LOC_Os12g10220	10 min	LOC_Os04g28990	15 min	LOC_Os04g46220	10 min	LOC_Os10g02070	10 min
LOC_Os01g54380	10 min	LOC_Os02g51290	15 min	LOC_Os06g14750	10 min	LOC_Os06g08530	10 min
LOC_Os01g57700	10 min	LOC_Os04g59340	15 min	LOC_Os04g44700	10 min	LOC_Os03g18770	10 min
LOC_Os01g71720	10 min	LOC_Os11g04990	15 min	LOC_Os05g40420	10 min	LOC_Os06g06290	10 min
LOC_Os03g41330	10 min	LOC_Os09g25330	15 min	LOC_Os11g08300	10 min	LOC_Os02g36350	10 min
LOC_Os03g60690	10 min	LOC_Os06g41450	15 min	LOC_Os03g11900	10 min	LOC_Os11g47460	10 min
LOC_Os04g35534	10 min	LOC_Os09g32944	15 min	LOC_Os08g34720	10 min	LOC_Os12g37970	10 min
LOC_Os11g08020	10 min	LOC_Os01g69960	15 min	LOC_Os01g57110	10 min	LOC_Os08g35190	10 min
LOC_Os11g08830	10 min	LOC_Os04g40370	15 min	LOC_Os03g55540	10 min	LOC_Os05g50750	10 min
LOC_Os01g28980	10 min	LOC_Os02g53620	15 min	LOC_Os03g57120	10 min	LOC_Os05g10930	10 min
LOC_Os04g19960	10 min	LOC_Os04g31924	15 min	LOC_Os07g35480	10 min	LOC_Os09g26620	10 min
LOC_Os05g26020	10 min	LOC_Os03g13250	15 min	LOC_Os12g43640	10 min	LOC_Os04g57560	10 min
LOC_Os05g42110	10 min	LOC_Os11g09640	15 min	LOC_Os04g42140	10 min	LOC_Os04g13140	10 min
LOC_Os04g38320	10 min	LOC_Os05g37950	15 min	LOC_Os03g60150	10 min	LOC_Os01g02150	10 min
LOC_Os04g59020	10 min	LOC_Os01g55110	15 min	LOC_Os08g38220	10 min	LOC_Os07g08390	10 min
LOC_Os08g03070	10 min	LOC_Os11g05820	15 min	LOC_Os06g36090	10 min	LOC_Os05g03610	10 min
LOC_Os11g07880	10 min	LOC_Os12g13660	15 min	LOC_Os07g47530	10 min	LOC_Os06g46799	10 min
LOC_Os01g60730	10 min	LOC_Os05g12320	15 min	LOC_Os07g22350	10 min	LOC_Os04g34630	10 min
LOC_Os02g13500	10 min	LOC_Os04g20200	15 min	LOC_Os06g50840	10 min	LOC_Os06g11860	10 min
LOC_Os02g51510	10 min	LOC_Os09g37480	15 min	LOC_Os01g71970	10 min	LOC_Os04g26920	10 min
LOC_Os04g23760	10 min	LOC_Os10g02880	15 min	LOC_Os07g39470	10 min	LOC_Os01g48790	10 min
LOC_Os05g47520	10 min	LOC_Os03g64230	15 min	LOC_Os08g39350	10 min	LOC_Os11g44810	10 min
LOC_Os06g08900	10 min	LOC_Os12g09739	15 min	LOC_Os02g52560	10 min	LOC_Os11g42960	10 min
LOC_Os07g48710	10 min	LOC_Os02g31160	15 min	LOC_Os02g07490	10 min	LOC_Os12g04204	10 min
LOC_Os10g34300	10 min	LOC_Os01g51690	15 min	LOC_Os06g31210	10 min	LOC_Os04g18090	10 min
LOC_Os11g29110	10 min	LOC_Os01g52280	15 min	LOC_Os01g62460	10 min	LOC_Os12g28100	10 min
LOC_Os12g01710	10 min	LOC_Os06g13210	15 min	LOC_Os07g44410	10 min	LOC_Os01g70930	10 min
LOC_Os12g43790	10 min	LOC_Os10g03440	15 min	LOC_Os08g15840	10 min	LOC_Os08g33750	10 min
LOC_Os12g44350	10 min	LOC_Os02g17710	15 min	LOC_Os02g48790	10 min	LOC_Os01g12100	10 min
LOC_Os01g03300	10 min	LOC_Os01g26280	15 min	LOC_Os04g01140	10 min	LOC_Os04g55520	10 min
LOC_Os01g68650	10 min	LOC_Os05g44810	15 min	LOC_Os04g52460	10 min	LOC_Os03g07880	10 min
LOC_Os03g09980	10 min	LOC_Os09g20000	15 min	LOC_Os01g68020	10 min	LOC_Os03g40070	10 min
LOC_Os03g20680	10 min	LOC_Os03g63510	15 min	LOC_Os06g44620	10 min	LOC_Os01g14520	10 min
LOC_Os03g46930	10 min	LOC_Os01g59819	15 min	LOC_Os06g15420	10 min	LOC_Os06g36920	10 min
LOC_Os04g56000	10 min	LOC_Os06g48500	15 min	LOC_Os01g09570	10 min	LOC_Os05g37930	10 min
LOC_Os05g41420	10 min	LOC_Os02g21520	15 min	LOC_Os08g36320	10 min	LOC_Os03g05530	10 min
LOC_Os07g22940	10 min	LOC_Os04g58960	15 min	LOC_Os04g55230	10 min	LOC_Os02g37610	10 min
LOC_Os01g50820	10 min	LOC_Os06g31190	15 min	LOC_Os10g39440	10 min	LOC_Os11g37860	10 min
LOC_Os05g28120	10 min	LOC_Os02g04670	15 min	LOC_Os02g17350	10 min	LOC_Os04g55920	10 min
LOC_Os06g01070	10 min	LOC_Os01g04750	15 min	LOC_Os09g37100	10 min	LOC_Os01g47340	10 min
LOC_Os04g25900	10 min	LOC_Os11g04030	15 min	LOC_Os03g17240	10 min	LOC_Os08g32100	10 min
LOC_Os05g47840	10 min	LOC_Os04g29800	15 min	LOC_Os05g39770	10 min	LOC_Os05g41420	10 min
LOC_Os05g07626	10 min	LOC_Os02g09480	15 min	LOC_Os10g30790	10 min	LOC_Os02g52930	10 min
LOC_Os09g31190	10 min	LOC_Os07g41960	15 min	LOC_Os05g29710	10 min	LOC_Os02g07930	10 min
LOC_Os10g36620	10 min	LOC_Os05g10370	15 min	LOC_Os01g47080	10 min	LOC_Os02g05744	10 min
LOC_Os12g34220	10 min	LOC_Os11g12740	15 min	LOC_Os08g02050	10 min	LOC_Os05g04470	10 min
LOC_Os02g52620	10 min	LOC_Os01g56270	15 min	LOC_Os04g32050	10 min	LOC_Os11g04409	10 min
LOC_Os02g58350	10 min	LOC_Os02g01360	15 min	LOC_Os09g21230	10 min	LOC_Os03g12064	10 min
LOC_Os03g08030	10 min	LOC_Os01g64100	15 min	LOC_Os04g01290	10 min	LOC_Os09g19820	10 min
LOC_Os04g03370	10 min	LOC_Os05g25480	15 min	LOC_Os05g49150	10 min	LOC_Os07g01660	10 min
LOC_Os07g23470	10 min	LOC_Os09g37394	15 min	LOC_Os07g39560	10 min	LOC_Os04g59330	10 min
LOC_Os06g39080	10 min	LOC_Os08g16470	15 min	LOC_Os09g16510	10 min	LOC_Os02g07820	10 min
LOC_Os06g42660	10 min	LOC_Os11g19790	15 min	LOC_Os01g62870	10 min	LOC_Os03g18740	10 min
LOC_Os01g13950	10 min	LOC_Os09g18159	15 min	LOC_Os03g21030	10 min	LOC_Os03g22270	10 min
LOC_Os01g22710	10 min	LOC_Os10g21314	15 min	LOC_Os07g07490	10 min	LOC_Os01g41900	10 min
LOC_Os03g18340	10 min	LOC_Os08g01130	15 min	LOC_Os03g59050	10 min	LOC_Os06g03830	10 min
LOC_Os05g29150	10 min	LOC_Os09g38440	15 min	LOC_Os02g38230	10 min	LOC_Os03g62270	10 min
LOC_Os06g42180	10 min	LOC_Os05g24140	15 min	LOC_Os03g56810	10 min	LOC_Os11g45280	10 min
LOC_Os07g45510	10 min	LOC_Os07g03140	15 min	LOC_Os02g12810	10 min	LOC_Os05g32544	10 min
LOC_Os07g46360	10 min	LOC_Os08g31200	15 min	LOC_Os04g46880	10 min	LOC_Os04g33030	10 min
LOC_Os08g06190	10 min	LOC_Os05g09410	15 min	LOC_Os12g44380	10 min	LOC_Os05g03860	10 min
LOC_Os09g10340	10 min	LOC_Os08g03020	15 min	LOC_Os04g20220	10 min	LOC_Os08g40500	10 min
LOC_Os11g43520	10 min	LOC_Os11g24180	15 min	LOC_Os03g02514	10 min	LOC_Os02g25020	10 min
LOC_Os12g24150	10 min	LOC_Os04g52310	15 min	LOC_Os05g42350	10 min	LOC_Os09g30160	10 min
LOC_Os12g32390	10 min	LOC_Os01g49550	15 min	LOC_Os04g32110	10 min	LOC_Os01g04800	10 min
LOC_Os01g08000	10 min	LOC_Os05g51150	15 min	LOC_Os01g15640	10 min	LOC_Os09g20240	10 min
LOC_Os02g32630	10 min	LOC_Os10g02100	15 min	LOC_Os07g03230	10 min	LOC_Os12g23280	10 min
LOC_Os03g09030	10 min	LOC_Os01g70410	15 min	LOC_Os05g13950	10 min	LOC_Os11g41820	10 min
LOC_Os05g47540	10 min	LOC_Os04g14680	15 min	LOC_Os07g42940	10 min	LOC_Os04g58860	10 min
LOC_Os11g26720	10 min	LOC_Os02g13340	15 min	LOC_Os05g33310	10 min	LOC_Os03g58330	10 min
LOC_Os01g61390	10 min	LOC_Os03g61040	15 min	LOC_Os12g44150	10 min	LOC_Os09g17049	10 min
LOC_Os04g15630	10 min	LOC_Os05g07764	15 min	LOC_Os04g40310	10 min	LOC_Os01g57770	10 min
LOC_Os04g43210	10 min	LOC_Os09g37330	15 min	LOC_Os03g03660	10 min	LOC_Os10g38040	10 min
LOC_Os08g26690	10 min	LOC_Os09g30980	15 min	LOC_Os04g10380	10 min	LOC_Os07g43070	10 min
LOC_Os10g26510	10 min	LOC_Os02g30150	15 min	LOC_Os09g23350	10 min	LOC_Os09g32690	10 min
LOC_Os01g04560	10 min	LOC_Os02g55610	15 min	LOC_Os05g37140	10 min	LOC_Os01g25484	10 min
LOC_Os01g52180	10 min	LOC_Os12g13550	15 min	LOC_Os03g49380	10 min	LOC_Os10g41930	10 min
LOC_Os03g34260	10 min	LOC_Os07g39030	15 min	LOC_Os04g52500	10 min	LOC_Os02g14900	10 min
LOC_Os04g23689	10 min	LOC_Os08g38710	15 min	LOC_Os07g32010	10 min	LOC_Os07g06470	10 min
LOC_Os05g13620	10 min	LOC_Os02g56520	15 min	LOC_Os01g56200	10 min	LOC_Os03g31026	10 min
LOC_Os05g32200	10 min	LOC_Os02g56950	15 min	LOC_Os02g36340	10 min	LOC_Os03g26870	10 min
LOC_Os06g06970	10 min	LOC_Os11g03530	15 min	LOC_Os04g57550	10 min	LOC_Os03g61780	10 min
LOC_Os11g30210	10 min	LOC_Os01g41160	15 min	LOC_Os05g36290	10 min	LOC_Os06g49750	10 min
LOC_Os02g22020	10 min	LOC_Os06g38590	15 min	LOC_Os09g36600	10 min	LOC_Os03g12860	10 min
LOC_Os04g19790	10 min	LOC_Os10g26720	15 min	LOC_Os12g42980	10 min	LOC_Os07g33300	10 min
LOC_Os04g40590	10 min	LOC_Os12g02030	15 min	LOC_Os01g45910	10 min	LOC_Os05g38270	10 min
LOC_Os05g36100	10 min	LOC_Os07g09914	15 min	LOC_Os12g13320	10 min	LOC_Os10g26620	10 min
LOC_Os07g31290	10 min	LOC_Os03g07400	15 min	LOC_Os01g59130	10 min	LOC_Os03g02190	10 min
LOC_Os09g03180	10 min	LOC_Os03g18630	15 min	LOC_Os01g65520	10 min	LOC_Os01g19410	10 min
LOC_Os10g34884	10 min	LOC_Os05g43040	15 min	LOC_Os05g09380	10 min	LOC_Os01g45720	10 min
LOC_Os12g17130	10 min	LOC_Os12g29500	15 min	LOC_Os01g50310	10 min	LOC_Os07g08750	10 min
LOC_Os12g20460	10 min	LOC_Os01g02890	15 min	LOC_Os04g08740	10 min	LOC_Os10g22050	10 min
LOC_Os12g34940	10 min	LOC_Os12g44060	15 min	LOC_Os04g57760	10 min	LOC_Os01g22990	10 min
LOC_Os02g26280	10 min	LOC_Os01g54670	15 min	LOC_Os09g29070	10 min	LOC_Os03g24600	10 min
LOC_Os02g33640	10 min	LOC_Os04g03980	15 min	LOC_Os08g01940	10 min	LOC_Os08g36040	10 min
LOC_Os02g37680	10 min	LOC_Os08g05520	15 min	LOC_Os08g42410	10 min	LOC_Os12g37410	10 min
LOC_Os05g20310	10 min	LOC_Os02g58540	15 min	LOC_Os10g33680	10 min	LOC_Os10g14920	10 min
LOC_Os11g18100	10 min	LOC_Os07g01740	15 min	LOC_Os07g35510	10 min	LOC_Os04g58320	10 min
LOC_Os01g18160	10 min	LOC_Os11g05740	15 min	LOC_Os11g44430	10 min	LOC_Os04g45140	10 min
LOC_Os03g29250	10 min	LOC_Os04g34590	15 min	LOC_Os02g52780	10 min	LOC_Os06g40210	10 min
LOC_Os05g01370	10 min	LOC_Os11g48000	15 min	LOC_Os03g04130	10 min	LOC_Os11g07600	10 min
LOC_Os10g31510	10 min	LOC_Os01g07110	15 min	LOC_Os05g48450	10 min	LOC_Os02g46220	10 min
LOC_Os11g47290	10 min	LOC_Os01g08710	15 min	LOC_Os03g60080	10 min	LOC_Os06g15779	10 min
LOC_Os01g65240	10 min	LOC_Os01g05430	15 min	LOC_Os09g28180	10 min	LOC_Os08g32520	10 min
LOC_Os02g26570	10 min	LOC_Os01g47050	15 min	LOC_Os02g43700	10 min	LOC_Os03g26910	10 min
LOC_Os03g45800	10 min	LOC_Os06g35060	15 min	LOC_Os01g58870	10 min	LOC_Os11g25920	10 min
LOC_Os06g11260	10 min	LOC_Os09g16995	15 min	LOC_Os01g36930	10 min	LOC_Os04g49660	10 min
LOC_Os06g25960	10 min	LOC_Os04g48360	15 min	LOC_Os01g46810	10 min	LOC_Os01g04120	10 min
LOC_Os07g43260	10 min	LOC_Os01g12130	15 min	LOC_Os02g57190	10 min	LOC_Os07g28890	10 min
LOC_Os08g07020	10 min	LOC_Os02g32550	15 min	LOC_Os08g19850	10 min	LOC_Os03g53050	10 min
LOC_Os10g37020	10 min	LOC_Os10g38880	15 min	LOC_Os03g12550	10 min	LOC_Os05g01570	10 min
LOC_Os12g33270	10 min	LOC_Os09g27230	15 min	LOC_Os05g48690	10 min	LOC_Os09g10274	10 min
LOC_Os01g27190	10 min	LOC_Os11g14400	15 min	LOC_Os08g06010	10 min	LOC_Os06g11310	10 min
LOC_Os04g50850	10 min	LOC_Os12g05600	15 min	LOC_Os09g38570	10 min	LOC_Os10g29274	10 min
LOC_Os06g09920	10 min	LOC_Os02g15290	15 min	LOC_Os05g36360	10 min	LOC_Os02g45010	10 min
LOC_Os06g20060	10 min	LOC_Os02g25020	15 min	LOC_Os11g18044	10 min	LOC_Os03g20550	10 min
LOC_Os06g36900	10 min	LOC_Os03g01870	15 min	LOC_Os08g33200	10 min	LOC_Os09g36580	10 min
LOC_Os07g38650	10 min	LOC_Os04g47130	15 min	LOC_Os07g46660	10 min	LOC_Os08g42550	10 min
LOC_Os09g02690	10 min	LOC_Os07g04420	15 min	LOC_Os06g48590	10 min	LOC_Os02g26700	10 min
LOC_Os09g37120	10 min	LOC_Os09g13400	15 min	LOC_Os09g04050	10 min	LOC_Os02g05199	10 min
LOC_Os11g08190	10 min	LOC_Os10g25000	15 min	LOC_Os02g40730	10 min	LOC_Os04g11030	10 min
LOC_Os03g03910	15 min	LOC_Os03g23935	15 min	LOC_Os06g18000	10 min	LOC_Os01g36220	10 min
LOC_Os08g39300	15 min	LOC_Os07g39860	15 min	LOC_Os02g54820	10 min	LOC_Os05g37880	10 min
LOC_Os02g51670	15 min	LOC_Os06g02630	15 min	LOC_Os03g21060	10 min	LOC_Os03g10210	10 min
LOC_Os02g41860	15 min	LOC_Os05g10740	15 min	LOC_Os05g26840	10 min	LOC_Os06g48500	10 min
LOC_Os01g21250	15 min	LOC_Os11g09710	15 min	LOC_Os01g13690	10 min	LOC_Os10g37190	10 min
LOC_Os02g10700	15 min	LOC_Os01g57690	15 min	LOC_Os06g48060	10 min	LOC_Os03g36080	10 min
LOC_Os02g39360	15 min	LOC_Os01g02290	15 min	LOC_Os09g21210	10 min	LOC_Os04g48800	10 min
LOC_Os10g01134	15 min	LOC_Os11g37920	15 min	LOC_Os03g08740	10 min	LOC_Os03g43410	10 min
LOC_Os01g18800	15 min	LOC_Os05g32070	15 min	LOC_Os06g22290	10 min	LOC_Os05g09480	10 min
LOC_Os04g20164	15 min	LOC_Os02g37760	15 min	LOC_Os01g08410	10 min	LOC_Os01g69980	10 min
LOC_Os02g30110	15 min	LOC_Os03g59670	15 min	LOC_Os10g08540	10 min	LOC_Os02g58180	10 min
LOC_Os08g39630	15 min	LOC_Os06g03670	15 min	LOC_Os06g07600	10 min	LOC_Os08g37040	10 min
LOC_Os01g04020	15 min	LOC_Os06g30030	15 min	LOC_Os02g55320	10 min	LOC_Os03g02320	10 min
LOC_Os03g64020	15 min	LOC_Os12g26860	15 min	LOC_Os07g12110	10 min	LOC_Os09g35910	10 min
LOC_Os01g63620	15 min	LOC_Os02g33705	15 min	LOC_Os10g41460	10 min	LOC_Os01g71106	10 min
LOC_Os10g40740	15 min	LOC_Os07g05370	15 min	LOC_Os01g04280	10 min	LOC_Os10g07440	10 min
LOC_Os01g43480	15 min	LOC_Os09g29820	15 min	LOC_Os02g13800	10 min	LOC_Os10g34030	10 min
LOC_Os01g13740	15 min	LOC_Os01g42510	15 min	LOC_Os04g52090	10 min	LOC_Os04g05010	10 min
LOC_Os07g39470	15 min	LOC_Os08g36490	15 min	LOC_Os02g32750	10 min	LOC_Os04g57700	10 min
LOC_Os01g11054	15 min	LOC_Os09g15370	15 min	LOC_Os04g36040	10 min	LOC_Os07g36820	10 min
LOC_Os09g09930	15 min	LOC_Os11g01830	15 min	LOC_Os03g53670	10 min	LOC_Os02g42990	10 min
LOC_Os01g17390	15 min	LOC_Os04g11524	15 min	LOC_Os10g25130	10 min	LOC_Os06g49180	10 min
LOC_Os11g08210	15 min	LOC_Os03g44430	15 min	LOC_Os01g27750	10 min	LOC_Os12g43510	10 min
LOC_Os07g17330	15 min	LOC_Os04g10650	15 min	LOC_Os08g34210	10 min	LOC_Os05g02300	10 min
LOC_Os04g41960	15 min	LOC_Os04g47450	15 min	LOC_Os10g42960	10 min	LOC_Os02g05692	10 min
LOC_Os08g37670	15 min	LOC_Os01g11220	15 min	LOC_Os01g58970	10 min	LOC_Os03g52490	10 min
LOC_Os03g55540	15 min	LOC_Os08g36820	15 min	LOC_Os02g51350	10 min	LOC_Os07g36210	10 min
LOC_Os03g13870	15 min	LOC_Os10g23900	15 min	LOC_Os02g21460	10 min	LOC_Os02g08420	10 min
LOC_Os08g27720	15 min	LOC_Os01g48800	15 min	LOC_Os01g73514	10 min	LOC_Os06g06980	10 min
LOC_Os09g25460	15 min	LOC_Os08g09060	15 min	LOC_Os05g45420	10 min	LOC_Os08g02070	10 min
LOC_Os01g37590	15 min	LOC_Os02g52934	15 min	LOC_Os11g41890	10 min	LOC_Os08g28784	10 min
LOC_Os06g39912	15 min	LOC_Os12g33600	15 min	LOC_Os03g62200	10 min	LOC_Os01g46169	10 min
LOC_Os01g22900	15 min	LOC_Os06g30400	15 min	LOC_Os05g41780	10 min	LOC_Os02g55840	10 min
LOC_Os09g36220	15 min	LOC_Os02g11870	15 min	LOC_Os01g52010	10 min	LOC_Os07g26640	10 min
LOC_Os03g04710	15 min	LOC_Os01g45914	15 min	LOC_Os09g20220	10 min	LOC_Os01g74490	10 min
LOC_Os03g19720	15 min	LOC_Os01g65630	15 min	LOC_Os12g34380	10 min	LOC_Os05g34980	10 min
LOC_Os01g40070	15 min	LOC_Os03g46424	15 min	LOC_Os01g16960	10 min	LOC_Os01g74640	10 min
LOC_Os07g40974	15 min	LOC_Os09g32000	15 min	LOC_Os04g44240	10 min	LOC_Os09g26170	10 min
LOC_Os02g46610	15 min	LOC_Os02g17760	15 min	LOC_Os08g20570	10 min	LOC_Os07g39220	10 min
LOC_Os10g38110	15 min	LOC_Os07g07750	15 min	LOC_Os01g72834	10 min	LOC_Os01g45200	10 min
LOC_Os01g40094	15 min	LOC_Os02g34970	15 min	LOC_Os03g62620	10 min	LOC_Os08g31510	10 min
LOC_Os03g21000	15 min	LOC_Os06g33100	15 min	LOC_Os03g07570	10 min	LOC_Os02g38120	10 min
LOC_Os08g36480	15 min	LOC_Os11g35240	15 min	LOC_Os09g37520	10 min	LOC_Os07g23930	10 min
LOC_Os04g49110	15 min	LOC_Os12g35340	15 min	LOC_Os01g60230	10 min	LOC_Os03g10650	10 min
LOC_Os03g13950	15 min	LOC_Os07g03590	15 min	LOC_Os06g43630	10 min	LOC_Os11g35710	10 min
LOC_Os01g37040	15 min	LOC_Os05g12460	15 min	LOC_Os04g37550	10 min	LOC_Os07g04550	10 min
LOC_Os05g38140	15 min	LOC_Os12g30590	15 min	LOC_Os04g49110	10 min	LOC_Os01g09860	10 min
LOC_Os07g29410	15 min	LOC_Os06g09420	15 min	LOC_Os09g02270	10 min	LOC_Os08g02850	10 min
LOC_Os03g60080	15 min	LOC_Os06g23140	15 min	LOC_Os04g33080	10 min	LOC_Os03g42259	10 min
LOC_Os05g46460	15 min	LOC_Os02g44840	15 min	LOC_Os04g50204	10 min	LOC_Os10g35300	10 min
LOC_Os12g07210	15 min	LOC_Os04g03860	15 min	LOC_Os05g44922	10 min	LOC_Os02g30110	10 min
LOC_Os09g36930	15 min	LOC_Os07g22730	15 min	LOC_Os01g11040	10 min	LOC_Os02g48150	10 min
LOC_Os08g36310	15 min	LOC_Os07g48710	15 min	LOC_Os01g44050	10 min	LOC_Os03g64250	10 min
LOC_Os03g12530	15 min	LOC_Os11g18670	15 min	LOC_Os03g50510	10 min	LOC_Os12g04880	10 min
LOC_Os07g38530	15 min	LOC_Os12g23590	15 min	LOC_Os07g37580	10 min	LOC_Os01g48710	10 min
LOC_Os05g41780	15 min	LOC_Os12g43790	15 min	LOC_Os07g44710	10 min	LOC_Os04g58330	10 min
LOC_Os09g37012	15 min	LOC_Os04g56000	15 min	LOC_Os10g20090	10 min	LOC_Os08g44520	10 min
LOC_Os08g43440	15 min	LOC_Os05g41420	15 min	LOC_Os07g39900	10 min	LOC_Os08g32960	10 min
LOC_Os05g42040	15 min	LOC_Os07g33540	15 min	LOC_Os03g45420	10 min	LOC_Os03g10860	10 min
LOC_Os02g11070	15 min	LOC_Os01g09340	15 min	LOC_Os09g23084	10 min	LOC_Os03g29920	10 min
LOC_Os05g34830	15 min	LOC_Os01g63500	15 min	LOC_Os03g37490	10 min	LOC_Os08g30150	10 min
LOC_Os09g28630	15 min	LOC_Os02g20190	15 min	LOC_Os09g31486	10 min	LOC_Os03g61900	10 min
LOC_Os03g08490	15 min	LOC_Os04g25900	15 min	LOC_Os10g05069	10 min	LOC_Os11g41600	10 min
LOC_Os08g01140	15 min	LOC_Os01g47280	15 min	LOC_Os09g26880	10 min	LOC_Os05g08360	10 min
LOC_Os01g49740	15 min	LOC_Os02g44530	15 min	LOC_Os03g53750	10 min	LOC_Os08g40940	10 min
LOC_Os09g31200	15 min	LOC_Os07g33420	15 min	LOC_Os04g52840	10 min	LOC_Os03g63760	10 min
LOC_Os02g11640	15 min	LOC_Os01g66630	15 min	LOC_Os06g50390	10 min	LOC_Os02g10860	10 min
LOC_Os08g45240	15 min	LOC_Os01g70590	15 min	LOC_Os03g52239	10 min	LOC_Os03g64140	10 min
LOC_Os04g45650	15 min	LOC_Os04g09620	15 min	LOC_Os02g51750	10 min	LOC_Os06g13210	10 min
LOC_Os03g48970	15 min	LOC_Os05g37720	15 min	LOC_Os07g38090	10 min	LOC_Os05g44210	10 min
LOC_Os07g42250	15 min	LOC_Os06g02840	15 min	LOC_Os01g55940	10 min	LOC_Os02g53870	10 min
LOC_Os11g29400	15 min	LOC_Os06g34360	15 min	LOC_Os02g53700	10 min	LOC_Os10g26540	10 min
LOC_Os02g08420	15 min	LOC_Os04g16260	15 min	LOC_Os06g06050	10 min	LOC_Os02g10660	10 min
LOC_Os04g52090	15 min	LOC_Os09g37690	15 min	LOC_Os01g49529	10 min	LOC_Os04g56060	10 min
LOC_Os03g21380	15 min	LOC_Os11g06800	15 min	LOC_Os01g05810	10 min	LOC_Os06g49010	10 min
LOC_Os01g56890	15 min	LOC_Os06g42180	15 min	LOC_Os05g44290	10 min	LOC_Os10g24094	10 min
LOC_Os03g38950	15 min	LOC_Os08g44040	15 min	LOC_Os01g54560	10 min	LOC_Os11g37774	10 min
LOC_Os02g08150	15 min	LOC_Os01g08000	15 min	LOC_Os04g40400	10 min	LOC_Os02g36880	10 min
LOC_Os10g36703	15 min	LOC_Os05g17010	15 min	LOC_Os04g45570	10 min	LOC_Os06g13830	10 min
LOC_Os09g29460	15 min	LOC_Os10g36610	15 min	LOC_Os06g36990	10 min	LOC_Os07g43925	10 min
LOC_Os01g09640	15 min	LOC_Os03g16900	15 min	LOC_Os01g21250	10 min	LOC_Os02g46920	10 min
LOC_Os11g03390	15 min	LOC_Os04g13580	15 min	LOC_Os05g15770	10 min	LOC_Os04g52880	10 min
LOC_Os10g20470	15 min	LOC_Os04g30980	15 min	LOC_Os01g72690	10 min	LOC_Os05g08600	10 min
LOC_Os06g11290	15 min	LOC_Os01g06560	15 min	LOC_Os05g16930	10 min	LOC_Os10g37290	10 min
LOC_Os05g46340	15 min	LOC_Os01g70870	15 min	LOC_Os06g15760	10 min	LOC_Os11g37670	10 min
LOC_Os04g44924	15 min	LOC_Os04g54900	15 min	LOC_Os04g39560	10 min	LOC_Os02g39560	10 min
LOC_Os03g18150	15 min	LOC_Os09g06770	15 min	LOC_Os06g08640	10 min	LOC_Os02g35870	10 min
LOC_Os02g34600	15 min	LOC_Os11g47269	15 min	LOC_Os07g09420	10 min	LOC_Os07g40910	10 min
LOC_Os01g25484	15 min	LOC_Os01g14550	15 min	LOC_Os10g38090	10 min	LOC_Os12g38180	10 min
LOC_Os06g10109	15 min	LOC_Os04g19790	15 min	LOC_Os07g40290	10 min	LOC_Os06g31220	10 min
LOC_Os03g42130	15 min	LOC_Os04g28270	15 min	LOC_Os04g50950	10 min	LOC_Os01g73960	10 min
LOC_Os03g55590	15 min	LOC_Os04g45330	15 min	LOC_Os12g44020	10 min	LOC_Os03g02840	10 min
LOC_Os04g54630	15 min	LOC_Os05g36100	15 min	LOC_Os03g19720	10 min	LOC_Os01g07570	10 min
LOC_Os10g41460	15 min	LOC_Os06g46710	15 min	LOC_Os02g49760	10 min	LOC_Os10g39860	10 min
LOC_Os01g03549	15 min	LOC_Os07g31290	15 min	LOC_Os08g26850	10 min	LOC_Os09g04440	10 min
LOC_Os04g32980	15 min	LOC_Os08g08990	15 min	LOC_Os09g23560	10 min	LOC_Os01g69870	10 min
LOC_Os08g39090	15 min	LOC_Os08g42780	15 min	LOC_Os03g19020	10 min	LOC_Os03g20720	10 min
LOC_Os07g09420	15 min	LOC_Os01g58410	15 min	LOC_Os01g12390	10 min	LOC_Os11g30370	10 min
LOC_Os10g07440	15 min	LOC_Os02g51970	15 min	LOC_Os02g47780	10 min	LOC_Os09g19720	10 min
LOC_Os02g47450	15 min	LOC_Os03g24170	15 min	LOC_Os03g43720	10 min	LOC_Os11g15340	10 min
LOC_Os03g10140	15 min	LOC_Os03g52080	15 min	LOC_Os05g28510	10 min	LOC_Os07g03600	10 min
LOC_Os10g38489	15 min	LOC_Os06g11840	15 min	LOC_Os09g14670	10 min	LOC_Os07g22494	10 min
LOC_Os06g42850	15 min	LOC_Os08g01274	15 min	LOC_Os06g50050	10 min	LOC_Os08g16930	10 min
LOC_Os12g38180	15 min	LOC_Os01g18160	15 min	LOC_Os05g05950	10 min	LOC_Os11g07950	10 min
LOC_Os10g13550	15 min	LOC_Os02g50090	15 min	LOC_Os10g38360	10 min	LOC_Os06g11980	10 min
LOC_Os06g06050	15 min	LOC_Os03g24390	15 min	LOC_Os01g73530	10 min	LOC_Os08g08570	10 min
LOC_Os04g10750	15 min	LOC_Os12g09200	15 min	LOC_Os03g15570	10 min	LOC_Os12g06340	10 min
LOC_Os09g21740	15 min	LOC_Os01g59200	15 min	LOC_Os05g08420	10 min	LOC_Os08g33390	10 min
LOC_Os01g62060	15 min	LOC_Os03g21750	15 min	LOC_Os03g27990	10 min	LOC_Os07g47750	10 min
LOC_Os09g26780	15 min	LOC_Os03g46052	15 min	LOC_Os06g14510	10 min	LOC_Os08g38320	10 min
LOC_Os04g24140	15 min	LOC_Os04g12410	15 min	LOC_Os09g31200	10 min	LOC_Os01g40560	10 min
LOC_Os03g39830	15 min	LOC_Os04g50850	15 min	LOC_Os03g04600	10 min	LOC_Os03g16010	10 min
LOC_Os05g32970	15 min	LOC_Os08g43080	15 min	LOC_Os04g47780	10 min	LOC_Os06g43870	10 min
LOC_Os01g65650	15 min	LOC_Os02g41650	20 min	LOC_Os03g17700	10 min	LOC_Os03g47070	10 min
LOC_Os03g57120	15 min	LOC_Os08g06100	20 min	LOC_Os01g62760	10 min	LOC_Os01g61900	10 min
LOC_Os04g25440	15 min	LOC_Os04g55710	20 min	LOC_Os01g48190	10 min	LOC_Os06g47150	10 min
LOC_Os03g16390	15 min	LOC_Os08g39140	20 min	LOC_Os03g52470	10 min	LOC_Os07g47400	10 min
LOC_Os01g71970	15 min	LOC_Os11g05050	20 min	LOC_Os05g33820	10 min	LOC_Os11g31900	10 min
LOC_Os02g53530	15 min	LOC_Os06g06290	20 min	LOC_Os12g41400	10 min	LOC_Os02g32840	10 min
LOC_Os01g45200	15 min	LOC_Os05g33940	20 min	LOC_Os01g10450	10 min	LOC_Os02g13150	10 min
LOC_Os04g43060	15 min	LOC_Os05g05680	20 min	LOC_Os09g31478	10 min	LOC_Os08g06280	10 min
LOC_Os02g06520	15 min	LOC_Os04g39320	20 min	LOC_Os02g25900	10 min	LOC_Os10g30850	10 min
LOC_Os05g35140	15 min	LOC_Os07g08160	20 min	LOC_Os03g59470	10 min	LOC_Os11g02080	10 min
LOC_Os01g65260	15 min	LOC_Os03g08500	20 min	LOC_Os02g52850	10 min	LOC_Os10g41580	10 min
LOC_Os01g13690	15 min	LOC_Os01g11160	20 min	LOC_Os05g44100	10 min	LOC_Os05g01290	10 min
LOC_Os01g47760	15 min	LOC_Os03g07570	20 min	LOC_Os11g03300	10 min	LOC_Os04g51500	10 min
LOC_Os11g03300	15 min	LOC_Os02g51350	20 min	LOC_Os10g13940	10 min	LOC_Os07g11490	10 min
LOC_Os03g55776	15 min	LOC_Os08g41390	20 min	LOC_Os08g02700	10 min	LOC_Os08g07850	10 min
LOC_Os01g59970	15 min	LOC_Os10g42430	20 min	LOC_Os03g20180	10 min	LOC_Os06g13060	10 min
LOC_Os01g74320	15 min	LOC_Os02g52210	20 min	LOC_Os03g42130	10 min	LOC_Os01g51700	10 min
LOC_Os06g44160	15 min	LOC_Os02g08440	20 min	LOC_Os07g32430	10 min	LOC_Os04g58190	10 min
LOC_Os03g08970	15 min	LOC_Os04g44950	20 min	LOC_Os01g49470	10 min	LOC_Os01g24070	10 min
LOC_Os07g42280	15 min	LOC_Os05g03860	20 min	LOC_Os04g42920	10 min	LOC_Os01g64110	10 min
LOC_Os03g04020	15 min	LOC_Os11g10100	20 min	LOC_Os01g32770	10 min	LOC_Os07g36130	10 min
LOC_Os03g21560	15 min	LOC_Os04g59330	20 min	LOC_Os01g63050	10 min	LOC_Os03g64219	10 min
LOC_Os08g39660	15 min	LOC_Os11g02610	20 min	LOC_Os06g11450	10 min	LOC_Os03g21140	10 min
LOC_Os01g43700	15 min	LOC_Os05g37930	20 min	LOC_Os01g61380	10 min	LOC_Os11g42800	10 min
LOC_Os02g35180	15 min	LOC_Os05g31140	20 min	LOC_Os02g53140	10 min	LOC_Os01g55110	10 min
LOC_Os05g37730	15 min	LOC_Os08g34150	20 min	LOC_Os07g04970	10 min	LOC_Os06g16919	10 min
LOC_Os03g51920	15 min	LOC_Os08g39150	20 min	LOC_Os09g36200	10 min	LOC_Os04g17479	10 min
LOC_Os04g58890	15 min	LOC_Os01g04800	20 min	LOC_Os01g54890	10 min	LOC_Os01g73100	10 min
LOC_Os05g33900	15 min	LOC_Os01g68700	20 min	LOC_Os02g36330	10 min	LOC_Os05g01280	10 min
LOC_Os01g63930	15 min	LOC_Os11g04409	20 min	LOC_Os12g26940	10 min	LOC_Os06g08710	10 min
LOC_Os02g47510	15 min	LOC_Os01g65780	20 min	LOC_Os06g43090	10 min	LOC_Os08g02250	10 min
LOC_Os09g25090	15 min	LOC_Os10g14920	20 min	LOC_Os08g42560	10 min	LOC_Os06g28144	10 min
LOC_Os08g14450	15 min	LOC_Os01g54560	20 min	LOC_Os08g37790	10 min	LOC_Os08g13280	10 min
LOC_Os08g43180	15 min	LOC_Os03g18770	20 min	LOC_Os01g11340	10 min	LOC_Os04g24140	10 min
LOC_Os04g33610	15 min	LOC_Os01g61080	20 min	LOC_Os01g68770	10 min	LOC_Os04g52380	10 min
LOC_Os08g38220	15 min	LOC_Os08g39370	20 min	LOC_Os08g42420	10 min	LOC_Os08g14860	10 min
LOC_Os12g44110	15 min	LOC_Os03g22490	20 min	LOC_Os09g10840	10 min	LOC_Os03g46570	10 min
LOC_Os08g02110	15 min	LOC_Os12g04204	20 min	LOC_Os11g44680	10 min	LOC_Os05g03530	10 min
LOC_Os04g39980	15 min	LOC_Os01g51890	20 min	LOC_Os01g54700	10 min	LOC_Os02g02424	10 min
LOC_Os11g10990	15 min	LOC_Os05g03190	20 min	LOC_Os10g26570	10 min	LOC_Os02g45930	10 min
LOC_Os01g65230	15 min	LOC_Os03g53230	20 min	LOC_Os01g18660	10 min	LOC_Os10g32520	10 min
LOC_Os05g50340	15 min	LOC_Os01g72610	20 min	LOC_Os01g13430	10 min	LOC_Os02g50330	10 min
LOC_Os01g59690	15 min	LOC_Os06g36560	20 min	LOC_Os03g25920	10 min	LOC_Os04g51410	10 min
LOC_Os05g37140	15 min	LOC_Os04g41570	20 min	LOC_Os02g35630	10 min	LOC_Os02g37930	10 min
LOC_Os02g02910	15 min	LOC_Os03g11734	20 min	LOC_Os08g35620	10 min	LOC_Os06g34570	10 min
LOC_Os05g43910	15 min	LOC_Os03g08330	20 min	LOC_Os01g34390	10 min	LOC_Os11g35020	10 min
LOC_Os11g08950	15 min	LOC_Os01g06876	20 min	LOC_Os01g71000	10 min	LOC_Os02g55250	10 min
LOC_Os03g53930	15 min	LOC_Os04g51560	20 min	LOC_Os04g35540	10 min	LOC_Os03g03490	10 min
LOC_Os02g56014	15 min	LOC_Os02g07930	20 min	LOC_Os04g58620	10 min	LOC_Os01g47262	10 min
LOC_Os09g29270	15 min	LOC_Os12g41650	20 min	LOC_Os05g03780	10 min	LOC_Os05g39050	10 min
LOC_Os06g50230	15 min	LOC_Os03g39760	20 min	LOC_Os05g05840	10 min	LOC_Os03g40100	10 min
LOC_Os09g28060	15 min	LOC_Os04g39020	20 min	LOC_Os01g43520	10 min	LOC_Os06g33390	10 min
LOC_Os02g39570	15 min	LOC_Os06g03800	20 min	LOC_Os10g40740	10 min	LOC_Os01g66544	10 min
LOC_Os12g01290	15 min	LOC_Os11g44810	20 min	LOC_Os01g72610	10 min	LOC_Os09g36730	10 min
LOC_Os04g45370	15 min	LOC_Os02g45170	20 min	LOC_Os09g35730	10 min	LOC_Os01g67360	10 min
LOC_Os03g03370	15 min	LOC_Os12g37970	20 min	LOC_Os03g18070	10 min	LOC_Os08g28670	10 min
LOC_Os10g04270	15 min	LOC_Os12g41500	20 min	LOC_Os08g44200	10 min	LOC_Os02g32980	10 min
LOC_Os01g12190	15 min	LOC_Os06g05160	20 min	LOC_Os06g48950	10 min	LOC_Os11g34020	10 min
LOC_Os01g48220	15 min	LOC_Os02g47470	20 min	LOC_Os02g03230	10 min	LOC_Os02g10030	10 min
LOC_Os04g44340	15 min	LOC_Os04g45000	20 min	LOC_Os02g13560	10 min	LOC_Os08g37580	10 min
LOC_Os10g38610	15 min	LOC_Os12g02530	20 min	LOC_Os03g61710	10 min	LOC_Os09g39740	10 min
LOC_Os08g36590	15 min	LOC_Os02g54600	20 min	LOC_Os01g56890	10 min	LOC_Os01g66420	10 min
LOC_Os02g13800	15 min	LOC_Os02g22780	20 min	LOC_Os01g65370	10 min	LOC_Os03g36419	10 min
LOC_Os04g43400	15 min	LOC_Os04g47780	20 min	LOC_Os04g02050	10 min	LOC_Os11g28600	10 min
LOC_Os06g07030	15 min	LOC_Os03g17100	20 min	LOC_Os06g39520	10 min	LOC_Os10g40810	10 min
LOC_Os08g26840	15 min	LOC_Os01g06882	20 min	LOC_Os02g45160	10 min	LOC_Os09g35860	10 min
LOC_Os05g35266	15 min	LOC_Os04g32110	20 min	LOC_Os10g02480	10 min	LOC_Os02g45750	10 min
LOC_Os06g19970	15 min	LOC_Os05g44100	20 min	LOC_Os03g42110	10 min	LOC_Os12g28015	10 min
LOC_Os09g15810	15 min	LOC_Os10g35630	20 min	LOC_Os07g37180	10 min	LOC_Os01g07770	10 min
LOC_Os09g34340	15 min	LOC_Os05g35460	20 min	LOC_Os01g52920	10 min	LOC_Os03g06390	10 min
LOC_Os05g28750	15 min	LOC_Os05g32970	20 min	LOC_Os07g48570	10 min	LOC_Os05g48410	10 min
LOC_Os02g26210	15 min	LOC_Os12g25170	20 min	LOC_Os04g42420	10 min	LOC_Os06g37020	10 min
LOC_Os07g02800	15 min	LOC_Os04g05010	20 min	LOC_Os05g50840	10 min	LOC_Os06g45140	10 min
LOC_Os07g18874	15 min	LOC_Os12g08130	20 min	LOC_Os10g26130	10 min	LOC_Os05g48060	10 min
LOC_Os01g48320	15 min	LOC_Os03g57120	20 min	LOC_Os02g46490	10 min	LOC_Os02g03700	10 min
LOC_Os02g41580	15 min	LOC_Os01g70930	20 min	LOC_Os02g57620	10 min	LOC_Os05g05640	10 min
LOC_Os01g72330	15 min	LOC_Os09g14670	20 min	LOC_Os04g37790	10 min	LOC_Os08g15090	10 min
LOC_Os01g63480	15 min	LOC_Os02g53530	20 min	LOC_Os04g56980	10 min	LOC_Os11g47830	10 min
LOC_Os03g14050	15 min	LOC_Os01g54480	20 min	LOC_Os08g34790	10 min	LOC_Os07g10810	10 min
LOC_Os09g23110	15 min	LOC_Os01g12520	20 min	LOC_Os05g29676	10 min	LOC_Os07g43710	10 min
LOC_Os10g37660	15 min	LOC_Os04g49660	20 min	LOC_Os06g47700	10 min	LOC_Os12g27370	10 min
LOC_Os06g45090	15 min	LOC_Os11g25860	20 min	LOC_Os01g03620	10 min	LOC_Os06g39600	10 min
LOC_Os08g10080	15 min	LOC_Os11g31190	20 min	LOC_Os07g12900	10 min	LOC_Os11g23170	10 min
LOC_Os07g47090	15 min	LOC_Os01g37470	20 min	LOC_Os07g39520	10 min	LOC_Os02g31030	10 min
LOC_Os02g11110	15 min	LOC_Os01g04200	20 min	LOC_Os09g21740	10 min	LOC_Os03g02450	10 min
LOC_Os01g36720	15 min	LOC_Os03g18600	20 min	LOC_Os05g10730	10 min	LOC_Os12g12000	10 min
LOC_Os04g43380	15 min	LOC_Os09g36250	20 min	LOC_Os07g08340	10 min	LOC_Os02g09050	10 min
LOC_Os11g41610	15 min	LOC_Os01g65100	20 min	LOC_Os02g08150	10 min	LOC_Os03g41110	10 min
LOC_Os06g10650	15 min	LOC_Os01g28790	20 min	LOC_Os04g42430	10 min	LOC_Os02g17640	10 min
LOC_Os01g57740	15 min	LOC_Os12g09300	20 min	LOC_Os06g22650	10 min	LOC_Os03g12840	10 min
LOC_Os02g57790	15 min	LOC_Os12g28100	20 min	LOC_Os07g19444	10 min	LOC_Os04g50770	10 min
LOC_Os07g07480	15 min	LOC_Os04g49690	20 min	LOC_Os12g15470	10 min	LOC_Os09g25600	10 min
LOC_Os02g40700	15 min	LOC_Os07g48280	20 min	LOC_Os01g65100	10 min	LOC_Os02g32230	10 min
LOC_Os05g10310	15 min	LOC_Os06g48180	20 min	LOC_Os07g36590	10 min	LOC_Os05g16670	10 min
LOC_Os10g39460	15 min	LOC_Os09g20390	20 min	LOC_Os01g60860	10 min	LOC_Os05g25600	10 min
LOC_Os08g37580	15 min	LOC_Os09g23350	20 min	LOC_Os01g72100	10 min	LOC_Os01g67630	10 min
LOC_Os02g50010	15 min	LOC_Os01g64310	20 min	LOC_Os03g10240	10 min	LOC_Os03g42070	10 min
LOC_Os12g38730	15 min	LOC_Os03g41110	20 min	LOC_Os07g35390	10 min	LOC_Os02g35180	10 min
LOC_Os03g07870	15 min	LOC_Os07g15600	20 min	LOC_Os02g02730	10 min	LOC_Os05g27660	10 min
LOC_Os10g37710	15 min	LOC_Os05g11510	20 min	LOC_Os04g37430	10 min	LOC_Os07g11300	10 min
LOC_Os01g60860	15 min	LOC_Os02g35160	20 min	LOC_Os01g56930	10 min	LOC_Os01g53079	10 min
LOC_Os06g10510	15 min	LOC_Os05g49860	20 min	LOC_Os02g10310	10 min	LOC_Os02g30470	10 min
LOC_Os06g39960	15 min	LOC_Os12g05440	20 min	LOC_Os03g07890	10 min	LOC_Os11g29710	10 min
LOC_Os11g24610	15 min	LOC_Os01g59690	20 min	LOC_Os12g32250	10 min	LOC_Os05g06720	10 min
LOC_Os02g46620	15 min	LOC_Os01g64440	20 min	LOC_Os04g42670	10 min	LOC_Os09g34850	10 min
LOC_Os01g01295	15 min	LOC_Os08g10510	20 min	LOC_Os05g10940	10 min	LOC_Os06g10170	10 min
LOC_Os10g42130	15 min	LOC_Os02g06930	20 min	LOC_Os07g43470	10 min	LOC_Os04g32310	10 min
LOC_Os04g48070	15 min	LOC_Os06g01620	20 min	LOC_Os01g49830	10 min	LOC_Os03g48104	10 min
LOC_Os01g45830	15 min	LOC_Os07g05420	20 min	LOC_Os04g46310	10 min	LOC_Os04g49680	10 min
LOC_Os12g03040	15 min	LOC_Os12g28270	20 min	LOC_Os01g61410	10 min	LOC_Os04g49670	10 min
LOC_Os02g48184	15 min	LOC_Os03g49830	20 min	LOC_Os06g39390	10 min	LOC_Os09g33630	10 min
LOC_Os06g05420	15 min	LOC_Os06g46950	20 min	LOC_Os08g26870	10 min	LOC_Os02g04520	10 min
LOC_Os06g45070	15 min	LOC_Os06g44460	20 min	LOC_Os03g19310	10 min	LOC_Os05g29170	10 min
LOC_Os06g49220	15 min	LOC_Os10g37720	20 min	LOC_Os03g55180	10 min	LOC_Os11g31570	10 min
LOC_Os02g35690	15 min	LOC_Os05g27780	20 min	LOC_Os02g54520	10 min	LOC_Os10g14011	10 min
LOC_Os02g53130	15 min	LOC_Os03g08460	20 min	LOC_Os03g55280	10 min	LOC_Os04g48880	10 min
LOC_Os03g48104	15 min	LOC_Os11g05380	20 min	LOC_Os03g12890	10 min	LOC_Os11g46300	10 min
LOC_Os10g40990	15 min	LOC_Os03g15080	20 min	LOC_Os08g38086	10 min	LOC_Os04g35380	10 min
LOC_Os01g53090	15 min	LOC_Os06g49420	20 min	LOC_Os09g38060	10 min	LOC_Os02g32250	10 min
LOC_Os03g63950	15 min	LOC_Os01g50200	20 min	LOC_Os01g54510	10 min	LOC_Os05g27580	10 min
LOC_Os01g47560	15 min	LOC_Os01g68930	20 min	LOC_Os09g32570	10 min	LOC_Os05g34720	10 min
LOC_Os03g07890	15 min	LOC_Os04g34080	20 min	LOC_Os04g37970	10 min	LOC_Os08g33479	10 min
LOC_Os01g44050	15 min	LOC_Os04g12010	20 min	LOC_Os04g46940	10 min	LOC_Os11g14190	10 min
LOC_Os02g38250	15 min	LOC_Os09g28230	20 min	LOC_Os05g02020	10 min	LOC_Os01g12270	10 min
LOC_Os01g50370	15 min	LOC_Os01g63480	20 min	LOC_Os04g39240	10 min	LOC_Os03g58090	10 min
LOC_Os04g47420	15 min	LOC_Os04g29810	20 min	LOC_Os06g05890	10 min	LOC_Os01g37280	10 min
LOC_Os11g07960	15 min	LOC_Os03g08310	20 min	LOC_Os12g16720	10 min	LOC_Os12g02040	10 min
LOC_Os02g40690	15 min	LOC_Os10g41580	20 min	LOC_Os03g57110	10 min	LOC_Os01g03870	10 min
LOC_Os07g36090	15 min	LOC_Os12g09640	20 min	LOC_Os04g44820	10 min	LOC_Os01g67320	10 min
LOC_Os01g19970	15 min	LOC_Os11g07890	20 min	LOC_Os06g36180	10 min	LOC_Os02g51060	10 min
LOC_Os03g15270	15 min	LOC_Os01g36720	20 min	LOC_Os10g36880	10 min	LOC_Os05g32420	10 min
LOC_Os10g38150	15 min	LOC_Os01g65660	20 min	LOC_Os01g11620	10 min	LOC_Os10g40790	10 min
LOC_Os10g42930	15 min	LOC_Os02g57480	20 min	LOC_Os03g04770	10 min	LOC_Os02g32450	10 min
LOC_Os02g51110	15 min	LOC_Os01g16980	20 min	LOC_Os03g18550	10 min	LOC_Os08g08120	10 min
LOC_Os08g20680	15 min	LOC_Os03g14880	20 min	LOC_Os12g33090	10 min	LOC_Os02g04924	10 min
LOC_Os05g34854	15 min	LOC_Os12g32360	20 min	LOC_Os10g07480	10 min	LOC_Os02g56940	10 min
LOC_Os06g04480	15 min	LOC_Os04g46940	20 min	LOC_Os09g31400	10 min	LOC_Os07g47540	10 min
LOC_Os03g12990	15 min	LOC_Os08g30150	20 min	LOC_Os07g01250	10 min	LOC_Os09g32100	10 min
LOC_Os03g44740	15 min	LOC_Os06g18930	20 min	LOC_Os09g03600	10 min	LOC_Os08g37720	10 min
LOC_Os06g02960	15 min	LOC_Os06g34450	20 min	LOC_Os03g14730	10 min	LOC_Os01g69830	10 min
LOC_Os06g49520	15 min	LOC_Os05g03640	20 min	LOC_Os02g55030	10 min	LOC_Os10g28680	10 min
LOC_Os08g34240	15 min	LOC_Os01g53800	20 min	LOC_Os02g43790	10 min	LOC_Os01g45670	10 min
LOC_Os02g42585	15 min	LOC_Os05g39260	20 min	LOC_Os01g43150	10 min	LOC_Os03g62850	10 min
LOC_Os02g40510	15 min	LOC_Os01g64360	20 min	LOC_Os04g54840	10 min	LOC_Os02g52744	10 min
LOC_Os02g39140	15 min	LOC_Os01g66610	20 min	LOC_Os09g25770	10 min	LOC_Os05g29000	10 min
LOC_Os06g06360	15 min	LOC_Os01g47900	20 min	LOC_Os02g06520	10 min	LOC_Os05g33040	10 min
LOC_Os12g42520	15 min	LOC_Os03g53520	20 min	LOC_Os01g67530	10 min	LOC_Os03g52450	10 min
LOC_Os06g28950	15 min	LOC_Os07g30170	20 min	LOC_Os02g09359	10 min	LOC_Os03g12790	10 min
LOC_Os07g40000	15 min	LOC_Os03g19990	20 min	LOC_Os05g37970	10 min	LOC_Os03g44190	10 min
LOC_Os03g26210	15 min	LOC_Os05g05690	20 min	LOC_Os05g48360	10 min	LOC_Os04g54590	10 min
LOC_Os02g06560	15 min	LOC_Os06g43090	20 min	LOC_Os10g37710	10 min	LOC_Os07g08729	10 min
LOC_Os05g33960	15 min	LOC_Os06g15330	20 min	LOC_Os03g57310	10 min	LOC_Os01g59410	10 min
LOC_Os08g26850	15 min	LOC_Os01g50720	20 min	LOC_Os05g40384	10 min	LOC_Os03g02780	10 min
LOC_Os01g31940	15 min	LOC_Os03g11210	20 min	LOC_Os07g01310	10 min	LOC_Os06g08390	10 min
LOC_Os01g05960	15 min	LOC_Os04g38720	20 min	LOC_Os12g43580	10 min	LOC_Os06g16060	10 min
LOC_Os04g42690	15 min	LOC_Os10g25150	20 min	LOC_Os11g12000	10 min	LOC_Os08g43490	10 min
LOC_Os03g18170	15 min	LOC_Os04g46000	20 min	LOC_Os01g48320	10 min	LOC_Os05g33900	10 min
LOC_Os03g02020	15 min	LOC_Os06g43810	20 min	LOC_Os06g49660	10 min	LOC_Os06g34730	10 min
LOC_Os11g40830	15 min	LOC_Os02g10850	20 min	LOC_Os02g38900	10 min	LOC_Os06g40950	10 min
LOC_Os11g45850	15 min	LOC_Os01g72020	20 min	LOC_Os02g42310	10 min	LOC_Os04g32350	10 min
LOC_Os07g12800	15 min	LOC_Os01g61610	20 min	LOC_Os04g44320	10 min	LOC_Os04g33880	10 min
LOC_Os08g16830	15 min	LOC_Os05g33080	20 min	LOC_Os05g41540	10 min	LOC_Os12g29760	10 min
LOC_Os10g39870	15 min	LOC_Os01g44050	20 min	LOC_Os01g05540	10 min	LOC_Os06g16160	10 min
LOC_Os01g54340	15 min	LOC_Os01g19480	20 min	LOC_Os01g59690	10 min	LOC_Os02g01060	10 min
LOC_Os04g57720	15 min	LOC_Os01g12160	20 min	LOC_Os02g54080	10 min	LOC_Os07g33350	10 min
LOC_Os04g48290	15 min	LOC_Os01g07240	20 min	LOC_Os10g43060	10 min	LOC_Os02g35660	10 min
LOC_Os02g48320	15 min	LOC_Os02g52130	20 min	LOC_Os01g65410	10 min	LOC_Os02g40070	10 min
LOC_Os10g33874	15 min	LOC_Os12g43660	20 min	LOC_Os01g45990	10 min	LOC_Os01g37832	10 min
LOC_Os08g14940	15 min	LOC_Os03g44540	20 min	LOC_Os02g55910	10 min	LOC_Os05g07300	10 min
LOC_Os05g50230	15 min	LOC_Os08g03310	20 min	LOC_Os03g04169	10 min	LOC_Os09g23820	10 min
LOC_Os02g42990	15 min	LOC_Os02g16540	20 min	LOC_Os03g56420	10 min	LOC_Os12g35060	10 min
LOC_Os01g44430	15 min	LOC_Os03g44740	20 min	LOC_Os06g05070	10 min	LOC_Os03g25770	10 min
LOC_Os02g18460	15 min	LOC_Os08g32610	20 min	LOC_Os07g34940	10 min	LOC_Os03g55220	10 min
LOC_Os02g46340	15 min	LOC_Os05g37250	20 min	LOC_Os01g06660	10 min	LOC_Os09g19750	10 min
LOC_Os05g12040	15 min	LOC_Os06g02930	20 min	LOC_Os09g21000	10 min	LOC_Os09g23894	10 min
LOC_Os01g12400	15 min	LOC_Os01g60600	20 min	LOC_Os02g36840	10 min	LOC_Os01g07750	10 min
LOC_Os03g64010	15 min	LOC_Os03g63060	20 min	LOC_Os11g07440	10 min	LOC_Os03g57349	10 min
LOC_Os04g53000	15 min	LOC_Os02g49550	20 min	LOC_Os12g36940	10 min	LOC_Os05g46360	10 min
LOC_Os03g48150	15 min	LOC_Os11g04720	20 min	LOC_Os02g37160	10 min	LOC_Os05g06014	10 min
LOC_Os07g23720	15 min	LOC_Os08g26850	20 min	LOC_Os07g49270	10 min	LOC_Os09g33650	10 min
LOC_Os01g59090	15 min	LOC_Os01g31940	20 min	LOC_Os06g24730	10 min	LOC_Os12g05040	10 min
LOC_Os04g35070	15 min	LOC_Os01g24420	20 min	LOC_Os03g03280	10 min	LOC_Os02g39570	10 min
LOC_Os11g19240	15 min	LOC_Os08g06460	20 min	LOC_Os05g27320	10 min	LOC_Os06g21580	10 min
LOC_Os02g53510	15 min	LOC_Os03g18170	20 min	LOC_Os02g09750	10 min	LOC_Os07g01904	10 min
LOC_Os01g02710	15 min	LOC_Os03g44780	20 min	LOC_Os02g57160	10 min	LOC_Os03g27760	10 min
LOC_Os05g36930	15 min	LOC_Os12g41090	20 min	LOC_Os01g37837	10 min	LOC_Os09g32640	10 min
LOC_Os06g05430	15 min	LOC_Os06g12740	20 min	LOC_Os02g02640	10 min	LOC_Os01g74510	10 min
LOC_Os04g38520	15 min	LOC_Os11g42970	20 min	LOC_Os03g51640	10 min	LOC_Os02g31160	10 min
LOC_Os02g39330	15 min	LOC_Os02g43550	20 min	LOC_Os06g07070	10 min	LOC_Os10g39770	10 min
LOC_Os04g51030	15 min	LOC_Os04g48290	20 min	LOC_Os03g55590	10 min	LOC_Os03g57980	10 min
LOC_Os06g04230	15 min	LOC_Os11g39450	20 min	LOC_Os01g57730	10 min	LOC_Os03g01170	10 min
LOC_Os02g52990	15 min	LOC_Os05g12040	20 min	LOC_Os01g61080	10 min	LOC_Os07g46340	10 min
LOC_Os07g34620	15 min	LOC_Os04g29790	20 min	LOC_Os04g32620	10 min	LOC_Os01g11700	10 min
LOC_Os01g09120	15 min	LOC_Os07g37620	20 min	LOC_Os01g21160	10 min	LOC_Os07g23550	10 min
LOC_Os09g29490	15 min	LOC_Os02g34930	20 min	LOC_Os04g33590	10 min	LOC_Os07g48370	10 min
LOC_Os11g03580	15 min	LOC_Os02g14110	20 min	LOC_Os01g57450	10 min	LOC_Os01g74670	10 min
LOC_Os03g09170	15 min	LOC_Os01g46800	20 min	LOC_Os05g02390	10 min	LOC_Os11g06650	10 min
LOC_Os04g49460	15 min	LOC_Os02g07870	20 min	LOC_Os06g07040	10 min	LOC_Os02g26800	10 min
LOC_Os10g22070	15 min	LOC_Os01g57350	20 min	LOC_Os02g20970	10 min	LOC_Os03g51200	10 min
LOC_Os05g45770	15 min	LOC_Os02g52990	20 min	LOC_Os03g09110	10 min	LOC_Os03g57660	10 min
LOC_Os04g36070	15 min	LOC_Os12g04500	20 min	LOC_Os12g02250	10 min	LOC_Os09g23780	10 min
LOC_Os03g12790	15 min	LOC_Os02g45460	20 min	LOC_Os04g35060	10 min	LOC_Os01g02139	10 min
LOC_Os03g52680	15 min	LOC_Os07g15370	20 min	LOC_Os10g39670	10 min	LOC_Os04g53560	10 min
LOC_Os09g36000	15 min	LOC_Os04g01160	20 min	LOC_Os02g47470	10 min	LOC_Os01g49030	10 min
LOC_Os02g43940	15 min	LOC_Os05g37080	20 min	LOC_Os02g02700	10 min	LOC_Os06g46120	10 min
LOC_Os05g06320	15 min	LOC_Os01g39134	20 min	LOC_Os02g34600	10 min	LOC_Os02g34640	10 min
LOC_Os01g43895	15 min	LOC_Os09g27240	20 min	LOC_Os01g69140	10 min	LOC_Os04g39814	10 min
LOC_Os03g02110	15 min	LOC_Os03g13600	20 min	LOC_Os07g39530	10 min	LOC_Os01g74010	10 min
LOC_Os07g02460	15 min	LOC_Os06g44250	20 min	LOC_Os07g44330	10 min	LOC_Os02g46830	10 min
LOC_Os06g06380	15 min	LOC_Os12g40900	20 min	LOC_Os09g27510	10 min	LOC_Os05g07600	10 min
LOC_Os05g32810	15 min	LOC_Os07g49080	20 min	LOC_Os01g15350	10 min	LOC_Os03g54220	10 min
LOC_Os09g31120	15 min	LOC_Os02g50374	20 min	LOC_Os01g42730	10 min	LOC_Os05g38250	10 min
LOC_Os01g60640	15 min	LOC_Os04g28990	20 min	LOC_Os09g25060	10 min	LOC_Os02g47420	10 min
LOC_Os02g56050	15 min	LOC_Os05g32440	20 min	LOC_Os06g50330	10 min	LOC_Os04g49620	10 min
LOC_Os05g42120	15 min	LOC_Os01g12270	20 min	LOC_Os09g39420	10 min	LOC_Os02g17190	10 min
LOC_Os11g04740	15 min	LOC_Os09g32944	20 min	LOC_Os04g45970	10 min	LOC_Os07g27780	10 min
LOC_Os05g39800	15 min	LOC_Os01g60640	20 min	LOC_Os02g57480	10 min	LOC_Os02g15540	10 min
LOC_Os08g35160	15 min	LOC_Os01g69960	20 min	LOC_Os05g39580	10 min	LOC_Os07g07030	10 min
LOC_Os10g42610	15 min	LOC_Os12g03420	20 min	LOC_Os01g60420	10 min	LOC_Os01g07080	10 min
LOC_Os03g50210	15 min	LOC_Os07g46630	20 min	LOC_Os01g67770	10 min	LOC_Os05g41160	10 min
LOC_Os01g13930	15 min	LOC_Os06g49680	20 min	LOC_Os03g05110	10 min	LOC_Os03g18270	10 min
LOC_Os02g06530	15 min	LOC_Os08g06420	20 min	LOC_Os04g39900	10 min	LOC_Os06g40510	10 min
LOC_Os12g39640	15 min	LOC_Os07g03000	20 min	LOC_Os06g28124	10 min	LOC_Os04g43060	10 min
LOC_Os03g52660	15 min	LOC_Os05g37950	20 min	LOC_Os07g33330	10 min	LOC_Os06g46060	10 min
LOC_Os10g41450	15 min	LOC_Os02g26670	20 min	LOC_Os03g44150	10 min	LOC_Os08g02180	10 min
LOC_Os01g61700	15 min	LOC_Os06g40840	20 min	LOC_Os09g27050	10 min	LOC_Os08g04400	10 min
LOC_Os04g09530	15 min	LOC_Os01g55110	20 min	LOC_Os01g12710	10 min	LOC_Os12g41560	10 min
LOC_Os11g08200	15 min	LOC_Os11g05820	20 min	LOC_Os05g03830	10 min	LOC_Os02g07780	10 min
LOC_Os07g34650	15 min	LOC_Os12g13660	20 min	LOC_Os03g02330	10 min	LOC_Os05g48040	10 min
LOC_Os07g41160	15 min	LOC_Os05g12320	20 min	LOC_Os06g40940	10 min	LOC_Os04g49370	10 min
LOC_Os09g25040	15 min	LOC_Os08g37250	20 min	LOC_Os03g12390	10 min	LOC_Os06g08750	10 min
LOC_Os11g04954	15 min	LOC_Os09g37480	20 min	LOC_Os03g60370	10 min	LOC_Os03g52880	10 min
LOC_Os12g12130	15 min	LOC_Os10g02880	20 min	LOC_Os04g38680	10 min	LOC_Os04g57739	10 min
LOC_Os08g29020	15 min	LOC_Os02g31160	20 min	LOC_Os05g45710	10 min	LOC_Os05g03640	10 min
LOC_Os04g43310	15 min	LOC_Os03g04120	20 min	LOC_Os12g29520	10 min	LOC_Os05g24140	10 min
LOC_Os06g46720	15 min	LOC_Os06g13210	20 min	LOC_Os02g54980	10 min	LOC_Os06g09560	10 min
LOC_Os01g34790	15 min	LOC_Os10g03440	20 min	LOC_Os02g57560	10 min	LOC_Os09g36750	10 min
LOC_Os10g37770	15 min	LOC_Os09g20000	20 min	LOC_Os04g42950	10 min	LOC_Os05g32670	10 min
LOC_Os01g23990	15 min	LOC_Os03g63510	20 min	LOC_Os05g50550	10 min	LOC_Os12g43730	10 min
LOC_Os07g36400	15 min	LOC_Os06g48500	20 min	LOC_Os04g52130	10 min	LOC_Os01g12920	10 min
LOC_Os04g28470	15 min	LOC_Os04g12499	20 min	LOC_Os01g51390	10 min	LOC_Os03g07480	10 min
LOC_Os08g15149	15 min	LOC_Os10g32990	20 min	LOC_Os05g47770	10 min	LOC_Os06g24190	10 min
LOC_Os04g42310	15 min	LOC_Os03g58100	20 min	LOC_Os10g13550	10 min	LOC_Os09g21270	10 min
LOC_Os05g50500	15 min	LOC_Os02g21520	20 min	LOC_Os01g32780	10 min	LOC_Os01g01740	10 min
LOC_Os05g05640	15 min	LOC_Os11g42030	20 min	LOC_Os01g49160	10 min	LOC_Os06g50230	10 min
LOC_Os05g46760	15 min	LOC_Os01g04750	20 min	LOC_Os11g38810	10 min	LOC_Os12g08730	10 min
LOC_Os11g42480	15 min	LOC_Os07g10630	20 min	LOC_Os01g28790	10 min	LOC_Os06g48680	10 min
LOC_Os03g18870	15 min	LOC_Os11g04030	20 min	LOC_Os12g12260	10 min	LOC_Os08g16914	10 min
LOC_Os09g04490	15 min	LOC_Os01g02080	20 min	LOC_Os05g44270	10 min	LOC_Os11g11990	10 min
LOC_Os12g21730	15 min	LOC_Os11g09990	20 min	LOC_Os09g02810	10 min	LOC_Os05g02740	10 min
LOC_Os03g04130	15 min	LOC_Os02g09480	20 min	LOC_Os01g15120	10 min	LOC_Os05g06340	10 min
LOC_Os09g29960	15 min	LOC_Os05g29710	20 min	LOC_Os01g62670	10 min	LOC_Os01g12130	10 min
LOC_Os02g49880	15 min	LOC_Os06g02940	20 min	LOC_Os02g41580	10 min	LOC_Os02g51840	10 min
LOC_Os03g24730	15 min	LOC_Os07g41960	20 min	LOC_Os03g03510	10 min	LOC_Os02g52130	10 min
LOC_Os09g35940	15 min	LOC_Os03g64150	20 min	LOC_Os09g25900	10 min	LOC_Os06g12320	10 min
LOC_Os01g53210	15 min	LOC_Os11g12740	20 min	LOC_Os04g38320	10 min	LOC_Os01g49219	10 min
LOC_Os06g43430	15 min	LOC_Os04g49370	20 min	LOC_Os01g57280	10 min	LOC_Os04g54820	10 min
LOC_Os07g41580	15 min	LOC_Os05g25480	20 min	LOC_Os03g05720	10 min	LOC_Os05g07790	10 min
LOC_Os01g63220	15 min	LOC_Os09g06740	20 min	LOC_Os02g10140	10 min	LOC_Os05g01210	10 min
LOC_Os04g56100	15 min	LOC_Os09g37394	20 min	LOC_Os02g56740	10 min	LOC_Os10g18370	10 min
LOC_Os12g13910	15 min	LOC_Os11g01180	20 min	LOC_Os11g08380	10 min	LOC_Os02g13020	10 min
LOC_Os07g03860	15 min	LOC_Os09g18159	20 min	LOC_Os01g09020	10 min	LOC_Os02g39490	10 min
LOC_Os02g05250	15 min	LOC_Os10g21314	20 min	LOC_Os03g41330	10 min	LOC_Os04g45190	10 min
LOC_Os04g37570	15 min	LOC_Os04g51680	20 min	LOC_Os06g50060	10 min	LOC_Os06g08620	10 min
LOC_Os01g54890	15 min	LOC_Os07g03140	20 min	LOC_Os10g17260	10 min	LOC_Os06g34020	10 min
LOC_Os05g49630	15 min	LOC_Os08g31200	20 min	LOC_Os11g19250	10 min	LOC_Os07g07950	10 min
LOC_Os07g38290	15 min	LOC_Os07g06490	20 min	LOC_Os02g04270	10 min	LOC_Os08g02094	10 min
LOC_Os08g36220	15 min	LOC_Os01g03980	20 min	LOC_Os05g50930	10 min	LOC_Os09g28520	10 min
LOC_Os01g60450	15 min	LOC_Os03g05460	20 min	LOC_Os09g38130	10 min	LOC_Os01g08670	10 min
LOC_Os06g39370	15 min	LOC_Os08g03020	20 min	LOC_Os11g06440	10 min	LOC_Os05g19974	10 min
LOC_Os02g15800	15 min	LOC_Os11g24180	20 min	LOC_Os03g20870	10 min	LOC_Os01g54670	10 min
LOC_Os07g33210	15 min	LOC_Os04g34230	20 min	LOC_Os02g02020	10 min	LOC_Os07g23640	10 min
LOC_Os05g42070	15 min	LOC_Os06g08620	20 min	LOC_Os03g18150	10 min	LOC_Os03g08840	10 min
LOC_Os10g02490	15 min	LOC_Os06g43160	20 min	LOC_Os03g44310	10 min	LOC_Os03g45220	10 min
LOC_Os01g32380	15 min	LOC_Os09g35010	20 min	LOC_Os01g56330	10 min	LOC_Os08g37380	10 min
LOC_Os01g59560	15 min	LOC_Os10g02100	20 min	LOC_Os11g11550	10 min	LOC_Os01g70590	10 min
LOC_Os08g06415	15 min	LOC_Os01g70410	20 min	LOC_Os05g35260	10 min	LOC_Os01g71790	10 min
LOC_Os08g24182	15 min	LOC_Os03g61040	20 min	LOC_Os05g41580	10 min	LOC_Os02g49650	10 min
LOC_Os08g38460	15 min	LOC_Os05g07764	20 min	LOC_Os06g12780	10 min	LOC_Os03g63090	10 min
LOC_Os01g52030	15 min	LOC_Os09g37330	20 min	LOC_Os04g45860	10 min	LOC_Os05g44916	10 min
LOC_Os01g58150	15 min	LOC_Os04g47140	20 min	LOC_Os02g35020	10 min	LOC_Os01g18280	10 min
LOC_Os03g45779	15 min	LOC_Os09g30980	20 min	LOC_Os02g51150	10 min	LOC_Os06g12740	10 min
LOC_Os01g50350	15 min	LOC_Os02g55610	20 min	LOC_Os07g39880	10 min	LOC_Os07g06644	10 min
LOC_Os08g26720	15 min	LOC_Os12g16250	20 min	LOC_Os03g25620	10 min	LOC_Os11g32369	10 min
LOC_Os01g32770	15 min	LOC_Os09g36060	20 min	LOC_Os06g09310	10 min	LOC_Os02g43180	10 min
LOC_Os04g11195	15 min	LOC_Os07g39030	20 min	LOC_Os06g38940	10 min	LOC_Os03g20900	10 min
LOC_Os09g27680	15 min	LOC_Os04g31820	20 min	LOC_Os09g25090	10 min	LOC_Os03g55890	10 min
LOC_Os02g21750	15 min	LOC_Os08g38710	20 min	LOC_Os07g40000	10 min	LOC_Os04g42520	10 min
LOC_Os09g06740	15 min	LOC_Os04g45870	20 min	LOC_Os09g06499	10 min	LOC_Os09g24620	10 min
LOC_Os06g40430	15 min	LOC_Os02g52180	20 min	LOC_Os01g01295	10 min	LOC_Os06g44840	10 min
LOC_Os09g21710	15 min	LOC_Os02g56520	20 min	LOC_Os02g51180	10 min	LOC_Os07g48880	10 min
LOC_Os05g50470	15 min	LOC_Os06g08060	20 min	LOC_Os11g09350	10 min	LOC_Os12g36060	10 min
LOC_Os01g64120	15 min	LOC_Os01g41160	20 min	LOC_Os03g53760	10 min	LOC_Os02g02570	10 min
LOC_Os09g34180	15 min	LOC_Os10g26720	20 min	LOC_Os11g33240	10 min	LOC_Os02g44270	10 min
LOC_Os01g03980	15 min	LOC_Os01g66100	20 min	LOC_Os05g27870	10 min	LOC_Os02g57790	10 min
LOC_Os03g05460	15 min	LOC_Os05g11210	20 min	LOC_Os02g32140	10 min	LOC_Os07g12570	10 min
LOC_Os03g47280	15 min	LOC_Os05g41760	20 min	LOC_Os05g33600	10 min	LOC_Os01g26039	10 min
LOC_Os05g28950	15 min	LOC_Os02g44820	20 min	LOC_Os03g19280	10 min	LOC_Os05g30920	10 min
LOC_Os07g38230	15 min	LOC_Os03g07400	20 min	LOC_Os03g59320	10 min	LOC_Os06g44750	10 min
LOC_Os04g34250	15 min	LOC_Os12g25200	20 min	LOC_Os06g45840	10 min	LOC_Os07g40974	10 min
LOC_Os01g58330	15 min	LOC_Os03g18630	20 min	LOC_Os06g47840	10 min	LOC_Os01g60330	10 min
LOC_Os02g39910	15 min	LOC_Os10g32930	20 min	LOC_Os08g43090	10 min	LOC_Os02g51680	10 min
LOC_Os10g28510	15 min	LOC_Os04g25800	20 min	LOC_Os11g01780	10 min	LOC_Os03g55420	10 min
LOC_Os12g03350	15 min	LOC_Os04g29960	20 min	LOC_Os02g02360	10 min	LOC_Os03g56900	10 min
LOC_Os06g10850	15 min	LOC_Os12g44060	20 min	LOC_Os11g14380	10 min	LOC_Os04g52800	10 min
LOC_Os12g12934	15 min	LOC_Os01g54670	20 min	LOC_Os01g72120	10 min	LOC_Os05g16430	10 min
LOC_Os04g51454	15 min	LOC_Os04g03980	20 min	LOC_Os04g45810	10 min	LOC_Os08g41320	10 min
LOC_Os04g46440	15 min	LOC_Os12g06280	20 min	LOC_Os06g03990	10 min	LOC_Os09g29820	10 min
LOC_Os01g36060	15 min	LOC_Os07g01740	20 min	LOC_Os02g43870	10 min	LOC_Os01g20830	10 min
LOC_Os03g05350	15 min	LOC_Os04g45520	20 min	LOC_Os03g03200	10 min	LOC_Os07g37420	10 min
LOC_Os05g51240	15 min	LOC_Os11g05740	20 min	LOC_Os10g04620	10 min	LOC_Os09g04384	10 min
LOC_Os01g32130	15 min	LOC_Os06g17900	20 min	LOC_Os01g45830	10 min	LOC_Os01g64720	10 min
LOC_Os01g50700	15 min	LOC_Os04g34590	20 min	LOC_Os10g11354	10 min	LOC_Os02g26294	10 min
LOC_Os03g20440	15 min	LOC_Os06g40180	20 min	LOC_Os02g51370	10 min	LOC_Os03g48300	10 min
LOC_Os09g15570	15 min	LOC_Os04g40410	20 min	LOC_Os02g54254	10 min	LOC_Os04g04390	10 min
LOC_Os11g02090	15 min	LOC_Os05g37530	20 min	LOC_Os03g13300	10 min	LOC_Os05g51160	10 min
LOC_Os06g28194	15 min	LOC_Os11g48000	20 min	LOC_Os03g33580	10 min	LOC_Os12g02830	10 min
LOC_Os03g10050	15 min	LOC_Os07g07900	20 min	LOC_Os03g45170	10 min	LOC_Os12g06740	10 min
LOC_Os09g01620	15 min	LOC_Os11g07124	20 min	LOC_Os01g07370	10 min	LOC_Os07g38950	10 min
LOC_Os01g44394	15 min	LOC_Os06g35060	20 min	LOC_Os01g49890	10 min	LOC_Os12g39440	10 min
LOC_Os02g48550	15 min	LOC_Os01g63310	20 min	LOC_Os06g30320	10 min	LOC_Os05g50250	10 min
LOC_Os06g43080	15 min	LOC_Os01g03680	20 min	LOC_Os01g72710	10 min	LOC_Os08g02680	10 min
LOC_Os07g38790	15 min	LOC_Os04g48360	20 min	LOC_Os04g46460	10 min	LOC_Os01g57690	10 min
LOC_Os04g37980	15 min	LOC_Os10g37034	20 min	LOC_Os09g27750	10 min	LOC_Os01g68900	10 min
LOC_Os09g39230	15 min	LOC_Os06g49150	20 min	LOC_Os02g37000	10 min	LOC_Os01g02890	10 min
LOC_Os12g07030	15 min	LOC_Os05g38680	20 min	LOC_Os04g54360	10 min	LOC_Os01g12440	10 min
LOC_Os01g66100	15 min	LOC_Os01g53160	20 min	LOC_Os07g35140	10 min	LOC_Os03g60140	10 min
LOC_Os03g08920	15 min	LOC_Os02g25020	20 min	LOC_Os03g61360	10 min	LOC_Os07g07320	10 min
LOC_Os05g50850	15 min	LOC_Os03g01870	20 min	LOC_Os01g45140	10 min	LOC_Os01g71310	10 min
LOC_Os05g41760	15 min	LOC_Os06g45950	20 min	LOC_Os02g18000	10 min	LOC_Os02g27000	10 min
LOC_Os10g42750	15 min	LOC_Os12g24020	20 min	LOC_Os05g32820	10 min	LOC_Os03g63510	10 min
LOC_Os01g12920	15 min	LOC_Os02g45380	20 min	LOC_Os07g44290	10 min	LOC_Os10g19910	10 min
LOC_Os01g29507	15 min	LOC_Os05g45060	20 min	LOC_Os07g48280	10 min	LOC_Os09g25810	10 min
LOC_Os04g49230	15 min	LOC_Os06g02630	20 min	LOC_Os01g42030	10 min	LOC_Os01g17060	10 min
LOC_Os08g38990	15 min	LOC_Os08g36250	20 min	LOC_Os01g58420	10 min	LOC_Os04g15790	10 min
LOC_Os02g44820	15 min	LOC_Os09g35030	20 min	LOC_Os02g39820	10 min	LOC_Os09g38768	10 min
LOC_Os10g08474	15 min	LOC_Os11g09710	20 min	LOC_Os03g49580	10 min	LOC_Os02g15560	10 min
LOC_Os01g20910	15 min	LOC_Os09g36180	20 min	LOC_Os01g50370	10 min	LOC_Os01g25440	10 min
LOC_Os04g49757	15 min	LOC_Os10g26950	20 min	LOC_Os01g51870	10 min	LOC_Os04g59340	10 min
LOC_Os10g32930	15 min	LOC_Os01g57690	20 min	LOC_Os06g15910	10 min	LOC_Os05g08770	10 min
LOC_Os01g49210	15 min	LOC_Os01g02290	20 min	LOC_Os01g53260	10 min	LOC_Os05g50160	10 min
LOC_Os02g06330	15 min	LOC_Os11g37920	20 min	LOC_Os04g31190	10 min	LOC_Os11g24180	10 min
LOC_Os02g55550	15 min	LOC_Os06g17560	20 min	LOC_Os06g47580	10 min	LOC_Os11g39190	10 min
LOC_Os09g26670	15 min	LOC_Os02g35320	20 min	LOC_Os07g08970	10 min	LOC_Os01g69904	10 min
LOC_Os01g02370	15 min	LOC_Os05g45020	20 min	LOC_Os02g01230	10 min	LOC_Os03g29540	10 min
LOC_Os03g12100	15 min	LOC_Os06g30030	20 min	LOC_Os02g12380	10 min	LOC_Os01g16550	10 min
LOC_Os05g40384	15 min	LOC_Os12g09720	20 min	LOC_Os03g04110	10 min	LOC_Os02g34970	10 min
LOC_Os02g24210	15 min	LOC_Os12g26860	20 min	LOC_Os06g41360	10 min	LOC_Os06g49920	10 min
LOC_Os06g46920	15 min	LOC_Os02g33705	20 min	LOC_Os10g25040	10 min	LOC_Os06g51524	10 min
LOC_Os08g37030	15 min	LOC_Os06g02410	20 min	LOC_Os02g31080	10 min	LOC_Os01g09470	10 min
LOC_Os08g39460	15 min	LOC_Os09g29820	20 min	LOC_Os05g41090	10 min	LOC_Os02g35150	10 min
LOC_Os01g21144	15 min	LOC_Os07g33050	20 min	LOC_Os06g37640	10 min	LOC_Os02g37109	10 min
LOC_Os02g07360	15 min	LOC_Os05g30510	20 min	LOC_Os02g39910	10 min	LOC_Os09g32944	10 min
LOC_Os07g02940	15 min	LOC_Os02g53000	20 min	LOC_Os03g05570	10 min	LOC_Os10g05130	10 min
LOC_Os07g45330	15 min	LOC_Os11g01830	20 min	LOC_Os03g46060	10 min	LOC_Os10g10580	10 min
LOC_Os06g38710	15 min	LOC_Os06g50490	20 min	LOC_Os04g56510	10 min	LOC_Os06g19444	10 min
LOC_Os09g25784	15 min	LOC_Os03g02300	20 min	LOC_Os02g54010	10 min	LOC_Os07g34570	10 min
LOC_Os05g47810	15 min	LOC_Os06g12539	20 min	LOC_Os02g38200	10 min	LOC_Os10g26150	10 min
LOC_Os06g40760	15 min	LOC_Os05g08800	20 min	LOC_Os03g08390	10 min	LOC_Os04g12140	10 min
LOC_Os09g32930	15 min	LOC_Os12g07550	20 min	LOC_Os11g36400	10 min	LOC_Os06g22330	10 min
LOC_Os01g43590	15 min	LOC_Os03g44430	20 min	LOC_Os01g48390	10 min	LOC_Os01g41030	10 min
LOC_Os03g37780	15 min	LOC_Os04g10650	20 min	LOC_Os03g57280	10 min	LOC_Os04g37600	10 min
LOC_Os02g44290	15 min	LOC_Os04g47450	20 min	LOC_Os08g35470	10 min	LOC_Os05g28730	10 min
LOC_Os03g52820	15 min	LOC_Os01g11220	20 min	LOC_Os02g47940	10 min	LOC_Os10g12500	10 min
LOC_Os04g40410	15 min	LOC_Os08g36820	20 min	LOC_Os09g29190	10 min	LOC_Os02g17700	10 min
LOC_Os08g26220	15 min	LOC_Os01g48800	20 min	LOC_Os10g37340	10 min	LOC_Os03g51610	10 min
LOC_Os03g48030	15 min	LOC_Os02g49660	20 min	LOC_Os10g39030	10 min	LOC_Os12g05370	10 min
LOC_Os06g49450	15 min	LOC_Os06g32900	20 min	LOC_Os02g33240	10 min	LOC_Os03g57900	10 min
LOC_Os08g30370	15 min	LOC_Os02g44720	20 min	LOC_Os01g40750	10 min	LOC_Os05g10754	10 min
LOC_Os01g27230	15 min	LOC_Os10g41220	20 min	LOC_Os06g45640	10 min	LOC_Os02g35880	10 min
LOC_Os01g03680	15 min	LOC_Os12g33600	20 min	LOC_Os07g44860	10 min	LOC_Os05g11510	10 min
LOC_Os08g34020	15 min	LOC_Os01g04690	20 min	LOC_Os11g35040	10 min	LOC_Os05g35360	10 min
LOC_Os04g30160	15 min	LOC_Os02g14970	20 min	LOC_Os12g03899	10 min	LOC_Os05g46210	10 min
LOC_Os01g16750	15 min	LOC_Os04g02880	20 min	LOC_Os05g41100	10 min	LOC_Os02g30840	10 min
LOC_Os03g50960	15 min	LOC_Os06g30400	20 min	LOC_Os07g34740	10 min	LOC_Os02g32060	10 min
LOC_Os05g44300	15 min	LOC_Os04g48350	20 min	LOC_Os02g48190	10 min	LOC_Os04g50100	10 min
LOC_Os05g31785	15 min	LOC_Os05g11650	20 min	LOC_Os03g20020	10 min	LOC_Os05g43860	10 min
LOC_Os05g35470	15 min	LOC_Os10g03890	20 min	LOC_Os04g42980	10 min	LOC_Os06g50960	10 min
LOC_Os01g47190	15 min	LOC_Os12g12390	20 min	LOC_Os10g42780	10 min	LOC_Os07g02440	10 min
LOC_Os01g50400	15 min	LOC_Os03g25460	20 min	LOC_Os06g09679	10 min	LOC_Os08g33350	10 min
LOC_Os02g06150	15 min	LOC_Os11g18110	20 min	LOC_Os09g31130	10 min	LOC_Os10g09684	10 min
LOC_Os04g41930	15 min	LOC_Os01g45914	20 min	LOC_Os01g55650	10 min	LOC_Os10g20310	10 min
LOC_Os05g38680	15 min	LOC_Os01g65630	20 min	LOC_Os01g63930	10 min	LOC_Os03g29184	10 min
LOC_Os05g42080	15 min	LOC_Os02g04110	20 min	LOC_Os02g47560	10 min	LOC_Os04g58610	10 min
LOC_Os05g47830	15 min	LOC_Os04g01150	20 min	LOC_Os06g02520	10 min	LOC_Os07g10820	10 min
LOC_Os06g46390	15 min	LOC_Os08g08960	20 min	LOC_Os03g10950	10 min	LOC_Os12g08670	10 min
LOC_Os06g47544	15 min	LOC_Os10g10290	20 min	LOC_Os01g40580	10 min	LOC_Os09g20024	10 min
LOC_Os11g31060	15 min	LOC_Os12g03650	20 min	LOC_Os09g24924	10 min	LOC_Os01g66890	10 min
LOC_Os01g50910	15 min	LOC_Os12g05060	20 min	LOC_Os06g39330	10 min	LOC_Os01g67410	10 min
LOC_Os01g53160	15 min	LOC_Os02g17760	20 min	LOC_Os10g42620	10 min	LOC_Os02g55610	10 min
LOC_Os07g06460	15 min	LOC_Os06g41980	20 min	LOC_Os04g58220	10 min	LOC_Os05g13810	10 min
LOC_Os09g28760	15 min	LOC_Os07g07750	20 min	LOC_Os06g07120	10 min	LOC_Os01g09410	10 min
LOC_Os09g34330	15 min	LOC_Os07g39190	20 min	LOC_Os07g38370	10 min	LOC_Os11g39530	10 min
LOC_Os04g51130	15 min	LOC_Os10g28580	20 min	LOC_Os10g32990	10 min	LOC_Os01g43370	10 min
LOC_Os10g21920	15 min	LOC_Os11g09150	20 min	LOC_Os02g01350	10 min	LOC_Os01g51040	10 min
LOC_Os03g05910	15 min	LOC_Os02g57850	20 min	LOC_Os02g32970	10 min	LOC_Os02g13160	10 min
LOC_Os04g47720	15 min	LOC_Os06g03890	20 min	LOC_Os12g08280	10 min	LOC_Os01g37490	10 min
LOC_Os11g29780	15 min	LOC_Os06g36450	20 min	LOC_Os01g70570	10 min	LOC_Os11g35310	10 min
LOC_Os01g49600	15 min	LOC_Os08g07340	20 min	LOC_Os04g01590	10 min	LOC_Os11g40030	10 min
LOC_Os02g57350	15 min	LOC_Os12g35340	20 min	LOC_Os06g46250	10 min	LOC_Os04g39350	10 min
LOC_Os04g57180	15 min	LOC_Os02g46370	20 min	LOC_Os11g47870	10 min	LOC_Os04g45870	10 min
LOC_Os01g04120	15 min	LOC_Os02g53169	20 min	LOC_Os02g38140	10 min	LOC_Os05g27110	10 min
LOC_Os02g11130	15 min	LOC_Os02g54560	20 min	LOC_Os02g45320	10 min	LOC_Os05g41220	10 min
LOC_Os09g35030	15 min	LOC_Os03g41330	20 min	LOC_Os03g19400	10 min	LOC_Os08g13640	10 min
LOC_Os01g21240	15 min	LOC_Os03g44440	20 min	LOC_Os08g04090	10 min	LOC_Os08g10070	10 min
LOC_Os01g41530	15 min	LOC_Os07g15460	20 min	LOC_Os09g33970	10 min	LOC_Os10g22560	10 min
LOC_Os01g53220	15 min	LOC_Os12g40140	20 min	LOC_Os12g21789	10 min	LOC_Os12g01430	10 min
LOC_Os05g29676	15 min	LOC_Os05g26020	20 min	LOC_Os01g22900	10 min	LOC_Os01g72370	10 min
LOC_Os11g05980	15 min	LOC_Os12g30590	20 min	LOC_Os07g34640	10 min	LOC_Os05g32460	10 min
LOC_Os05g49080	15 min	LOC_Os02g33240	20 min	LOC_Os02g11130	10 min	LOC_Os06g42060	10 min
LOC_Os01g64020	15 min	LOC_Os04g44230	20 min	LOC_Os03g16824	10 min	LOC_Os12g01380	10 min
LOC_Os04g54240	15 min	LOC_Os06g23140	20 min	LOC_Os07g07340	10 min	LOC_Os01g37850	10 min
LOC_Os09g13890	15 min	LOC_Os07g02520	20 min	LOC_Os04g58810	10 min	LOC_Os04g40140	10 min
LOC_Os01g61350	15 min	LOC_Os08g41940	20 min	LOC_Os05g47880	10 min	LOC_Os08g28170	10 min
LOC_Os04g47150	15 min	LOC_Os04g38320	20 min	LOC_Os02g40820	10 min	LOC_Os10g41450	10 min
LOC_Os01g06150	15 min	LOC_Os04g59020	20 min	LOC_Os03g47810	10 min	LOC_Os01g36130	10 min
LOC_Os11g29410	15 min	LOC_Os08g38100	20 min	LOC_Os06g01980	10 min	LOC_Os02g15880	10 min
LOC_Os02g56060	15 min	LOC_Os02g40750	20 min	LOC_Os05g02240	10 min	LOC_Os02g19770	10 min
LOC_Os03g25470	15 min	LOC_Os02g51510	20 min	LOC_Os05g33320	10 min	LOC_Os06g04080	10 min
LOC_Os05g38130	15 min	LOC_Os07g48710	20 min	LOC_Os07g43420	10 min	LOC_Os10g41130	10 min
LOC_Os07g03810	15 min	LOC_Os12g23590	20 min	LOC_Os12g44300	10 min	LOC_Os01g01910	10 min
LOC_Os12g26875	15 min	LOC_Os01g41510	20 min	LOC_Os02g37690	10 min	LOC_Os05g36000	10 min
LOC_Os01g62660	15 min	LOC_Os05g41420	20 min	LOC_Os03g45930	10 min	LOC_Os10g35644	10 min
LOC_Os06g08710	15 min	LOC_Os01g50820	20 min	LOC_Os08g33810	10 min	LOC_Os02g02970	10 min
LOC_Os06g39050	15 min	LOC_Os02g45160	20 min	LOC_Os01g22630	10 min	LOC_Os02g48830	10 min
LOC_Os01g04480	15 min	LOC_Os06g01070	20 min	LOC_Os03g58810	10 min	LOC_Os03g11840	10 min
LOC_Os03g55550	15 min	LOC_Os10g36660	20 min	LOC_Os01g64020	10 min	LOC_Os04g17680	10 min
LOC_Os05g30510	15 min	LOC_Os01g09340	20 min	LOC_Os01g74030	10 min	LOC_Os05g04570	10 min
LOC_Os06g48560	15 min	LOC_Os01g63500	20 min	LOC_Os04g58720	10 min	LOC_Os06g12020	10 min
LOC_Os06g47520	15 min	LOC_Os04g11890	20 min	LOC_Os11g04104	10 min	LOC_Os01g61070	10 min
LOC_Os03g02300	15 min	LOC_Os06g48050	20 min	LOC_Os01g41430	10 min	LOC_Os08g34550	10 min
LOC_Os03g62230	15 min	LOC_Os03g10040	20 min	LOC_Os03g13010	10 min	LOC_Os01g65000	10 min
LOC_Os05g15350	15 min	LOC_Os09g14870	20 min	LOC_Os08g35160	10 min	LOC_Os03g22410	10 min
LOC_Os08g37595	15 min	LOC_Os01g70590	20 min	LOC_Os01g50840	10 min	LOC_Os06g35050	10 min
LOC_Os12g30620	15 min	LOC_Os04g09620	20 min	LOC_Os02g14630	10 min	LOC_Os11g18366	10 min
LOC_Os01g48950	15 min	LOC_Os05g37720	20 min	LOC_Os05g37520	10 min	LOC_Os01g06020	10 min
LOC_Os01g73110	15 min	LOC_Os06g02840	20 min	LOC_Os06g42850	10 min	LOC_Os01g64330	10 min
LOC_Os06g12539	15 min	LOC_Os07g23470	20 min	LOC_Os07g49230	10 min	LOC_Os08g43230	10 min
LOC_Os07g39990	15 min	LOC_Os04g33330	20 min	LOC_Os08g42960	10 min	LOC_Os11g17504	10 min
LOC_Os08g32920	15 min	LOC_Os07g29950	20 min	LOC_Os03g09080	10 min	LOC_Os12g29350	10 min
LOC_Os01g45090	15 min	LOC_Os09g03380	20 min	LOC_Os03g31180	10 min	LOC_Os02g53690	10 min
LOC_Os01g53570	15 min	LOC_Os09g37690	20 min	LOC_Os05g43840	10 min	LOC_Os04g01610	10 min
LOC_Os02g01830	15 min	LOC_Os01g13450	20 min	LOC_Os04g31000	10 min	LOC_Os01g06500	10 min
LOC_Os02g02460	15 min	LOC_Os03g41070	20 min	LOC_Os02g07230	10 min	LOC_Os05g30510	10 min
LOC_Os04g42590	15 min	LOC_Os05g29150	20 min	LOC_Os01g63480	10 min	LOC_Os11g01420	10 min
LOC_Os07g06700	15 min	LOC_Os06g46250	20 min	LOC_Os01g74320	10 min	LOC_Os12g02720	10 min
LOC_Os09g24630	15 min	LOC_Os07g33910	20 min	LOC_Os05g03630	10 min	LOC_Os03g48170	10 min
LOC_Os09g32025	15 min	LOC_Os08g44040	20 min	LOC_Os05g51470	10 min	LOC_Os08g06885	10 min
LOC_Os01g65950	15 min	LOC_Os09g10340	20 min	LOC_Os10g36370	10 min	LOC_Os10g40370	10 min
LOC_Os02g51170	15 min	LOC_Os11g43520	20 min	LOC_Os10g39870	10 min	LOC_Os01g53990	10 min
LOC_Os07g28000	15 min	LOC_Os12g26870	20 min	LOC_Os11g04350	10 min	LOC_Os07g09800	10 min
LOC_Os06g45470	15 min	LOC_Os01g08000	20 min	LOC_Os12g29400	10 min	LOC_Os11g17350	10 min
LOC_Os07g40660	15 min	LOC_Os01g43500	20 min	LOC_Os02g40710	10 min	LOC_Os12g32470	10 min
LOC_Os09g11480	15 min	LOC_Os02g32630	20 min	LOC_Os10g41230	10 min	LOC_Os08g45060	10 min
LOC_Os02g16050	15 min	LOC_Os03g09030	20 min	LOC_Os06g09660	10 min	LOC_Os09g32870	10 min
LOC_Os06g49185	15 min	LOC_Os05g17010	20 min	LOC_Os07g12320	10 min	LOC_Os10g38189	10 min
LOC_Os07g29940	15 min	LOC_Os10g36610	20 min	LOC_Os03g09940	10 min	LOC_Os12g42520	10 min
LOC_Os10g32840	15 min	LOC_Os01g56740	20 min	LOC_Os01g72780	10 min	LOC_Os02g47190	10 min
LOC_Os04g29090	15 min	LOC_Os01g52180	20 min	LOC_Os03g31750	10 min	LOC_Os04g47930	10 min
LOC_Os05g29790	15 min	LOC_Os02g44130	20 min	LOC_Os03g63490	10 min	LOC_Os06g40180	10 min
LOC_Os06g47910	15 min	LOC_Os03g51990	20 min	LOC_Os03g03450	10 min	LOC_Os07g25700	10 min
LOC_Os07g11330	15 min	LOC_Os06g06970	20 min	LOC_Os04g09530	10 min	LOC_Os01g08460	10 min
LOC_Os10g39936	15 min	LOC_Os09g06770	20 min	LOC_Os09g30350	10 min	LOC_Os03g07510	10 min
LOC_Os04g12520	15 min	LOC_Os09g35020	20 min	LOC_Os01g62630	10 min	LOC_Os03g58650	10 min
LOC_Os05g39120	15 min	LOC_Os12g33210	20 min	LOC_Os06g04380	10 min	LOC_Os07g05010	10 min
LOC_Os07g45439	15 min	LOC_Os02g05640	20 min	LOC_Os02g48200	10 min	LOC_Os11g47944	10 min
LOC_Os09g02060	15 min	LOC_Os02g52730	20 min	LOC_Os03g01990	10 min	LOC_Os03g60260	10 min
LOC_Os02g49660	15 min	LOC_Os04g28270	20 min	LOC_Os03g09090	10 min	LOC_Os05g40170	10 min
LOC_Os02g57980	15 min	LOC_Os05g20150	20 min	LOC_Os07g02800	10 min	LOC_Os07g42324	10 min
LOC_Os05g08110	15 min	LOC_Os06g46710	20 min	LOC_Os03g05310	10 min	LOC_Os09g26190	10 min
LOC_Os05g18790	15 min	LOC_Os07g44600	20 min	LOC_Os04g40300	10 min	LOC_Os03g63660	10 min
LOC_Os07g34250	15 min	LOC_Os09g26360	20 min	LOC_Os05g48070	10 min	LOC_Os04g43824	10 min
LOC_Os09g08120	15 min	LOC_Os12g17130	20 min	LOC_Os08g16840	10 min	LOC_Os04g45821	10 min
LOC_Os03g13140	15 min	LOC_Os02g02070	20 min	LOC_Os09g31514	10 min	LOC_Os01g70010	10 min
LOC_Os04g09840	15 min	LOC_Os02g38230	20 min	LOC_Os03g20120	10 min	LOC_Os02g47160	10 min
LOC_Os04g41450	15 min	LOC_Os03g52080	20 min	LOC_Os06g08110	10 min	LOC_Os07g10139	10 min
LOC_Os05g49164	15 min	LOC_Os08g01274	20 min	LOC_Os09g24230	10 min	LOC_Os07g15460	10 min
LOC_Os06g29220	15 min	LOC_Os08g36230	20 min	LOC_Os10g13810	10 min	LOC_Os10g34795	10 min
LOC_Os02g14970	15 min	LOC_Os11g18100	20 min	LOC_Os12g39180	10 min	LOC_Os12g36220	10 min
LOC_Os03g03300	15 min	LOC_Os01g46860	20 min	LOC_Os02g21110	10 min	LOC_Os01g22430	10 min
LOC_Os04g02880	15 min	LOC_Os09g20400	20 min	LOC_Os02g46380	10 min	LOC_Os01g24430	10 min
LOC_Os12g42510	15 min	LOC_Os11g29800	20 min	LOC_Os03g13840	10 min	LOC_Os01g52170	10 min
LOC_Os02g43770	15 min	LOC_Os01g38090	20 min	LOC_Os03g51930	10 min	LOC_Os01g58500	10 min
LOC_Os03g57260	15 min	LOC_Os04g07590	20 min	LOC_Os09g19830	10 min	LOC_Os03g28080	10 min
LOC_Os04g48350	15 min	LOC_Os04g12410	20 min	LOC_Os01g11160	10 min	LOC_Os05g42080	10 min
LOC_Os06g08680	15 min	LOC_Os07g36810	20 min	LOC_Os03g15270	10 min	LOC_Os11g38920	10 min
LOC_Os11g01550	15 min	LOC_Os02g52710	20 min	LOC_Os09g18450	10 min	LOC_Os07g02540	10 min
LOC_Os01g62830	15 min	LOC_Os06g46770	30 min	LOC_Os12g29950	10 min	LOC_Os07g47040	10 min
LOC_Os02g17780	15 min	LOC_Os07g49400	30 min	LOC_Os01g72600	10 min	LOC_Os09g31031	10 min
LOC_Os03g52420	15 min	LOC_Os02g12480	30 min	LOC_Os02g08364	10 min	LOC_Os05g30500	10 min
LOC_Os05g35430	15 min	LOC_Os03g16860	30 min	LOC_Os02g10600	10 min	LOC_Os06g43030	10 min
LOC_Os10g38189	15 min	LOC_Os08g39140	30 min	LOC_Os04g31924	10 min	LOC_Os07g07646	10 min
LOC_Os11g18110	15 min	LOC_Os07g48500	30 min	LOC_Os10g25210	10 min	LOC_Os08g14600	10 min
LOC_Os01g12490	15 min	LOC_Os03g54130	30 min	LOC_Os12g43880	10 min	LOC_Os02g58150	10 min
LOC_Os01g12930	15 min	LOC_Os11g05050	30 min	LOC_Os01g46720	10 min	LOC_Os03g59580	10 min
LOC_Os06g21460	15 min	LOC_Os10g01080	30 min	LOC_Os06g08440	10 min	LOC_Os11g04360	10 min
LOC_Os03g02762	15 min	LOC_Os01g64660	30 min	LOC_Os08g32880	10 min	LOC_Os12g08030	10 min
LOC_Os03g55770	15 min	LOC_Os04g53310	30 min	LOC_Os07g47590	10 min	LOC_Os01g13530	10 min
LOC_Os04g49500	15 min	LOC_Os06g09450	30 min	LOC_Os12g01530	10 min	LOC_Os02g05830	10 min
LOC_Os10g26150	15 min	LOC_Os04g48390	30 min	LOC_Os01g08780	10 min	LOC_Os03g17600	10 min
LOC_Os11g06770	15 min	LOC_Os07g01020	30 min	LOC_Os01g34080	10 min	LOC_Os08g16880	10 min
LOC_Os01g09665	15 min	LOC_Os05g05680	30 min	LOC_Os07g42610	10 min	LOC_Os12g08564	10 min
LOC_Os03g29360	15 min	LOC_Os03g58470	30 min	LOC_Os01g49820	10 min	LOC_Os03g01550	10 min
LOC_Os04g20070	15 min	LOC_Os03g16700	30 min	LOC_Os06g01690	10 min	LOC_Os09g36910	10 min
LOC_Os06g32890	15 min	LOC_Os01g08560	30 min	LOC_Os01g37040	10 min	LOC_Os11g01850	10 min
LOC_Os06g38350	15 min	LOC_Os03g15050	30 min	LOC_Os03g12110	10 min	LOC_Os11g02570	10 min
LOC_Os05g25860	15 min	LOC_Os01g08440	30 min	LOC_Os05g02520	10 min	LOC_Os11g40610	10 min
LOC_Os01g57700	15 min	LOC_Os09g30412	30 min	LOC_Os02g51590	10 min	LOC_Os02g34150	10 min
LOC_Os01g71720	15 min	LOC_Os04g39320	30 min	LOC_Os11g02610	10 min	LOC_Os02g56750	10 min
LOC_Os03g41330	15 min	LOC_Os07g08160	30 min	LOC_Os03g39760	10 min	LOC_Os06g48860	10 min
LOC_Os11g08020	15 min	LOC_Os11g14180	30 min	LOC_Os05g04530	10 min	LOC_Os10g14180	10 min
LOC_Os11g08830	15 min	LOC_Os10g37980	30 min	LOC_Os02g17304	10 min	LOC_Os11g15040	10 min
LOC_Os12g04100	15 min	LOC_Os02g56280	30 min	LOC_Os03g09070	10 min	LOC_Os12g05980	10 min
LOC_Os01g28980	15 min	LOC_Os03g08500	30 min	LOC_Os05g45900	10 min	LOC_Os01g02910	10 min
LOC_Os04g19960	15 min	LOC_Os06g40360	30 min	LOC_Os04g50790	10 min	LOC_Os03g47940	10 min
LOC_Os05g42110	15 min	LOC_Os03g12890	30 min	LOC_Os04g56120	10 min	LOC_Os04g58380	10 min
LOC_Os10g43020	15 min	LOC_Os03g07570	30 min	LOC_Os06g10790	10 min	LOC_Os05g08620	10 min
LOC_Os02g33240	15 min	LOC_Os03g17240	30 min	LOC_Os01g31940	10 min	LOC_Os01g03040	10 min
LOC_Os04g39460	15 min	LOC_Os07g04240	30 min	LOC_Os03g13930	10 min	LOC_Os06g50830	10 min
LOC_Os06g44260	15 min	LOC_Os01g51540	30 min	LOC_Os03g48060	10 min	LOC_Os11g02020	10 min
LOC_Os07g02520	15 min	LOC_Os08g41390	30 min	LOC_Os04g54830	10 min	LOC_Os02g37070	10 min
LOC_Os03g12520	15 min	LOC_Os11g12340	30 min	LOC_Os09g25560	10 min	LOC_Os02g39080	10 min
LOC_Os04g38320	15 min	LOC_Os03g15530	30 min	LOC_Os01g52530	10 min	LOC_Os06g04450	10 min
LOC_Os05g38580	15 min	LOC_Os03g07360	30 min	LOC_Os01g61940	10 min	LOC_Os06g10420	10 min
LOC_Os10g37670	15 min	LOC_Os02g08440	30 min	LOC_Os02g44990	10 min	LOC_Os10g36260	10 min
LOC_Os11g07880	15 min	LOC_Os03g14915	30 min	LOC_Os09g28750	10 min	LOC_Os01g41890	10 min
LOC_Os01g02000	15 min	LOC_Os10g40360	30 min	LOC_Os01g04630	10 min	LOC_Os03g06250	10 min
LOC_Os01g60730	15 min	LOC_Os04g44950	30 min	LOC_Os05g01240	10 min	LOC_Os03g18729	10 min
LOC_Os02g13500	15 min	LOC_Os01g10450	30 min	LOC_Os08g09210	10 min	LOC_Os07g37130	10 min
LOC_Os02g51510	15 min	LOC_Os11g43860	30 min	LOC_Os10g37660	10 min	LOC_Os04g39290	10 min
LOC_Os04g23760	15 min	LOC_Os10g26620	30 min	LOC_Os03g25760	10 min	LOC_Os08g16359	10 min
LOC_Os06g08900	15 min	LOC_Os05g03860	30 min	LOC_Os08g38460	10 min	LOC_Os08g36020	10 min
LOC_Os10g34300	15 min	LOC_Os11g10100	30 min	LOC_Os12g25200	10 min	LOC_Os10g11889	10 min
LOC_Os11g29110	15 min	LOC_Os04g59330	30 min	LOC_Os02g06330	10 min	LOC_Os01g59760	10 min
LOC_Os12g44350	15 min	LOC_Os06g44500	30 min	LOC_Os08g24750	10 min	LOC_Os01g71700	10 min
LOC_Os01g03300	15 min	LOC_Os05g02220	30 min	LOC_Os01g66920	10 min	LOC_Os04g43710	10 min
LOC_Os01g68650	15 min	LOC_Os11g02610	30 min	LOC_Os01g60110	10 min	LOC_Os06g17410	10 min
LOC_Os02g51340	15 min	LOC_Os12g32986	30 min	LOC_Os03g18130	10 min	LOC_Os01g16170	10 min
LOC_Os03g09980	15 min	LOC_Os03g56810	30 min	LOC_Os04g38970	10 min	LOC_Os04g44190	10 min
LOC_Os03g20680	15 min	LOC_Os03g40100	30 min	LOC_Os07g09670	10 min	LOC_Os10g42130	10 min
LOC_Os03g46930	15 min	LOC_Os01g73960	30 min	LOC_Os12g36950	10 min	LOC_Os11g01040	10 min
LOC_Os01g50820	15 min	LOC_Os03g44670	30 min	LOC_Os02g42210	10 min	LOC_Os11g13940	10 min
LOC_Os03g12510	15 min	LOC_Os01g72080	30 min	LOC_Os03g14090	10 min	LOC_Os01g41200	10 min
LOC_Os03g20480	15 min	LOC_Os08g39150	30 min	LOC_Os01g50760	10 min	LOC_Os03g55040	10 min
LOC_Os04g34910	15 min	LOC_Os05g08640	30 min	LOC_Os02g44000	10 min	LOC_Os04g38420	10 min
LOC_Os04g52725	15 min	LOC_Os10g41190	30 min	LOC_Os05g50920	10 min	LOC_Os03g02280	10 min
LOC_Os06g01070	15 min	LOC_Os01g04800	30 min	LOC_Os08g03990	10 min	LOC_Os04g53680	10 min
LOC_Os01g18370	15 min	LOC_Os04g55800	30 min	LOC_Os01g43350	10 min	LOC_Os11g37050	10 min
LOC_Os01g54515	15 min	LOC_Os09g16510	30 min	LOC_Os03g51110	10 min	LOC_Os01g60780	10 min
LOC_Os05g13760	15 min	LOC_Os09g25810	30 min	LOC_Os04g03920	10 min	LOC_Os08g25700	10 min
LOC_Os05g47840	15 min	LOC_Os05g51690	30 min	LOC_Os12g32630	10 min	LOC_Os09g32020	10 min
LOC_Os10g04380	15 min	LOC_Os11g13810	30 min	LOC_Os03g08330	10 min	LOC_Os12g41660	10 min
LOC_Os11g36090	15 min	LOC_Os09g38070	30 min	LOC_Os01g48610	10 min	LOC_Os01g23600	10 min
LOC_Os06g44020	15 min	LOC_Os11g04409	30 min	LOC_Os01g71860	10 min	LOC_Os05g42200	10 min
LOC_Os08g37570	15 min	LOC_Os02g42350	30 min	LOC_Os06g05440	10 min	LOC_Os06g34430	10 min
LOC_Os09g31190	15 min	LOC_Os08g06170	30 min	LOC_Os05g10650	10 min	LOC_Os08g01240	10 min
LOC_Os10g36620	15 min	LOC_Os03g54100	30 min	LOC_Os06g14420	10 min	LOC_Os09g28040	10 min
LOC_Os02g52620	15 min	LOC_Os03g18030	30 min	LOC_Os07g42970	10 min	LOC_Os12g40860	10 min
LOC_Os02g58350	15 min	LOC_Os03g29980	30 min	LOC_Os07g46080	10 min	LOC_Os01g69960	10 min
LOC_Os03g08030	15 min	LOC_Os03g56250	30 min	LOC_Os10g38350	10 min	LOC_Os03g59670	10 min
LOC_Os03g21310	15 min	LOC_Os11g38650	30 min	LOC_Os02g54640	10 min	LOC_Os05g41500	10 min
LOC_Os03g33090	15 min	LOC_Os10g14920	30 min	LOC_Os02g57350	10 min	LOC_Os06g16170	10 min
LOC_Os01g73930	15 min	LOC_Os10g42690	30 min	LOC_Os04g46440	10 min	LOC_Os01g61350	10 min
LOC_Os03g41064	15 min	LOC_Os01g61080	30 min	LOC_Os04g45490	10 min	LOC_Os04g48810	10 min
LOC_Os06g42660	15 min	LOC_Os02g12890	30 min	LOC_Os02g46150	10 min	LOC_Os05g40920	10 min
LOC_Os07g29950	15 min	LOC_Os12g04204	30 min	LOC_Os06g44150	10 min	LOC_Os08g34010	10 min
LOC_Os01g13450	15 min	LOC_Os02g06910	30 min	LOC_Os09g02260	10 min	LOC_Os09g26780	10 min
LOC_Os01g22710	15 min	LOC_Os01g72610	30 min	LOC_Os01g55340	10 min	LOC_Os11g02660	10 min
LOC_Os01g43550	15 min	LOC_Os01g72480	30 min	LOC_Os03g04120	10 min	LOC_Os02g51910	10 min
LOC_Os02g06250	15 min	LOC_Os03g11734	30 min	LOC_Os01g62130	10 min	LOC_Os08g28700	10 min
LOC_Os02g49970	15 min	LOC_Os04g51050	30 min	LOC_Os03g12530	10 min	LOC_Os11g34750	10 min
LOC_Os03g13310	15 min	LOC_Os03g08330	30 min	LOC_Os03g48270	10 min	LOC_Os12g12514	10 min
LOC_Os03g18340	15 min	LOC_Os02g54150	30 min	LOC_Os05g11560	10 min	LOC_Os03g55360	10 min
LOC_Os03g41070	15 min	LOC_Os01g06876	30 min	LOC_Os05g48650	10 min	LOC_Os05g03440	10 min
LOC_Os03g46420	15 min	LOC_Os08g33150	30 min	LOC_Os08g01420	10 min	LOC_Os09g29950	10 min
LOC_Os03g51450	15 min	LOC_Os02g03410	30 min	LOC_Os12g06780	10 min	LOC_Os11g47120	10 min
LOC_Os04g47740	15 min	LOC_Os02g07930	30 min	LOC_Os03g44380	10 min	LOC_Os01g55000	10 min
LOC_Os05g29150	15 min	LOC_Os12g41650	30 min	LOC_Os01g54990	10 min	LOC_Os02g37970	10 min
LOC_Os07g33910	15 min	LOC_Os03g39760	30 min	LOC_Os02g09900	10 min	LOC_Os03g57410	10 min
LOC_Os07g45510	15 min	LOC_Os04g33460	30 min	LOC_Os03g08940	10 min	LOC_Os05g26630	10 min
LOC_Os07g46360	15 min	LOC_Os04g39350	30 min	LOC_Os05g45880	10 min	LOC_Os07g39320	10 min
LOC_Os09g10340	15 min	LOC_Os04g39020	30 min	LOC_Os02g33770	10 min	LOC_Os12g11550	10 min
LOC_Os12g24150	15 min	LOC_Os03g58970	30 min	LOC_Os02g39870	10 min	LOC_Os12g16240	10 min
LOC_Os12g26870	15 min	LOC_Os04g35060	30 min	LOC_Os03g11950	10 min	LOC_Os01g54190	10 min
LOC_Os12g32390	15 min	LOC_Os05g34980	30 min	LOC_Os03g51380	10 min	LOC_Os01g73024	10 min
LOC_Os01g43500	15 min	LOC_Os02g45170	30 min	LOC_Os04g45900	10 min	LOC_Os03g14300	10 min
LOC_Os02g09120	15 min	LOC_Os03g43810	30 min	LOC_Os06g27770	10 min	LOC_Os03g51495	10 min
LOC_Os04g35305	15 min	LOC_Os09g37710	30 min	LOC_Os07g05420	10 min	LOC_Os09g27900	10 min
LOC_Os04g51290	15 min	LOC_Os10g42940	30 min	LOC_Os05g29150	10 min	LOC_Os02g16909	10 min
LOC_Os05g43350	15 min	LOC_Os01g63180	30 min	LOC_Os05g45890	10 min	LOC_Os04g37820	10 min
LOC_Os05g47540	15 min	LOC_Os11g44380	30 min	LOC_Os01g09280	10 min	LOC_Os04g38810	10 min
LOC_Os01g56740	15 min	LOC_Os08g07720	30 min	LOC_Os01g57630	10 min	LOC_Os07g43160	10 min
LOC_Os03g12850	15 min	LOC_Os05g50750	30 min	LOC_Os01g60020	10 min	LOC_Os12g42739	10 min
LOC_Os04g15630	15 min	LOC_Os12g41500	30 min	LOC_Os03g01014	10 min	LOC_Os01g46130	10 min
LOC_Os04g43210	15 min	LOC_Os04g54474	30 min	LOC_Os03g40194	10 min	LOC_Os03g57330	10 min
LOC_Os08g26690	15 min	LOC_Os05g44210	30 min	LOC_Os05g48670	10 min	LOC_Os05g03770	10 min
LOC_Os01g04560	15 min	LOC_Os02g32980	30 min	LOC_Os12g25170	10 min	LOC_Os07g12390	10 min
LOC_Os01g52180	15 min	LOC_Os06g05160	30 min	LOC_Os03g54100	10 min	LOC_Os11g02750	10 min
LOC_Os03g12815	15 min	LOC_Os12g41400	30 min	LOC_Os04g45520	10 min	LOC_Os02g16450	10 min
LOC_Os03g34260	15 min	LOC_Os06g40510	30 min	LOC_Os05g38130	10 min	LOC_Os02g42370	10 min
LOC_Os03g51990	15 min	LOC_Os02g47470	30 min	LOC_Os07g44780	10 min	LOC_Os04g49550	10 min
LOC_Os04g23689	15 min	LOC_Os04g45000	30 min	LOC_Os09g27010	10 min	LOC_Os07g22770	10 min
LOC_Os04g38360	15 min	LOC_Os12g02530	30 min	LOC_Os09g29300	10 min	LOC_Os09g11890	10 min
LOC_Os05g13620	15 min	LOC_Os01g50080	30 min	LOC_Os09g31120	10 min	LOC_Os12g10750	10 min
LOC_Os05g32200	15 min	LOC_Os06g11240	30 min	LOC_Os10g25030	10 min	LOC_Os03g42810	10 min
LOC_Os06g06970	15 min	LOC_Os07g24230	30 min	LOC_Os03g22050	10 min	LOC_Os02g02650	10 min
LOC_Os06g47610	15 min	LOC_Os02g22780	30 min	LOC_Os03g58010	10 min	LOC_Os05g30490	10 min
LOC_Os09g35020	15 min	LOC_Os03g17100	30 min	LOC_Os05g08900	10 min	LOC_Os07g09040	10 min
LOC_Os11g30210	15 min	LOC_Os07g05010	30 min	LOC_Os06g12030	10 min	LOC_Os09g20000	10 min
LOC_Os02g22020	15 min	LOC_Os08g26230	30 min	LOC_Os08g02030	10 min	LOC_Os11g02800	10 min
LOC_Os02g52730	15 min	LOC_Os01g06882	30 min	LOC_Os01g07730	10 min	LOC_Os02g03940	10 min
LOC_Os03g13940	15 min	LOC_Os07g29960	30 min	LOC_Os04g07110	10 min	LOC_Os04g39370	10 min
LOC_Os04g40590	15 min	LOC_Os05g43240	30 min	LOC_Os04g55680	10 min	LOC_Os07g05040	10 min
LOC_Os04g51640	15 min	LOC_Os09g38670	30 min	LOC_Os06g49640	10 min	LOC_Os07g35570	10 min
LOC_Os05g20150	15 min	LOC_Os01g12210	30 min	LOC_Os07g35310	10 min	LOC_Os01g74480	10 min
LOC_Os06g42170	15 min	LOC_Os05g44100	30 min	LOC_Os02g37800	10 min	LOC_Os02g08170	10 min
LOC_Os07g38980	15 min	LOC_Os12g25170	30 min	LOC_Os04g52780	10 min	LOC_Os05g33680	10 min
LOC_Os08g34810	15 min	LOC_Os08g02700	30 min	LOC_Os04g58730	10 min	LOC_Os07g36950	10 min
LOC_Os09g03180	15 min	LOC_Os09g17760	30 min	LOC_Os01g47680	10 min	LOC_Os09g12780	10 min
LOC_Os09g26360	15 min	LOC_Os01g70930	30 min	LOC_Os01g33090	10 min	LOC_Os09g27610	10 min
LOC_Os10g34884	15 min	LOC_Os03g16070	30 min	LOC_Os06g04230	10 min	LOC_Os12g32590	10 min
LOC_Os12g20460	15 min	LOC_Os09g14670	30 min	LOC_Os11g02480	10 min	LOC_Os01g14970	10 min
LOC_Os12g34940	15 min	LOC_Os02g02120	30 min	LOC_Os11g26890	10 min	LOC_Os03g31410	10 min
LOC_Os01g25700	15 min	LOC_Os04g49660	30 min	LOC_Os01g41710	10 min	LOC_Os05g35340	10 min
LOC_Os02g21370	15 min	LOC_Os05g07300	30 min	LOC_Os01g49920	10 min	LOC_Os08g38020	10 min
LOC_Os02g34550	15 min	LOC_Os09g33530	30 min	LOC_Os01g57740	10 min	LOC_Os02g01550	10 min
LOC_Os03g11430	15 min	LOC_Os11g31190	30 min	LOC_Os04g38630	10 min	LOC_Os03g58030	10 min
LOC_Os04g45880	15 min	LOC_Os01g37470	30 min	LOC_Os05g47960	10 min	LOC_Os04g02560	10 min
LOC_Os05g20310	15 min	LOC_Os01g64890	30 min	LOC_Os06g12560	10 min	LOC_Os01g01330	10 min
LOC_Os08g36230	15 min	LOC_Os04g21580	30 min	LOC_Os09g31360	10 min	LOC_Os02g23826	10 min
LOC_Os11g18100	15 min	LOC_Os07g26940	30 min	LOC_Os11g35450	10 min	LOC_Os04g32000	10 min
LOC_Os11g44350	15 min	LOC_Os07g03160	30 min	LOC_Os03g63330	10 min	LOC_Os04g39970	10 min
LOC_Os01g46860	15 min	LOC_Os01g28790	30 min	LOC_Os05g10620	10 min	LOC_Os05g39800	10 min
LOC_Os01g62600	15 min	LOC_Os12g09300	30 min	LOC_Os12g03420	10 min	LOC_Os07g48680	10 min
LOC_Os03g22070	15 min	LOC_Os12g28100	30 min	LOC_Os07g33280	10 min	LOC_Os09g28500	10 min
LOC_Os03g29250	15 min	LOC_Os04g49690	30 min	LOC_Os04g56790	10 min	LOC_Os12g30180	10 min
LOC_Os05g39310	15 min	LOC_Os01g09850	30 min	LOC_Os05g42300	10 min	LOC_Os01g35170	10 min
LOC_Os07g27834	15 min	LOC_Os07g48130	30 min	LOC_Os05g50380	10 min	LOC_Os04g42570	10 min
LOC_Os08g05580	15 min	LOC_Os11g12240	30 min	LOC_Os08g42610	10 min	LOC_Os05g18274	10 min
LOC_Os08g08250	15 min	LOC_Os01g09220	30 min	LOC_Os01g63150	10 min	LOC_Os05g30730	10 min
LOC_Os09g15860	15 min	LOC_Os08g05640	30 min	LOC_Os02g37300	10 min	LOC_Os07g28614	10 min
LOC_Os10g31510	15 min	LOC_Os02g45930	30 min	LOC_Os04g38026	10 min	LOC_Os11g07590	10 min
LOC_Os11g47290	15 min	LOC_Os01g64310	30 min	LOC_Os01g13550	10 min	LOC_Os02g49510	10 min
LOC_Os01g38090	15 min	LOC_Os01g63810	30 min	LOC_Os04g41540	10 min	LOC_Os03g20380	10 min
LOC_Os01g65240	15 min	LOC_Os05g11510	30 min	LOC_Os06g38750	10 min	LOC_Os04g54220	10 min
LOC_Os03g02700	15 min	LOC_Os02g34990	30 min	LOC_Os07g22930	10 min	LOC_Os06g23274	10 min
LOC_Os03g45800	15 min	LOC_Os02g35160	30 min	LOC_Os01g48000	10 min	LOC_Os01g71780	10 min
LOC_Os05g30480	15 min	LOC_Os05g49860	30 min	LOC_Os01g64360	10 min	LOC_Os03g39380	10 min
LOC_Os06g11260	15 min	LOC_Os12g05440	30 min	LOC_Os05g25920	10 min	LOC_Os03g52920	10 min
LOC_Os07g36810	15 min	LOC_Os01g04920	30 min	LOC_Os06g13870	10 min	LOC_Os03g55290	10 min
LOC_Os07g43260	15 min	LOC_Os07g46852	30 min	LOC_Os07g42700	10 min	LOC_Os10g16930	10 min
LOC_Os08g07020	15 min	LOC_Os01g52290	30 min	LOC_Os01g41990	10 min	LOC_Os03g60840	10 min
LOC_Os08g12880	15 min	LOC_Os01g64440	30 min	LOC_Os02g34580	10 min	LOC_Os05g39690	10 min
LOC_Os08g40520	15 min	LOC_Os03g28410	30 min	LOC_Os03g12620	10 min	LOC_Os08g41940	10 min
LOC_Os10g37020	15 min	LOC_Os08g10510	30 min	LOC_Os07g13810	10 min	LOC_Os02g13290	10 min
LOC_Os11g19840	15 min	LOC_Os02g06930	30 min	LOC_Os01g01660	10 min	LOC_Os04g53030	10 min
LOC_Os12g16470	15 min	LOC_Os06g01620	30 min	LOC_Os01g66130	10 min	LOC_Os07g13790	10 min
LOC_Os12g33270	15 min	LOC_Os06g28124	30 min	LOC_Os02g33680	10 min	LOC_Os07g34710	10 min
LOC_Os01g27190	15 min	LOC_Os10g42770	30 min	LOC_Os02g38392	10 min	LOC_Os07g48596	10 min
LOC_Os02g52710	15 min	LOC_Os01g13430	30 min	LOC_Os02g52210	10 min	LOC_Os11g29140	10 min
LOC_Os04g44580	15 min	LOC_Os08g01780	30 min	LOC_Os03g18160	10 min	LOC_Os02g12660	10 min
LOC_Os04g51404	15 min	LOC_Os06g46950	30 min	LOC_Os04g40720	10 min	LOC_Os03g25470	10 min
LOC_Os05g32830	15 min	LOC_Os10g37720	30 min	LOC_Os05g51390	10 min	LOC_Os05g32980	10 min
LOC_Os06g20060	15 min	LOC_Os11g05380	30 min	LOC_Os07g33580	10 min	LOC_Os06g37510	10 min
LOC_Os06g36900	15 min	LOC_Os01g39110	30 min	LOC_Os10g04060	10 min	LOC_Os07g46610	10 min
LOC_Os07g38650	15 min	LOC_Os02g33680	30 min	LOC_Os11g47900	10 min	LOC_Os11g04720	10 min
LOC_Os07g43250	15 min	LOC_Os03g15080	30 min	LOC_Os03g19780	10 min	LOC_Os11g07010	10 min
LOC_Os09g02690	15 min	LOC_Os01g20830	30 min	LOC_Os07g44800	10 min	LOC_Os11g47910	10 min
LOC_Os09g37120	15 min	LOC_Os06g49420	30 min	LOC_Os05g03920	10 min	LOC_Os01g57840	10 min
LOC_Os11g08190	15 min	LOC_Os04g49670	30 min	LOC_Os06g10100	10 min	LOC_Os03g06640	10 min
LOC_Os02g40240	20 min	LOC_Os04g34080	30 min	LOC_Os09g01610	10 min	LOC_Os03g27030	10 min
LOC_Os04g18090	20 min	LOC_Os10g04130	30 min	LOC_Os01g50460	10 min	LOC_Os06g23770	10 min
LOC_Os08g44340	20 min	LOC_Os05g05840	30 min	LOC_Os02g05810	10 min	LOC_Os02g14290	10 min
LOC_Os01g63620	20 min	LOC_Os03g18940	30 min	LOC_Os04g58840	10 min	LOC_Os03g07226	10 min
LOC_Os09g09930	20 min	LOC_Os08g02990	30 min	LOC_Os05g33644	10 min	LOC_Os03g15440	10 min
LOC_Os11g08210	20 min	LOC_Os04g29810	30 min	LOC_Os07g37454	10 min	LOC_Os03g44020	10 min
LOC_Os09g36220	20 min	LOC_Os03g01880	30 min	LOC_Os09g36220	10 min	LOC_Os04g51920	10 min
LOC_Os03g15780	20 min	LOC_Os11g03500	30 min	LOC_Os09g37200	10 min	LOC_Os04g52410	10 min
LOC_Os01g40094	20 min	LOC_Os07g29290	30 min	LOC_Os03g17730	10 min	LOC_Os10g02080	10 min
LOC_Os03g21000	20 min	LOC_Os01g67560	30 min	LOC_Os08g06170	10 min	LOC_Os10g13700	10 min
LOC_Os05g51500	20 min	LOC_Os05g48422	30 min	LOC_Os03g51390	10 min	LOC_Os10g32940	10 min
LOC_Os03g03450	20 min	LOC_Os08g10080	30 min	LOC_Os08g36410	10 min	LOC_Os11g14000	10 min
LOC_Os03g01750	20 min	LOC_Os12g09640	30 min	LOC_Os11g36740	10 min	LOC_Os01g56270	10 min
LOC_Os02g37930	20 min	LOC_Os11g07890	30 min	LOC_Os07g48840	10 min	LOC_Os05g35970	10 min
LOC_Os05g34830	20 min	LOC_Os09g29540	30 min	LOC_Os11g38050	10 min	LOC_Os06g04480	10 min
LOC_Os10g36703	20 min	LOC_Os05g33590	30 min	LOC_Os01g47580	10 min	LOC_Os09g12480	10 min
LOC_Os09g29460	20 min	LOC_Os12g29580	30 min	LOC_Os01g58530	10 min	LOC_Os12g26220	10 min
LOC_Os06g11290	20 min	LOC_Os03g14880	30 min	LOC_Os02g11070	10 min	LOC_Os04g08340	10 min
LOC_Os02g34600	20 min	LOC_Os12g32360	30 min	LOC_Os06g49870	10 min	LOC_Os05g07810	10 min
LOC_Os11g41600	20 min	LOC_Os05g04600	30 min	LOC_Os07g03790	10 min	LOC_Os05g31785	10 min
LOC_Os06g10109	20 min	LOC_Os04g46940	30 min	LOC_Os01g12890	10 min	LOC_Os09g10201	10 min
LOC_Os10g42100	20 min	LOC_Os03g29930	30 min	LOC_Os01g67810	10 min	LOC_Os10g34409	10 min
LOC_Os08g39090	20 min	LOC_Os08g30150	30 min	LOC_Os02g09810	10 min	LOC_Os12g43165	10 min
LOC_Os07g09420	20 min	LOC_Os06g18930	30 min	LOC_Os10g28370	10 min	LOC_Os07g02130	10 min
LOC_Os03g10140	20 min	LOC_Os01g27730	30 min	LOC_Os12g32640	10 min	LOC_Os08g38990	10 min
LOC_Os05g35140	20 min	LOC_Os05g03640	30 min	LOC_Os02g05980	10 min	LOC_Os09g38440	10 min
LOC_Os05g23320	20 min	LOC_Os04g42520	30 min	LOC_Os04g44500	10 min	LOC_Os01g61250	10 min
LOC_Os01g52530	20 min	LOC_Os05g39260	30 min	LOC_Os05g37800	10 min	LOC_Os03g04570	10 min
LOC_Os06g44160	20 min	LOC_Os01g47900	30 min	LOC_Os05g44900	10 min	LOC_Os05g42340	10 min
LOC_Os07g42280	20 min	LOC_Os03g53520	30 min	LOC_Os05g47840	10 min	LOC_Os06g15390	10 min
LOC_Os01g68680	20 min	LOC_Os07g30170	30 min	LOC_Os10g36710	10 min	LOC_Os07g12700	10 min
LOC_Os05g45100	20 min	LOC_Os06g35200	30 min	LOC_Os05g47830	10 min	LOC_Os07g39980	10 min
LOC_Os06g21110	20 min	LOC_Os08g07890	30 min	LOC_Os01g52740	10 min	LOC_Os08g05280	10 min
LOC_Os02g47510	20 min	LOC_Os05g05690	30 min	LOC_Os01g54370	10 min	LOC_Os12g02030	10 min
LOC_Os12g44110	20 min	LOC_Os06g47650	30 min	LOC_Os03g56500	10 min	LOC_Os02g16560	10 min
LOC_Os04g10350	20 min	LOC_Os06g15330	30 min	LOC_Os04g49000	10 min	LOC_Os03g01720	10 min
LOC_Os02g02910	20 min	LOC_Os03g48060	30 min	LOC_Os11g01530	10 min	LOC_Os06g21900	10 min
LOC_Os02g16630	20 min	LOC_Os06g43810	30 min	LOC_Os11g10290	10 min	LOC_Os10g42930	10 min
LOC_Os03g56370	20 min	LOC_Os07g44290	30 min	LOC_Os12g37519	10 min	LOC_Os11g01470	10 min
LOC_Os03g57640	20 min	LOC_Os07g35790	30 min	LOC_Os02g04170	10 min	LOC_Os01g52270	10 min
LOC_Os06g48350	20 min	LOC_Os02g10850	30 min	LOC_Os03g54130	10 min	LOC_Os02g26390	10 min
LOC_Os09g13650	20 min	LOC_Os01g72020	30 min	LOC_Os05g42220	10 min	LOC_Os03g61150	10 min
LOC_Os12g01290	20 min	LOC_Os05g45810	30 min	LOC_Os07g48560	10 min	LOC_Os05g40540	10 min
LOC_Os05g35266	20 min	LOC_Os07g42040	30 min	LOC_Os08g38400	10 min	LOC_Os06g09940	10 min
LOC_Os06g19970	20 min	LOC_Os01g61610	30 min	LOC_Os11g04830	10 min	LOC_Os06g34650	10 min
LOC_Os05g28750	20 min	LOC_Os04g47420	30 min	LOC_Os02g52010	10 min	LOC_Os10g33900	10 min
LOC_Os01g71690	20 min	LOC_Os12g43660	30 min	LOC_Os07g42160	10 min	LOC_Os12g43810	10 min
LOC_Os04g06590	20 min	LOC_Os07g42590	30 min	LOC_Os08g05970	10 min	LOC_Os08g01550	10 min
LOC_Os07g18874	20 min	LOC_Os02g17304	30 min	LOC_Os09g34230	10 min	LOC_Os10g27170	10 min
LOC_Os10g37660	20 min	LOC_Os06g02960	30 min	LOC_Os01g32170	10 min	LOC_Os11g28940	10 min
LOC_Os06g45090	20 min	LOC_Os06g02930	30 min	LOC_Os02g55600	10 min	LOC_Os12g26530	10 min
LOC_Os07g47090	20 min	LOC_Os04g31790	30 min	LOC_Os03g19570	10 min	LOC_Os02g22070	10 min
LOC_Os02g11110	20 min	LOC_Os03g63060	30 min	LOC_Os03g28140	10 min	LOC_Os04g38914	10 min
LOC_Os04g43380	20 min	LOC_Os03g57280	30 min	LOC_Os06g48720	10 min	LOC_Os06g50080	10 min
LOC_Os02g40700	20 min	LOC_Os05g41530	30 min	LOC_Os10g40600	10 min	LOC_Os07g18162	10 min
LOC_Os10g39460	20 min	LOC_Os11g04720	30 min	LOC_Os03g51260	10 min	LOC_Os07g45480	10 min
LOC_Os01g18240	20 min	LOC_Os01g73690	30 min	LOC_Os04g54180	10 min	LOC_Os12g02540	10 min
LOC_Os01g43370	20 min	LOC_Os08g20000	30 min	LOC_Os05g04640	10 min	LOC_Os01g01870	10 min
LOC_Os02g11859	20 min	LOC_Os02g02020	30 min	LOC_Os09g33960	10 min	LOC_Os01g10140	10 min
LOC_Os06g10510	20 min	LOC_Os11g34880	30 min	LOC_Os11g29490	10 min	LOC_Os07g46720	10 min
LOC_Os05g51130	20 min	LOC_Os01g51140	30 min	LOC_Os02g45780	10 min	LOC_Os08g07670	10 min
LOC_Os10g42130	20 min	LOC_Os08g06460	30 min	LOC_Os08g03070	10 min	LOC_Os09g09320	10 min
LOC_Os01g60910	20 min	LOC_Os02g03060	30 min	LOC_Os01g06520	10 min	LOC_Os01g32640	10 min
LOC_Os04g48070	20 min	LOC_Os11g47240	30 min	LOC_Os03g51010	10 min	LOC_Os06g39080	10 min
LOC_Os12g03040	20 min	LOC_Os03g08840	30 min	LOC_Os05g41760	10 min	LOC_Os08g38580	10 min
LOC_Os04g41490	20 min	LOC_Os03g44780	30 min	LOC_Os06g35160	10 min	LOC_Os08g40919	10 min
LOC_Os06g05420	20 min	LOC_Os12g41090	30 min	LOC_Os06g42660	10 min	LOC_Os09g07440	10 min
LOC_Os06g45070	20 min	LOC_Os06g12740	30 min	LOC_Os09g06740	10 min	LOC_Os09g29520	10 min
LOC_Os07g13280	20 min	LOC_Os11g42970	30 min	LOC_Os01g43510	10 min	LOC_Os01g60730	10 min
LOC_Os02g40690	20 min	LOC_Os06g19260	30 min	LOC_Os01g50410	10 min	LOC_Os02g08400	10 min
LOC_Os12g05690	20 min	LOC_Os07g38370	30 min	LOC_Os04g49970	10 min	LOC_Os03g12280	10 min
LOC_Os06g04480	20 min	LOC_Os02g43550	30 min	LOC_Os07g48710	10 min	LOC_Os07g41080	10 min
LOC_Os03g04890	20 min	LOC_Os03g23030	30 min	LOC_Os06g50920	10 min	LOC_Os08g15590	10 min
LOC_Os02g42585	20 min	LOC_Os06g04710	30 min	LOC_Os08g42020	10 min	LOC_Os11g29740	10 min
LOC_Os09g14450	20 min	LOC_Os04g52200	30 min	LOC_Os01g08130	10 min	LOC_Os12g41630	10 min
LOC_Os02g40510	20 min	LOC_Os11g39450	30 min	LOC_Os01g10930	10 min	LOC_Os03g02550	10 min
LOC_Os04g27810	20 min	LOC_Os08g38092	30 min	LOC_Os02g55090	10 min	LOC_Os07g37400	10 min
LOC_Os12g42520	20 min	LOC_Os03g59610	30 min	LOC_Os06g09920	10 min	LOC_Os08g23720	10 min
LOC_Os06g38340	20 min	LOC_Os04g29790	30 min	LOC_Os01g67820	10 min	LOC_Os10g33520	10 min
LOC_Os11g47240	20 min	LOC_Os12g41860	30 min	LOC_Os04g49460	10 min	LOC_Os10g35140	10 min
LOC_Os03g02020	20 min	LOC_Os07g37620	30 min	LOC_Os06g30400	10 min	LOC_Os11g46960	10 min
LOC_Os11g12270	20 min	LOC_Os05g12481	30 min	LOC_Os08g31660	10 min	LOC_Os12g32260	10 min
LOC_Os11g40830	20 min	LOC_Os02g14110	30 min	LOC_Os11g03550	10 min	LOC_Os01g46140	10 min
LOC_Os11g45850	20 min	LOC_Os02g35060	30 min	LOC_Os01g53420	10 min	LOC_Os03g21090	10 min
LOC_Os04g57720	20 min	LOC_Os05g12450	30 min	LOC_Os01g63620	10 min	LOC_Os05g50300	10 min
LOC_Os05g08414	20 min	LOC_Os12g04500	30 min	LOC_Os01g68680	10 min	LOC_Os06g09120	10 min
LOC_Os10g33874	20 min	LOC_Os02g45460	30 min	LOC_Os07g03770	10 min	LOC_Os10g32930	10 min
LOC_Os08g14940	20 min	LOC_Os07g15370	30 min	LOC_Os11g42510	10 min	LOC_Os11g05640	10 min
LOC_Os06g03780	20 min	LOC_Os12g42390	30 min	LOC_Os01g31680	10 min	LOC_Os01g07850	10 min
LOC_Os01g44430	20 min	LOC_Os05g37080	30 min	LOC_Os01g47280	10 min	LOC_Os01g59890	10 min
LOC_Os01g12400	20 min	LOC_Os06g44250	30 min	LOC_Os01g53210	10 min	LOC_Os02g56050	10 min
LOC_Os01g02710	20 min	LOC_Os12g40900	30 min	LOC_Os02g37290	10 min	LOC_Os03g04950	10 min
LOC_Os06g05430	20 min	LOC_Os01g67630	30 min	LOC_Os04g43200	10 min	LOC_Os03g45270	10 min
LOC_Os04g51030	20 min	LOC_Os04g58734	30 min	LOC_Os08g30820	10 min	LOC_Os03g63999	10 min
LOC_Os10g28600	20 min	LOC_Os01g24490	30 min	LOC_Os10g37760	10 min	LOC_Os05g15820	10 min
LOC_Os11g03580	20 min	LOC_Os09g25330	30 min	LOC_Os12g08850	10 min	LOC_Os06g22919	10 min
LOC_Os04g49460	20 min	LOC_Os01g08814	30 min	LOC_Os04g56000	10 min	LOC_Os06g30420	10 min
LOC_Os05g22716	20 min	LOC_Os06g41450	30 min	LOC_Os05g46340	10 min	LOC_Os06g47940	10 min
LOC_Os04g41040	20 min	LOC_Os09g32944	30 min	LOC_Os07g40750	10 min	LOC_Os07g17390	10 min
LOC_Os01g62350	20 min	LOC_Os01g69960	30 min	LOC_Os09g32984	10 min	LOC_Os08g40120	10 min
LOC_Os08g10310	20 min	LOC_Os06g19444	30 min	LOC_Os03g29480	10 min	LOC_Os01g54270	10 min
LOC_Os03g12790	20 min	LOC_Os07g46630	30 min	LOC_Os05g12481	10 min	LOC_Os02g33060	10 min
LOC_Os01g02130	20 min	LOC_Os06g49680	30 min	LOC_Os05g33960	10 min	LOC_Os03g19000	10 min
LOC_Os08g35939	20 min	LOC_Os08g06420	30 min	LOC_Os05g45110	10 min	LOC_Os03g53080	10 min
LOC_Os03g02110	20 min	LOC_Os05g07420	30 min	LOC_Os06g51330	10 min	LOC_Os03g58850	10 min
LOC_Os07g02460	20 min	LOC_Os02g37330	30 min	LOC_Os04g57720	10 min	LOC_Os04g42870	10 min
LOC_Os04g31190	20 min	LOC_Os01g66760	30 min	LOC_Os05g36140	10 min	LOC_Os07g23970	10 min
LOC_Os08g37104	20 min	LOC_Os05g34920	30 min	LOC_Os10g40640	10 min	LOC_Os08g24160	10 min
LOC_Os05g32810	20 min	LOC_Os10g26670	30 min	LOC_Os01g61510	10 min	LOC_Os09g32988	10 min
LOC_Os03g08940	20 min	LOC_Os06g40840	30 min	LOC_Os04g43310	10 min	LOC_Os02g57310	10 min
LOC_Os05g05620	20 min	LOC_Os01g55110	30 min	LOC_Os07g03870	10 min	LOC_Os03g17130	10 min
LOC_Os07g30220	20 min	LOC_Os09g29600	30 min	LOC_Os07g13770	10 min	LOC_Os03g51920	10 min
LOC_Os11g11990	20 min	LOC_Os11g05820	30 min	LOC_Os07g38570	10 min	LOC_Os07g08420	10 min
LOC_Os02g07420	20 min	LOC_Os02g10540	30 min	LOC_Os07g38750	10 min	LOC_Os07g42885	10 min
LOC_Os01g50420	20 min	LOC_Os05g12320	30 min	LOC_Os11g45980	10 min	LOC_Os08g43654	10 min
LOC_Os04g35790	20 min	LOC_Os06g48810	30 min	LOC_Os04g44290	10 min	LOC_Os10g22450	10 min
LOC_Os01g13930	20 min	LOC_Os04g41860	30 min	LOC_Os09g15370	10 min	LOC_Os11g04894	10 min
LOC_Os04g52630	20 min	LOC_Os08g37250	30 min	LOC_Os09g35600	10 min	LOC_Os11g04910	10 min
LOC_Os01g04540	20 min	LOC_Os09g37480	30 min	LOC_Os01g57700	10 min	LOC_Os11g40810	10 min
LOC_Os09g29600	20 min	LOC_Os04g08828	30 min	LOC_Os03g57050	10 min	LOC_Os12g03530	10 min
LOC_Os01g61700	20 min	LOC_Os10g02880	30 min	LOC_Os04g45370	10 min	LOC_Os01g07890	10 min
LOC_Os06g48810	20 min	LOC_Os12g10410	30 min	LOC_Os06g06440	10 min	LOC_Os01g55080	10 min
LOC_Os11g08200	20 min	LOC_Os01g51690	30 min	LOC_Os11g06410	10 min	LOC_Os02g32860	10 min
LOC_Os07g41160	20 min	LOC_Os07g41190	30 min	LOC_Os11g34760	10 min	LOC_Os05g50330	10 min
LOC_Os11g04954	20 min	LOC_Os06g13210	30 min	LOC_Os05g10370	10 min	LOC_Os10g39000	10 min
LOC_Os12g12130	20 min	LOC_Os10g03440	30 min	LOC_Os10g41330	10 min	LOC_Os11g04890	10 min
LOC_Os08g29020	20 min	LOC_Os06g08570	30 min	LOC_Os01g56810	10 min	LOC_Os11g33440	10 min
LOC_Os04g43310	20 min	LOC_Os09g20000	30 min	LOC_Os05g31620	10 min	LOC_Os12g24020	10 min
LOC_Os04g47890	20 min	LOC_Os03g63510	30 min	LOC_Os10g01540	10 min	LOC_Os02g45850	10 min
LOC_Os01g23990	20 min	LOC_Os09g26260	30 min	LOC_Os04g53496	10 min	LOC_Os03g57780	10 min
[truncated: 15,537 more rows]
