# Supplementary material for: Water impacts nutrient dose responses genome-wide to affect crop production
Source: Nat Commun. 2019 Mar 26;10:1374. doi: 10.1038/s41467-019-09287-7 (PMC6435674; doi:10.1038/s41467-019-09287-7)
Supplement: Supplementary file 7 — Supplementary Data 4 [file 41467_2019_9287_MOESM7_ESM.xlsx]

## Sheet: Field Responsive Genes
Supplementary Data 4
Genes significantly regulated in response to N and/or W-dose treatments in rice plants grown under field conditions
Gene Identifier	Gene Annotation	Model Fit
LOC_Os01g01160	chaperone protein dnaJ 20, chloroplast precursor, putative, expressed	N
LOC_Os01g01410	leucine-rich repeat receptor protein kinase EXS precursor, putative, expressed	N
LOC_Os01g01510	expressed protein	N
LOC_Os01g01640	RER1A protein, putative, expressed	N
LOC_Os01g01650	isoflavone reductase homolog IRL, putative, expressed	N
LOC_Os01g01780	limonene cyclase like protein, putative, expressed	N
LOC_Os01g01870	helix-loop-helix DNA-binding domain containing protein, expressed	N
LOC_Os01g02010	expressed protein	N
LOC_Os01g02060	too many mouths protein precursor, putative, expressed	N
LOC_Os01g02090	expressed protein	N
LOC_Os01g02139	expressed protein	N
LOC_Os01g02150	sulfated surface glycoprotein 185 precursor, putative, expressed	N
LOC_Os01g02170	expressed protein	N
LOC_Os01g02730	TAK14, putative, expressed	N
LOC_Os01g02900	HGA6, putative, expressed	N
LOC_Os01g02920	glycosyltransferase, putative, expressed	N
LOC_Os01g02930	glycosyltransferase, putative, expressed	N
LOC_Os01g02940	glycosyltransferase, putative, expressed	N
LOC_Os01g03070	eukaryotic translation initiation factor 3 subunit 10, putative, expressed	N
LOC_Os01g03520	ubiquitin conjugating enzyme/ ubiquitin-like activating enzyme, putative, expressed	N
LOC_Os01g03740	nuclease PA3, putative, expressed	N
LOC_Os01g03980	expressed protein	N
LOC_Os01g04130	peptidyl-tRNA hydrolase, putative, expressed	N
LOC_Os01g04230	receptor kinase, putative, expressed	N
LOC_Os01g04300	endo-1,4-beta-xylanase, putative, expressed	N
LOC_Os01g04350	16.9 kDa class I heat shock protein 2, putative, expressed	N
LOC_Os01g04430	conserved hypothetical protein	N
LOC_Os01g04640	seed maturation protein, putative, expressed	N
LOC_Os01g04690	hypothetical protein	N
LOC_Os01g04710	aspartic proteinase nepenthesin-1 precursor, putative, expressed	N
LOC_Os01g04720	protein binding protein, putative, expressed	N
LOC_Os01g04730	60S ribosomal protein L26-1, putative, expressed	N
LOC_Os01g04860	expressed protein	N
LOC_Os01g04920	glycosyl transferase, group 1 family protein, putative, expressed	N
LOC_Os01g05010	mitochondrial glycoprotein, expressed	N
LOC_Os01g05060	mitochondrial glycoprotein, expressed	N
LOC_Os01g05064	expressed protein	N
LOC_Os01g05420	IWS1 C-terminus family protein, expressed	N
LOC_Os01g05490	triosephosphate isomerase, cytosolic, putative, expressed	N
LOC_Os01g05560	expressed protein	N
LOC_Os01g05744	PAS2, putative, expressed	N
LOC_Os01g05790	SLT1 protein, putative, expressed	N
LOC_Os01g05820	gamma-glutamyltranspeptidase 1 precursor, putative, expressed	N
LOC_Os01g06280	protein kinase domain containing protein, expressed	N
LOC_Os01g06560	tumor-related protein, putative, expressed	N
LOC_Os01g06790	disease resistance protein, putative, expressed	N
LOC_Os01g06890	protein kinase/ protein binding protein, putative, expressed	N
LOC_Os01g06920	resistance protein SlVe1 precursor, putative, expressed	N
LOC_Os01g07170	HORMA domain containing protein, expressed	N
LOC_Os01g07240	expressed protein	N
LOC_Os01g07280	disease resistance protein, putative, expressed	N
LOC_Os01g07360	CENP-E like kinetochore protein, putative, expressed	N
LOC_Os01g07376	thioredoxin H-type, putative, expressed	N
LOC_Os01g07420	hydrolase, putative, expressed	N
LOC_Os01g07560	receptor-like protein kinase precursor, putative, expressed	N
LOC_Os01g07630	BRASSINOSTEROID INSENSITIVE 1-associated receptor kinase 1 precursor, putative, expressed	N
LOC_Os01g07750	expressed protein	N
LOC_Os01g07770	peroxidase 25 precursor, putative	N
LOC_Os01g08410	early fruit mRNA, putative, expressed	N
LOC_Os01g08520	expressed protein	N
LOC_Os01g08650	expressed protein	N
LOC_Os01g08770	WD-repeat protein 46, putative, expressed	N
LOC_Os01g08830	F-box domain containing protein, expressed	N
LOC_Os01g08850	expressed protein	N
LOC_Os01g08890	expressed protein	N
LOC_Os01g08930	ATP-dependent RNA helicase rhlE, putative, expressed	N
LOC_Os01g09010	3-N-debenzoyl-2-deoxytaxol N-benzoyltransferase, putative, expressed	N
LOC_Os01g09280	myb-related transcription activator, putative, expressed	N
LOC_Os01g09370	ankyrin repeat domain-containing protein 28, putative, expressed	N
LOC_Os01g09590	typical P-type R2R3 Myb protein, putative, expressed	N
LOC_Os01g09670	pollen-specific protein SF21, putative, expressed	N
LOC_Os01g09700	1-aminocyclopropane-1-carboxylate synthase 7, putative, expressed	N
LOC_Os01g09750	expressed protein	N
LOC_Os01g09860	ATP binding protein, putative, expressed	N
LOC_Os01g09880	harpin-induced protein, putative, expressed	N
LOC_Os01g09930	helix-loop-helix DNA-binding domain containing protein	N
LOC_Os01g10100	membrane protein, putative, expressed	N
LOC_Os01g10250	monoglyceride lipase, putative, expressed	N
LOC_Os01g10280	phosphoribosylaminoimidazole carboxylase, chloroplast precursor, putative, expressed	N
LOC_Os01g10350	MPPN domain containing protein, expressed	N
LOC_Os01g10504	MADS-box transcription factor 3, putative, expressed	N
LOC_Os01g10520	expressed protein	N
LOC_Os01g10630	expressed protein	N
LOC_Os01g10920	peptide-N4-asparagine amidase A, putative	N
LOC_Os01g11160	cationic amino acid transporter 4, putative, expressed	N
LOC_Os01g11350	transcription factor RF2b, putative, expressed	N
LOC_Os01g11370	ATP-dependent RNA helicase DHX35, putative, expressed	N
LOC_Os01g11670	serine carboxypeptidase CPVL precursor, putative, expressed	N
LOC_Os01g11810	expressed protein	N
LOC_Os01g11900	hhH-GPD superfamily base excision DNA repair protein, expressed	N
LOC_Os01g11980	SFT2 domain containing 2, putative, expressed	N
LOC_Os01g12090	expressed protein	N
LOC_Os01g12160	indole-3-acetic acid-amido synthetase GH3.3, putative, expressed	N
LOC_Os01g12180	expressed protein	N
LOC_Os01g12260	vacuolar ATP synthase subunit E, putative, expressed	N
LOC_Os01g12390	ATP binding protein, putative, expressed	N
LOC_Os01g12490	disulfide oxidoreductase/ monooxygenase/ oxidoreductase, putative, expressed	N
LOC_Os01g12540	GTP-binding protein engA, putative, expressed	N
LOC_Os01g13080	60S acidic ribosomal protein P3, putative, expressed	N
LOC_Os01g13150	metallo-beta-lactamase superfamily protein, expressed	N
LOC_Os01g13210	DREPP4 protein, putative, expressed	N
LOC_Os01g13280	baculoviral IAP repeat-containing protein 6, putative, expressed	N
LOC_Os01g13390	expressed protein	N
LOC_Os01g13430	importin-alpha re-exporter, putative, expressed	N
LOC_Os01g14020	expressed protein	N
LOC_Os01g14070	60S ribosomal protein L18A, putative, expressed	N
LOC_Os01g14110	expressed protein	N
LOC_Os01g14640	hypothetical protein	N
LOC_Os01g14660	alpha-expansin 4 precursor, putative, expressed	N
LOC_Os01g14670	nectarin-1 precursor, putative, expressed	N
LOC_Os01g14790	expressed protein	N
LOC_Os01g14830	50S ribosomal protein L3-2, chloroplast precursor, putative, expressed	N
LOC_Os01g14950	importin alpha-1b subunit, putative, expressed	N
LOC_Os01g15320	rapid alkalinization factor 1 precursor, putative, expressed	N
LOC_Os01g15610	expressed protein	N
LOC_Os01g15840	tetratricopeptide-like helical, putative	N
LOC_Os01g16030	ADP-ribosylation factor, putative, expressed	N
LOC_Os01g16100	translin family protein, expressed	N
LOC_Os01g16110	la domain containing protein, expressed	N
LOC_Os01g16120	zinc finger, C3HC4 type family protein, expressed	N
LOC_Os01g16340	expressed protein	N
LOC_Os01g16450	peroxidase 24 precursor, putative, expressed	N
LOC_Os01g16540	NEDD8-activating enzyme E1 catalytic subunit, putative, expressed	N
LOC_Os01g16714	disulfide oxidoreductase/ monooxygenase/ oxidoreductase, putative, expressed	N
LOC_Os01g17320	DNA-binding protein, putative, expressed	N
LOC_Os01g17390	cyclin-like F-box, putative, expressed	N
LOC_Os01g17470	blue copper protein precursor, putative, expressed	N
LOC_Os01g18240	MYB2, putative, expressed	N
LOC_Os01g18670	multidrug resistance protein 17, putative, expressed	N
LOC_Os01g18880	expressed protein	N
LOC_Os01g19020	peroxidase 1 precursor, putative, expressed	N
LOC_Os01g19470	nodal modulator 1 precursor, putative, expressed	N
LOC_Os01g19490	tetratricopeptide-like helical, putative, expressed	N
LOC_Os01g19800	PIT1, putative, expressed	N
LOC_Os01g19820	universal stress protein, putative, expressed	N
LOC_Os01g19970	myb-like transcription factor, putative, expressed	N
LOC_Os01g20894	expressed protein	N
LOC_Os01g21120	ethylene-responsive factor-like protein 1, putative, expressed	N
LOC_Os01g21240	MLA6 protein, putative, expressed	N
LOC_Os01g21450	expressed protein	N
LOC_Os01g21630	carboxylic ester hydrolase, putative, expressed	N
LOC_Os01g21940	WD-40 repeat protein, putative, expressed	N
LOC_Os01g21960	BRASSINOSTEROID INSENSITIVE 1-associated receptor kinase 1 precursor, putative, expressed	N
LOC_Os01g22090	expressed protein	N
LOC_Os01g22230	peroxidase 1 precursor, putative, expressed	N
LOC_Os01g22390	beige/BEACH domain containing protein, expressed	N
LOC_Os01g22480	F-box domain containing protein, expressed	N
LOC_Os01g22490	40S ribosomal protein S27a, putative, expressed	N
LOC_Os01g22640	alpha-L-fucosidase 2 precursor, putative, expressed	N
LOC_Os01g22660	alpha-L-fucosidase 2 precursor, putative, expressed	N
LOC_Os01g23610	dihydrolipoyl dehydrogenase, putative, expressed	N
LOC_Os01g23680	cysteine sulfinate desulfinase/cysteine desulfurase and related enzymes, putative, expressed	N
LOC_Os01g23740	OsPDIL2-2 - Oryza sativa protein disulfide isomerase, expressed	N
LOC_Os01g24070	GATA transcription factor 22, putative, expressed	N
LOC_Os01g24090	TPR repeat, putative, expressed	N
LOC_Os01g24440	expressed protein	N
LOC_Os01g24690	60S ribosomal protein L23A, putative, expressed	N
LOC_Os01g25010	flavonol synthase/flavanone 3-hydroxylase, putative, expressed	N
LOC_Os01g25740	powdery mildew resistance protein PM3F, putative, expressed	N
LOC_Os01g25760	powdery mildew resistance protein PM3F, putative, expressed	N
LOC_Os01g25820	respiratory burst oxidase 2, putative, expressed	N
LOC_Os01g26160	HST, putative, expressed	N
LOC_Os01g27120	expressed protein	N
LOC_Os01g27730	guanine nucleotide-binding protein-like 3, putative, expressed	N
LOC_Os01g28030	peroxidase 24 precursor, putative, expressed	N
LOC_Os01g28450	pathogenesis-related protein PRB1-2 precursor, putative, expressed	N
LOC_Os01g28989	expressed protein	N
LOC_Os01g29820	expressed protein	N
LOC_Os01g31220	expressed protein	N
LOC_Os01g31610	tyrosyl-tRNA synthetase, putative, expressed	N
LOC_Os01g31770	oxidoreductase, putative, expressed	N
LOC_Os01g31980	transparent testa 12 protein, putative, expressed	N
LOC_Os01g32090	GTP binding protein, putative, expressed	N
LOC_Os01g32130	expressed protein	N
LOC_Os01g32300	expressed protein	N
LOC_Os01g32350	ATP-dependent Clp protease proteolytic subunit 1, putative, expressed	N
LOC_Os01g32770	seed specific protein Bn15D17A, putative, expressed	N
LOC_Os01g32800	26S proteasome non-ATPase regulatory subunit 13, putative, expressed	N
LOC_Os01g32849	expressed protein	N
LOC_Os01g33030	brix domain-containing protein 1, putative, expressed	N
LOC_Os01g33080	fimbrin-like protein 3, putative, expressed	N
LOC_Os01g34614	DNA-directed RNA polymerases I, II, and III 7.3 kDa polypeptide, putative, expressed	N
LOC_Os01g35420	conserved hypothetical protein	N
LOC_Os01g36229	expressed protein	N
LOC_Os01g36600	expressed protein	N
LOC_Os01g36640	disease resistance protein RPM1, putative, expressed	N
LOC_Os01g36820	expressed protein	N
LOC_Os01g36860	ATP-dependent RNA helicase-like protein DB10, putative, expressed	N
LOC_Os01g37490	microtubule motor, putative, expressed	N
LOC_Os01g37770	RWD domain-containing protein 1, putative, expressed	N
LOC_Os01g37800	ras-related protein RIC1, putative, expressed	N
LOC_Os01g37820	expressed protein	N
LOC_Os01g38359	peptidyl-prolyl isomerase, putative, expressed	N
LOC_Os01g39250	OsFtsH4 - Oryza sativa FtsH protease, homologue of AtFtsH4, expressed	N
LOC_Os01g39290	harpin-induced protein, putative, expressed	N
LOC_Os01g39680	expressed protein	N
LOC_Os01g39810	mannosyltransferase, putative, expressed	N
LOC_Os01g40110	RNA-binding protein, putative, expressed	N
LOC_Os01g40120	expressed protein	N
LOC_Os01g40250	HEAT repeat family protein, expressed	N
LOC_Os01g40260	OsWRKY77 - Superfamily of rice TFs having WRKY and zinc finger domains, expressed	N
LOC_Os01g40550	hsp20/alpha crystallin family protein, expressed	N
LOC_Os01g40710	OHP2, putative, expressed	N
LOC_Os01g40750	expressed protein	N
LOC_Os01g41030	5S rRNA binding protein, putative, expressed	N
LOC_Os01g41550	aspartic proteinase nepenthesin-2 precursor, putative, expressed	N
LOC_Os01g41640	expressed protein	N
LOC_Os01g41650	pentatricopeptide repeat protein PPR986-12, putative, expressed	N
LOC_Os01g41720	conserved hypothetical protein	N
LOC_Os01g41870	ATP binding protein, putative, expressed	N
LOC_Os01g41880	nuclear antigen, putative, expressed	N
LOC_Os01g41900	MCB2 protein, putative, expressed	N
LOC_Os01g41910	receptor-like protein kinase 5 precursor, putative	N
LOC_Os01g42080	expressed protein	N
LOC_Os01g42470	pre-mRNA-splicing factor cwc24, putative, expressed	N
LOC_Os01g42490	endonuclease/Exonuclease/phosphatase family protein, expressed	N
LOC_Os01g42500	zinc finger, C3HC4 type family protein, expressed	N
LOC_Os01g42710	LSD1 zinc finger family protein, expressed	N
LOC_Os01g42730	alpha-L-fucosidase 2 precursor, putative, expressed	N
LOC_Os01g42820	heterogeneous nuclear ribonucleoprotein A3 homolog 2, putative, expressed	N
LOC_Os01g42860	subtilisin-chymotrypsin inhibitor 2, putative, expressed	N
LOC_Os01g43120	ATP-dependent RNA helicase has1, putative, expressed	N
LOC_Os01g43130	ATP-dependent RNA helicase HAS1, putative, expressed	N
LOC_Os01g43150	OsFtsH9 - Oryza sativa FtsH protease, homologue of AtFtsH11, expressed	N
LOC_Os01g43160	polygalacturonase, putative, expressed	N
LOC_Os01g43420	protein ABIL1, putative, expressed	N
LOC_Os01g43460	C4-dicarboxylate transporter/malic acid transport protein, expressed	N
LOC_Os01g43480	ATP binding protein, putative, expressed	N
LOC_Os01g43610	ovate protein, putative, expressed	N
LOC_Os01g43700	cytochrome P450 72A1, putative, expressed	N
LOC_Os01g43851	cytochrome P450 72A1, putative, expressed	N
LOC_Os01g43895	no annotation	N
LOC_Os01g44090	GPI-anchored protein, putative, expressed	N
LOC_Os01g44110	BRASSINOSTEROID INSENSITIVE 1-associated receptor kinase 1 precursor, putative, expressed	N
LOC_Os01g44230	transcription factor X1, putative, expressed	N
LOC_Os01g44250	YZ1, putative, expressed	N
LOC_Os01g45200	dihydroflavonol-4-reductase, putative, expressed	N
LOC_Os01g45380	ATP binding protein, putative, expressed	N
LOC_Os01g45640	tat pathway signal sequence family protein, expressed	N
LOC_Os01g45760	disulfide oxidoreductase/ monooxygenase/ oxidoreductase, putative, expressed	N
LOC_Os01g45860	DELLA protein RGA, putative, expressed	N
LOC_Os01g46020	TAFII55 protein conserved region containing protein, expressed	N
LOC_Os01g46060	expressed protein	N
LOC_Os01g46370	triacylglycerol lipase, putative, expressed	N
LOC_Os01g46400	expressed protein	N
LOC_Os01g46510	peptidase S8 and S53, subtilisin, kexin, sedolisin, putative, expressed	N
LOC_Os01g47256	exosome complex exonuclease RRP40, putative, expressed	N
LOC_Os01g47470	ATP binding protein, putative, expressed	N
LOC_Os01g47600	HMG1/2-like protein, putative, expressed	N
LOC_Os01g47780	fasciclin-like arabinogalactan protein 7 precursor, putative, expressed	N
LOC_Os01g47800	ATP binding protein, putative, expressed	N
LOC_Os01g47840	S-locus-like receptor protein kinase, putative	N
LOC_Os01g48130	ANAC010, putative, expressed	N
LOC_Os01g48370	tubby protein, putative, expressed	N
LOC_Os01g48420	peroxiredoxin-5, mitochondrial precursor, putative, expressed	N
LOC_Os01g48440	galactosylgalactosylxylosylprotein 3-beta-glucuronosyltransferase 1, putative, expressed	N
LOC_Os01g48640	expressed protein	N
LOC_Os01g48720	DNA binding protein, putative, expressed	N
LOC_Os01g48910	ACS-like protein, putative, expressed	N
LOC_Os01g48990	protein Kinase C630.09c, putative, expressed	N
LOC_Os01g49000	katanin p60 ATPase-containing subunit, putative, expressed	N
LOC_Os01g49060	protein prenyltransferase, putative, expressed	N
LOC_Os01g49110	protein prenyltransferase, putative, expressed	N
LOC_Os01g49120	transparent testa 12 protein, putative, expressed	N
LOC_Os01g49290	guanine nucleotide-binding protein beta subunit-like protein, putative, expressed	N
LOC_Os01g49330	methionyl-tRNA formyltransferase, putative, expressed	N
LOC_Os01g49340	arginine/serine-rich coiled coil protein 1, putative, expressed	N
LOC_Os01g49410	expressed protein	N
LOC_Os01g49580	protein kinase domain containing protein, expressed	N
LOC_Os01g49940	expressed protein	N
LOC_Os01g50040	expressed protein	N
LOC_Os01g50622	wound inducive gene, putative, expressed	N
LOC_Os01g50750	protein binding protein, putative, expressed	N
LOC_Os01g50940	DNA binding protein, putative, expressed	N
LOC_Os01g51154	single myb histone 4, putative, expressed	N
LOC_Os01g51300	WD-40 repeat protein MSI4, putative, expressed	N
LOC_Os01g51840	calmodulin binding protein, putative, expressed	N
LOC_Os01g51920	choline/ethanolamine kinase, putative, expressed	N
LOC_Os01g52214	NADH-ubiquinone oxidoreductase 20 kDa subunit, mitochondrial precursor, putative, expressed	N
LOC_Os01g52340	NB-ARC domain containing protein, expressed	N
LOC_Os01g52400	acyl---UDP-N-acetylglucosamine O-acyltransferase, putative, expressed	N
LOC_Os01g52490	40S ribosomal protein S24, putative, expressed	N
LOC_Os01g52570	lachrymatory-factor synthase precursor, putative, expressed	N
LOC_Os01g52780	TB2/DP1, HVA22 family protein, expressed	N
LOC_Os01g52851	expressed protein	N
LOC_Os01g52890	expressed protein	N
LOC_Os01g53000	trehalose synthase, putative, expressed	N
LOC_Os01g53079	ubiquitin domain containing 1, putative, expressed	N
LOC_Os01g53090	pathogen-related protein, putative, expressed	N
LOC_Os01g53250	NADPH reductase TAH18, putative, expressed	N
LOC_Os01g53330	anthocyanidin 5,3-O-glucosyltransferase, putative, expressed	N
LOC_Os01g53470	harpin-induced protein, putative, expressed	N
LOC_Os01g53560	phosphoesterase, putative, expressed	N
LOC_Os01g53600	protein farnesyltransferase beta subunit, putative, expressed	N
LOC_Os01g53610	pentatricopeptide repeat protein PPR1106-17, putative, expressed	N
LOC_Os01g53640	ATP binding protein, putative, expressed	N
LOC_Os01g53790	expressed protein	N
LOC_Os01g53890	expressed protein	N
LOC_Os01g54080	ATP binding protein, putative, expressed	N
LOC_Os01g54240	nup85 Nucleoporin family protein, expressed	N
LOC_Os01g54300	hydrolase, hydrolyzing O-glycosyl compounds, putative, expressed	N
LOC_Os01g54350	protein kinase, putative, expressed	N
LOC_Os01g54620	CESA4 - cellulose synthase, expressed	N
LOC_Os01g54670	coiled-coil domain-containing protein 25, putative, expressed	N
LOC_Os01g54870	60S ribosomal protein L18a, putative, expressed	N
LOC_Os01g54900	lipid-A-disaccharide synthase family protein, expressed	N
LOC_Os01g54910	GTP-binding protein typA/bipA, putative, expressed	N
LOC_Os01g55020	expressed protein	N
LOC_Os01g55040	ATGSL05, putative, expressed	N
LOC_Os01g55170	RNA binding protein, putative, expressed	N
LOC_Os01g55560	expressed protein	N
LOC_Os01g55570	thylakoid membrane phosphoprotein 14 kda, chloroplast precursor, putative, expressed	N
LOC_Os01g55700	import inner membrane translocase subunit TIM50, mitochondrial precursor, putative, expressed	N
LOC_Os01g55730	expressed protein	N
LOC_Os01g55740	expressed protein	N
LOC_Os01g55799	protein binding protein, putative, expressed	N
LOC_Os01g55890	archaeal kinase, putative, expressed	N
LOC_Os01g55900	holliday junction resolvase, putative, expressed	N
LOC_Os01g56290	expressed protein	N
LOC_Os01g56450	expressed protein	N
LOC_Os01g56460	mitochondrial glycoprotein, expressed	N
LOC_Os01g56490	ubiquitin carboxyl-terminal hydrolase 21, putative, expressed	N
LOC_Os01g56590	HEAT repeat family protein, expressed	N
LOC_Os01g56600	signal recognition particle 54 kDa protein 2, putative, expressed	N
LOC_Os01g56780	plus-3 domain containing protein, expressed	N
LOC_Os01g56870	expressed protein	N
LOC_Os01g56900	expressed protein	N
LOC_Os01g56930	aspartic proteinase nepenthesin-2 precursor, putative, expressed	N
LOC_Os01g56990	guanine nucleotide exchange factor-related protein, putative, expressed	N
LOC_Os01g57260	VPS28 protein homolog 2, putative, expressed	N
LOC_Os01g57270	disease resistance RPP13-like protein 1, putative, expressed	N
LOC_Os01g57280	rp1-like protein, putative, expressed	N
LOC_Os01g57350	D-erythro-sphingosine kinase/ diacylglycerol kinase, putative, expressed	N
LOC_Os01g57360	1-acyl-sn-glycerol-3-phosphate acyltransferase 4, putative, expressed	N
LOC_Os01g57560	serine/threonine-protein kinase receptor precursor, putative, expressed	N
LOC_Os01g57630	membrane-associated salt-inducible protein like, putative, expressed	N
LOC_Os01g57720	expressed protein	N
LOC_Os01g57770	polyneuridine-aldehyde esterase precursor, putative, expressed	N
LOC_Os01g57910	chaperone, putative	N
LOC_Os01g58049	photosystem I assembly protein ycf4, putative, expressed	N
LOC_Os01g58080	membrane-associated salt-inducible protein, putative, expressed	N
LOC_Os01g58150	expressed protein	N
LOC_Os01g58740	glycerol-3-phosphate dehydrogenase, putative, expressed	N
LOC_Os01g58750	expressed protein	N
LOC_Os01g58870	plastidic phosphate translocator-like protein1, putative, expressed	N
LOC_Os01g59300	hypothetical protein	N
LOC_Os01g59620	histone-lysine N-methyltransferase, H3 lysine-9 specific SUVH1, putative, expressed	N
LOC_Os01g59750	zinc-binding protein, putative, expressed	N
LOC_Os01g59819	non-cyanogenic beta-glucosidase precursor, putative, expressed	N
LOC_Os01g59840	cyanogenic beta-glucosidase precursor, putative, expressed	N
LOC_Os01g59860	expressed protein	N
LOC_Os01g59990	60S ribosomal protein L24, putative, expressed	N
LOC_Os01g60120	transmembrane protein 56, putative, expressed	N
LOC_Os01g60260	protein held out wings, putative, expressed	N
LOC_Os01g60270	WUSCHEL-related homeobox 14, putative, expressed	N
LOC_Os01g60309	transposon protein, putative, CACTA, En/Spm sub-class, expressed	N
LOC_Os01g60330	ATP binding protein, putative, expressed	N
LOC_Os01g60410	ubiquitin-conjugating enzyme E2-17 kDa, putative, expressed	N
LOC_Os01g60420	expressed protein	N
LOC_Os01g60600	WRKY DNA binding domain containing protein, expressed	N
LOC_Os01g60650	non-green plastid inner envelope membrane protein, putative, expressed	N
LOC_Os01g60660	methionyl-tRNA synthetase, putative, expressed	N
LOC_Os01g60680	hypothetical protein	N
LOC_Os01g60770	alpha-expansin 10 precursor, putative, expressed	N
LOC_Os01g60810	plant-specific domain TIGR01568 family protein, expressed	N
LOC_Os01g61110	ulp1 protease family, C-terminal catalytic domain containing protein	N
LOC_Os01g61590	calcium-dependent protein kinase, isoform AK1, putative, expressed	N
LOC_Os01g61710	coatomer subunit delta, putative, expressed	N
LOC_Os01g61814	40S ribosomal protein S23, putative, expressed	N
LOC_Os01g61900	CCT, putative, expressed	N
LOC_Os01g62020	UDP-glucuronic acid decarboxylase 1, putative, expressed	N
LOC_Os01g62040	ruvB-like 1, putative, expressed	N
LOC_Os01g62070	metal tolerance protein C3, putative, expressed	N
LOC_Os01g62200	expressed protein	N
LOC_Os01g62210	50S ribosomal protein L17, putative, expressed	N
LOC_Os01g62350	60S ribosomal protein L36-2, putative, expressed	N
LOC_Os01g62390	growth regulator protein, putative, expressed	N
LOC_Os01g62480	L-ascorbate oxidase precursor, putative, expressed	N
LOC_Os01g62570	ATP binding protein, putative	N
LOC_Os01g62584	expressed protein	N
LOC_Os01g62610	FK506-binding protein 4, putative, expressed	N
LOC_Os01g62900	delta 1-pyrroline-5-carboxylate synthetase, putative, expressed	N
LOC_Os01g62920	homeodomain protein JUBEL2, putative, expressed	N
LOC_Os01g63240	seed maturation protein, putative, expressed	N
LOC_Os01g63250	ataxin-3, putative, expressed	N
LOC_Os01g63420	coronatine-insensitive protein 1, putative, expressed	N
LOC_Os01g63880	expressed protein	N
LOC_Os01g63910	AT hook motif family protein, expressed	N
LOC_Os01g63950	expressed protein	N
LOC_Os01g64250	hemerythrin family protein, expressed	N
LOC_Os01g64460	hypothetical protein	N
LOC_Os01g64470	YLS9, putative, expressed	N
LOC_Os01g64770	retrotransposon protein, putative, unclassified, expressed	N
LOC_Os01g64780	COV1-like protein, putative, expressed	N
LOC_Os01g64960	photosystem II 22 kDa protein, chloroplast precursor, putative, expressed	N
LOC_Os01g65090	aspartate aminotransferase, putative, expressed	N
LOC_Os01g65370	transcription repressor MYB4, putative	N
LOC_Os01g65440	universal stress protein family protein, expressed	N
LOC_Os01g65560	snRK1-interacting protein 1, putative, expressed	N
LOC_Os01g65630	expressed protein	N
LOC_Os01g65650	receptor-like protein kinase 5 precursor, putative, expressed	N
LOC_Os01g65780	secondary cell wall-related glycosyltransferase family 8, putative, expressed	N
LOC_Os01g65790	pectinesterase PPE8B precursor, putative, expressed	N
LOC_Os01g66150	expressed protein	N
LOC_Os01g66180	cytochrome c, putative, expressed	N
LOC_Os01g66200	expressed protein	N
LOC_Os01g66230	csAtPR5, putative, expressed	N
LOC_Os01g66330	ATP-dependent Clp protease ATP-binding subunit clpX, putative, expressed	N
LOC_Os01g66490	NAC transcription factor, putative, expressed	N
LOC_Os01g66610	serine/threonine-protein kinase receptor precursor, putative, expressed	N
LOC_Os01g66680	S-domain receptor-like protein kinase, putative, expressed	N
LOC_Os01g67090	SF16 protein, putative, expressed	N
LOC_Os01g67190	ribonuclease 2 precursor, putative, expressed	N
LOC_Os01g67220	lactase-like protein precursor, putative, expressed	N
LOC_Os01g67240	AFH1, putative, expressed	N
LOC_Os01g67370	expressed protein	N
LOC_Os01g67480	helix-loop-helix DNA-binding domain containing protein, expressed	N
LOC_Os01g67510	DNA repair protein recA homolog 3, putative, expressed	N
LOC_Os01g67560	acid phosphatase/vanadium-dependent haloperoxidase related, putative, expressed	N
LOC_Os01g67720	protein kinase, putative, expressed	N
LOC_Os01g67730	expressed protein	N
LOC_Os01g67810	exo70 exocyst complex subunit family protein, expressed	N
LOC_Os01g68050	betaine/proline transporter, putative, expressed	N
LOC_Os01g68104	histone deacetylase 2a, putative, expressed	N
LOC_Os01g68120	DCL3, putative, expressed	N
LOC_Os01g68230	expressed protein	N
LOC_Os01g68300	expressed protein	N
LOC_Os01g68390	uncharacterized ACR, COG1565 family protein, expressed	N
LOC_Os01g68524	EMB2758, putative, expressed	N
LOC_Os01g68700	BHLH transcription factor, putative, expressed	N
LOC_Os01g68830	expressed protein	N
LOC_Os01g68890	wiscott-Aldrich syndrome, C-terminal, putative, expressed	N
LOC_Os01g69210	mannosyl-oligosaccharide glucosidase, putative, expressed	N
LOC_Os01g69250	mitochondrial import receptor subunit TOM20, putative, expressed	N
LOC_Os01g69270	MYND finger family protein, expressed	N
LOC_Os01g69870	expressed protein	N
LOC_Os01g69900	CBS domain containing protein, expressed	N
LOC_Os01g69970	periodic tryptophan protein 1, putative, expressed	N
LOC_Os01g70010	60S ribosomal protein L7a, putative, expressed	N
LOC_Os01g70100	palmitoyltransferase ZDHHC9, putative, expressed	N
LOC_Os01g70110	NAC domain-containing protein 68, putative, expressed	N
LOC_Os01g70180	secondary cell wall-related glycosyltransferase family 47, putative, expressed	N
LOC_Os01g70190	secondary cell wall-related glycosyltransferase family 47, putative, expressed	N
LOC_Os01g70200	secondary cell wall-related glycosyltransferase family 47, putative, expressed	N
LOC_Os01g70240	expressed protein	N
LOC_Os01g70270	auxin response factor 2, putative, expressed	N
LOC_Os01g70550	expressed protein	N
LOC_Os01g70710	heavy metal-associated domain containing protein, expressed	N
LOC_Os01g70840	esterase PIR7B, putative, expressed	N
LOC_Os01g71010	lipase precursor, putative, expressed	N
LOC_Os01g71094	basic 7S globulin 2 precursor, putative, expressed	N
LOC_Os01g71220	RING zinc finger protein, putative, expressed	N
LOC_Os01g71380	glucan endo-1,3-beta-glucosidase GII precursor, putative, expressed	N
LOC_Os01g71670	glucan endo-1,3-beta-glucosidase GII precursor, putative, expressed	N
LOC_Os01g71690	recA protein, expressed	N
LOC_Os01g72049	mitochondrial SBP40, putative, expressed	N
LOC_Os01g72080	calmodulin-like protein 1, putative, expressed	N
LOC_Os01g72205	no annotation	N
LOC_Os01g72230	GTPase activating protein, putative, expressed	N
LOC_Os01g72240	uridine 5-monophosphate synthase, putative, expressed	N
LOC_Os01g72250	uridine 5-monophosphate synthase, putative, expressed	N
LOC_Os01g72300	germin-like protein subfamily 2 member 4 precursor, putative, expressed	N
LOC_Os01g72430	NADPH quinone oxidoreductase 1, putative, expressed	N
LOC_Os01g72600	spotted leaf protein 11, putative, expressed	N
LOC_Os01g72650	RNA recognition motif family protein, expressed	N
LOC_Os01g72670	expressed protein	N
LOC_Os01g72690	NAD kinase 1, putative, expressed	N
LOC_Os01g72780	expressed protein	N
LOC_Os01g72880	MUTL protein homolog 1, putative, expressed	N
LOC_Os01g72890	serine/arginine repetitive matrix protein 1, putative, expressed	N
LOC_Os01g73060	expressed protein	N
LOC_Os01g73250	bundle sheath cell specific protein 1, putative, expressed	N
LOC_Os01g73450	uridylate kinase, putative, expressed	N
LOC_Os01g73550	mitochondrial-processing peptidase alpha subunit, mitochondrial precursor, putative, expressed	N
LOC_Os01g73560	Leucine Rich Repeat family protein, expressed	N
LOC_Os01g73750	Leucine Rich Repeat family protein, expressed	N
LOC_Os01g73900	ATP binding protein, putative, expressed	N
LOC_Os01g73910	peptidase M48, Ste24p, putative, expressed	N
LOC_Os01g73950	expressed protein	N
LOC_Os01g73960	fb2, putative, expressed	N
LOC_Os01g74000	glycerol-3-phosphate dehydrogenase, putative, expressed	N
LOC_Os01g74030	BPM, putative, expressed	N
LOC_Os01g74250	plant-specific domain TIGR01615 family protein, expressed	N
LOC_Os01g74320	ring zinc finger protein, putative, expressed	N
LOC_Os01g74670	expressed protein	N
LOC_Os02g01060	VAMP protein SEC22, putative, expressed	N
LOC_Os02g01180	ATP binding protein, putative, expressed	N
LOC_Os02g01380	expressed protein	N
LOC_Os02g01560	40S ribosomal protein S4, putative, expressed	N
LOC_Os02g01720	expressed protein	N
LOC_Os02g01730	senescence-induced receptor-like serine/threonine-protein kinase precursor, putative, expressed	N
LOC_Os02g01920	diphosphomevalonate decarboxylase, putative, expressed	N
LOC_Os02g02020	expressed protein	N
LOC_Os02g02040	protein kinase, putative, expressed	N
LOC_Os02g02380	SPA4, putative	N
LOC_Os02g02424	zinc finger X-linked protein ZXDA, putative, expressed	N
LOC_Os02g02480	DNA binding protein, putative, expressed	N
LOC_Os02g02520	expressed protein	N
LOC_Os02g02700	AMP binding protein, putative, expressed	N
LOC_Os02g02740	ATP binding protein, putative, expressed	N
LOC_Os02g02840	rac-like GTP-binding protein 6, putative, expressed	N
LOC_Os02g02850	C-1-tetrahydrofolate synthase, cytoplasmic, putative, expressed	N
LOC_Os02g03060	cell division control protein 2 homolog 2, putative, expressed	N
LOC_Os02g03260	3-isopropylmalate dehydratase large subunit 2, putative, expressed	N
LOC_Os02g03310	KH domain containing protein, expressed	N
LOC_Os02g03320	neutral/alkaline invertase, putative, expressed	N
LOC_Os02g03420	pentatricopeptide repeat-containing protein, putative, expressed	N
LOC_Os02g03430	expressed protein	N
LOC_Os02g03860	mitochondrial ATP synthase precursor, putative, expressed	N
LOC_Os02g04020	phosphatidylinositol transfer-like protein III, putative, expressed	N
LOC_Os02g04250	glycosyltransferase, putative, expressed	N
LOC_Os02g04260	expressed protein	N
LOC_Os02g04270	DNA binding protein, putative, expressed	N
LOC_Os02g04540	vegetative cell wall protein gp1 precursor, putative, expressed	N
LOC_Os02g04610	expressed protein	N
LOC_Os02g04640	transfactor-like protein, putative, expressed	N
LOC_Os02g04660	protein arginine N-methyltransferase 5, putative, expressed	N
LOC_Os02g04730	cycloartenol synthase, putative, expressed	N
LOC_Os02g04810	auxin response factor 2, putative, expressed	N
LOC_Os02g04970	expressed protein	N
LOC_Os02g05410	splicing factor 3B subunit 1, putative, expressed	N
LOC_Os02g05660	ATP-dependent RNA helicase DDX41, putative, expressed	N
LOC_Os02g05700	adagio protein 1, putative, expressed	N
LOC_Os02g05720	pentatricopeptide repeat protein PPR986-12, putative, expressed	N
LOC_Os02g05730	protein kinase domain containing protein, expressed	N
LOC_Os02g05770	expressed protein	N
LOC_Os02g05780	expressed protein	N
LOC_Os02g05840	expressed protein	N
LOC_Os02g06010	expressed protein	N
LOC_Os02g06120	Leucine Rich Repeat family protein	N
LOC_Os02g06370	DNA binding protein, putative, expressed	N
LOC_Os02g06560	wound induced protein, putative, expressed	N
LOC_Os02g06592	TATA-binding protein-associated factor 172, putative, expressed	N
LOC_Os02g07060	tubulin beta-5 chain, putative, expressed	N
LOC_Os02g07310	argonaute-like protein, putative, expressed	N
LOC_Os02g07350	inositol-1-monophosphatase, putative, expressed	N
LOC_Os02g07850	conserved hypothetical protein	N
LOC_Os02g07870	vacuolar ATP synthase catalytic subunit A, putative, expressed	N
LOC_Os02g08110	membrane protein, putative, expressed	N
LOC_Os02g08140	CIPK-like protein 1, putative, expressed	N
LOC_Os02g08260	HDDC2 protein, putative, expressed	N
LOC_Os02g08530	phytosulfokine receptor precursor, putative, expressed	N
LOC_Os02g09359	BRASSINOSTEROID INSENSITIVE 1-associated receptor kinase 1 precursor, putative, expressed	N
LOC_Os02g09380	expressed protein	N
LOC_Os02g09510	limonoid UDP-glucosyltransferase, putative, expressed	N
LOC_Os02g09670	expressed protein	N
LOC_Os02g09750	lycopene beta cyclase, chloroplast precursor, putative, expressed	N
LOC_Os02g09760	expressed protein	N
LOC_Os02g09810	amino acid transporter-like protein, putative, expressed	N
LOC_Os02g09840	calcium ion binding protein, putative, expressed	N
LOC_Os02g09940	peroxiredoxin-5, mitochondrial precursor, putative, expressed	N
LOC_Os02g10180	dnaJ homolog subfamily C member 3, putative, expressed	N
LOC_Os02g10200	zinc finger A20 and AN1 domains-containing protein, putative, expressed	N
LOC_Os02g10390	chlorophyll a-b binding protein 8, chloroplast precursor, putative, expressed	N
LOC_Os02g10490	expressed protein	N
LOC_Os02g10790	expressed protein	N
LOC_Os02g10794	expressed protein	N
LOC_Os02g10880	indole-3-acetate beta-glucosyltransferase, putative, expressed	N
LOC_Os02g10970	peptidyl-prolyl cis-trans isomerase 1, putative, expressed	N
LOC_Os02g11020	cytochrome P450 72A1, putative, expressed	N
LOC_Os02g11030	structural constituent of ribosome, putative, expressed	N
LOC_Os02g11060	serine-threonine kinase receptor-associated protein, putative, expressed	N
LOC_Os02g11705	no annotation	N
LOC_Os02g12010	receptor-like protein kinase precursor, putative	N
LOC_Os02g12030	receptor-like protein kinase precursor, putative	N
LOC_Os02g12110	retrotransposon protein, putative, unclassified	N
LOC_Os02g12360	expressed protein	N
LOC_Os02g12650	puromycin-sensitive aminopeptidase, putative, expressed	N
LOC_Os02g12670	ATP binding protein, putative, expressed	N
LOC_Os02g12794	elongation factor 1-gamma 2, putative, expressed	N
LOC_Os02g12880	calcium ion binding protein, putative, expressed	N
LOC_Os02g13130	DNA-directed RNA polymerase, putative, expressed	N
LOC_Os02g13150	pollen-specific protein SF21, putative, expressed	N
LOC_Os02g13340	expressed protein	N
LOC_Os02g13630	expressed protein	N
LOC_Os02g13980	expressed protein	N
LOC_Os02g13990	U2 small nuclear ribonucleoprotein A, putative, expressed	N
LOC_Os02g14059	60S ribosomal protein L11-1, putative, expressed	N
LOC_Os02g14090	reticuline oxidase precursor, putative, expressed	N
LOC_Os02g14160	peroxidase 52 precursor, putative, expressed	N
LOC_Os02g14170	peroxidase precursor, putative, expressed	N
LOC_Os02g15580	cyclic nucleotide-gated ion channel 1, putative, expressed	N
LOC_Os02g15594	catalytic/ protein phosphatase type 2C/ protein serine/threonine phosphatase, putative, expressed	N
LOC_Os02g16030	harpin-induced protein, putative, expressed	N
LOC_Os02g16650	expressed protein	N
LOC_Os02g16670	RASPBERRY3, putative, expressed	N
LOC_Os02g16909	dynein light chain LC6, flagellar outer arm, putative, expressed	N
LOC_Os02g17292	retrotransposon protein, putative, unclassified, expressed	N
LOC_Os02g17640	isochorismatase family protein rutB, putative, expressed	N
LOC_Os02g17780	ent-kaurene synthase A, chloroplast precursor, putative, expressed	N
LOC_Os02g17860	expressed protein	N
LOC_Os02g17970	cyclic nucleotide-binding domain containing protein, expressed	N
LOC_Os02g17990	Leucine Rich Repeat family protein, expressed	N
LOC_Os02g18140	NB-ARC domain containing protein, expressed	N
LOC_Os02g18550	40S ribosomal protein S3a, putative, expressed	N
LOC_Os02g18660	expressed protein	N
LOC_Os02g18830	ribosome biogenesis protein NEP1, putative, expressed	N
LOC_Os02g18940	expressed protein	N
LOC_Os02g19210	WD-repeat protein 26, putative, expressed	N
LOC_Os02g19640	IQ calmodulin-binding motif family protein, expressed	N
LOC_Os02g19850	protein dimerization, putative, expressed	N
LOC_Os02g20160	conserved hypothetical protein	N
LOC_Os02g20210	powdery mildew resistance protein PM3D, putative	N
LOC_Os02g20380	expressed protein	N
LOC_Os02g20870	RNA helicase like protein, putative, expressed	N
LOC_Os02g21090	expressed protein	N
LOC_Os02g21510	NOL1/NOP2/sun family protein, expressed	N
LOC_Os02g21700	mitogen-activated protein kinase kinase kinase 2, putative, expressed	N
LOC_Os02g21890	expressed protein	N
LOC_Os02g22060	membrane protein, putative, expressed	N
LOC_Os02g22380	glycosyltransferase, putative, expressed	N
LOC_Os02g22650	glycosyltransferase, putative, expressed	N
LOC_Os02g22780	T-complex protein 1 subunit delta, putative, expressed	N
LOC_Os02g24354	diaminopimelate decarboxylase, putative, expressed	N
LOC_Os02g24750	expressed protein	N
LOC_Os02g26300	expressed protein	N
LOC_Os02g26370	actin associated protein, putative, expressed	N
LOC_Os02g26780	transposon protein, putative, unclassified	N
LOC_Os02g26960	expressed protein	N
LOC_Os02g26984	expressed protein	N
LOC_Os02g27160	retrotransposon protein, putative, unclassified	N
LOC_Os02g27620	inositol 1,4,5-trisphosphate 5-phosphatase, putative, expressed	N
LOC_Os02g27760	40S ribosomal protein S15a, putative, expressed	N
LOC_Os02g27769	40S ribosomal protein S27, putative, expressed	N
LOC_Os02g27960	expressed protein	N
LOC_Os02g28140	hypothetical protein	N
LOC_Os02g28810	40S ribosomal protein S8, putative, expressed	N
LOC_Os02g29150	ribosomal RNA apurinic site specific lyase, putative, expressed	N
LOC_Os02g29210	ankyrin repeat and protein kinase domain-containing protein 1, putative, expressed	N
LOC_Os02g29464	DNA repair protein RAD50, putative, expressed	N
LOC_Os02g29550	DNA binding protein, putative, expressed	N
LOC_Os02g30050	60S ribosomal protein L35, putative, expressed	N
LOC_Os02g30070	expressed protein	N
LOC_Os02g30600	conserved hypothetical protein	N
LOC_Os02g30620	dnaJ domain containing protein, expressed	N
LOC_Os02g30650	ATFP3, putative, expressed	N
LOC_Os02g30800	DNA polymerase family B, exonuclease domain containing protein, expressed	N
LOC_Os02g31070	expressed protein	N
LOC_Os02g31160	conserved hypothetical protein	N
LOC_Os02g31874	expressed protein	N
LOC_Os02g32030	elongation factor 2, putative, expressed	N
LOC_Os02g32465	no annotation	N
LOC_Os02g32750	glycosyltransferase 5, putative, expressed	N
LOC_Os02g33030	carbonic anhydrase precursor, putative, expressed	N
LOC_Os02g33060	expressed protein	N
LOC_Os02g33080	hydrolase, carbon-nitrogen family, putative, expressed	N
LOC_Os02g33110	beta-fructofuranosidase, insoluble isoenzyme 1 precursor, putative, expressed	N
LOC_Os02g33180	integrin beta-1-binding protein 2, putative, expressed	N
LOC_Os02g33450	2-cys peroxiredoxin BAS1, chloroplast precursor, putative, expressed	N
LOC_Os02g33944	transposon protein, putative, CACTA, En/Spm sub-class, expressed	N
LOC_Os02g34410	ubiquitin-protein ligase, putative, expressed	N
LOC_Os02g34430	BRASSINOSTEROID INSENSITIVE 1-associated receptor kinase 1 precursor, putative, expressed	N
LOC_Os02g34510	vacuolar ATP synthase 16 kDa proteolipid subunit, putative, expressed	N
LOC_Os02g34520	retrotransposon protein, putative, Ty1-copia subclass	N
LOC_Os02g34570	exosome complex exonuclease RRP45, expressed	N
LOC_Os02g34640	expressed protein	N
LOC_Os02g34690	transmembrane 9 superfamily protein member 3 precursor, putative, expressed	N
LOC_Os02g34830	osmosis responsive factor, putative, expressed	N
LOC_Os02g34840	RNA polymerase II transcriptional coactivator KIWI, putative, expressed	N
LOC_Os02g34884	recessive suppressor of secretory defect, putative, expressed	N
LOC_Os02g35700	nucleoside diphosphate kinase, putative, expressed	N
LOC_Os02g35950	expressed protein	N
LOC_Os02g36450	sugar transport protein 5, putative, expressed	N
LOC_Os02g36710	protein SET, putative, expressed	N
LOC_Os02g36870	YGL010w-like protein, putative, expressed	N
LOC_Os02g37020	expressed protein	N
LOC_Os02g37109	vegetative cell wall protein gp1 precursor, putative, expressed	N
LOC_Os02g37130	expressed protein	N
LOC_Os02g37300	ATFP4, putative, expressed	N
LOC_Os02g37600	expressed protein	N
LOC_Os02g37690	anthocyanidin 3-O-glucosyltransferase, putative, expressed	N
LOC_Os02g37862	60S ribosomal protein L6, putative, expressed	N
LOC_Os02g37870	brix domain-containing protein 2, putative, expressed	N
LOC_Os02g37880	cyclin G-associated kinase, putative, expressed	N
LOC_Os02g37920	ATP binding protein, putative, expressed	N
LOC_Os02g37940	expressed protein	N
LOC_Os02g38060	cerebral protein 1, putative, expressed	N
LOC_Os02g38170	expressed protein	N
LOC_Os02g38190	expressed protein	N
LOC_Os02g38200	isocitrate dehydrogenase subunit 1, mitochondrial precursor, putative, expressed	N
LOC_Os02g38392	NBS-LRR disease resistance protein, putative, expressed	N
LOC_Os02g39180	expressed protein	N
LOC_Os02g39350	CDA02, putative, expressed	N
LOC_Os02g39370	TRM5 tRNA methyltransferase 5, putative	N
LOC_Os02g39530	expressed protein	N
LOC_Os02g39570	acetolactate synthase/ amino acid binding protein, putative, expressed	N
LOC_Os02g39600	outer envelope protein, putative, expressed	N
LOC_Os02g39700	RNA-binding protein, putative, expressed	N
LOC_Os02g39790	S-adenosylmethionine decarboxylase proenzyme, putative, expressed	N
LOC_Os02g39820	expressed protein	N
LOC_Os02g39850	anthranilate N-benzoyltransferase protein 1, putative, expressed	N
LOC_Os02g40100	expressed protein	N
LOC_Os02g40430	HEAT repeat family protein, expressed	N
LOC_Os02g40450	ROCK-N-ROLLERS, putative, expressed	N
LOC_Os02g40490	conserved hypothetical protein	N
LOC_Os02g40514	h/ACA ribonucleoprotein complex subunit 3-like protein, putative, expressed	N
LOC_Os02g40530	MYB305, putative, expressed	N
LOC_Os02g40664	protein binding protein, putative, expressed	N
LOC_Os02g40680	mis12 protein, expressed	N
LOC_Os02g40880	60 ribosomal protein L14, putative, expressed	N
LOC_Os02g41550	cryptochrome 2 apoprotein, putative, expressed	N
LOC_Os02g41650	phenylalanine ammonia-lyase, putative, expressed	N
LOC_Os02g41780	integral membrane protein like, putative, expressed	N
LOC_Os02g42134	VAN3, putative, expressed	N
LOC_Os02g42150	OsWAK14 - OsWAK receptor-like protein kinase, expressed	N
LOC_Os02g42210	membrane-associated salt-inducible protein like, putative, expressed	N
LOC_Os02g42314	ubiquitin-conjugating enzyme E2 16, putative, expressed	N
LOC_Os02g42406	EMB1586, putative, expressed	N
LOC_Os02g42530	expressed protein	N
LOC_Os02g42690	zinc finger, C3HC4 type family protein, expressed	N
LOC_Os02g42850	transcription factor LAF1, putative, expressed	N
LOC_Os02g42880	remorin, putative, expressed	N
LOC_Os02g43080	conserved hypothetical protein	N
LOC_Os02g43280	aldehyde dehydrogenase 3B1, putative, expressed	N
LOC_Os02g43300	expressed protein	N
LOC_Os02g43519	expressed protein	N
LOC_Os02g43640	retrotransposon protein, putative, unclassified	N
LOC_Os02g43740	protein kinase G11A, putative, expressed	N
LOC_Os02g43750	transcription initiation factor, putative, expressed	N
LOC_Os02g43870	protein Kinase-like protein TMKL1 precursor, putative, expressed	N
LOC_Os02g43970	dehydration-responsive element-binding protein 1A, putative, expressed	N
LOC_Os02g44000	acetylglutamate kinase, putative, expressed	N
LOC_Os02g44100	expressed protein	N
LOC_Os02g44130	cys2/His2 zinc-finger transcription factor, putative, expressed	N
LOC_Os02g44155	no annotation	N
LOC_Os02g44270	expressed protein	N
LOC_Os02g44680	allantoin permease, putative, expressed	N
LOC_Os02g44710	expressed protein	N
LOC_Os02g44810	tRNA pseudouridine synthase family protein, expressed	N
LOC_Os02g44890	RNA-binding region RNP-1, putative, expressed	N
LOC_Os02g45010	expressed protein	N
LOC_Os02g45090	expressed protein	N
LOC_Os02g45150	expressed protein	N
LOC_Os02g45200	expressed protein	N
LOC_Os02g45390	RING-H2 finger protein ATL2M, putative	N
LOC_Os02g45490	expressed protein	N
LOC_Os02g45710	RING zinc finger protein-like, putative, expressed	N
LOC_Os02g46130	aspartyl-tRNA synthetase, putative, expressed	N
LOC_Os02g46150	MYG1 protein, putative, expressed	N
LOC_Os02g46350	GPI transamidase subunit PIG-U family protein, expressed	N
LOC_Os02g46490	protein phosphatase 2C containing protein, expressed	N
LOC_Os02g46600	RING-H2 finger protein ATL5G, putative, expressed	N
LOC_Os02g46810	amino acid transporter, putative	N
LOC_Os02g46830	expressed protein	N
LOC_Os02g46910	xyloglucan endotransglucosylase/hydrolase protein 30 precursor, putative, expressed	N
LOC_Os02g46930	jmjC domain containing protein, expressed	N
LOC_Os02g46956	expressed protein	N
LOC_Os02g46980	pentatricopeptide repeat-containing protein, putative, expressed	N
LOC_Os02g46990	ATPase family AAA domain-containing protein 3, putative, expressed	N
LOC_Os02g47140	60S ribosomal protein L12, putative, expressed	N
LOC_Os02g47160	OsWAK17 - OsWAK short gene, expressed	N
LOC_Os02g47220	serine/threonine-protein kinase ICK, putative, expressed	N
LOC_Os02g47310	tocopherol O-methyltransferase, chloroplast precursor, putative, expressed	N
LOC_Os02g47400	carboxylic ester hydrolase, putative, expressed	N
LOC_Os02g47410	ATP binding protein, putative, expressed	N
LOC_Os02g47500	nodulin-like protein, putative, expressed	N
LOC_Os02g47570	PAP2 superfamily protein, expressed	N
LOC_Os02g47744	SANT/MYB protein, putative, expressed	N
LOC_Os02g47880	kinesin light chain, putative, expressed	N
LOC_Os02g47930	expressed protein	N
LOC_Os02g48100	ATP-dependent DNA helicase recG, putative, expressed	N
LOC_Os02g48470	expressed protein	N
LOC_Os02g48570	peptide transporter PTR2, putative, expressed	N
LOC_Os02g48620	expressed protein	N
LOC_Os02g48710	hypothetical protein	N
LOC_Os02g48840	dual specificity protein phosphatase 4, putative, expressed	N
LOC_Os02g48870	aspartic proteinase nepenthesin-2 precursor, putative, expressed	N
LOC_Os02g49140	glycosyltransferase 6, putative, expressed	N
LOC_Os02g49360	tRNA (guanine-N(1)-)-methyltransferase, putative, expressed	N
LOC_Os02g49440	expressed protein	N
LOC_Os02g49450	BSD domain containing protein, expressed	N
LOC_Os02g49460	auxin-independent growth promoter, putative, expressed	N
LOC_Os02g49590	ASC1-like protein 2, putative, expressed	N
LOC_Os02g49610	h/ACA ribonucleoprotein complex subunit 2, putative, expressed	N
LOC_Os02g49680	calcium sensing receptor, putative, expressed	N
LOC_Os02g49760	potassium transporter 8, putative, expressed	N
LOC_Os02g49880	zinc finger protein CONSTANS-LIKE 16, putative, expressed	N
LOC_Os02g49950	spotted leaf protein 11, putative, expressed	N
LOC_Os02g49992	expressed protein	N
LOC_Os02g50290	RING-H2 finger protein ATL1J, putative, expressed	N
LOC_Os02g50370	ATP binding protein, putative, expressed	N
LOC_Os02g50490	endoglucanase 1 precursor, putative, expressed	N
LOC_Os02g50600	transferase, transferring glycosyl groups, putative, expressed	N
LOC_Os02g50640	microtubule-associated protein TORTIFOLIA1, putative, expressed	N
LOC_Os02g50690	anther-specific proline-rich protein APG precursor, putative, expressed	N
LOC_Os02g50900	expressed protein	N
LOC_Os02g50930	RING-H2 finger protein ATL5I, putative, expressed	N
LOC_Os02g51119	expressed protein	N
LOC_Os02g51370	glutaredoxin family protein, expressed	N
LOC_Os02g51490	expressed protein	N
LOC_Os02g51500	NTGP5, putative, expressed	N
LOC_Os02g51590	2,3-bisphosphoglycerate-dependent phosphoglycerate mutase, putative, expressed	N
LOC_Os02g51830	histidyl-tRNA synthetase, putative, expressed	N
LOC_Os02g51860	ATP binding protein, putative, expressed	N
LOC_Os02g52170	expressed protein	N
LOC_Os02g52390	protein hypA, putative, expressed	N
LOC_Os02g52420	methionine aminopeptidase 1B, chloroplast precursor, putative, expressed	N
LOC_Os02g52480	cyclin-dependent kinase inhibitor 2, putative, expressed	N
LOC_Os02g52620	expressed protein	N
LOC_Os02g52870	RHC1A, putative	N
LOC_Os02g53050	tetratricopeptide-like helical, putative, expressed	N
LOC_Os02g53070	HYS1, putative, expressed	N
LOC_Os02g53110	expressed protein	N
LOC_Os02g53140	ubiquitin ligase protein COP1, putative, expressed	N
LOC_Os02g53400	thioredoxin-like 5, chloroplast precursor, putative, expressed	N
LOC_Os02g53420	heat shock 70 kDa protein, mitochondrial precursor, putative, expressed	N
LOC_Os02g53520	ATP binding protein, putative, expressed	N
LOC_Os02g53720	phytosulfokine receptor precursor, putative, expressed	N
LOC_Os02g54060	chaperonin, chloroplast precursor, putative, expressed	N
LOC_Os02g54080	expressed protein	N
LOC_Os02g54110	nodulin-like protein, putative, expressed	N
LOC_Os02g54160	ethylene response element binding protein, putative, expressed	N
LOC_Os02g54200	mTERF family protein, expressed	N
LOC_Os02g54500	WD40-like, putative, expressed	N
LOC_Os02g54624	protein binding protein, putative, expressed	N
LOC_Os02g54700	eukaryotic translation initiation factor 3 subunit 4, putative, expressed	N
LOC_Os02g54860	XBAT32, putative, expressed	N
LOC_Os02g54890	expressed protein	N
LOC_Os02g54990	serine incorporator 3, putative, expressed	N
LOC_Os02g55020	expressed protein	N
LOC_Os02g55050	F-box domain containing protein, expressed	N
LOC_Os02g55330	esterase/lipase/thioesterase, putative, expressed	N
LOC_Os02g55540	ubiquitin-protein ligase, putative, expressed	N
LOC_Os02g55570	shugoshin-1, putative, expressed	N
LOC_Os02g55590	expressed protein	N
LOC_Os02g55870	heparanase-like protein 3 precursor, putative, expressed	N
LOC_Os02g55920	expressed protein	N
LOC_Os02g55940	ribosomal protein S15 containing protein, expressed	N
LOC_Os02g56000	26S protease regulatory subunit 6A, putative, expressed	N
LOC_Os02g56020	methyltransferase WBSCR22, putative, expressed	N
LOC_Os02g56600	NAC domain-containing protein 76, putative, expressed	N
LOC_Os02g56740	translation initiation factor eIF-2B epsilon subunit, putative, expressed	N
LOC_Os02g56960	60S ribosomal protein L23, putative, expressed	N
LOC_Os02g56980	nicotinamide-nucleotide adenylyltransferase/ nucleotidyltransferase, putative, expressed	N
LOC_Os02g57020	expressed protein	N
LOC_Os02g57120	HEAT repeat family protein, expressed	N
LOC_Os02g57140	expressed protein	N
LOC_Os02g57330	tumor-related protein, putative, expressed	N
LOC_Os02g57470	kinesin light chain, putative, expressed	N
LOC_Os02g57480	anthocyanin 5-aromatic acyltransferase, putative, expressed	N
LOC_Os02g57540	60S ribosomal protein L28, putative, expressed	N
LOC_Os02g57740	conserved hypothetical protein	N
LOC_Os02g57760	caffeic acid 3-O-methyltransferase, putative, expressed	N
LOC_Os02g57890	F-box domain containing protein	N
LOC_Os02g58020	protein GCN20, putative, expressed	N
LOC_Os02g58160	expressed protein	N
LOC_Os02g58214	expressed protein	N
LOC_Os02g58270	beta-lactamase-like, putative, expressed	N
LOC_Os02g58480	sucrose synthase 2, putative, expressed	N
LOC_Os02g58550	chloroplast channel forming outer membrane protein, putative, expressed	N
LOC_Os02g58560	CALS1, putative, expressed	N
LOC_Os02g58580	metal tolerance protein C2, putative, expressed	N
LOC_Os02g58630	hypothetical protein	N
LOC_Os02g58740	expressed protein	N
LOC_Os02g58790	expressed protein	N
LOC_Os03g01018	no annotation	N
LOC_Os03g01110	RNA methyltransferase, TrmH family protein, expressed	N
LOC_Os03g01130	EREBP-4 like protein, putative, expressed	N
LOC_Os03g01150	palmitoyl-protein thioesterase 1 precursor, putative, expressed	N
LOC_Os03g01216	phosphatidylserine decarboxylase, putative, expressed	N
LOC_Os03g01740	expressed protein	N
LOC_Os03g01890	rolled leaf1, putative, expressed	N
LOC_Os03g01930	paramyosin, putative, expressed	N
LOC_Os03g02040	remorin, putative, expressed	N
LOC_Os03g02110	expressed protein	N
LOC_Os03g02190	receptor protein kinase CRINKLY4 precursor, putative, expressed	N
LOC_Os03g02200	thymidine kinase, putative, expressed	N
LOC_Os03g02240	AT-GTL1, putative, expressed	N
LOC_Os03g02290	ATP binding protein, putative, expressed	N
LOC_Os03g02300	expressed protein	N
LOC_Os03g02320	ATP binding protein, putative, expressed	N
LOC_Os03g02480	inner membrane protein OXA1L, mitochondrial precursor, putative, expressed	N
LOC_Os03g02570	dihydrodipicolinate reductase, N-terminus family protein	N
LOC_Os03g02580	armadillo/beta-catenin-like repeat family protein, expressed	N
LOC_Os03g02750	xylem serine proteinase 1 precursor, putative, expressed	N
LOC_Os03g02920	peroxidase 66 precursor, putative, expressed	N
LOC_Os03g03140	RNA binding protein, putative, expressed	N
LOC_Os03g03164	homeobox protein HD1, putative, expressed	N
LOC_Os03g03300	expressed protein	N
LOC_Os03g03390	nucleic acid binding protein, putative, expressed	N
LOC_Os03g03440	expressed protein	N
LOC_Os03g03470	expressed protein	N
LOC_Os03g03550	DNA binding protein, putative, expressed	N
LOC_Os03g03600	fasciclin-like arabinogalactan protein 8 precursor, putative, expressed	N
LOC_Os03g03710	exosome complex exonuclease RRP44, putative, expressed	N
LOC_Os03g03830	calcium ion binding protein, putative, expressed	N
LOC_Os03g03890	serine/threonine-protein kinase Cx32, chloroplast precursor, putative, expressed	N
LOC_Os03g04100	expressed protein	N
LOC_Os03g04430	protein phosphatase 2C, putative, expressed	N
LOC_Os03g04450	expressed protein	N
LOC_Os03g04545	no annotation	N
LOC_Os03g04590	60S ribosomal protein L23, putative, expressed	N
LOC_Os03g04650	cytochrome P450 86A2, putative, expressed	N
LOC_Os03g04750	60S ribosomal protein L21, putative, expressed	N
LOC_Os03g04890	protein binding protein, putative, expressed	N
LOC_Os03g04940	S-adenosylmethionine-dependent methyltransferase/ methyltransferase, putative, expressed	N
LOC_Os03g04970	chaperonin CPN60-1, mitochondrial precursor, putative, expressed	N
LOC_Os03g05049	expressed protein	N
LOC_Os03g05220	expressed protein	N
LOC_Os03g05225	no annotation	N
LOC_Os03g05240	retrotransposon protein, putative, unclassified	N
LOC_Os03g05250	hypothetical protein	N
LOC_Os03g05540	kinesin light chain, putative, expressed	N
LOC_Os03g05560	RING-H2 finger protein ATL5I, putative, expressed	N
LOC_Os03g05710	N-acetyltransferase, putative, expressed	N
LOC_Os03g05720	WD-repeat protein 3, putative, expressed	N
LOC_Os03g05740	ras-related protein RHN1, putative, expressed	N
LOC_Os03g05980	40S ribosomal protein S9, putative, expressed	N
LOC_Os03g06120	domain of unknown function DUF614 containing protein, expressed	N
LOC_Os03g06170	small heat shock-like protein, putative, expressed	N
LOC_Os03g06370	expressed protein	N
LOC_Os03g06420	expressed protein	N
LOC_Os03g06490	expressed protein	N
LOC_Os03g06510	viral A-type inclusion protein repeat containing protein, expressed	N
LOC_Os03g06940	beta-galactosidase precursor, putative, expressed	N
LOC_Os03g07110	calmodulin binding protein, putative, expressed	N
LOC_Os03g07120	expressed protein	N
LOC_Os03g07190	expressed protein	N
LOC_Os03g07570	alanine--glyoxylate aminotransferase 2 homolog 2, mitochondrial precursor, putative, expressed	N
LOC_Os03g07580	PRE, putative, expressed	N
LOC_Os03g07600	calcium-binding protein 39, putative, expressed	N
LOC_Os03g07739	expressed protein	N
LOC_Os03g08010	elongation factor 1-alpha, putative, expressed	N
LOC_Os03g08020	elongation factor 1-alpha, putative, expressed	N
LOC_Os03g08110	hydrolase, putative, expressed	N
LOC_Os03g08140	tubulin--tyrosine ligase-like protein 12, putative, expressed	N
LOC_Os03g08310	ZIM motif family protein, expressed	N
LOC_Os03g08520	expressed protein	N
LOC_Os03g08550	leucine-rich repeat transmembrane protein kinase 2, putative, expressed	N
LOC_Os03g08710	expressed protein	N
LOC_Os03g09090	expressed protein	N
LOC_Os03g09210	NADH-ubiquinone oxidoreductase B16.6 subunit, putative, expressed	N
LOC_Os03g09290	protein yippee-like OJ1003C07.11, putative, expressed	N
LOC_Os03g09860	N-acetyltransferase, putative, expressed	N
LOC_Os03g09920	expressed protein	N
LOC_Os03g10010	hypothetical protein	N
LOC_Os03g10120	COP9 signalosome complex subunit 4, putative, expressed	N
LOC_Os03g10200	expressed protein	N
LOC_Os03g10340	40S ribosomal protein S3a, putative, expressed	N
LOC_Os03g10420	pentatricopeptide repeat-containing protein, putative, expressed	N
LOC_Os03g10430	hypothetical protein	N
LOC_Os03g10450	ischemia/reperfusion inducible protein, putative, expressed	N
LOC_Os03g10520	expressed protein	N
LOC_Os03g10540	F-box domain containing protein, expressed	N
LOC_Os03g10600	expressed protein	N
LOC_Os03g10640	calcium-transporting ATPase 2, plasma membrane-type, putative, expressed	N
LOC_Os03g10680	actin binding protein, putative, expressed	N
LOC_Os03g10860	expressed protein	N
LOC_Os03g11010	metal transporter Nramp3, putative, expressed	N
LOC_Os03g11060	MFP1 attachment factor 1, putative, expressed	N
LOC_Os03g11290	expressed protein	N
LOC_Os03g11320	heparanase-like protein 2 precursor, putative, expressed	N
LOC_Os03g11330	transferase, transferring glycosyl groups, putative, expressed	N
LOC_Os03g11340	leucine-rich repeat resistance protein, putative, expressed	N
LOC_Os03g11380	SNAP25 homologous protein SNAP29, putative, expressed	N
LOC_Os03g11420	non-cyanogenic beta-glucosidase precursor, putative, expressed	N
LOC_Os03g11510	mitochondrial carrier YMR166C, putative, expressed	N
LOC_Os03g11690	expressed protein	N
LOC_Os03g11790	F-box domain containing protein, expressed	N
LOC_Os03g11960	superoxide dismutase 2, putative, expressed	N
LOC_Os03g12010	expressed protein	N
LOC_Os03g12250	atypical receptor-like kinase MARK, putative, expressed	N
LOC_Os03g12260	cytochrome P450 86A2, putative, expressed	N
LOC_Os03g12450	nucleoporin, putative, expressed	N
LOC_Os03g12460	conserved oligomeric complex COG6 family protein, expressed	N
LOC_Os03g12680	leucine-rich repeat receptor protein kinase EXS precursor, putative, expressed	N
LOC_Os03g12750	hypothetical protein	N
LOC_Os03g13170	ubiquitin fusion protein, putative, expressed	N
LOC_Os03g13200	peroxidase 53 precursor, putative, expressed	N
LOC_Os03g13370	cell division cycle protein 16, putative, expressed	N
LOC_Os03g13460	microtubule-associated protein MAP65-1a, putative, expressed	N
LOC_Os03g13550	oxidoreductase, putative, expressed	N
LOC_Os03g13760	small nuclear ribonucleoprotein Sm D3, putative, expressed	N
LOC_Os03g13800	NHP2-like protein 1, putative, expressed	N
LOC_Os03g13860	RAB, member of RAS oncogene family-like 3, putative, expressed	N
LOC_Os03g13930	subtilisin-like protease precursor, putative, expressed	N
LOC_Os03g14030	thaumatin-like protein 1 precursor, putative, expressed	N
LOC_Os03g14180	small heat shock protein, chloroplast precursor, putative, expressed	N
LOC_Os03g14250	expressed protein	N
LOC_Os03g14310	expressed protein	N
LOC_Os03g14450	enolase 2, putative, expressed	N
LOC_Os03g14510	immature colon carcinoma transcript 1 protein precursor, putative, expressed	N
LOC_Os03g14520	nucleotide-sensitive chloride conductance regulator family protein, expressed	N
LOC_Os03g14590	calcium ion binding protein, putative, expressed	N
LOC_Os03g14610	receptor expression-enhancing protein 3, putative, expressed	N
LOC_Os03g14690	vacuolar ATP synthase 91 kDa subunit, putative, expressed	N
LOC_Os03g14890	expressed protein	N
LOC_Os03g15040	FAR1 family protein, expressed	N
LOC_Os03g15220	expressed protein	N
LOC_Os03g15270	prMC3, putative, expressed	N
LOC_Os03g15350	sel-1 homolog precursor, putative, expressed	N
LOC_Os03g15390	expressed protein	N
LOC_Os03g15540	protein transporter, putative, expressed	N
LOC_Os03g15630	harpin-induced protein, putative, expressed	N
LOC_Os03g15700	splicing factor 3A subunit 2, putative, expressed	N
LOC_Os03g15730	CONSTANS interacting protein 4, putative, expressed	N
LOC_Os03g15930	cysteine-type peptidase, putative, expressed	N
LOC_Os03g15950	enolase, putative, expressed	N
LOC_Os03g16080	protein brittle-1, chloroplast precursor, putative, expressed	N
LOC_Os03g16290	transferase, transferring glycosyl groups, putative, expressed	N
LOC_Os03g16440	protein TOC75, chloroplast precursor, putative, expressed	N
LOC_Os03g16700	initiator-binding protein, putative, expressed	N
LOC_Os03g16780	protein binding protein, putative, expressed	N
LOC_Os03g16800	clathrin assembly protein, putative, expressed	N
LOC_Os03g16870	expressed protein	N
LOC_Os03g16890	BGGP Beta-1-3-galactosyl-O-glycosyl-glycoprotein, putative, expressed	N
LOC_Os03g17140	expressed protein	N
LOC_Os03g17340	expressed protein	N
LOC_Os03g17480	IN2-1 protein, putative, expressed	N
LOC_Os03g17500	expressed protein	N
LOC_Os03g17520	CDP-diacylglycerol--glycerol-3-phosphate 3-phosphatidyltransferase, putative, expressed	N
LOC_Os03g17590	cat eye syndrome critical region protein 5 precursor, putative, expressed	N
LOC_Os03g17840	expressed protein	N
LOC_Os03g17850	beta3-glucuronyltransferase, putative, expressed	N
LOC_Os03g17910	kinesin like protein, putative, expressed	N
LOC_Os03g17950	expressed protein	N
LOC_Os03g18110	expressed protein	N
LOC_Os03g18160	tricarboxylate transport protein, mitochondrial precursor, putative, expressed	N
LOC_Os03g18170	mitogen-activated protein kinase kinase kinase 1, putative, expressed	N
LOC_Os03g18210	appr-1-p processing enzyme family protein, expressed	N
LOC_Os03g18300	pherophorin like protein, putative, expressed	N
LOC_Os03g18350	importin beta-1 subunit, putative, expressed	N
LOC_Os03g18370	ATP binding protein, putative, expressed	N
LOC_Os03g18380	ubiquitin-activating enzyme E1 3, putative, expressed	N
LOC_Os03g18420	NADH-ubiquinone oxidoreductase 19 kDa subunit, putative, expressed	N
LOC_Os03g18570	40S ribosomal protein S7, putative, expressed	N
LOC_Os03g18580	40S ribosomal protein S7, putative, expressed	N
LOC_Os03g18620	expressed protein	N
LOC_Os03g18790	SAG20, putative, expressed	N
LOC_Os03g18820	glycosyltransferase 5, putative, expressed	N
LOC_Os03g18840	nucleotide binding protein, putative, expressed	N
LOC_Os03g18850	pathogenesis-related protein 1, putative, expressed	N
LOC_Os03g18890	transferase, transferring glycosyl groups, putative, expressed	N
LOC_Os03g18970	protein phosphatase 2C-like, putative, expressed	N
LOC_Os03g19200	heat shock protein binding protein, putative, expressed	N
LOC_Os03g19220	expressed protein	N
LOC_Os03g19240	AMP-binding protein, putative, expressed	N
LOC_Os03g19300	peptide chain release factor 2, putative, expressed	N
LOC_Os03g19350	ATP-dependent protease La family protein, expressed	N
LOC_Os03g19510	ATP-dependent Clp protease proteolytic subunit 1, putative, expressed	N
LOC_Os03g19570	fip1 motif family protein, expressed	N
LOC_Os03g19680	3-hydroxybutyryl-CoA dehydratase, putative, expressed	N
LOC_Os03g19700	expressed protein	N
LOC_Os03g19870	XPA-binding protein 1, putative, expressed	N
LOC_Os03g19920	poly, putative, expressed	N
LOC_Os03g19930	adenylosuccinate lyase, putative, expressed	N
LOC_Os03g20180	YTH domain protein 2, putative, expressed	N
LOC_Os03g20520	serologically defined breast cancer antigen NY-BR-84, putative, expressed	N
LOC_Os03g20570	tRNA-specific adenosine deaminase, putative, expressed	N
LOC_Os03g20640	expressed protein	N
LOC_Os03g20720	ZIGA4, putative, expressed	N
LOC_Os03g20760	lipid binding protein, putative, expressed	N
LOC_Os03g20850	secondary cell wall-related glycosyltransferase family 47, putative, expressed	N
LOC_Os03g21060	NAC domain transcription factor, putative, expressed	N
LOC_Os03g21080	guanine nucleotide exchange factor, putative, expressed	N
LOC_Os03g21090	axi 1 protein, putative, expressed	N
LOC_Os03g21250	transferase, transferring glycosyl groups, putative, expressed	N
LOC_Os03g21530	ribosome biogenesis protein Bms1, putative, expressed	N
LOC_Os03g21540	protein kinase, putative, expressed	N
LOC_Os03g21830	protein LRP16, putative, expressed	N
LOC_Os03g21980	TRNA pseudouridine synthase, putative, expressed	N
LOC_Os03g22070	hypothetical protein	N
LOC_Os03g22190	expressed protein	N
LOC_Os03g22250	expressed protein	N
LOC_Os03g22259	expressed protein	N
LOC_Os03g22320	utp14 protein, expressed	N
LOC_Os03g22350	suppressor of SWI4 1, putative, expressed	N
LOC_Os03g22380	pre-mRNA-splicing factor SF2, putative, expressed	N
LOC_Os03g22460	expressed protein	N
LOC_Os03g22570	ABH1, putative, expressed	N
LOC_Os03g22730	nucleolar protein NOP5, putative, expressed	N
LOC_Os03g22740	nucleolar protein NOP5, putative, expressed	N
LOC_Os03g22830	RHC1A, putative, expressed	N
LOC_Os03g22880	nucleolar protein Nop56, putative, expressed	N
LOC_Os03g22890	nucleolar GTP-binding protein 2, putative, expressed	N
LOC_Os03g24590	mTERF-like protein, putative, expressed	N
LOC_Os03g24844	expressed protein	N
LOC_Os03g24860	solute carrier family 2, facilitated glucose transporter member 8, putative, expressed	N
LOC_Os03g24880	transferase, transferring glycosyl groups, putative	N
LOC_Os03g24890	FUS-interacting serine-arginine-rich protein 1, putative, expressed	N
LOC_Os03g25090	hypothetical protein	N
LOC_Os03g25260	zinc finger HIT domain-containing protein 1, putative, expressed	N
LOC_Os03g25440	expressed protein	N
LOC_Os03g25450	h/ACA ribonucleoprotein complex subunit 4, putative, expressed	N
LOC_Os03g25620	low temperature viability protein, expressed	N
LOC_Os03g26030	expressed protein	N
LOC_Os03g26440	tRNA pseudouridine synthase A family protein	N
LOC_Os03g26530	acyltransferase, putative, expressed	N
LOC_Os03g27230	phospho-2-dehydro-3-deoxyheptonate aldolase 2, chloroplast precursor, putative, expressed	N
LOC_Os03g27260	40S ribosomal protein S6, putative, expressed	N
LOC_Os03g27290	cytochrome c oxidase subunit, putative, expressed	N
LOC_Os03g27370	phospholipase D alpha 1, putative, expressed	N
LOC_Os03g27610	patatin T5 precursor, putative, expressed	N
LOC_Os03g27820	expressed protein	N
LOC_Os03g27870	transposon protein, putative, CACTA, En/Spm sub-class	N
LOC_Os03g27990	leucine-rich repeat transmembrane protein kinase 1-like protein, putative, expressed	N
LOC_Os03g28080	ring-H2 zinc finger protein, putative, expressed	N
LOC_Os03g28160	protein GOS9, putative, expressed	N
LOC_Os03g28170	expressed protein	N
LOC_Os03g28260	retrotransposon protein, putative, unclassified	N
LOC_Os03g28289	conserved hypothetical protein	N
LOC_Os03g28410	no annotation	N
LOC_Os03g29260	elongation factor 1-delta 2, putative, expressed	N
LOC_Os03g29460	60S ribosomal protein L27a-3, putative, expressed	N
LOC_Os03g29630	sentrin-specific protease 2, putative, expressed	N
LOC_Os03g29730	expressed protein	N
LOC_Os03g29740	small nuclear ribonucleoprotein G, putative, expressed	N
LOC_Os03g29864	retrotransposon protein, putative, unclassified, expressed	N
LOC_Os03g29910	expressed protein	N
LOC_Os03g29920	expressed protein	N
LOC_Os03g30092	expressed protein	N
LOC_Os03g30130	phospholipase C, putative, expressed	N
LOC_Os03g30250	phytochelatin synthetase-like conserved region family protein, expressed	N
LOC_Os03g30430	NAP16kDa protein, putative, expressed	N
LOC_Os03g30470	basic endochitinase 2 precursor, putative, expressed	N
LOC_Os03g30530	expressed protein	N
LOC_Os03g30550	RNA-binding protein-like, putative, expressed	N
LOC_Os03g31044	UBP12, putative, expressed	N
LOC_Os03g31110	transposon protein, putative, unclassified, expressed	N
LOC_Os03g31170	pyrimidine-specific ribonucleoside hydrolase rihA, putative, expressed	N
LOC_Os03g31880	SHR, putative, expressed	N
LOC_Os03g32314	allene oxide cyclase 4, chloroplast precursor, putative, expressed	N
LOC_Os03g32330	expressed protein	N
LOC_Os03g32470	leucoanthocyanidin dioxygenase, putative, expressed	N
LOC_Os03g32560	retrotransposon protein, putative, unclassified	N
LOC_Os03g32630	ATP-binding cassette sub-family F member 1, putative, expressed	N
LOC_Os03g35340	expressed protein	N
LOC_Os03g35849	expressed protein	N
LOC_Os03g36550	transposon protein, putative, unclassified, expressed	N
LOC_Os03g36780	elongation factor G, mitochondrial precursor, putative, expressed	N
LOC_Os03g37010	glycosyltransferase, putative, expressed	N
LOC_Os03g37100	DTW domain containing protein, expressed	N
LOC_Os03g37130	purple acid phosphatase precursor, putative, expressed	N
LOC_Os03g37260	ATP binding protein, putative, expressed	N
LOC_Os03g37270	expressed protein	N
LOC_Os03g37790	protein dimerization, putative	N
LOC_Os03g37970	60S ribosomal protein L13-2, putative, expressed	N
LOC_Os03g38000	40S ribosomal protein S3, putative, expressed	N
LOC_Os03g38230	expressed protein	N
LOC_Os03g38250	disease resistance RPP13-like protein 1, putative, expressed	N
LOC_Os03g38350	expressed protein	N
LOC_Os03g38980	lysyl-tRNA synthetase, putative, expressed	N
LOC_Os03g39530	expressed protein	N
LOC_Os03g39860	acyl carrier protein, mitochondrial precursor, putative, expressed	N
LOC_Os03g40020	rf1 protein, mitochondrial precursor, putative, expressed	N
LOC_Os03g40110	nop14-like family protein, expressed	N
LOC_Os03g40180	60S ribosomal protein L15, putative, expressed	N
LOC_Os03g40540	cytochrome P450 85A1, putative, expressed	N
LOC_Os03g40550	protein kinase, putative, expressed	N
LOC_Os03g40780	expressed protein	N
LOC_Os03g40830	subtilisin-like protease precursor, putative, expressed	N
LOC_Os03g41229	expressed protein	N
LOC_Os03g42020	calcium-transporting ATPase 2, plasma membrane-type, putative, expressed	N
LOC_Os03g42110	N-acetyl-gamma-glutamyl-phosphate reductase, chloroplast precursor, putative, expressed	N
LOC_Os03g42220	T-complex protein 1 subunit beta, putative, expressed	N
LOC_Os03g42440	hypothetical protein	N
LOC_Os03g42480	expressed protein	N
LOC_Os03g42760	ubiquitin-protein ligase/ zinc ion binding protein, putative, expressed	N
LOC_Os03g42770	expressed protein	N
LOC_Os03g42900	nucleic acid binding protein, putative, expressed	N
LOC_Os03g43650	leucine-rich repeat receptor protein kinase EXS precursor, putative, expressed	N
LOC_Os03g43670	receptor protein kinase CRINKLY4 precursor, putative, expressed	N
LOC_Os03g43684	expressed protein	N
LOC_Os03g43890	WD-40 repeat protein MSI1, putative, expressed	N
LOC_Os03g43910	expressed protein	N
LOC_Os03g44430	expressed protein	N
LOC_Os03g44610	calmodulin binding protein, putative, expressed	N
LOC_Os03g44710	axial regulator YABBY2, putative, expressed	N
LOC_Os03g44830	rhomboid family protein, expressed	N
LOC_Os03g45320	3-isopropylmalate dehydrogenase 2, chloroplast precursor, putative, expressed	N
LOC_Os03g45340	small heat shock-like protein, putative, expressed	N
LOC_Os03g45370	K-exchanger-like protein, putative, expressed	N
LOC_Os03g45400	RNA binding protein, putative, expressed	N
LOC_Os03g45920	tubulin beta-8 chain, putative, expressed	N
LOC_Os03g45970	expressed protein	N
LOC_Os03g46060	osmotin-like protein OSML13 precursor, putative, expressed	N
LOC_Os03g46070	protein P21, putative, expressed	N
LOC_Os03g46310	expressed protein	N
LOC_Os03g46390	ras-related protein RHN1, putative, expressed	N
LOC_Os03g46410	transmembrane protein 56, putative, expressed	N
LOC_Os03g46600	acidic leucine-rich nuclear phosphoprotein 32 family member A, expressed	N
LOC_Os03g46610	ATP-dependent RNA helicase DDX47, putative, expressed	N
LOC_Os03g46730	expressed protein	N
LOC_Os03g46910	pyruvate kinase isozyme A, chloroplast precursor, putative, expressed	N
LOC_Os03g47670	ankyrin-like protein, putative	N
LOC_Os03g47740	BEL1-related homeotic protein 30, putative, expressed	N
LOC_Os03g47790	transposon protein, putative, unclassified, expressed	N
LOC_Os03g47980	expressed protein	N
LOC_Os03g48090	vegetatible incompatibility protein HET-E-1, putative, expressed	N
LOC_Os03g48260	expressed protein	N
LOC_Os03g48300	acid phosphatase, putative, expressed	N
LOC_Os03g48850	valyl-tRNA synthetase, putative, expressed	N
LOC_Os03g49210	pescadillo, putative, expressed	N
LOC_Os03g49250	lysM domain containing protein, expressed	N
LOC_Os03g49490	expressed protein	N
LOC_Os03g49520	pinin/SDK/memA/ protein conserved region containing protein, expressed	N
LOC_Os03g49960	expressed protein	N
LOC_Os03g50070	membrane protein, putative, expressed	N
LOC_Os03g50090	ATP-dependent RNA helicase DDX23, putative, expressed	N
LOC_Os03g50100	expressed protein	N
LOC_Os03g50110	expressed protein	N
LOC_Os03g50120	expressed protein	N
LOC_Os03g50260	expressed protein	N
LOC_Os03g50300	protein CASP, putative, expressed	N
LOC_Os03g50340	coatomer subunit alpha, putative, expressed	N
LOC_Os03g50380	DNA-directed RNA polymerase I subunit 12, putative, expressed	N
LOC_Os03g50510	threonine dehydratase biosynthetic, chloroplast precursor, putative, expressed	N
LOC_Os03g50540	NADH-ubiquinone oxidoreductase 75 kDa subunit, mitochondrial precursor, putative, expressed	N
LOC_Os03g50560	RNA recognition motif containing protein, putative, expressed	N
LOC_Os03g51140	GCN1-like protein 1, putative, expressed	N
LOC_Os03g51150	expressed protein	N
LOC_Os03g51230	chromatin complex subunit A101, putative, expressed	N
LOC_Os03g51260	expressed protein	N
LOC_Os03g51440	ATP binding protein, putative, expressed	N
LOC_Os03g51900	ATP-dependent RNA helicase DDX56, putative, expressed	N
LOC_Os03g52000	BSD domain containing protein, expressed	N
LOC_Os03g52040	serine carboxypeptidase 1 precursor, putative, expressed	N
LOC_Os03g52070	serine carboxypeptidase 1 precursor, putative, expressed	N
LOC_Os03g52280	expressed protein	N
LOC_Os03g52370	expressed protein	N
LOC_Os03g52380	expressed protein	N
LOC_Os03g52390	type II proteinase inhibitor family protein, expressed	N
LOC_Os03g52430	mitochondrial folate transporter/carrier, putative, expressed	N
LOC_Os03g52450	GATA transcription factor 25, putative, expressed	N
LOC_Os03g52470	expressed protein	N
LOC_Os03g52630	endo-1,4-beta-glucanase Cel1, putative, expressed	N
LOC_Os03g52640	expressed protein	N
LOC_Os03g52700	expressed protein	N
LOC_Os03g52750	cyclin-H, putative, expressed	N
LOC_Os03g53000	double strand break repair protein, putative, expressed	N
LOC_Os03g53190	histone H2A variant 3, putative, expressed	N
LOC_Os03g53280	beige/BEACH domain containing protein, expressed	N
LOC_Os03g53530	WD-repeat protein 4, putative, expressed	N
LOC_Os03g53640	expressed protein	N
LOC_Os03g53740	expressed protein	N
LOC_Os03g53760	helicase associated domain family protein, expressed	N
LOC_Os03g53800	periplasmic beta-glucosidase precursor, putative, expressed	N
LOC_Os03g53920	kinesin, motor region, putative, expressed	N
LOC_Os03g54130	cysteine protease 1 precursor, putative, expressed	N
LOC_Os03g54160	MADS-box transcription factor 14, putative, expressed	N
LOC_Os03g54750	COBRA-like protein 4 precursor, putative, expressed	N
LOC_Os03g54890	60S ribosomal protein L13a, putative, expressed	N
LOC_Os03g54970	expressed protein	N
LOC_Os03g55030	glucosyl transferase, putative, expressed	N
LOC_Os03g55150	eukaryotic translation initiation factor 5A-2, putative, expressed	N
LOC_Os03g55270	tipA protein, putative, expressed	N
LOC_Os03g55330	arginine N-methyltransferase 2, putative, expressed	N
LOC_Os03g55450	expressed protein	N
LOC_Os03g55530	HLS1, putative, expressed	N
LOC_Os03g55540	zinc-finger protein 1, putative, expressed	N
LOC_Os03g55800	cytochrome P450 74A1, chloroplast precursor, putative, expressed	N
LOC_Os03g56060	CSLC9 - cellulose synthase-like family C, expressed	N
LOC_Os03g56090	DNA binding protein, putative, expressed	N
LOC_Os03g56241	40S ribosomal protein S29, putative, expressed	N
LOC_Os03g56360	transposon protein, putative, Mutator sub-class	N
LOC_Os03g56370	O-methyltransferase, putative, expressed	N
LOC_Os03g56380	ankyrin-like protein, putative, expressed	N
LOC_Os03g56390	radical S-adenosyl methionine and flavodoxin domains 1 isoform 1, putative, expressed	N
LOC_Os03g56430	expressed protein	N
LOC_Os03g56470	BRASSINOSTEROID INSENSITIVE 1-associated receptor kinase 1 precursor, putative, expressed	N
LOC_Os03g56800	inosine-5-monophosphate dehydrogenase 2, putative, expressed	N
LOC_Os03g56810	tubulin beta-7 chain, putative, expressed	N
LOC_Os03g56830	S-adenosylmethionine-dependent methyltransferase/ methyltransferase, putative, expressed	N
LOC_Os03g56930	protein app1, putative, expressed	N
LOC_Os03g57040	AP-1 complex subunit sigma-2, putative, expressed	N
LOC_Os03g57080	patatin-like protein 3, putative, expressed	N
LOC_Os03g57130	cell differentiation protein rcd1, putative, expressed	N
LOC_Os03g57170	cell division control protein 50, putative, expressed	N
LOC_Os03g57270	expressed protein	N
LOC_Os03g57280	N-dimethylguanosine tRNA methyltransferase, putative, expressed	N
LOC_Os03g57300	expressed protein	N
LOC_Os03g57330	calmodulin binding protein, putative, expressed	N
LOC_Os03g57450	calcium-dependent protein kinase, isoform AK1, putative, expressed	N
LOC_Os03g57460	fasciclin domain, putative, expressed	N
LOC_Os03g57490	fasciclin domain, putative, expressed	N
LOC_Os03g57520	VQ motif family protein, expressed	N
LOC_Os03g57560	piwi domain containing protein, expressed	N
LOC_Os03g57569	expressed protein	N
LOC_Os03g57870	replication factor C subunit 5, putative, expressed	N
LOC_Os03g58070	hydroxyproline-rich glycoprotein, putative, expressed	N
LOC_Os03g58110	systemin receptor SR160 precursor, putative, expressed	N
LOC_Os03g58120	expressed protein	N
LOC_Os03g58204	60S ribosomal protein L4, putative, expressed	N
LOC_Os03g58300	indole-3-glycerol phosphate lyase, chloroplast precursor, putative, expressed	N
LOC_Os03g58330	BHLH transcription factor, putative, expressed	N
LOC_Os03g58430	40S ribosomal protein S15, putative, expressed	N
LOC_Os03g58610	expressed protein	N
LOC_Os03g58620	small multi-drug export protein, putative, expressed	N
LOC_Os03g58640	FHA domain containing protein, expressed	N
LOC_Os03g58790	ATPase 3, putative, expressed	N
LOC_Os03g58810	ATP-dependent RNA helicase has1, putative, expressed	N
LOC_Os03g58910	expressed protein	N
LOC_Os03g58930	expressed protein	N
LOC_Os03g59160	elongation factor P, putative, expressed	N
LOC_Os03g59170	OsAPRL5 - Oryza sativa adenosine 5'-phosphosulfate reductase-like, expressed	N
LOC_Os03g59200	expressed protein	N
LOC_Os03g59210	expressed protein	N
LOC_Os03g59310	40S ribosomal protein S2, putative, expressed	N
LOC_Os03g59340	CESA2 - cellulose synthase, expressed	N
LOC_Os03g59450	carbohydrate transporter/ sugar porter/ transporter, putative, expressed	N
LOC_Os03g59540	RING zinc finger protein, putative, expressed	N
LOC_Os03g59550	RNA-binding protein 8A, putative, expressed	N
LOC_Os03g60180	GTP binding protein, putative, expressed	N
LOC_Os03g60220	expressed protein	N
LOC_Os03g60350	expressed protein	N
LOC_Os03g60509	expressed protein	N
LOC_Os03g60730	transposon protein, putative, unclassified, expressed	N
LOC_Os03g60750	ribosomal RNA large subunit methyltransferase J, putative, expressed	N
LOC_Os03g60820	sugar transporter family protein, putative, expressed	N
LOC_Os03g60850	peptide transporter PTR2, putative, expressed	N
LOC_Os03g60930	RNA-binding protein 28, putative	N
LOC_Os03g61019	mitochondrial import inner membrane translocase subunit Tim10, putative, expressed	N
LOC_Os03g61090	expressed protein	N
LOC_Os03g61280	expressed protein	N
LOC_Os03g61560	expressed protein	N
LOC_Os03g61620	expressed protein	N
LOC_Os03g61640	expressed protein	N
LOC_Os03g61750	expressed protein	N
LOC_Os03g61790	RNA 3-terminal phosphate cyclase-like protein, putative, expressed	N
LOC_Os03g62090	CESA5 - cellulose synthase, expressed	N
LOC_Os03g62160	expressed protein	N
LOC_Os03g62330	expressed protein	N
LOC_Os03g62510	carotenoid isomerase 1, chloroplast precursor, putative, expressed	N
LOC_Os03g62550	retrotransposon protein, putative, unclassified, expressed	N
LOC_Os03g62660	transposon protein, putative, unclassified, expressed	N
LOC_Os03g62700	protein kinase Pti1, putative, expressed	N
LOC_Os03g62720	exosome complex exonuclease 1, putative, expressed	N
LOC_Os03g62870	DNA-directed RNA polymerases I, II, and III 17.1 kDa polypeptide, putative, expressed	N
LOC_Os03g63074	Ser/Thr protein phosphatase family protein, expressed	N
LOC_Os03g63110	B-cell receptor-associated protein 31-like containing protein, expressed	N
LOC_Os03g63140	nitrate-induced NOI protein, expressed	N
LOC_Os03g63260	methyltransferase small domain, putative, expressed	N
LOC_Os03g63370	polyphosphoinositide binding protein Ssh2p, putative, expressed	N
LOC_Os03g63380	expressed protein	N
LOC_Os03g63400	transcription factor BTF3, putative, expressed	N
LOC_Os03g63520	derlin-2, putative, expressed	N
LOC_Os03g63540	expressed in cucumber hypocotyls, putative, expressed	N
LOC_Os03g63590	cleavage and polyadenylation specificity factor, 73 kDa subunit, putative, expressed	N
LOC_Os03g63680	expressed protein	N
LOC_Os03g63720	exosome complex exonuclease RRP46, putative, expressed	N
LOC_Os03g63730	RNA-binding protein 34, putative, expressed	N
LOC_Os03g63870	expressed protein	N
LOC_Os03g64014	expressed protein	N
LOC_Os03g64080	retrotransposon protein, putative, unclassified	N
LOC_Os03g64110	expressed protein	N
LOC_Os03g64130	expressed protein	N
LOC_Os03g64190	la domain containing protein, expressed	N
LOC_Os03g64210	ruBisCO large subunit-binding protein subunit alpha, chloroplast precursor, putative, expressed	N
LOC_Os04g01140	cytochrome P450 93A2, putative, expressed	N
LOC_Os04g01280	galactosylgalactosylxylosylprotein 3-beta-glucuronosyltransferase 1, putative, expressed	N
LOC_Os04g01290	PCI domain containing protein, expressed	N
LOC_Os04g01300	transmembrane protein 115, putative, expressed	N
LOC_Os04g01310	serine/threonine-protein kinase receptor precursor, putative, expressed	N
LOC_Os04g01480	nucleic acid binding protein, putative, expressed	N
LOC_Os04g01500	expressed protein	N
LOC_Os04g01650	glyoxylate reductase, putative	N
LOC_Os04g01960	expressed protein	N
LOC_Os04g02280	F-box domain containing protein, expressed	N
LOC_Os04g02354	expressed protein	N
LOC_Os04g02510	nucleic acid binding protein, putative, expressed	N
LOC_Os04g02730	FAD binding protein, putative, expressed	N
LOC_Os04g02870	arginine/serine-rich splicing factor RSP41, putative, expressed	N
LOC_Os04g02880	expressed protein	N
LOC_Os04g03050	cucumisin precursor, putative, expressed	N
LOC_Os04g03796	peptidase/ subtilase, putative, expressed	N
LOC_Os04g03884	transposon protein, putative, CACTA, En/Spm sub-class, expressed	N
LOC_Os04g04030	conserved hypothetical protein	N
LOC_Os04g04060	interferon-induced GTP-binding protein Mx1, putative, expressed	N
LOC_Os04g04980	ornithine decarboxylase, putative	N
LOC_Os04g05010	CBS domain containing protein, expressed	N
LOC_Os04g05050	pectate lyase 8 precursor, putative, expressed	N
LOC_Os04g06770	argonaute-like protein, putative, expressed	N
LOC_Os04g07830	expressed protein	N
LOC_Os04g07890	expressed protein	N
LOC_Os04g07920	conserved hypothetical protein	N
LOC_Os04g08190	expressed protein	N
LOC_Os04g08350	cysteine synthase, chloroplast precursor, putative, expressed	N
LOC_Os04g08410	expressed protein	N
LOC_Os04g10650	CDT1a protein, putative, expressed	N
LOC_Os04g10924	hypothetical protein	N
LOC_Os04g11390	expressed protein	N
LOC_Os04g11830	TCP-domain protein, putative, expressed	N
LOC_Os04g11880	vacuolar assembly protein VPS41, putative, expressed	N
LOC_Os04g11970	O-methyltransferase ZRP4, putative	N
LOC_Os04g12480	pumilio-family RNA binding repeat containing protein, expressed	N
LOC_Os04g12980	indole-3-acetate beta-glucosyltransferase, putative, expressed	N
LOC_Os04g13260	hypothetical protein	N
LOC_Os04g16722	no annotation	N
LOC_Os04g17050	glutaredoxin family protein, expressed	N
LOC_Os04g17650	sucrose synthase 2, putative	N
LOC_Os04g18200	dihydrodipicolinate synthase 2, chloroplast precursor, putative, expressed	N
LOC_Os04g18650	pathogenesis-related genes transcriptional activator PTI5, putative	N
LOC_Os04g20220	eukaryotic peptide chain release factor GTP-binding subunit, putative, expressed	N
LOC_Os04g20280	PAS2, putative, expressed	N
LOC_Os04g21340	expressed protein	N
LOC_Os04g21790	OsWAK34 - OsWAK receptor-like protein kinase, expressed	N
LOC_Os04g22270	expressed protein	N
LOC_Os04g22390	retinol dehydrogenase 11, putative, expressed	N
LOC_Os04g23580	BGGP Beta-1-3-galactosyl-O-glycosyl-glycoprotein, putative, expressed	N
LOC_Os04g24110	cytokinin-O-glucosyltransferase 1, putative, expressed	N
LOC_Os04g24600	cysteine proteinase 1 precursor, putative, expressed	N
LOC_Os04g24710	expressed protein	N
LOC_Os04g25410	tetratricopeptide-like helical, putative, expressed	N
LOC_Os04g26320	mannose-binding lectin, putative	N
LOC_Os04g26380	pepsin A, putative, expressed	N
LOC_Os04g26400	expressed protein	N
LOC_Os04g26834	pepsin A, putative, expressed	N
LOC_Os04g26841	importin-8, putative	N
LOC_Os04g26870	auxin-induced protein PCNT115, putative, expressed	N
LOC_Os04g28040	expressed protein	N
LOC_Os04g28060	expressed protein	N
LOC_Os04g28180	40S ribosomal protein S8, putative, expressed	N
LOC_Os04g28210	verticillium wilt disease resistance protein, putative, expressed	N
LOC_Os04g28234	rf1 protein, mitochondrial precursor, putative, expressed	N
LOC_Os04g28990	chloroplastic quinone-oxidoreductase, putative, expressed	N
LOC_Os04g30200	ubiquitin-protein ligase, putative, expressed	N
LOC_Os04g30210	ubiquitin-protein ligase, putative, expressed	N
LOC_Os04g30290	hypothetical protein	N
LOC_Os04g30430	RNA-binding protein-like, putative, expressed	N
LOC_Os04g30490	transparent testa 12 protein, putative, expressed	N
LOC_Os04g30780	eukaryotic translation initiation factor 3 subunit 3, putative, expressed	N
LOC_Os04g31000	spermine/spermidine synthase, putative, expressed	N
LOC_Os04g31140	expressed protein	N
LOC_Os04g31190	dynamin-related protein 3A, putative, expressed	N
LOC_Os04g31330	protein binding protein, putative, expressed	N
LOC_Os04g31870	expressed protein	N
LOC_Os04g32020	2-oxoglutarate dehydrogenase E1 component, mitochondrial precursor, putative, expressed	N
LOC_Os04g32310	serine/threonine-protein kinase NAK, putative, expressed	N
LOC_Os04g32460	transport inhibitor response 1 protein, putative, expressed	N
LOC_Os04g32590	expressed protein	N
LOC_Os04g32740	nudix hydrolase 13, mitochondrial precursor, putative, expressed	N
LOC_Os04g32850	extensin precursor, putative, expressed	N
LOC_Os04g33050	expressed protein	N
LOC_Os04g33190	acetyl-coenzyme A synthetase 2, putative, expressed	N
LOC_Os04g33330	expressed protein	N
LOC_Os04g33350	expressed protein	N
LOC_Os04g33390	P-protein, putative, expressed	N
LOC_Os04g33450	expressed protein	N
LOC_Os04g33520	root cap protein 2, putative, expressed	N
LOC_Os04g33630	ferredoxin-3, chloroplast precursor, putative, expressed	N
LOC_Os04g33690	sec23/Sec24 trunk domain containing protein, expressed	N
LOC_Os04g33760	expressed protein	N
LOC_Os04g33820	F-box domain containing protein, expressed	N
LOC_Os04g33990	VAMP protein SEC22, putative, expressed	N
LOC_Os04g34140	photoperiod responsive protein, putative, expressed	N
LOC_Os04g34320	S-domain receptor-like protein kinase, putative	N
LOC_Os04g34620	expressed protein	N
LOC_Os04g34930	COP9 signalosome complex subunit 8, putative, expressed	N
LOC_Os04g34984	UBP27, putative, expressed	N
LOC_Os04g35030	CSLH3 - cellulose synthase-like family H, expressed	N
LOC_Os04g35090	40S ribosomal protein S10, putative, expressed	N
LOC_Os04g35570	HECT domain and RCC1-like domain-containing protein 2, putative, expressed	N
LOC_Os04g35610	pentatricopeptide repeat protein PPR868-14, putative	N
LOC_Os04g35650	vegetative storage protein, putative, expressed	N
LOC_Os04g35900	translocon Tic40, putative, expressed	N
LOC_Os04g35920	smg-4/UPF3 family protein, expressed	N
LOC_Os04g36058	expressed protein	N
LOC_Os04g36070	OsRR1 - Rice type-A response regulator, expressed	N
LOC_Os04g36630	expressed protein	N
LOC_Os04g36640	dehydration-responsive element-binding protein 1D, putative	N
LOC_Os04g36840	ATP binding protein, putative, expressed	N
LOC_Os04g36890	peptidyl-prolyl cis-trans isomerase, FKBP-type family protein, expressed	N
LOC_Os04g37430	lipoxygenase 5, putative, expressed	N
LOC_Os04g37480	NAD(P)H-dependent oxidoreductase, putative, expressed	N
LOC_Os04g37500	glutamate decarboxylase, putative, expressed	N
LOC_Os04g37550	aspartic proteinase nepenthesin-2 precursor, putative, expressed	N
LOC_Os04g37730	RING-H2 finger protein ATL3B precursor, putative, expressed	N
LOC_Os04g37750	expressed protein	N
LOC_Os04g37950	ubiquitin carboxyl-terminal hydrolase 4, putative, expressed	N
LOC_Os04g38042	retrotransposon protein, putative, unclassified	N
LOC_Os04g38220	sugar transport protein 5, putative, expressed	N
LOC_Os04g38450	gamma-glutamyltranspeptidase 1 precursor, putative, expressed	N
LOC_Os04g38620	protein SET, putative, expressed	N
LOC_Os04g38630	ATP-dependent RNA helicase SUV3, mitochondrial precursor, putative, expressed	N
LOC_Os04g38640	protease Do-like 1, chloroplast precursor, putative, expressed	N
LOC_Os04g38850	expressed protein	N
LOC_Os04g38885	no annotation	N
LOC_Os04g38930	tetratricopeptide-like helical, putative, expressed	N
LOC_Os04g39220	expressed protein	N
LOC_Os04g39280	pot1-like protein, putative, expressed	N
LOC_Os04g39440	ras-related protein Rab-2-B, putative, expressed	N
LOC_Os04g39610	glycerophosphoryl diester phosphodiesterase family protein, putative, expressed	N
LOC_Os04g39980	gibberellin 20 oxidase 2, putative, expressed	N
LOC_Os04g40050	expressed protein	N
LOC_Os04g40130	rf1 protein, mitochondrial precursor, putative, expressed	N
LOC_Os04g40250	hypothetical protein	N
LOC_Os04g40340	expressed protein	N
LOC_Os04g40430	surfeit locus protein 2 containing protein, expressed	N
LOC_Os04g40510	hydrolase, hydrolyzing O-glycosyl compounds, putative, expressed	N
LOC_Os04g40530	methyltransferase, putative, expressed	N
LOC_Os04g40560	nucleotide binding protein, putative, expressed	N
LOC_Os04g40720	expressed protein	N
LOC_Os04g40740	kelch domain-containing protein 4, putative, expressed	N
LOC_Os04g40840	histone acetyltransferase ELP3, putative, expressed	N
LOC_Os04g40880	nucleotide-binding protein 1, putative, expressed	N
LOC_Os04g41100	PITSLRE serine/threonine-protein kinase CDC2L1, putative, expressed	N
LOC_Os04g41140	fertility restorer B, putative, expressed	N
LOC_Os04g41300	ribosome recycling factor, putative, expressed	N
LOC_Os04g41320	nucleotide-sugar transporter/ sugar porter, putative, expressed	N
LOC_Os04g41450	TGF-beta receptor, type I/II extracellular region, putative, expressed	N
LOC_Os04g41490	DNA-directed RNA polymerase III largest subunit, putative, expressed	N
LOC_Os04g41540	calmodulin, putative, expressed	N
LOC_Os04g41620	endochitinase A precursor, putative, expressed	N
LOC_Os04g41700	expressed protein	N
LOC_Os04g42010	RNA binding protein, putative, expressed	N
LOC_Os04g42080	hypothetical protein	N
LOC_Os04g42110	cell division control protein 48 homolog B, putative, expressed	N
LOC_Os04g42174	expressed protein	N
LOC_Os04g42270	60S ribosomal protein L23a, putative, expressed	N
LOC_Os04g42340	expressed protein	N
LOC_Os04g42370	expressed protein	N
LOC_Os04g42600	polyadenylate-binding protein 2, putative, expressed	N
LOC_Os04g42650	expressed protein	N
LOC_Os04g42700	receptor-like protein kinase precursor, putative, expressed	N
LOC_Os04g42784	DNA mismatch repair protein, putative, expressed	N
LOC_Os04g42800	expressed protein	N
LOC_Os04g43140	ATP-dependent RNA helicase MAK5, putative, expressed	N
LOC_Os04g43350	expressed protein	N
LOC_Os04g43490	casein kinase I isoform delta-like, putative, expressed	N
LOC_Os04g43680	myb-related protein Myb4, putative, expressed	N
LOC_Os04g43750	adenosine kinase 2, putative, expressed	N
LOC_Os04g43800	phenylalanine ammonia-lyase, putative, expressed	N
LOC_Os04g43820	expressed protein	N
LOC_Os04g43922	exosome complex exonuclease rrp4, putative, expressed	N
LOC_Os04g44050	expressed protein	N
LOC_Os04g44290	expressed protein	N
LOC_Os04g44400	ATP-dependent Clp protease proteolytic subunit, mitochondrial precursor, putative, expressed	N
LOC_Os04g44730	lanC-like protein 2, putative, expressed	N
LOC_Os04g44770	expressed protein	N
LOC_Os04g44850	transferase, transferring glycosyl groups, putative, expressed	N
LOC_Os04g44870	elicitor-responsive protein 3, putative, expressed	N
LOC_Os04g45040	ATP-dependent RNA helicase dhh1, putative, expressed	N
LOC_Os04g45130	metal ion binding protein, putative, expressed	N
LOC_Os04g45140	lipopolysaccharide-modifying protein, putative, expressed	N
LOC_Os04g45290	beta-fructofuranosidase 1 precursor, putative, expressed	N
LOC_Os04g45460	secretory protein-like, putative, expressed	N
LOC_Os04g45910	placental protein 11 precursor, putative, expressed	N
LOC_Os04g46110	fibroin heavy chain precursor, putative	N
LOC_Os04g46280	nudix hydrolase 8, putative, expressed	N
LOC_Os04g46290	EREBP-4 like protein, putative, expressed	N
LOC_Os04g46310	HEAT repeat family protein, expressed	N
LOC_Os04g46390	dnaJ protein, putative, expressed	N
LOC_Os04g46440	dehydration-responsive element-binding protein 1C, putative, expressed	N
LOC_Os04g46560	malate dehydrogenase, cytoplasmic, putative, expressed	N
LOC_Os04g46610	PAP fibrillin family protein, expressed	N
LOC_Os04g46620	T-complex protein 1 subunit alpha, putative, expressed	N
LOC_Os04g46660	cyclin-dependent protein kinase, putative, expressed	N
LOC_Os04g46730	pollen thioesterase, putative, expressed	N
LOC_Os04g46830	cortical cell-delineating protein precursor, putative, expressed	N
LOC_Os04g46860	scarecrow-like 6, putative, expressed	N
LOC_Os04g46920	actin depolymerizing factor, putative, expressed	N
LOC_Os04g46990	cis-zeatin O-glucosyltransferase, putative, expressed	N
LOC_Os04g47380	RNA-binding protein, containing THUMP domain, putative, expressed	N
LOC_Os04g47580	cyclin B2, putative, expressed	N
LOC_Os04g47670	expressed protein	N
LOC_Os04g47830	ATP binding protein, putative, expressed	N
LOC_Os04g47890	myb-like DNA-binding domain, SHAQKYF class family protein, expressed	N
LOC_Os04g47906	gamma-tubulin complex component 6, putative, expressed	N
LOC_Os04g48130	membrane protein, putative, expressed	N
LOC_Os04g48310	RING-H2 finger protein ATL2M, putative, expressed	N
LOC_Os04g48360	hypothetical protein	N
LOC_Os04g48380	lysM domain containing protein	N
LOC_Os04g48710	expressed protein	N
LOC_Os04g48830	plant-specific domain TIGR01568 family protein, expressed	N
LOC_Os04g48840	protein kinase, putative, expressed	N
LOC_Os04g48950	transferase, transferring glycosyl groups, putative, expressed	N
LOC_Os04g49000	RING zinc finger protein-like, putative, expressed	N
LOC_Os04g49110	chitin-inducible gibberellin-responsive protein 2, putative, expressed	N
LOC_Os04g49320	expressed protein	N
LOC_Os04g49530	expressed protein	N
LOC_Os04g49780	transposon protein, putative, CACTA, En/Spm sub-class	N
LOC_Os04g49990	AT-hook protein 1, putative, expressed	N
LOC_Os04g50090	DNA binding protein, putative	N
LOC_Os04g50100	RING-H2 finger protein ATL5G, putative, expressed	N
LOC_Os04g50660	U3 small nucleolar RNA-associated protein 13, putative, expressed	N
LOC_Os04g50780	conserved hypothetical protein	N
LOC_Os04g50990	60S ribosomal protein L12, putative, expressed	N
LOC_Os04g51180	protein GPR89A, putative, expressed	N
LOC_Os04g51280	DAG protein, chloroplast precursor, putative, expressed	N
LOC_Os04g51330	maltose excess protein 1-like, chloroplast precursor, putative, expressed	N
LOC_Os04g51350	pentatricopeptide repeat protein PPR1106-17, putative, expressed	N
LOC_Os04g51360	nucleic acid binding protein, putative	N
LOC_Os04g51400	zinc finger, C3HC4 type family protein, expressed	N
LOC_Os04g51480	expressed protein	N
LOC_Os04g51500	expressed protein	N
LOC_Os04g51630	60S ribosomal protein L7-2, putative, expressed	N
LOC_Os04g51710	cysteine-type endopeptidase/ ubiquitin thiolesterase, putative, expressed	N
LOC_Os04g52120	potassium transporter 15, putative, expressed	N
LOC_Os04g52200	multiple RNA-binding domain-containing protein 1, putative, expressed	N
LOC_Os04g52230	ent-kaurene synthase B, chloroplast precursor, putative, expressed	N
LOC_Os04g52240	terpene synthase family, metal binding domain containing protein	N
LOC_Os04g52370	UDP-N-acetylglucosamine pyrophosphorylase, putative, expressed	N
LOC_Os04g52390	potassium transporter 11, putative, expressed	N
LOC_Os04g52410	MADS-box transcription factor 31, putative, expressed	N
LOC_Os04g52530	metal ion binding protein, putative, expressed	N
LOC_Os04g52830	kelch motif family protein, expressed	N
LOC_Os04g52840	serine/threonine-protein kinase receptor precursor, putative, expressed	N
LOC_Os04g52890	BCL-2 binding anthanogene-1, putative, expressed	N
LOC_Os04g52960	nucleolin, putative, expressed	N
LOC_Os04g53210	hydroxyacid oxidase 1, putative, expressed	N
LOC_Os04g53240	autophagy-related protein 8 precursor, putative, expressed	N
LOC_Os04g53440	RNA Binding Protein 45, putative, expressed	N
LOC_Os04g53460	AT hook motif family protein, expressed	N
LOC_Os04g53630	EMB2261, putative, expressed	N
LOC_Os04g53680	cyclin-dependent protein kinase, putative, expressed	N
LOC_Os04g53760	kinesin-1, putative, expressed	N
LOC_Os04g53770	mystery 45A CG8070-PA, putative, expressed	N
LOC_Os04g54010	serine/threonine-protein kinase receptor precursor, putative	N
LOC_Os04g54340	double-strand break repair protein MRE11, putative, expressed	N
LOC_Os04g54440	RNA-binding protein AKIP1, putative, expressed	N
LOC_Os04g54800	shikimate kinase, chloroplast precursor, putative, expressed	N
LOC_Os04g54810	beta-D-xylosidase, putative, expressed	N
LOC_Os04g54820	expressed protein	N
LOC_Os04g54840	NRPD2a, putative, expressed	N
LOC_Os04g54940	ATEB1A, putative, expressed	N
LOC_Os04g55040	vacuolar ATP synthase subunit D 1, putative, expressed	N
LOC_Os04g55090	rf1 protein, mitochondrial precursor, putative, expressed	N
LOC_Os04g55280	conserved hypothetical protein	N
LOC_Os04g55560	AP2 domain containing protein, expressed	N
LOC_Os04g55640	plant-specific domain TIGR01627 family protein, expressed	N
LOC_Os04g55670	glycosyltransferase, putative, expressed	N
LOC_Os04g55920	ZIM motif family protein, expressed	N
LOC_Os04g55930	expressed protein	N
LOC_Os04g56500	expressed protein	N
LOC_Os04g56740	IQ calmodulin-binding motif family protein, expressed	N
LOC_Os04g56770	conserved hypothetical protein	N
LOC_Os04g56970	cell division protein ftsZ homolog, chloroplast precursor, putative, expressed	N
LOC_Os04g56980	SWIB/MDM2 domain containing protein, expressed	N
LOC_Os04g57610	auxin response factor 8, putative, expressed	N
LOC_Os04g57700	expressed protein	N
LOC_Os04g57760	expressed protein	N
LOC_Os04g58020	DNA binding protein, putative, expressed	N
LOC_Os04g58130	katanin p80 WD40-containing subunit B1 homolog 1, putative, expressed	N
LOC_Os04g58250	ATP binding protein, putative, expressed	N
LOC_Os04g58350	TFIIH basal transcription factor complex p52 subunit, putative, expressed	N
LOC_Os04g58580	phosphomannomutase, putative, expressed	N
LOC_Os04g58730	DNA binding protein, putative, expressed	N
LOC_Os04g58830	ribosome biogenesis regulatory protein, putative, expressed	N
LOC_Os04g58910	receptor protein kinase TMK1 precursor, putative, expressed	N
LOC_Os04g58960	ran GTPase binding protein, putative, expressed	N
LOC_Os04g59000	ATP binding protein, putative, expressed	N
LOC_Os04g59330	expressed protein	N
LOC_Os04g59560	tubulin-specific chaperone B, putative, expressed	N
LOC_Os05g01040	phytosulfokine receptor precursor, putative, expressed	N
LOC_Os05g01140	benzoate carboxyl methyltransferase, putative, expressed	N
LOC_Os05g01190	transposon protein, putative, unclassified, expressed	N
LOC_Os05g01250	charged multivesicular body protein 5, putative, expressed	N
LOC_Os05g01280	expressed protein	N
LOC_Os05g01290	expressed protein	N
LOC_Os05g01310	ankyrin-1, putative, expressed	N
LOC_Os05g01330	expressed protein	N
LOC_Os05g01360	expressed protein	N
LOC_Os05g01440	phosphoribosylformylglycinamidine synthase, chloroplast precursor, putative, expressed	N
LOC_Os05g01444	polygalacturonase inhibitor precursor, putative, expressed	N
LOC_Os05g01700	PXA1, putative, expressed	N
LOC_Os05g01760	lysine ketoglutarate reductase trans-splicing related 1, putative, expressed	N
LOC_Os05g02010	expressed protein	N
LOC_Os05g02040	DNA binding protein, putative, expressed	N
LOC_Os05g02150	expressed protein	N
LOC_Os05g02400	RNA binding protein, putative, expressed	N
LOC_Os05g02640	nudix type motif 22, putative, expressed	N
LOC_Os05g02650	expressed protein	N
LOC_Os05g02670	kinesin-related protein, putative, expressed	N
LOC_Os05g02820	expressed protein	N
LOC_Os05g02880	splicing factor, arginine/serine-rich 7, putative, expressed	N
LOC_Os05g03140	senescence-associated protein, putative, expressed	N
LOC_Os05g03190	IQD1, putative, expressed	N
LOC_Os05g03320	expressed protein	N
LOC_Os05g03390	expressed protein	N
LOC_Os05g03430	sumoylation ligase E3, putative, expressed	N
LOC_Os05g03490	expressed protein	N
LOC_Os05g03610	phospholipase C, putative, expressed	N
LOC_Os05g03820	glutamate--cysteine ligase, chloroplast precursor, putative, expressed	N
LOC_Os05g03920	protein kinase, putative, expressed	N
LOC_Os05g04380	peroxidase 1 precursor, putative, expressed	N
LOC_Os05g04500	peroxidase 63 precursor, putative, expressed	N
LOC_Os05g04520	pto kinase interactor 1, putative, expressed	N
LOC_Os05g04530	plant IF-like protein, putative, expressed	N
LOC_Os05g04770	F box protein family, putative	N
LOC_Os05g04820	MYB2, putative, expressed	N
LOC_Os05g05150	SLD5, putative, expressed	N
LOC_Os05g05300	CRS1 / YhbY domain containing protein, expressed	N
LOC_Os05g05320	expressed protein	N
LOC_Os05g05470	T-complex protein 1 subunit zeta, putative, expressed	N
LOC_Os05g05810	DNA helicase RecQsim, putative, expressed	N
LOC_Os05g05840	histidyl-tRNA synthetase, putative, expressed	N
LOC_Os05g05980	DNA directed RNA polymerase, 7 kDa subunit family protein	N
LOC_Os05g06150	vegetative storage protein, putative, expressed	N
LOC_Os05g06310	60S ribosomal protein L18, putative, expressed	N
LOC_Os05g06340	GATA zinc finger family protein	N
LOC_Os05g06710	esterase precursor, putative, expressed	N
LOC_Os05g06720	esterase precursor, putative, expressed	N
LOC_Os05g06770	40S ribosomal protein S27a, putative, expressed	N
LOC_Os05g06814	expressed protein	N
LOC_Os05g06890	relA-SpoT like protein RSH4, putative, expressed	N
LOC_Os05g07060	fasciclin-like arabinogalactan protein 7 precursor, putative, expressed	N
LOC_Os05g07080	S-domain receptor-like protein kinase, putative, expressed	N
LOC_Os05g07260	expressed protein	N
LOC_Os05g07640	expressed protein	N
LOC_Os05g07700	60S ribosomal protein L10-3, putative, expressed	N
LOC_Os05g07940	lactoylglutathione lyase, putative, expressed	N
LOC_Os05g08370	CESA1 - cellulose synthase, expressed	N
LOC_Os05g08410	ATP10 protein, expressed	N
LOC_Os05g08430	boron transporter-like protein 2, putative, expressed	N
LOC_Os05g08610	protein binding protein, putative, expressed	N
LOC_Os05g08620	expressed protein	N
LOC_Os05g08750	cold-induced glucosyl transferase, putative, expressed	N
LOC_Os05g08840	heat shock 70 kDa protein 4L, putative, expressed	N
LOC_Os05g09480	OsIAA16 - Auxin-responsive Aux/IAA gene family member, expressed	N
LOC_Os05g09724	stem 28 kDa glycoprotein precursor, putative, expressed	N
LOC_Os05g09740	stem 28 kDa glycoprotein precursor, putative, expressed	N
LOC_Os05g10414	expressed protein	N
LOC_Os05g10630	O-sialoglycoprotein endopeptidase, putative, expressed	N
LOC_Os05g10740	pollen-specific protein SF21, putative, expressed	N
LOC_Os05g11010	NDR1/HIN1-Like protein 2, putative, expressed	N
LOC_Os05g11320	metallothionein-like protein type 3, putative, expressed	N
LOC_Os05g11428	expressed protein	N
LOC_Os05g11650	expressed protein	N
LOC_Os05g11710	60S ribosomal protein L11, putative, expressed	N
LOC_Os05g11730	shaggy-related protein kinase dzeta, putative, expressed	N
LOC_Os05g11910	esterase precursor, putative, expressed	N
LOC_Os05g11990	electron transporter, putative, expressed	N
LOC_Os05g12680	receptor protein kinase PERK1, putative, expressed	N
LOC_Os05g13360	expressed protein	N
LOC_Os05g13440	coiled-coil domain-containing protein 25, putative, expressed	N
LOC_Os05g13860	expressed protein	N
LOC_Os05g13904	expressed protein	N
LOC_Os05g13940	early nodulin 75 protein, putative, expressed	N
LOC_Os05g13950	eukaryotic translation initiation factor 3 subunit 6-interacting protein, putative, expressed	N
LOC_Os05g14194	lactoylglutathione lyase, putative, expressed	N
LOC_Os05g14860	ubiquitin ligase SINAT3, putative, expressed	N
LOC_Os05g14880	expressed protein	N
LOC_Os05g15350	expressed protein	N
LOC_Os05g15370	50S ribosomal protein L13, putative, expressed	N
LOC_Os05g15930	transposon protein, putative, unclassified	N
LOC_Os05g16300	expressed protein	N
LOC_Os05g17604	SHR5-receptor-like kinase, putative, expressed	N
LOC_Os05g18280	kelch motif family protein	N
LOC_Os05g18790	phosphoribosylglycinamide formyltransferase, chloroplast precursor, putative, expressed	N
LOC_Os05g19030	expressed protein	N
LOC_Os05g19370	60S ribosomal protein L15, putative, expressed	N
LOC_Os05g20050	ras-related protein RGP2, putative, expressed	N
LOC_Os05g22670	transcription factor/ transcription initiation factor, putative, expressed	N
LOC_Os05g22730	expressed protein	N
LOC_Os05g22920	expressed protein	N
LOC_Os05g22930	CAAX amino terminal protease family protein	N
LOC_Os05g22940	acetyl-coenzyme A carboxylase, putative, expressed	N
LOC_Os05g22990	expressed protein	N
LOC_Os05g23130	expressed protein	N
LOC_Os05g23470	zinc finger A20 domain-containing protein 2, putative, expressed	N
LOC_Os05g23720	ADP,ATP carrier protein, mitochondrial precursor, putative, expressed	N
LOC_Os05g23880	lipoxygenase A, putative, expressed	N
LOC_Os05g24000	expressed protein	N
LOC_Os05g24580	expressed protein	N
LOC_Os05g24800	retrotransposon protein, putative, unclassified	N
LOC_Os05g24970	small nuclear ribonucleoprotein Sm D2, putative, expressed	N
LOC_Os05g25260	AP2 domain containing protein, expressed	N
LOC_Os05g25400	expressed protein	N
LOC_Os05g25540	phytosulfokine receptor precursor, putative, expressed	N
LOC_Os05g27790	start codon, putative, expressed	N
LOC_Os05g27870	expressed protein	N
LOC_Os05g27880	BTB/POZ domain containing protein, expressed	N
LOC_Os05g27940	40S ribosomal protein S7, putative, expressed	N
LOC_Os05g27950	cp protein, putative, expressed	N
LOC_Os05g28170	expressed protein	N
LOC_Os05g28280	proliferation-associated protein 2G4, putative, expressed	N
LOC_Os05g28510	importin beta-1 subunit, putative, expressed	N
LOC_Os05g28520	ATP binding protein, putative, expressed	N
LOC_Os05g29030	catalytic/ protein phosphatase type 2C, putative, expressed	N
LOC_Os05g29750	cytochrome P450 71E1, putative, expressed	N
LOC_Os05g30030	catalytic/ oxidoreductase, acting on NADH or NADPH, putative, expressed	N
LOC_Os05g30190	phytochrome A-associated F-box protein, putative, expressed	N
LOC_Os05g30210	expressed protein	N
LOC_Os05g30240	EMB1796, putative, expressed	N
LOC_Os05g30280	cyanogenic beta-glucosidase precursor, putative, expressed	N
LOC_Os05g30800	26S proteasome non-ATPase regulatory subunit 14, putative, expressed	N
LOC_Os05g30980	ribonucleoprotein, putative, expressed	N
LOC_Os05g31000	nascent polypeptide-associated complex alpha subunit-like protein, putative, expressed	N
LOC_Os05g31490	expressed protein	N
LOC_Os05g31530	disease resistance protein RGA4, putative, expressed	N
LOC_Os05g31750	annexin-like protein RJ4, putative, expressed	N
LOC_Os05g31760	annexin-like protein RJ4, putative, expressed	N
LOC_Os05g31785	no annotation	N
LOC_Os05g31970	expressed protein	N
LOC_Os05g32070	LRP1, putative, expressed	N
LOC_Os05g32110	COBRA-like protein 4 precursor, putative, expressed	N
LOC_Os05g32130	conserved hypothetical protein	N
LOC_Os05g32170	crinkly4-like protein, putative, expressed	N
LOC_Os05g32500	expressed protein	N
LOC_Os05g32580	expressed protein	N
LOC_Os05g32610	helicase conserved C-terminal domain containing protein, expressed	N
LOC_Os05g32680	PAC, putative, expressed	N
LOC_Os05g33040	PREG-like protein, putative, expressed	N
LOC_Os05g33190	retrotransposon protein, putative, Ty1-copia subclass, expressed	N
LOC_Os05g33290	expressed protein	N
LOC_Os05g33460	mTERF family protein, expressed	N
LOC_Os05g33610	expressed protein	N
LOC_Os05g33880	multicystatin, putative, expressed	N
LOC_Os05g34040	FAD dependent oxidoreductase, putative, expressed	N
LOC_Os05g34050	DNA binding protein, putative, expressed	N
LOC_Os05g34260	transposon protein, putative, Ac/Ds sub-class, expressed	N
LOC_Os05g34320	beta-hexosaminidase beta chain precursor, putative, expressed	N
LOC_Os05g34470	expressed protein	N
LOC_Os05g34630	alpha/beta hydrolase fold, putative, expressed	N
LOC_Os05g34950	protein kinase, putative, expressed	N
LOC_Os05g35340	expressed protein	N
LOC_Os05g35520	ATP binding protein, putative, expressed	N
LOC_Os05g35740	Pi starvation-induced protein, putative, expressed	N
LOC_Os05g36120	retrotransposon protein, putative, unclassified, expressed	N
LOC_Os05g36910	NC domain containing protein, expressed	N
LOC_Os05g37330	60S acidic ribosomal protein P2B, putative, expressed	N
LOC_Os05g37410	hhH-GPD superfamily base excision DNA repair protein, expressed	N
LOC_Os05g37820	sialin, putative, expressed	N
LOC_Os05g37930	expressed protein	N
LOC_Os05g38230	aldose reductase, putative, expressed	N
LOC_Os05g38250	expressed protein	N
LOC_Os05g38460	MYB4, putative, expressed	N
LOC_Os05g38490	growth regulator protein, putative	N
LOC_Os05g38520	60S ribosomal protein L36-2, putative, expressed	N
LOC_Os05g38590	protein tyrosine phosphatase-like protein PTPLB, putative, expressed	N
LOC_Os05g38640	histone H2A, putative, expressed	N
LOC_Os05g38790	IQ calmodulin-binding motif family protein, expressed	N
LOC_Os05g39130	retrotransposon protein, putative, unclassified, expressed	N
LOC_Os05g39350	expressed protein	N
LOC_Os05g39390	outer membrane protein, OMP85 family protein, expressed	N
LOC_Os05g39760	protein transporter, putative, expressed	N
LOC_Os05g39960	40S ribosomal protein S26, putative, expressed	N
LOC_Os05g39990	alpha-expansin 1 precursor, putative, expressed	N
LOC_Os05g40200	ATP binding protein, putative, expressed	N
LOC_Os05g40410	expressed protein	N
LOC_Os05g40820	60S ribosomal protein L24, putative, expressed	N
LOC_Os05g40910	expressed protein	N
LOC_Os05g40990	NADH-cytochrome b5 reductase, putative, expressed	N
LOC_Os05g41100	zz domain protein, putative, expressed	N
LOC_Os05g41110	60S ribosomal protein L30, putative, expressed	N
LOC_Os05g41630	eukaryotic translation initiation factor 3 subunit EifCj, putative, expressed	N
LOC_Os05g41790	zinc finger C-x8-C-x5-C-x3-H type family protein, expressed	N
LOC_Os05g41795	no annotation	N
LOC_Os05g41800	ribosomal protein L11 methyltransferase containing protein, expressed	N
LOC_Os05g42330	SC3 protein, putative, expressed	N
LOC_Os05g42424	polyubiquitin OUB2, putative, expressed	N
LOC_Os05g43060	NOWA1 protein, putative, expressed	N
LOC_Os05g43130	brix domain-containing protein 1, putative, expressed	N
LOC_Os05g43374	expressed protein	N
LOC_Os05g43380	CXC domain containing TSO1-like protein 1, putative, expressed	N
LOC_Os05g43440	single-stranded DNA-binding protein, putative, expressed	N
LOC_Os05g43560	expressed protein	N
LOC_Os05g43570	serine/threonine-protein kinase 38-like, putative, expressed	N
LOC_Os05g43860	expressed protein	N
LOC_Os05g43920	auxin response factor 4, putative, expressed	N
LOC_Os05g44070	ras-related protein RIC2, putative, expressed	N
LOC_Os05g44160	expressed protein	N
LOC_Os05g44190	expressed protein	N
LOC_Os05g44310	vesicle-fusing ATPase, putative, expressed	N
LOC_Os05g44320	periodic tryptophan protein 2, putative, expressed	N
LOC_Os05g44590	ATP-dependent peptidase, putative, expressed	N
LOC_Os05g44600	pectinesterase-2 precursor, putative, expressed	N
LOC_Os05g44922	6-phosphofructokinase, putative, expressed	N
LOC_Os05g45020	CCCH transcription factor, putative, expressed	N
LOC_Os05g45100	anthocyanidin 5,3-O-glucosyltransferase, putative, expressed	N
LOC_Os05g45120	anthocyanidin 5,3-O-glucosyltransferase, putative	N
LOC_Os05g45140	UDP-glucose: anthocyanidin 5,3-O-glucosyltransferase, putative	N
LOC_Os05g45180	hydroquinone glucosyltransferase, putative, expressed	N
LOC_Os05g45210	respiratory burst oxidase, putative, expressed	N
LOC_Os05g45220	50S ribosomal protein L20, putative, expressed	N
LOC_Os05g45270	ribosomal protein L9, N-terminal domain containing protein, expressed	N
LOC_Os05g45350	electron transporter/ heat shock protein binding protein, putative, expressed	N
LOC_Os05g45830	expressed protein	N
LOC_Os05g45850	expressed protein	N
LOC_Os05g45875	no annotation	N
LOC_Os05g46030	myosin head family protein, expressed	N
LOC_Os05g46270	flap endonuclease 1a, putative, expressed	N
LOC_Os05g46280	EMB2752, putative, expressed	N
LOC_Os05g46320	F-box domain containing protein, expressed	N
LOC_Os05g46350	IQ calmodulin-binding region, putative, expressed	N
LOC_Os05g46360	lysine decarboxylase-like protein, putative, expressed	N
LOC_Os05g46430	60S ribosomal protein L28, putative, expressed	N
LOC_Os05g46470	expressed protein	N
LOC_Os05g46490	mov34/MPN/PAD-1 family protein, expressed	N
LOC_Os05g46610	myb-related protein Hv33, putative, expressed	N
LOC_Os05g46770	arginine/serine-rich splicing factor 4 isoform 1, putative, expressed	N
LOC_Os05g47660	lipid phosphate phosphatase 3, chloroplast precursor, putative, expressed	N
LOC_Os05g47770	wall-associated kinase, putative, expressed	N
LOC_Os05g47850	CRS1, putative, expressed	N
LOC_Os05g47890	guanine nucleotide-binding protein beta subunit-like protein, putative, expressed	N
LOC_Os05g48040	transparent testa 12 protein, putative, expressed	N
LOC_Os05g48070	expressed protein	N
LOC_Os05g48160	electron carrier/ electron transporter/ iron ion binding protein, putative, expressed	N
LOC_Os05g48270	dopamine beta-monooxygenase, putative, expressed	N
LOC_Os05g48290	T-complex protein 1 subunit beta, putative, expressed	N
LOC_Os05g48320	60S ribosomal protein L37a, putative, expressed	N
LOC_Os05g48410	50S ribosomal protein L21, mitochondrial precursor, putative, expressed	N
LOC_Os05g48510	phenylalanyl-tRNA synthetase beta chain, putative, expressed	N
LOC_Os05g48580	conserved hypothetical protein	N
LOC_Os05g48600	galactosylgalactosylxylosylprotein 3-beta-glucuronosyltransferase 1, putative, expressed	N
LOC_Os05g48850	ANAC010, putative, expressed	N
LOC_Os05g48900	fasciclin-like arabinogalactan protein 7 precursor, putative, expressed	N
LOC_Os05g48960	splicing factor U2af 38 kDa subunit, putative, expressed	N
LOC_Os05g49150	eukaryotic translation initiation factor 3 subunit 7, putative, expressed	N
LOC_Os05g49230	adoMet-dependent rRNA methyltransferase spb1, putative, expressed	N
LOC_Os05g49250	DNA-3-methyladenine glycosylase 1, putative, expressed	N
LOC_Os05g49390	hypothetical protein	N
LOC_Os05g49650	expressed protein	N
LOC_Os05g49920	pentatricopeptide repeat protein PPR1106-17, putative, expressed	N
LOC_Os05g50250	dihydroflavonol-4-reductase, putative, expressed	N
LOC_Os05g50300	POLYKETIDE SYNTHASE PROTEIN, putative, expressed	N
LOC_Os05g50310	ZF-HD homeobox protein, putative, expressed	N
LOC_Os05g50330	expressed protein	N
LOC_Os05g50450	hypothetical protein	N
LOC_Os05g50800	protein ABIL1, putative, expressed	N
LOC_Os05g50910	expressed protein	N
LOC_Os05g50990	protein binding protein, putative, expressed	N
LOC_Os05g51040	CXC domain containing TSO1-like protein 1, putative, expressed	N
LOC_Os05g51050	acyl-protein thioesterase 2, putative, expressed	N
LOC_Os05g51070	ATP binding protein, putative, expressed	N
LOC_Os05g51110	expressed protein	N
LOC_Os05g51180	plasminogen activator inhibitor 1 RNA-binding protein, putative, expressed	N
LOC_Os05g51440	cell envelope integrity inner membrane protein TolA, putative	N
LOC_Os05g51570	vacuolar processing enzyme precursor, putative, expressed	N
LOC_Os05g51640	adhesion regulating molecule conserved region family protein, expressed	N
LOC_Os05g51700	nucleoside diphosphate kinase 4, chloroplast precursor, putative, expressed	N
LOC_Os05g51790	ATP binding protein, putative, expressed	N
LOC_Os05g51830	histone deacetylase 2b, putative, expressed	N
LOC_Os06g01370	OB-fold nucleic acid binding domain containing protein, expressed	N
LOC_Os06g01640	protein arginine N-methyltransferase 7, putative, expressed	N
LOC_Os06g01700	pre-mRNA-splicing factor cwc15, putative, expressed	N
LOC_Os06g01760	aldehyde dehydrogenase, putative, expressed	N
LOC_Os06g01770	expressed protein	N
LOC_Os06g01790	expressed protein	N
LOC_Os06g01820	hypothetical protein	N
LOC_Os06g01850	ferredoxin--NADP reductase, leaf isozyme, chloroplast precursor, putative, expressed	N
LOC_Os06g01890	MADS-box transcription factor 56, putative, expressed	N
LOC_Os06g02220	MTA/SAH nucleosidase, putative, expressed	N
LOC_Os06g02510	60S ribosomal protein L13-2, putative, expressed	N
LOC_Os06g02540	expressed protein	N
LOC_Os06g02600	DAG protein, chloroplast precursor, putative, expressed	N
LOC_Os06g02780	aspartic proteinase nepenthesin-2 precursor, putative, expressed	N
LOC_Os06g02850	expressed protein	N
LOC_Os06g03200	hypothetical protein	N
LOC_Os06g03640	protein binding protein, putative, expressed	N
LOC_Os06g03676	nuclear protein SET, putative, expressed	N
LOC_Os06g03780	nucleolar protein 10, putative, expressed	N
LOC_Os06g03840	expressed protein	N
LOC_Os06g03920	expressed protein	N
LOC_Os06g04140	expressed protein	N
LOC_Os06g04150	magnesium-protoporphyrin O-methyltransferase, putative, expressed	N
LOC_Os06g04290	40S ribosomal protein S20, putative, expressed	N
LOC_Os06g04330	expressed protein	N
LOC_Os06g04340	expressed protein	N
LOC_Os06g04600	ribosome production factor 1, putative, expressed	N
LOC_Os06g04680	expressed protein	N
LOC_Os06g04790	acid phosphatase 1 precursor, putative, expressed	N
LOC_Os06g04800	proteasome subunit beta type 6 precursor, putative, expressed	N
LOC_Os06g04820	leucine carboxyl methyltransferase 1, putative, expressed	N
LOC_Os06g04870	homeobox-leucine zipper protein HAT1, putative, expressed	N
LOC_Os06g05050	OsWAK61 - OsWAK receptor-like protein kinase, expressed	N
LOC_Os06g05180	coatomer subunit beta, putative, expressed	N
LOC_Os06g05190	DNA repair protein XRCC1, putative, expressed	N
LOC_Os06g05240	carboxypeptidase D precursor, putative, expressed	N
LOC_Os06g05250	GTP-binding protein lepA, putative, expressed	N
LOC_Os06g05420	expressed protein	N
LOC_Os06g05640	conserved hypothetical protein	N
LOC_Os06g05660	expressed protein	N
LOC_Os06g05670	expressed protein	N
LOC_Os06g05820	DNA repair protein radA, putative, expressed	N
LOC_Os06g05930	expressed protein	N
LOC_Os06g05950	expressed protein	N
LOC_Os06g05980	solute carrier family 35 member C2, putative, expressed	N
LOC_Os06g06090	OsMPK6 - putative MAPK based on amino acid sequence homology, expressed	N
LOC_Os06g06180	elicitor inducible gene product EIG-I24, putative, expressed	N
LOC_Os06g06250	alpha-L-fucosidase 2 precursor, putative, expressed	N
LOC_Os06g06340	nonspecific lipid-transfer protein precursor, putative	N
LOC_Os06g06380	disease resistance protein RPM1, putative, expressed	N
LOC_Os06g06410	nucleolar protein involved in pre-mRNA processing, putative, expressed	N
LOC_Os06g06480	core histone H2A/H2B/H3/H4 family protein, expressed	N
LOC_Os06g06780	harpin-induced protein, putative, expressed	N
LOC_Os06g06790	OsPDIL1-5 - Oryza sativa protein disulfide isomerase, expressed	N
LOC_Os06g06910	expressed protein	N
LOC_Os06g07090	AP-1 complex subunit gamma-1, expressed	N
LOC_Os06g07100	RING-H2 finger protein ATL5I, putative, expressed	N
LOC_Os06g07790	retrotransposon protein, putative, unclassified	N
LOC_Os06g08060	leucoanthocyanidin dioxygenase, putative, expressed	N
LOC_Os06g08080	pyrophosphate-energized vacuolar membrane proton pump, putative, expressed	N
LOC_Os06g08100	jp18, putative	N
LOC_Os06g08120	expressed protein	N
LOC_Os06g08250	protein binding protein, putative, expressed	N
LOC_Os06g08490	protein x 0001, putative, expressed	N
LOC_Os06g08590	hypothetical protein	N
LOC_Os06g08730	expressed protein	N
LOC_Os06g08930	glutamate receptor 2.8 precursor, putative	N
LOC_Os06g09130	glutamate receptor 2.8 precursor, putative, expressed	N
LOC_Os06g09240	anthocyanidin 3-O-glucosyltransferase, putative, expressed	N
LOC_Os06g09280	ATP-dependent RNA helicase DHX8, putative, expressed	N
LOC_Os06g09570	nucleolar GTP-binding protein 1, putative, expressed	N
LOC_Os06g09610	peroxiredoxin bcp, putative, expressed	N
LOC_Os06g09840	expressed protein	N
LOC_Os06g09930	G protein-coupled receptor, putative, expressed	N
[truncated: 8,818 more rows]
