# Supplementary material for: Water impacts nutrient dose responses genome-wide to affect crop production
Source: Nat Commun. 2019 Mar 26;10:1374. doi: 10.1038/s41467-019-09287-7 (PMC6435674; doi:10.1038/s41467-019-09287-7)
Supplement: Supplementary file 8 — Supplementary Data 5 [file 41467_2019_9287_MOESM8_ESM.xlsx]

## Sheet: Sheet 1
Supplementary Data 5
List of rice genes responsive to changes in N, W, N/W or NxW doses under both laboratory and field conditions
Description	Model_Description	Model Fit
LOC_Os01g23740	OsPDIL2-2 - Oryza sativa protein disulfide isomerase, expressed	N
LOC_Os01g31220	expressed protein	N
LOC_Os01g31980	transparent testa 12 protein, putative, expressed	N
LOC_Os01g32300	expressed protein	N
LOC_Os01g37800	ras-related protein RIC1, putative, expressed	N
LOC_Os01g41910	receptor-like protein kinase 5 precursor, putative	N
LOC_Os01g44230	transcription factor X1, putative, expressed	N
LOC_Os01g50040	expressed protein	N
LOC_Os01g51920	choline/ethanolamine kinase, putative, expressed	N
LOC_Os01g62920	homeodomain protein JUBEL2, putative, expressed	N
LOC_Os01g73960	fb2, putative, expressed	N
LOC_Os02g09670	expressed protein	N
LOC_Os02g09840	calcium ion binding protein, putative, expressed	N
LOC_Os02g10200	zinc finger A20 and AN1 domains-containing protein, putative, expressed	N
LOC_Os02g18140	NB-ARC domain containing protein, expressed	N
LOC_Os02g45010	expressed protein	N
LOC_Os02g48840	dual specificity protein phosphatase 4, putative, expressed	N
LOC_Os02g49440	expressed protein	N
LOC_Os03g01130	EREBP-4 like protein, putative, expressed	N
LOC_Os03g02580	armadillo/beta-catenin-like repeat family protein, expressed	N
LOC_Os03g07120	expressed protein	N
LOC_Os03g16080	protein brittle-1, chloroplast precursor, putative, expressed	N
LOC_Os03g16800	clathrin assembly protein, putative, expressed	N
LOC_Os03g30550	RNA-binding protein-like, putative, expressed	N
LOC_Os03g38350	expressed protein	N
LOC_Os03g49490	expressed protein	N
LOC_Os04g04060	interferon-induced GTP-binding protein Mx1, putative, expressed	N
LOC_Os04g35030	CSLH3 - cellulose synthase-like family H, expressed	N
LOC_Os04g36630	expressed protein	N
LOC_Os04g41620	endochitinase A precursor, putative, expressed	N
LOC_Os04g48310	RING-H2 finger protein ATL2M, putative, expressed	N
LOC_Os04g53240	autophagy-related protein 8 precursor, putative, expressed	N
LOC_Os05g07640	expressed protein	N
LOC_Os05g44310	vesicle-fusing ATPase, putative, expressed	N
LOC_Os05g46360	lysine decarboxylase-like protein, putative, expressed	N
LOC_Os06g11640	serine/threonine-protein phosphatase 2A activator 2, putative, expressed	N
LOC_Os06g12690	DCN1-like protein 2, putative, expressed	N
LOC_Os06g42730	esterase/lipase/thioesterase, putative, expressed	N
LOC_Os06g50146	calcium-dependent protein kinase CPK1 adapter protein 2, putative, expressed	N
LOC_Os07g06880	gibberellin receptor GID1L2, putative, expressed	N
LOC_Os07g14270	calreticulin precursor, putative, expressed	N
LOC_Os07g46750	elongation factor 1-beta, putative, expressed	N
LOC_Os07g48330	cytochrome P450 72A1, putative, expressed	N
LOC_Os08g38700	BTB/POZ domain containing protein, expressed	N
LOC_Os08g42440	CCT motif family protein, expressed	N
LOC_Os09g20590	expressed protein	N
LOC_Os09g28420	alpha-amylase isozyme 3B precursor, putative, expressed	N
LOC_Os10g05730	armadillo/beta-catenin-like repeat family protein, expressed	N
LOC_Os10g31820	protein fluG, putative, expressed	N
LOC_Os10g36210	valyl-tRNA synthetase, putative	N
LOC_Os11g33100	dedA, putative, expressed	N
LOC_Os12g29550	expressed protein	N
LOC_Os12g33130	expressed protein	N
LOC_Os12g37410	ocs element-binding factor 1, putative, expressed	N
LOC_Os12g38210	spotted leaf protein 11, putative, expressed	N
LOC_Os12g43370	methionine aminopeptidase 2B, putative, expressed	N
LOC_Os01g01030	monocopper oxidase precursor, putative, expressed	W
LOC_Os01g02000	phosphate transporter 1, putative, expressed	W
LOC_Os01g07110	BRCA2 repeat family protein, expressed	W
LOC_Os01g11660	esterase precursor, putative, expressed	W
LOC_Os01g16020	geranylgeranyl hydrogenase, putative, expressed	W
LOC_Os01g22570	glycerol-3-phosphate acyltransferase 1, putative	W
LOC_Os01g32364	non-cyanogenic beta-glucosidase precursor, putative, expressed	W
LOC_Os01g34700	protein usf, putative, expressed	W
LOC_Os01g37050	endoribonuclease Dcr-1, putative, expressed	W
LOC_Os01g41190	expressed protein	W
LOC_Os01g43550	OsWRKY12 - Superfamily of rice TFs having WRKY and zinc finger domains, expressed	W
LOC_Os01g43760	cytochrome P450 72A1, putative, expressed	W
LOC_Os01g46120	esterase precursor, putative, expressed	W
LOC_Os01g46169	carboxylic ester hydrolase/ hydrolase, acting on ester bonds, putative, expressed	W
LOC_Os01g47050	kelch motif family protein, expressed	W
LOC_Os01g47490	negatively light-regulated protein, putative, expressed	W
LOC_Os01g47900	S-locus-like receptor protein kinase, putative, expressed	W
LOC_Os01g49470	CHY zinc finger family protein, expressed	W
LOC_Os01g52100	expressed protein	W
LOC_Os01g53294	NADPH oxidase, putative, expressed	W
LOC_Os01g54530	EMB2756, putative, expressed	W
LOC_Os01g57580	helix-loop-helix DNA-binding domain containing protein, expressed	W
LOC_Os01g58910	nodulin-like protein, putative, expressed	W
LOC_Os01g60060	protein kinase, putative, expressed	W
LOC_Os01g60640	OsWRKY21 - Superfamily of rice TFs having WRKY and zinc finger domains, expressed	W
LOC_Os01g62800	ankyrin-like protein, putative, expressed	W
LOC_Os01g63230	axi 1 like protein, putative, expressed	W
LOC_Os01g64680	bolA-like protein, expressed	W
LOC_Os01g67430	triacylglycerol lipase, putative, expressed	W
LOC_Os01g71310	cytokinin dehydrogenase 1 precursor, putative, expressed	W
LOC_Os02g04710	cycloartenol synthase, putative, expressed	W
LOC_Os02g06890	expressed protein	W
LOC_Os02g07220	FK506 binding protein, putative, expressed	W
LOC_Os02g10110	protein kinase domain containing protein, expressed	W
LOC_Os02g13350	nudix hydrolase 8, putative, expressed	W
LOC_Os02g38970	expressed protein	W
LOC_Os02g45170	expressed protein	W
LOC_Os02g50810	expressed protein	W
LOC_Os02g52230	transport inhibitor response 1 protein, putative, expressed	W
LOC_Os02g54020	ATP binding protein, putative, expressed	W
LOC_Os03g01200	SNF2P, putative, expressed	W
LOC_Os03g02030	folylpolyglutamate synthase, mitochondrial precursor, putative, expressed	W
LOC_Os03g03130	ubiquitin-conjugating enzyme E2 I, putative, expressed	W
LOC_Os03g05570	RING-H2 finger protein ATL3F, putative, expressed	W
LOC_Os03g07910	expressed protein	W
LOC_Os03g08960	homeodomain-leucine zipper transcription factor TaHDZipI-1, putative, expressed	W
LOC_Os03g10040	F-box protein GID2, putative, expressed	W
LOC_Os03g12270	mannitol dehydrogenase, putative, expressed	W
LOC_Os03g12990	phytosulfokine precursor protein containing protein, expressed	W
LOC_Os03g13870	expressed protein	W
LOC_Os03g14540	expressed protein	W
LOC_Os03g16020	17.4 kDa class I heat shock protein 2, putative, expressed	W
LOC_Os03g16040	17.4 kDa class I heat shock protein 2, putative, expressed	W
LOC_Os03g19090	expressed protein	W
LOC_Os03g20790	ETHYLENE-INSENSITIVE3-like 1 protein, putative, expressed	W
LOC_Os03g26970	proteasome subunit alpha type 2, putative, expressed	W
LOC_Os03g31310	circadian clock coupling factor ZGT, putative, expressed	W
LOC_Os03g31490	ATP-dependent protease Clp, ATPase subunit, putative, expressed	W
LOC_Os03g43770	F-box domain containing protein, expressed	W
LOC_Os03g45344	expressed protein	W
LOC_Os03g46470	zinc transporter 10 precursor, putative, expressed	W
LOC_Os03g47990	OB-fold nucleic acid binding domain containing protein, expressed	W
LOC_Os03g48540	expressed protein	W
LOC_Os03g48920	membrane protein, putative, expressed	W
LOC_Os03g49350	lipoxygenase 3, putative, expressed	W
LOC_Os03g53880	tousled-like kinase 2, putative, expressed	W
LOC_Os03g56540	mitochondrial import inner membrane translocase subunit TIM14, putative, expressed	W
LOC_Os03g56790	actin-depolymerizing factor 6, putative, expressed	W
LOC_Os04g02650	expressed protein	W
LOC_Os04g20474	UDP-glycosyltransferase/ transferase, transferring glycosyl groups, putative, expressed	W
LOC_Os04g25800	cytokinin-O-glucosyltransferase 2, putative	W
LOC_Os04g33610	expressed protein	W
LOC_Os04g35100	phospholipase C, putative, expressed	W
LOC_Os04g36050	cleft lip and palate transmembrane 1 protein, putative, expressed	W
LOC_Os04g41810	dopamine beta-monooxygenase, putative, expressed	W
LOC_Os04g44924	short-chain dehydrogenase/reductase SDR, putative, expressed	W
LOC_Os04g45520	integral membrane protein, expressed	W
LOC_Os04g48030	heat shock factor protein 4, putative, expressed	W
LOC_Os04g49950	F-box domain containing protein, expressed	W
LOC_Os04g52460	viral A-type inclusion protein repeat containing protein, expressed	W
LOC_Os04g57800	photoreceptor-interacting protein-like, putative, expressed	W
LOC_Os04g58330	expressed protein	W
LOC_Os04g58750	protein kinase APK1B, chloroplast precursor, putative, expressed	W
LOC_Os05g03440	expressed protein	W
LOC_Os05g04000	expressed protein	W
LOC_Os05g05820	pro-resilin precursor, putative, expressed	W
LOC_Os05g20470	hypothetical protein	W
LOC_Os05g31570	disease resistance protein RGA4, putative, expressed	W
LOC_Os05g32330	hydrolase, putative, expressed	W
LOC_Os05g33080	serine/threonine-protein kinase NAK, putative, expressed	W
LOC_Os05g35460	patellin-1, putative, expressed	W
LOC_Os05g37050	DNA binding protein, putative	W
LOC_Os05g38290	protein phosphatase 2C, putative, expressed	W
LOC_Os05g38500	fasciclin-like arabinogalactan protein 8 precursor, putative	W
LOC_Os05g42180	conserved hypothetical protein	W
LOC_Os05g42220	protein binding protein, putative, expressed	W
LOC_Os05g44560	kinesin motor domain containing protein, expressed	W
LOC_Os05g47960	expressed protein	W
LOC_Os06g03560	oligopeptide transporter 9, putative, expressed	W
LOC_Os06g03980	expressed protein	W
LOC_Os06g04200	granule-bound starch synthase 1, chloroplast precursor, putative, expressed	W
LOC_Os06g05350	DNA-binding protein p24, putative, expressed	W
LOC_Os06g10100	expressed protein	W
LOC_Os06g13640	expressed protein	W
LOC_Os06g13670	transcription regulator of the cell cycle TaE2Fe, putative, expressed	W
LOC_Os06g16420	amino acid transporter-like protein, putative, expressed	W
LOC_Os06g18990	cadmium tolerance factor, putative, expressed	W
LOC_Os06g22970	hypothetical protein	W
LOC_Os06g30370	OsMFT1 - Rice MFT-Like1 homogous to Arabidopsis Mother of FT and TFL1 gene, expressed	W
LOC_Os06g35940	OsFTL12 - Rice FT-Like12 homogous to Arabidopsis Flowering Locus T gene, expressed	W
LOC_Os06g47920	pentatricopeptide repeat protein PPR868-14, putative, expressed	W
LOC_Os06g50920	ATP binding protein, putative, expressed	W
LOC_Os07g02770	F-box domain containing protein, expressed	W
LOC_Os07g02950	expressed protein	W
LOC_Os07g07646	expressed protein	W
LOC_Os07g08420	regulatory protein opaque-2, putative, expressed	W
LOC_Os07g26930	expressed protein	W
LOC_Os07g32761	expressed protein	W
LOC_Os07g40040	expressed protein	W
LOC_Os07g43580	MYB94, putative, expressed	W
LOC_Os07g44860	gibberellin receptor GID1L2, putative, expressed	W
LOC_Os07g46510	expressed protein	W
LOC_Os07g47310	hypothetical protein	W
LOC_Os07g49114	wound-induced protein WI12 containing protein, expressed	W
LOC_Os08g01490	cytochrome P450 71C4, putative, expressed	W
LOC_Os08g01670	c/VIF2, putative, expressed	W
LOC_Os08g01794	DNA binding protein, putative, expressed	W
LOC_Os08g04810	serine esterase family protein, putative, expressed	W
LOC_Os08g06550	acyl-CoA-binding protein, putative, expressed	W
LOC_Os08g12880	transposon protein, putative, CACTA, En/Spm sub-class	W
LOC_Os08g13840	OsWRKY25 - Superfamily of rice TFs having WRKY and zinc finger domains, expressed	W
LOC_Os08g14330	apospory-associated protein C, putative, expressed	W
LOC_Os08g33380	threonine endopeptidase, putative, expressed	W
LOC_Os08g34240	CBL-interacting serine/threonine-protein kinase 15, putative, expressed	W
LOC_Os08g36140	expressed protein	W
LOC_Os08g36340	potassium transporter 4, putative, expressed	W
LOC_Os08g39590	ATP binding protein, putative, expressed	W
LOC_Os08g40570	pyridoxamine 5-phosphate oxidase-related, putative, expressed	W
LOC_Os08g42620	palmitoyltransferase ZDHHC9, putative, expressed	W
LOC_Os08g43380	GTPase activator protein of Rab-like small GTPases-like protein, putative, expressed	W
LOC_Os08g44440	multiple myeloma tumor-associated protein 2, putative, expressed	W
LOC_Os08g45060	protein Kinase-like protein TMKL1 precursor, putative, expressed	W
LOC_Os09g04960	retrotransposon protein, putative, unclassified	W
LOC_Os09g09980	glucan endo-1,3-beta-glucosidase 5 precursor, putative, expressed	W
LOC_Os09g10054	disease resistance protein RPS2, putative, expressed	W
LOC_Os09g20000	metal ion binding protein, putative, expressed	W
LOC_Os09g28690	gibberellin receptor GID1L2, putative, expressed	W
LOC_Os09g29239	ATPUP3, putative, expressed	W
LOC_Os09g29390	blue copper protein precursor, putative, expressed	W
LOC_Os09g31454	myb-like DNA-binding domain containing protein, expressed	W
LOC_Os09g32944	teosinte glume architecture 1, putative, expressed	W
LOC_Os09g37230	ATP binding protein, putative, expressed	W
LOC_Os09g38130	auxin Efflux Carrier family protein, expressed	W
LOC_Os10g28680	expressed protein	W
LOC_Os10g31780	versicolorin reductase, putative, expressed	W
LOC_Os10g35490	epoxide hydrolase, putative, expressed	W
LOC_Os10g36270	disease resistance RPP13-like protein 1, putative, expressed	W
LOC_Os10g42490	OCL4 protein, putative, expressed	W
LOC_Os11g05280	conserved hypothetical protein	W
LOC_Os11g05552	signal recognition particle 54 kDa protein, chloroplast precursor, putative, expressed	W
LOC_Os11g05880	protein binding protein, putative, expressed	W
LOC_Os11g10800	dirigent-like protein pDIR14, putative, expressed	W
LOC_Os11g11770	disease resistance protein RPM1, putative, expressed	W
LOC_Os12g02330	nonspecific lipid-transfer protein precursor, putative, expressed	W
LOC_Os12g05780	integral membrane protein like, putative, expressed	W
LOC_Os12g05890	expressed protein	W
LOC_Os12g06280	expressed protein	W
LOC_Os12g10740	protein kinase, putative, expressed	W
LOC_Os12g27440	expressed protein	W
LOC_Os12g37360	GTP-binding protein SAR1A, putative, expressed	W
LOC_Os12g38870	expressed protein	W
LOC_Os12g40540	FAD dependent oxidoreductase, putative, expressed	W
LOC_Os12g42280	viviparous-14, putative, expressed	W
LOC_Os12g43870	hypothetical protein	W
LOC_Os12g43930	RING finger protein 5, putative, expressed	W
LOC_Os12g44340	ATMAP70-2, putative, expressed	W
LOC_Os01g03030	alanyl-tRNA synthetase, putative, expressed	N/W
LOC_Os01g06310	glycine-rich cell wall structural protein precursor, putative, expressed	N/W
LOC_Os01g12840	expressed protein	N/W
LOC_Os01g27150	cullin-1, putative, expressed	N/W
LOC_Os01g36950	N-rich protein, putative, expressed	N/W
LOC_Os01g47760	OsGrx_I1 - glutaredoxin subgroup III, expressed	N/W
LOC_Os01g61010	nodulin-like protein, putative, expressed	N/W
LOC_Os01g61080	OsWRKY24 - Superfamily of rice TFs having WRKY and zinc finger domains, expressed	N/W
LOC_Os01g62870	aldose reductase, putative, expressed	N/W
LOC_Os01g70170	transaldolase 2, putative, expressed	N/W
LOC_Os02g13190	expressed protein	N/W
LOC_Os02g15800	hypothetical protein	N/W
LOC_Os02g39884	expressed protein	N/W
LOC_Os03g02450	expressed protein	N/W
LOC_Os03g16920	heat shock cognate 70 kDa protein, putative, expressed	N/W
LOC_Os03g24220	villin-3, putative, expressed	N/W
LOC_Os03g44620	dnaJ protein, putative, expressed	N/W
LOC_Os03g47930	expressed protein	N/W
LOC_Os03g55320	catalytic/ protein phosphatase type 2C, putative, expressed	N/W
LOC_Os03g60560	ZFP16-2, putative, expressed	N/W
LOC_Os03g63310	cytochrome P450 71E1, putative, expressed	N/W
LOC_Os04g10690	inorganic phosphate transporter 1-5, putative, expressed	N/W
LOC_Os04g35540	amino acid permease, putative, expressed	N/W
LOC_Os04g44610	ABC transporter C05D10.3 in chromosome III, putative, expressed	N/W
LOC_Os04g46180	protein kinase G11A, putative, expressed	N/W
LOC_Os04g55720	D-3-phosphoglycerate dehydrogenase, chloroplast precursor, putative, expressed	N/W
LOC_Os05g25850	superoxide dismutase, mitochondrial precursor, putative, expressed	N/W
LOC_Os05g31020	eukaryotic peptide chain release factor subunit 1-1, putative, expressed	N/W
LOC_Os05g41480	plastidic phosphate translocator-like protein1, putative, expressed	N/W
LOC_Os05g50090	oxidoreductase, putative, expressed	N/W
LOC_Os05g50570	serine carboxypeptidase-like precursor, putative, expressed	N/W
LOC_Os06g01440	integral membrane protein, expressed	N/W
LOC_Os06g03540	oligopeptide transporter 9, putative, expressed	N/W
LOC_Os06g08110	nodulin-like protein, putative, expressed	N/W
LOC_Os06g11450	RING-H2 finger protein ATL3B precursor, putative, expressed	N/W
LOC_Os06g13030	LIM domain containing protein, expressed	N/W
LOC_Os07g18874	white-brown complex protein 11, putative, expressed	N/W
LOC_Os07g38270	insulin-degrading enzyme, putative, expressed	N/W
LOC_Os07g44910	gibberellin receptor GID1L2, putative, expressed	N/W
LOC_Os07g47140	CCT motif family protein, expressed	N/W
LOC_Os08g08820	homeobox protein GLABRA2, putative, expressed	N/W
LOC_Os09g31400	ethylene-insensitive3-like protein, putative, expressed	N/W
LOC_Os09g39940	blue copper protein precursor, putative, expressed	N/W
LOC_Os10g09240	expressed protein	N/W
LOC_Os10g12130	retrotransposon protein, putative, Ty3-gypsy subclass, expressed	N/W
LOC_Os11g05780	plant-specific domain TIGR01568 family protein, expressed	N/W
LOC_Os11g08210	NAC domain-containing protein 71, putative, expressed	N/W
LOC_Os11g32480	TPR repeat region family protein, expressed	N/W
LOC_Os11g37520	ethylene-overproduction protein 1, putative, expressed	N/W
LOC_Os11g40570	plant viral-response family protein, expressed	N/W
LOC_Os12g03370	harpin-induced protein, putative, expressed	N/W
LOC_Os12g29400	ABA-responsive protein, putative, expressed	N/W
LOC_Os12g43640	receptor-like protein kinase 5 precursor, putative, expressed	N/W
LOC_Os01g04900	metalloendopeptidase, putative, expressed	NxW
LOC_Os01g07310	integral membrane protein like, putative, expressed	NxW
LOC_Os01g13100	nucleic acid binding protein, putative, expressed	NxW
LOC_Os01g31690	oxygen-evolving enhancer protein 1, chloroplast precursor, putative, expressed	NxW
LOC_Os01g39960	lycopene epsilon cyclase, chloroplast precursor, putative, expressed	NxW
LOC_Os01g41710	chlorophyll a-b binding protein 2, chloroplast precursor, putative, expressed	NxW
LOC_Os01g50860	chloride channel protein CLC-e, putative, expressed	NxW
LOC_Os01g51360	triacylglycerol lipase, putative, expressed	NxW
LOC_Os01g54390	RNA-binding S4, putative, expressed	NxW
LOC_Os01g54560	trehalose synthase, putative, expressed	NxW
LOC_Os01g67000	membrane-associated 30 kDa protein, chloroplast precursor, putative, expressed	NxW
LOC_Os01g68330	ATP-binding cassette sub-family B member 8, mitochondrial precursor, putative, expressed	NxW
LOC_Os01g69950	50S ribosomal protein L27, chloroplast precursor, putative, expressed	NxW
LOC_Os01g69980	TCP-domain protein, putative, expressed	NxW
LOC_Os01g72980	tRNA uridine 5-carboxymethylaminomethyl modification enzyme gidA, putative, expressed	NxW
LOC_Os01g73580	beta-fructofuranosidase, insoluble isoenzyme 4 precursor, putative, expressed	NxW
LOC_Os01g74280	ABC-type transport system involved in resistance to organic solvents, periplasmic component, putative, expressed	NxW
LOC_Os02g02870	glycine-rich protein 2, putative, expressed	NxW
LOC_Os02g03250	expressed protein	NxW
LOC_Os02g03850	expressed protein	NxW
LOC_Os02g09150	pyrophosphate-energized vacuolar membrane proton pump, putative, expressed	NxW
LOC_Os02g10450	expressed protein	NxW
LOC_Os02g15870	molybdenum cofactor biosynthesis protein 1 B, putative, expressed	NxW
LOC_Os02g15950	kelch motif family protein, expressed	NxW
LOC_Os02g22100	rhomboid family protein, expressed	NxW
LOC_Os02g22820	expressed protein	NxW
LOC_Os02g38240	rhodanese family protein, putative, expressed	NxW
LOC_Os02g39710	CONSTANS-like protein CO5, putative, expressed	NxW
LOC_Os02g39950	calcium binding atopy-related autoantigen 1, putative, expressed	NxW
LOC_Os02g42570	ferredoxin-thioredoxin reductase, variable chain, putative, expressed	NxW
LOC_Os02g44920	protein kinase APK1B, chloroplast precursor, putative	NxW
LOC_Os02g45070	PINHEAD protein, putative, expressed	NxW
LOC_Os02g50620	pyruvate dehydrogenase E1 component alpha subunit, mitochondrial precursor, putative, expressed	NxW
LOC_Os02g51080	geranylgeranyl hydrogenase, putative, expressed	NxW
LOC_Os02g55610	serine-rich protein, putative, expressed	NxW
LOC_Os02g56040	chaperone protein dnaJ, putative, expressed	NxW
LOC_Os02g57030	expressed protein	NxW
LOC_Os02g57790	DNA-binding protein, putative	NxW
LOC_Os02g58070	prolyl 4-hydroxylase alpha-2 subunit precursor, putative, expressed	NxW
LOC_Os02g58180	expressed protein	NxW
LOC_Os02g58250	expressed protein	NxW
LOC_Os03g01920	expressed protein	NxW
LOC_Os03g03720	glyceraldehyde-3-phosphate dehydrogenase B, chloroplast precursor, putative, expressed	NxW
LOC_Os03g07370	endonuclease/ nucleic acid binding protein, putative, expressed	NxW
LOC_Os03g08070	copper-transporting ATPase PAA1, putative, expressed	NxW
LOC_Os03g10850	augmenter of liver regeneration, putative, expressed	NxW
LOC_Os03g10880	transposon protein, putative, Mutator sub-class, expressed	NxW
LOC_Os03g13010	ubiquitin-protein ligase, putative, expressed	NxW
LOC_Os03g14669	nuclear transcription factor Y subunit C-1, putative, expressed	NxW
LOC_Os03g15460	expressed protein	NxW
LOC_Os03g18710	expressed protein	NxW
LOC_Os03g22330	photolyase/blue-light receptor PHR2, putative, expressed	NxW
LOC_Os03g22370	ultraviolet-B-repressible protein, putative, expressed	NxW
LOC_Os03g24950	expressed protein	NxW
LOC_Os03g25940	cystathionine beta-lyase, putative, expressed	NxW
LOC_Os03g28420	no annotation	NxW
LOC_Os03g29680	EARLY flowering 4 protein, putative, expressed	NxW
LOC_Os03g36540	magnesium-chelatase subunit chlI, chloroplast precursor, putative, expressed	NxW
LOC_Os03g36750	protein cbbY, putative, expressed	NxW
LOC_Os03g39610	chlorophyll a-b binding protein, chloroplast precursor, putative, expressed	NxW
LOC_Os03g41120	expressed protein	NxW
LOC_Os03g48170	isoamylase N-terminal domain containing protein, expressed	NxW
LOC_Os03g52010	phosphatidylcholine-sterol acyltransferase precursor, putative, expressed	NxW
LOC_Os03g52660	ATP synthase F1, delta subunit family protein, expressed	NxW
LOC_Os03g56420	expressed protein	NxW
LOC_Os03g56950	phytochrome-interacting factor 4, putative, expressed	NxW
LOC_Os03g57240	expressed protein	NxW
LOC_Os03g60500	hypothetical protein	NxW
LOC_Os03g62370	WD40-like Beta Propeller Repeat family protein, expressed	NxW
LOC_Os03g62780	RNA binding S1, putative, expressed	NxW
LOC_Os03g63480	ankyrin repeat domain-containing protein 2, putative, expressed	NxW
LOC_Os04g21350	flowering promoting factor-like 1, putative, expressed	NxW
LOC_Os04g33080	protein phosphatase 2C containing protein, expressed	NxW
LOC_Os04g38410	chlorophyll a-b binding protein CP24, chloroplast precursor, putative, expressed	NxW
LOC_Os04g38870	14-3-3-like protein GF14-6, putative, expressed	NxW
LOC_Os04g38960	expressed protein	NxW
LOC_Os04g42020	CONSTANS-like protein, putative, expressed	NxW
LOC_Os04g57330	expressed protein	NxW
LOC_Os05g01090	peroxin Pex14, putative, expressed	NxW
LOC_Os05g02500	MAP kinase phosphatase, putative, expressed	NxW
LOC_Os05g07130	fructose-6-phosphate-2-kinase/fructose-2, 6-bisphosphatase, putative, expressed	NxW
LOC_Os05g07870	triose phosphate/phosphate translocator, non-green plastid,chloroplast precursor, putative, expressed	NxW
LOC_Os05g08930	expressed protein	NxW
LOC_Os05g14270	expressed protein	NxW
LOC_Os05g23420	expressed protein	NxW
LOC_Os05g28730	PIT1, putative, expressed	NxW
LOC_Os05g33840	1-deoxy-D-xylulose-5-phosphate synthase, chloroplast precursor, putative, expressed	NxW
LOC_Os05g36270	fructose-1,6-bisphosphatase, cytosolic, putative, expressed	NxW
LOC_Os05g41190	expressed protein	NxW
LOC_Os05g43310	photosystem II reaction center W protein, chloroplast precursor, putative, expressed	NxW
LOC_Os05g47560	serine/threonine-protein kinase SNT7, chloroplast precursor, putative, expressed	NxW
LOC_Os05g48630	expressed protein	NxW
LOC_Os05g49880	malate dehydrogenase, mitochondrial precursor, putative, expressed	NxW
LOC_Os06g05380	OsWRKY73 - Superfamily of rice TFs having WRKY and zinc finger domains, expressed	NxW
LOC_Os06g08090	heparanase-like protein 3 precursor, putative, expressed	NxW
LOC_Os06g10650	tyrosine specific protein phosphatase family protein, putative, expressed	NxW
LOC_Os06g11040	expressed protein	NxW
LOC_Os06g21590	chlorophyll a-b binding protein 6A, chloroplast precursor, putative, expressed	NxW
LOC_Os06g24070	transcription factor ZmGLK1, putative, expressed	NxW
LOC_Os06g34100	hypothetical protein	NxW
LOC_Os06g39140	hemoglobin-like protein HbO, putative, expressed	NxW
LOC_Os06g39344	3-hydroxyisobutyryl-CoA hydrolase/ catalytic, putative, expressed	NxW
LOC_Os06g39370	protein kinase Kelch repeat:Kelch, putative, expressed	NxW
LOC_Os06g43130	ABC-type sugar transport system, permease component, putative, expressed	NxW
LOC_Os06g43430	cytochrome P450 71D10, putative, expressed	NxW
LOC_Os06g47310	plant-specific domain TIGR01627 family protein, expressed	NxW
LOC_Os06g47930	expressed protein	NxW
LOC_Os06g47940	NFU3, putative, expressed	NxW
LOC_Os06g48500	expressed protein	NxW
LOC_Os07g04840	oxygen-evolving enhancer protein 2, chloroplast precursor, putative, expressed	NxW
LOC_Os07g07900	expressed protein	NxW
LOC_Os07g08770	YGGT family protein, expressed	NxW
LOC_Os07g15670	thiol-disulfide isomerase and thioredoxins, putative, expressed	NxW
LOC_Os07g18720	TPR Domain containing protein, expressed	NxW
LOC_Os07g25430	photosystem I reaction center subunit IV A, chloroplast precursor, putative, expressed	NxW
LOC_Os07g27490	HECT domain and RCC1-like domain-containing protein 2, putative, expressed	NxW
LOC_Os07g33350	hsp20/alpha crystallin family protein, expressed	NxW
LOC_Os07g36190	isopentenyl-diphosphate delta-isomerase II, putative, expressed	NxW
LOC_Os07g37240	expressed protein	NxW
LOC_Os07g37250	chloroplast-localized Ptr ToxA-binding protein1, putative, expressed	NxW
LOC_Os07g43980	ATP-dependent RNA helicase DDX49, putative, expressed	NxW
LOC_Os07g48410	nucleic acid binding protein, putative, expressed	NxW
LOC_Os08g03310	RNA binding protein, putative, expressed	NxW
LOC_Os08g14450	RNA polymerase sigma factor rpoD1, putative, expressed	NxW
LOC_Os08g16830	retrotransposon protein, putative, SINE subclass, expressed	NxW
LOC_Os08g23780	transferase, transferring glycosyl groups, putative, expressed	NxW
LOC_Os08g35160	chaperone protein dnaJ, putative, expressed	NxW
LOC_Os08g40160	thylakoid lumen protein, chloroplast precursor, putative, expressed	NxW
LOC_Os08g40500	expressed protein	NxW
LOC_Os08g40510	KID-containing protein, putative, expressed	NxW
LOC_Os08g41830	sulfite oxidase, putative, expressed	NxW
LOC_Os08g44050	INDETERMINATE-related protein 1, putative, expressed	NxW
LOC_Os08g44680	photosystem I reaction center subunit II, chloroplast precursor, putative, expressed	NxW
LOC_Os09g06740	protein binding protein, putative, expressed	NxW
LOC_Os09g25580	MGDG synthase type A, putative, expressed	NxW
LOC_Os09g28390	ent-kaurenoic acid oxidase 1, putative, expressed	NxW
LOC_Os09g29130	ZF-HD protein dimerisation region containing protein, expressed	NxW
LOC_Os09g35880	salt tolerance-like protein, putative, expressed	NxW
LOC_Os09g39180	ribonucleoprotein, chloroplast precursor, putative, expressed	NxW
LOC_Os10g33840	expressed protein	NxW
LOC_Os10g35010	ATTIC110/TIC110, putative, expressed	NxW
LOC_Os10g35110	alpha-galactosidase precursor, putative, expressed	NxW
LOC_Os10g35150	expressed protein	NxW
LOC_Os10g39440	hexose transporter, putative, expressed	NxW
LOC_Os10g41780	chlorophyllide a oxygenase, chloroplast precursor, putative, expressed	NxW
LOC_Os11g02610	RPT2-like protein, putative, expressed	NxW
LOC_Os11g03390	FHA domain containing protein, expressed	NxW
LOC_Os11g07030	EMB2739, putative, expressed	NxW
LOC_Os11g10990	heat shock protein binding protein, putative, expressed	NxW
LOC_Os11g11050	methylthioribose-1-phosphate isomerase, putative, expressed	NxW
LOC_Os11g13890	chlorophyll a-b binding protein M9, chloroplast precursor, putative, expressed	NxW
LOC_Os11g28270	zinc finger CCCH type domain-containing protein ZFN-like, putative, expressed	NxW
LOC_Os11g29900	expressed protein	NxW
LOC_Os11g32160	expressed protein	NxW
LOC_Os11g39640	zinc finger, C3HC4 type family protein, expressed	NxW
LOC_Os11g40070	expressed protein	NxW
LOC_Os11g42350	glutathione synthetase, chloroplast precursor, putative, expressed	NxW
LOC_Os11g47920	chitin-inducible gibberellin-responsive protein 2, putative	NxW
LOC_Os12g03070	FHA domain containing protein, expressed	NxW
LOC_Os12g04480	cytochrome P450 90D2, putative, expressed	NxW
LOC_Os12g05550	sialyltransferase-like protein, putative, expressed	NxW
LOC_Os12g06850	expressed protein	NxW
LOC_Os12g07020	5-formyltetrahydrofolate cyclo-ligase, putative, expressed	NxW
LOC_Os12g08130	amino acid transporter, putative, expressed	NxW
LOC_Os12g08730	thioredoxin M-type, chloroplast precursor, putative, expressed	NxW
LOC_Os12g08770	photosystem I reaction center subunit N, chloroplast precursor, putative, expressed	NxW
LOC_Os12g09250	BZIP transcriptional activator-like protein, putative, expressed	NxW
LOC_Os12g13120	histidine triad family protein, putative, expressed	NxW
LOC_Os12g23200	photosystem I reaction center subunit XI, chloroplast precursor, putative, expressed	NxW
LOC_Os12g33080	2-oxoglutarate/malate translocator, chloroplast precursor, putative, expressed	NxW
LOC_Os12g34860	ATP binding protein, putative, expressed	NxW
LOC_Os12g38640	expressed protein	NxW
LOC_Os12g40500	expressed protein	NxW
LOC_Os12g44150	plasma membrane ATPase 1, putative, expressed	NxW
