# Supplementary material for: Water impacts nutrient dose responses genome-wide to affect crop production
Source: Nat Commun. 2019 Mar 26;10:1374. doi: 10.1038/s41467-019-09287-7 (PMC6435674; doi:10.1038/s41467-019-09287-7)
Supplement: Supplementary file 9 — Source Data [file 41467_2019_9287_MOESM9_ESM.xlsx]

## Sheet: Fig 1D and Suppl Fig 3
Source Data - Figure 1D & Supplementary Figure 3
	Model Parameters				Normalized Read Counts
Gene	Fit Model	Model Intercept	Model Slope		W_12.5%_N_0.625mM_rep1	W_12.5%_N_0.625mM_rep2	W_12.5%_N_0.625mM_rep3	W_12.5%_N_1.25mM_rep1	W_12.5%_N_1.25mM_rep2	W_12.5%_N_1.25mM_rep3	W_12.5%_N_2.5mM_rep1	W_12.5%_N_2.5mM_rep2	W_12.5%_N_5.0mM_rep1	W_12.5%_N_5.0mM_rep2	W_12.5%_N_5.0mM_rep3	W_25%_N_0.625mM_rep1	W_25%_N_0.625mM_rep2	W_25%_N_0.625mM_rep3	W_25%_N_1.25mM_rep1	W_25%_N_1.25mM_rep2	W_25%_N_1.25mM_rep3	W_25%_N_2.5mM_rep1	W_25%_N_2.5mM_rep2	W_25%_N_2.5mM_rep3	W_25%_N_5.0mM_rep1	W_25%_N_5.0mM_rep2	W_25%_N_5.0mM_rep3	W_50%_N_0.625mM_rep1	W_50%_N_0.625mM_rep2	W_50%_N_0.625mM_rep3	W_50%_N_1.25mM_rep1	W_50%_N_1.25mM_rep2	W_50%_N_2.5mM_rep1	W_50%_N_2.5mM_rep2	W_50%_N_2.5mM_rep3	W_50%_N_5.0mM_rep1	W_50%_N_5.0mM_rep2	W_50%_N_5.0mM_rep3	W_100%_N_0.625mM_rep1	W_100%_N_0.625mM_rep2	W_100%_N_0.625mM_rep3	W_100%_N_1.25mM_rep1	W_100%_N_1.25mM_rep2	W_100%_N_1.25mM_rep3	W_100%_N_2.5mM_rep1	W_100%_N_2.5mM_rep2	W_100%_N_2.5mM_rep3	W_100%_N_5.0mM_rep1	W_100%_N_5.0mM_rep2
LOC_Os01g02139	N	29.1487	2.88465		23.1968	20.3271	29.3483	42.2947	29.6823	24.9624	38.0615	67.7362	40.5767	49.6711	56.2996	19.4423	22.2718	21.0362	31.3481	50.9687	28.8709	31.0787	55.8842	43.3067	24.2002	60.0043	27.6688	11.8364	24.0436	15.9707	23.8889	41.5098	39.895	28.2838	50.2998	97.0785	55.9583	35.7152	47.3831	37.4921	47.9393	31.4549	38.0638	37.3981	40.2383	90.4394	80.0171	38.4811	40.8145
LOC_Os01g22990	N	592.617	65.3211		524.249	519.357	578.161	740.158	627.568	792.557	1051.22	927.285	965.587	1251.97	1269.39	627.015	525.493	532.041	816.893	837.063	703.594	834.982	787.239	779.521	907.025	924.944	874.821	480.45	572.803	531.504	718.743	855.428	1126.18	1145.13	918.711	1018.44	1599.75	1193.35	545.723	754.168	585.056	865.009	700.871	804.564	909.833	1210.26	901.304	972.388	883.925
LOC_Os01g31220	N	100.917	2.60642		106.705	120.946	110.056	96.1244	98.9409	99.8497	144.996	110.947	118.291	119.083	112.599	98.8319	102.932	95.5395	131.846	116.64	104.791	104.632	119.058	110.432	139.393	102.446	126.951	96.3052	109.61	91.9912	99.71	108.251	123.105	119.662	101.339	114.729	113.014	131.215	87.4137	73.5422	100.77	113.041	91.0222	106.13	111.773	126.005	137.807	105.083	114.281
LOC_Os01g40650	N	19.9165	1.59061		16.2378	21.3434	27.8809	5.76746	21.2016	16.6416	19.937	31.5324	39.2012	26.1092	27.9092	17.8221	10.8349	11.3946	27.66	27.4447	22.4551	25.8989	36.4462	24.9014	39.6884	33.661	22.786	12.9124	27.5794	8.94358	27.0048	24.4176	42.1747	20.3063	19.2323	28.241	30.7222	31.8331	19.6068	25.9561	34.2424	36.3697	27.3067	28.3013	31.2965	33.5337	28.8951	31.0809	39.6484
LOC_Os01g44950	N	29.6613	9.39237		9.27874	12.1962	16.1415	67.2871	38.1629	35.3634	110.56	175.18	81.8411	116.536	107.306	12.9616	13.2427	11.3946	68.2281	66.6514	100.513	52.8338	119.058	64.9601	33.8803	105.373	63.4754	3.76613	18.3863	6.38827	37.3913	87.9032	140.203	134.167	113.175	194.157	28.5278	46.5851	18.7899	15.862	28.3723	46.1994	32.2715	38.4089	26.8256	150.394	52.2334	63.6418	73.4661
LOC_Os01g55770	N	392.167	20.4339		340.994	388.247	385.93	397.955	313.784	399.399	400.552	474.153	444.28	464.871	588.499	335.38	383.436	306.778	439.795	442.056	451.241	470.325	659.677	502.358	346.547	594.189	493.969	322.273	371.261	345.606	512.053	582.766	605.265	541.743	594.721	660.134	348.916	469.733	391.319	435.485	399.168	457.079	416.22	412.39	504.097	618.85	703.484	556.496	640.204
LOC_Os01g56890	N	476.233	24.6243		416.383	365.887	473.975	536.374	446.647	542.933	652.484	783.638	669.859	664.192	547.117	382.366	282.31	439.131	614.053	592.021	513.26	512.799	682.76	609.542	467.548	728.833	614.409	366.39	444.099	363.493	578.526	690.203	743.187	646.176	718.251	739.562	625.416	526.412	506.509	674.858	506.787	633.029	525.447	516.498	478.389	657.464	603.462	657.139	644.869
LOC_Os01g62420	N	58.378	7.67575		71.9102	64.0303	74.8381	86.5119	72.0855	81.1279	114.185	88.7578	108.663	123.541	140.99	45.3655	58.9901	56.0966	76.5261	82.3341	75.9197	108.776	102.049	80.1174	104.545	127.326	133.461	40.3514	61.5232	35.1355	78.9371	83.8336	113.986	124.739	108.736	92.6658	123.986	106.369	57.1865	50.4701	78.2683	71.7564	60.4057	70.7532	76.0057	83.3262	107.801	96.2028	114.281
LOC_Os01g66610	N	78.7087	7.49608		68.4307	46.7523	88.0448	155.721	83.393	83.2081	130.497	120.29	116.916	125.451	126.554	56.7068	55.9804	104.305	70.0721	106.838	95.1669	95.3081	151.859	95.2748	59.0486	131.717	100.91	32.8191	45.9656	27.4696	62.3188	67.5552	142.482	79.0496	115.394	120.907	275.403	167.706	145.417	113.918	136.97	96.3306	136.533	149.592	121.833	112.795	112.246	111.003	139.935
LOC_Os01g70940	N	40.3582	8.0605		33.6354	47.7686	42.555	92.2794	65.0183	56.1654	96.0601	81.7506	111.414	108.258	96.2387	36.4544	52.3687	40.3194	71.9161	63.7109	57.7417	76.6609	64.3884	71.4561	130.681	61.4678	111.489	35.5092	50.9158	58.1333	48.8164	65.9274	70.6712	80.5	61.3953	70.6025	89.9722	152.178	33.495	34.6081	44.0259	42.2675	41.3737	45.4842	79.3589	116.86	80.0171	99.1629	121.277
LOC_Os01g72350	N	53.6061	9.63873		32.4756	56.9158	30.8157	65.3646	56.5376	41.604	85.1854	78.247	121.73	120.357	118.374	38.8847	49.359	36.8134	88.5121	82.3341	85.5433	60.0855	121.487	76.8694	86.1528	108.3	101.723	49.4977	51.6229	49.8285	68.5507	77.3223	133.363	137.793	120.572	121.789	255.653	192.552	48.2001	57.6802	130.121	49.1483	49.6485	56.6025	64.8284	272.334	205.599	68.082	41.9806
LOC_Os01g73220	N	4.1564	0.946547		3.47953	6.09812	1.46741	9.61244	2.82688	8.32081	3.62491	9.34292	6.8774	14.6466	12.511	6.48078	1.80582	7.01208	1.844	2.9405	2.13858	6.21575	4.8595	5.41334	7.74407	10.2446	10.5792	3.22811	2.82865	1.91648	5.19323	2.44176	12.5384	17.4054	5.91762	12.3554	16.4583	10.8699	6.5356	11.536	11.7402	7.86372	8.27475	6.06456	12.295	7.11321	11.1135	4.44013	13.9935
LOC_Os02g07420	N	77.0942	5.15076		90.4677	71.1448	99.7841	80.7445	73.4989	93.6091	90.6227	105.108	105.224	124.815	105.863	81.0097	72.8347	67.4912	89.4342	67.6316	73.7811	120.171	109.339	119.093	100.673	111.227	109.047	67.2523	61.5232	60.6886	90.3622	98.4841	91.1886	104.432	114.654	102.374	114.111	133.544	72.7086	83.6362	67.5064	108.126	95.9871	74.7962	100.596	157.507	143.364	97.6828	106.118
LOC_Os02g10160	N	25.8636	1.59398		24.3567	28.4579	26.4134	19.2249	25.4419	37.4436	36.2491	37.3717	28.1974	36.935	38.4955	28.3534	20.4659	44.702	27.66	23.524	17.1087	24.863	32.8016	36.8107	47.4325	33.661	49.641	17.7546	28.9937	33.219	33.2367	29.3011	23.937	29.009	22.9308	19.4157	54.8611	40.3737	21.2407	34.6081	26.4156	34.4038	28.9616	26.2797	36.8851	39.6308	50.0107	38.4811	44.3129
LOC_Os03g03510	N	972.959	110.252		1159.84	1188.12	1537.85	1689.87	1202.84	1300.13	1475.34	1438.81	2580.4	1798.99	1778.49	718.556	751.823	875.633	1063.99	1194.82	1174.08	1664.78	2139.39	1221.25	1441.37	2062.1	1892.87	1015.78	864.154	967.824	1371.01	1625.4	1949.16	1420.72	1471.27	1533.84	1680.94	2146.8	531.018	660.438	1303.17	828.64	933.392	872.285	1446.34	2014.06	1612.57	1670.97	1339.88
LOC_Os03g13030	N	89.5797	20.5135		89.3079	105.701	111.523	188.404	146.998	176.817	333.492	316.491	162.307	234.346	210.763	46.9856	54.7765	78.0094	171.492	171.529	132.592	240.342	281.851	195.963	145.201	294.167	239.253	42.5034	74.2522	39.6073	98.6714	137.552	241.65	203.063	171.611	314.181	192.014	159.942	79.2442	72.1002	107.619	126.802	86.0574	77.8285	133.01	217.461	170.036	298.969	274.04
LOC_Os03g26200	N	121.324	5.35792		96.2669	115.864	133.535	94.2019	114.489	93.6091	150.434	140.144	151.303	174.486	155.425	119.084	122.194	125.341	138.3	123.501	140.077	128.459	125.132	124.507	156.817	137.571	155.433	124.82	132.24	105.407	131.908	121.274	169.839	161	153.858	146.5	232.611	239.913	138.882	157.178	158.493	139.581	135.706	128.366	111.773	229.655	196.709	122.844	130.606
LOC_Os03g46550	N	134.484	19.8521		143.82	149.404	136.469	188.404	190.814	185.138	244.681	248.755	246.899	282.743	317.106	175.791	144.465	154.266	196.386	226.419	191.403	151.25	160.363	202.459	232.322	225.382	274.246	115.136	126.582	131.598	154.758	198.596	291.804	364.063	266.293	356.543	318.194	294.262	97.2171	103.824	95.8787	180.866	148.118	190.023	131.892	330.256	244.497	304.889	229.727
LOC_Os03g46660	N	42.5453	8.10997		44.074	38.6214	70.4358	67.2871	52.2973	54.0852	65.2484	88.7578	152.678	92.9742	102.013	25.113	34.9125	37.6899	74.6821	69.5919	70.5732	74.589	86.2561	66.0427	88.0888	95.1288	84.6338	32.8191	36.0653	34.4967	57.1255	69.997	92.3285	81.2252	69.5321	88.2532	140.444	138.979	49.834	51.9121	58.7012	62.9098	54.6133	69.7424	54.7688	95.5203	128.916	93.2427	75.7983
LOC_Os03g59620	N	79.6288	3.22986		74.2299	71.1448	67.501	71.132	110.248	76.9675	99.685	84.0863	133.422	107.621	102.013	105.313	96.9123	95.5395	104.186	92.1358	97.3055	82.8766	83.8264	77.9521	126.809	74.6395	115.558	79.0886	82.031	77.937	84.1304	87.0893	88.9089	110.234	113.914	78.5453	121.792	107.922	68.6238	66.3322	87.0735	85.518	84.4024	84.9038	77.1235	105.682	86.6852	102.123	102.619
LOC_Os04g25560	N	140.145	8.03698		136.861	144.322	177.557	182.636	203.535	156.015	186.683	181.019	208.385	220.973	232.416	154.729	130.621	159.525	126.314	173.49	165.74	167.825	202.884	150.491	174.242	181.476	179.033	171.628	159.112	147.569	166.183	158.714	159.58	175.505	149.42	171.211	213.958	302.027	144.6	111.034	133.056	123.854	119.984	102.087	114.009	265.221	215.602	192.406	159.76
LOC_Os04g46000	N	21.7093	3.61895		23.1968	6.09812	20.5438	23.0698	25.4419	14.5614	43.4989	51.3861	39.8889	42.6662	56.7808	12.1515	9.63103	14.0242	14.752	22.5439	38.4945	18.6472	71.6776	36.8107	19.3602	92.2017	28.4825	5.38018	19.0934	13.4154	24.9275	48.8351	79.7901	37.7117	42.9028	77.6628	36.2083	31.8331	22.0577	60.5642	40.1125	29.489	26.4792	38.4089	17.8837	69.0998	46.6766	31.0809	44.3129
LOC_Os04g49410	N	20.0444	2.10578		16.2378	34.556	17.609	15.3799	24.0285	22.8822	39.874	31.5324	52.2683	29.2932	36.5707	22.6827	20.4659	14.0242	18.44	17.643	32.0787	38.3304	57.0991	30.3147	18.3922	39.515	36.6204	12.9124	18.3863	15.9707	25.9662	37.4402	41.0349	34.8108	36.2454	39.7139	18.6528	29.5039	10.6204	12.978	10.7619	18.6763	24.8242	22.2367	34.6497	31.5014	51.122	35.521	29.1532
LOC_Os05g35110	N	541.473	19.8606		492.933	479.719	553.215	772.84	627.568	626.141	688.733	719.405	599.022	652.73	745.368	486.869	521.882	578.496	615.897	593.982	637.298	600.855	654.818	630.113	489.813	668.829	744.615	472.38	504.208	516.811	521.4	670.669	737.488	701.293	664.993	673.372	839.374	652.191	453.407	552.288	714.198	580.932	557.718	583.208	454.917	652.383	450.096	886.546	654.198
LOC_Os05g39540	N	5.00086	3.29846		0	1.01635	2.93483	0	16.9613	0	115.997	46.7146	20.6322	4.45767	2.88716	2.43029	1.20388	0.87651	12.908	55.8696	1.06929	67.3372	44.9504	6.49601	0.968009	60.0043	9.76544	1.07604	0.707164	0	2.07729	3.25567	10.2587	10.1532	25.1499	22.9458	4.38889	64.4427	2.45085	2.88401	0	17.6934	6.6198	2.02152	0	19.3073	14.4475	48.8414	46.6451
LOC_Os05g40290	N	127.764	8.00783		165.857	152.453	148.209	134.574	146.998	147.694	157.684	140.144	242.772	193.59	187.665	120.705	133.029	129.723	135.534	143.104	193.542	168.861	153.074	154.822	169.402	178.549	189.612	151.721	127.289	146.93	148.526	164.412	178.958	188.559	167.913	168.564	195.305	232.925	106.204	98.0563	129.143	114.024	127.431	79.85	125.186	230.671	195.597	150.964	173.753
LOC_Os05g48200	N	9.16594	4.53193		8.1189	24.3925	4.40224	26.9148	14.1344	12.4812	38.0615	88.7578	41.2644	74.5067	77.4721	8.91107	6.0194	10.5181	10.142	26.4645	23.5244	15.5394	25.5124	17.3227	42.5924	14.6352	18.7171	4.30414	3.53582	10.8601	3.11594	9.76702	79.7901	90.6532	75.4497	80.3104	28.5278	24.069	2.45085	7.21002	7.82683	16.7104	9.10222	18.1937	10.0596	8.12939	11.1135	25.1607	30.3193
LOC_Os06g19444	N	25.8443	3.58763		18.5575	9.14718	16.1415	24.9923	26.8554	22.8822	36.2491	71.2398	35.7625	63.0441	58.2244	8.10097	17.4562	11.3946	31.3481	29.405	44.9102	22.7911	51.0247	33.5627	21.2962	45.3691	43.1307	15.0645	20.5077	15.3319	30.1207	42.3238	85.4893	108.059	62.8747	101.491	20.8472	42.703	18.7899	57.6802	51.8528	44.2334	33.099	38.4089	38.0029	58.9381	28.8951	45.8813	52.4758
LOC_Os06g45660	N	210.621	7.30868		155.419	163.633	234.786	209.551	224.737	214.261	266.431	254.595	221.452	255.997	288.716	196.854	220.31	171.796	279.366	233.28	175.364	253.81	303.719	236.022	214.898	269.288	266.108	171.628	222.757	168.65	256.546	226.269	253.048	219.743	249.28	294.766	229.319	305.909	208.322	248.025	252.415	263.435	248.242	236.518	266.02	290.626	261.167	307.849	269.376
LOC_Os06g49740	N	506.64	16.7536		494.093	470.572	444.626	515.227	525.8	651.103	623.484	545.393	632.033	562.303	646.243	443.123	499.008	511.882	494.193	546.934	519.676	568.741	632.95	581.393	579.838	516.622	597.32	523.492	472.385	527.033	541.135	590.905	580.188	625.144	693.101	633.658	717.583	625.017	543.272	519.121	524.398	536.699	555.236	520.541	546.571	724.532	643.471	642.339	658.862
LOC_Os07g30020	N	923.318	21.1757		1098.37	1059.04	962.623	1120.81	1003.54	979.775	909.852	984.51	1221.43	1041.82	1126.47	1047.46	926.987	927.347	967.18	968.406	1011.55	1074.29	991.338	888.87	1241.96	924.944	1101.87	1018.47	884.662	1065.56	939.975	817.174	1030.43	1032.72	965.312	1017.56	1186.1	1278.76	830.021	767.146	846.276	874.839	879.606	983.469	1085.32	1083.24	981.321	947.228	1082.17
LOC_Os07g35510	N	5.72407	23.7818		27.8362	33.5397	44.0224	78.822	74.9124	95.6893	115.997	112.115	286.1	245.172	247.333	28.3534	25.8834	42.0725	38.7241	35.286	40.6331	113.955	147	115.845	110.353	134.644	187.171	22.5968	24.0436	21.7201	20.7729	45.5794	61.5523	124.014	64.3541	131.497	197.5	352.494	6.5356	14.42	14.6753	30.4719	19.0319	44.4734	29.061	256.076	146.698	124.324	122.443
LOC_Os07g40700	N	176.441	8.11354		85.8283	164.649	108.589	199.939	220.497	170.577	270.056	212.551	213.887	215.242	221.349	165.26	161.32	123.588	226.812	240.141	167.879	202.012	200.454	267.419	163.594	226.846	225.419	135.043	175.377	142.459	192.15	204.294	251.909	266.158	284.786	287.705	182.139	186.34	211.59	240.815	195.671	226.082	191.974	192.044	226.899	226.607	252.276	281.208	222.73
LOC_Os07g47380	N	3.72342	0.669791		1.15984	6.09812	7.33707	7.68995	1.41344	0	5.43736	3.5036	15.818	7.64171	4.81193	1.62019	4.81552	0.87651	4.61001	5.88101	4.27717	8.28766	7.28925	3.248	11.6161	14.6352	8.13787	2.69009	5.65731	1.27765	9.34782	4.88351	3.41957	4.35135	10.3558	6.17772	12.0694	5.43493	7.35255	2.88401	5.87012	7.86372	6.6198	8.08608	7.82412	8.12939	10.0021	8.88026	6.99677
LOC_Os07g48090	N	416.241	159.017		236.608	446.179	620.716	788.22	764.671	796.717	1517.02	1804.35	1220.74	1815.54	1868.47	179.842	301.572	211.239	847.319	925.278	750.643	1115.73	2214.72	1043.69	743.431	1621.58	869.124	155.487	318.931	214.007	782.101	1354.36	1558.19	1644.81	1571.87	2622	653.944	818.345	266.326	533.542	343.402	701.837	547.788	524.584	662.815	1718.35	1045.78	1520	2116.52
LOC_Os08g06280	N	785.282	167.088		378.109	293.726	826.154	1288.07	809.902	1073.38	2934.36	2255.15	1428.44	1794.53	1830.46	357.253	359.96	489.092	1565.56	1458.49	954.877	1297.02	2209.86	1619.67	638.886	2373.83	1232.89	175.932	590.482	286.195	1287.92	1780.85	2325.31	2527.41	2139.22	3293.61	1549.28	1837.78	781.004	1398.74	926.501	1320.12	954.906	1149.23	1010.43	2367.68	1299.17	1962.54	2149.17
LOC_Os08g25864	N	22.2716	1.62392		23.1968	20.3271	16.1415	36.5273	21.2016	18.7218	19.937	29.1966	37.8257	38.2086	38.4955	22.6827	25.8834	21.9127	20.284	25.4844	22.4551	16.5753	21.8677	29.232	48.4005	35.1245	30.9239	16.1405	26.1651	22.359	33.2367	31.7428	26.2167	24.6577	25.1499	22.0633	44.9861	47.3615	20.4238	28.8401	38.1558	21.6252	23.9968	37.3981	25.7078	46.744	41.1199	35.521	29.1532
LOC_Os08g39860	N	111.283	18.7904		55.6724	37.6051	67.501	215.319	81.9796	93.6091	237.432	231.237	210.449	252.177	305.558	98.0218	80.6599	100.799	148.442	157.807	205.304	156.43	217.463	114.763	67.7606	187.331	179.847	50.0357	61.5232	69.6322	96.5941	122.088	442.265	283.563	298.84	231.223	252.361	294.262	166.658	162.946	270.026	176.934	226.728	231.464	196.721	180.879	107.801	375.931	290.366
LOC_Os09g04310	N	31.7565	30.1425		26.6764	32.5233	14.6741	61.5196	65.0183	41.604	76.1231	142.48	193.943	280.196	341.166	10.5313	22.8737	10.5181	53.4761	43.1274	197.819	30.0428	239.33	57.3814	182.954	341	174.15	25.2868	29.7009	26.8308	51.9323	139.994	355.636	288.64	168.652	398.022	164.583	534.176	23.6916	31.7241	113.489	46.1994	35.5814	53.5702	19.0014	815.987	471.212	51.8015	38.4822
LOC_Os09g25314	N	72.3732	3.04519		73.0701	81.3083	60.164	86.5119	90.4602	106.09	108.747	94.5971	92.1572	89.1533	102.013	62.3775	72.2327	62.2322	79.2921	78.4134	84.474	82.8766	112.983	107.184	89.0568	112.691	91.1441	51.6497	57.9874	67.7157	63.3574	93.6006	109.426	102.257	99.1202	95.3134	74.6111	69.8776	69.4408	83.6362	64.5714	89.4498	67.8529	60.6456	96.1249	78.2454	55.5674	100.643	100.287
LOC_Os09g27750	N	30.1759	8.6118		41.7543	76.2265	64.5662	69.2095	38.1629	43.6842	41.6865	63.0647	89.4062	97.4319	121.742	21.0625	70.4269	22.7892	48.8661	44.1075	40.6331	74.589	57.0991	71.4561	32.9123	111.227	117.999	16.6786	36.0653	12.7765	51.9323	42.3238	67.2516	42.7883	42.1631	62.6597	195.305	128.885	38.3967	25.9561	73.3766	30.4719	24.8242	45.4842	30.1787	80.2777	142.253	94.7228	55.9741
LOC_Os10g02350	N	75.9292	6.24919		52.1929	55.8995	67.501	99.9693	97.5274	70.7269	135.934	99.2685	108.663	110.168	124.629	66.428	65.0095	70.1208	90.3562	105.858	98.3748	90.1283	100.835	99.6055	98.7369	137.571	120.44	64.5622	66.4734	72.8263	79.9758	84.6475	155.021	124.014	137.585	125.319	102.042	118.792	83.3289	100.94	96.8571	101.245	86.8849	81.8715	92.7717	126.005	128.916	87.3225	137.603
LOC_Os10g25770	N	619.822	12.4069		632.114	678.924	711.696	649.801	610.606	667.745	636.172	670.355	718.001	679.476	741.038	624.585	646.483	636.346	651.855	649.851	596.665	650.581	625.661	683.163	735.687	712.734	725.084	662.838	683.827	670.769	663.695	616.136	670.236	728.126	600.639	663.664	735.138	789.617	540.821	605.642	587.991	660.553	614.814	656.994	767.882	578.203	664.586	729.661	787.136
LOC_Os10g28210	N	219.334	22.3869		234.288	249.007	280.276	326.823	285.515	366.115	320.804	455.467	326.677	454.682	329.136	170.12	159.514	205.98	280.288	301.892	329.342	270.385	413.057	278.246	277.819	411.249	326.329	158.715	190.934	181.427	266.932	291.383	377.293	390.171	369.112	435.971	445.472	291.933	165.841	232.163	216.216	225.099	217.626	209.227	160.953	498.941	368.968	359.65	390.653
LOC_Os10g29310	N	4.25563	0.973588		2.31968	7.11448	5.86965	9.61244	9.89409	12.4812	14.4996	9.34292	15.1303	14.6466	12.511	4.05049	4.21358	4.38255	9.22002	6.86117	6.41575	5.17979	6.07437	6.49601	10.6481	7.3176	10.5792	5.38018	4.24298	3.19414	4.15459	5.69743	7.97901	9.42793	11.8352	15.8856	12.0694	13.1991	1.6339	2.88401	6.84848	5.89779	1.65495	4.04304	4.47093	9.14556	12.2248	10.3603	5.83064
LOC_Os11g03470	N	76.7145	3.66333		89.3079	93.5045	70.4358	76.8995	66.4317	70.7269	108.747	84.0863	99.0346	84.0589	115.968	71.2886	72.8347	55.2201	70.9941	67.6316	68.4347	94.2721	121.487	85.5308	72.6007	124.399	85.4476	68.3283	66.4734	85.6029	68.5507	112.321	127.664	97.9054	98.3805	102.374	99.8471	125.78	82.512	79.3102	98.8138	80.6031	76.9552	82.8823	88.3008	152.426	123.36	79.9223	124.776
LOC_Os11g06720	N	2863.44	294.144		2173.54	1741.01	3099.18	5388.73	4055.16	3143.18	5774.48	7593.46	3611.32	6824.69	7714.97	1911.83	2411.37	2855.67	4208.94	4907.7	5390.3	2942.12	7555.31	3802.33	2730.75	7141.98	3435.81	1984.21	2496.99	2304.25	3081.66	4135.52	8507.9	4482.62	5117.26	7411.5	3989.5	4705.09	2456.57	2800.37	3645.35	2433.82	1907.33	2192.34	1479.88	4380.72	2509.42	3463.3	2818.53
LOC_Os11g12270	N	77.5425	2.59588		64.9512	90.4555	66.0336	94.2019	87.6333	89.4487	96.0601	72.4076	84.5921	123.541	119.817	85.8703	101.728	68.3677	84.8241	89.1953	83.4047	93.2362	97.19	103.936	97.7689	103.91	94.3993	77.4746	79.2023	77.937	91.4009	90.345	111.706	96.455	73.2306	92.6658	99.8471	93.1702	64.5391	72.1002	68.4848	56.029	72.8178	75.807	97.2426	101.617	94.4646	82.8824	74.6322
LOC_Os11g13800	N	165.198	4.29695		140.341	147.371	161.415	176.869	142.758	168.496	197.558	162.333	189.816	187.222	177.56	170.931	161.922	138.489	170.57	164.668	188.195	183.365	188.306	200.294	255.554	197.575	196.123	166.786	156.99	155.874	182.802	161.97	166.419	197.261	199.72	181.802	212.861	199.539	175.644	203.323	180.017	191.678	180.39	189.012	216.84	215.429	201.154	196.846	188.913
LOC_Os11g45060	N	0.0750424	2.24322		6.95905	10.1635	1.46741	0	0	0	1.81245	8.17506	32.3238	13.373	9.62387	17.8221	1.80582	0	0.922002	0.980168	0	1.03596	0	5.41334	122.937	0	2.44136	8.60829	8.48596	3.19414	0	0.813918	1.13986	2.17568	0.739703	1.76506	6.58333	10.0934	3.2678	0	0.978354	7.86372	19.0319	11.1184	22.3546	3.04852	6.66809	13.3204	19.8242
LOC_Os11g48070	N	98.2612	3.8327		93.9472	91.4718	107.121	113.427	106.008	106.09	97.8725	98.1007	108.663	120.994	152.057	92.3511	103.534	102.552	123.548	121.541	100.513	105.668	122.702	113.68	124.873	111.227	124.509	90.387	91.2241	97.1018	109.058	101.74	135.643	114.586	90.2437	121.789	119.597	148.296	107.02	93.7303	125.229	101.245	122.466	129.377	101.714	124.989	91.1306	143.564	155.095
LOC_Os12g02200	N	1.947	19.4616		4.63937	5.08177	10.2719	46.1397	16.9613	54.0852	86.9978	102.772	177.437	203.142	203.545	5.67068	9.63103	7.01208	27.66	34.3059	36.3559	81.8407	132.421	69.2907	30.9763	187.331	96.8406	2.15207	8.48596	5.11062	28.0435	36.6263	134.503	146.496	107.257	169.446	119.597	177.023	9.8034	25.9561	25.4372	28.506	19.8594	28.3013	38.0029	222.542	135.585	109.523	110.782
LOC_Os12g43450	N	-4.43129	2.95949		0	0	0	0	0	0	3.62491	3.5036	15.1303	15.9202	15.8794	0	0	0	0.922002	0.980168	2.13858	0	1.21487	3.248	0	1.46352	0.813787	0	0	0	0	0	1.13986	0	0	1.76506	6.58333	183.235	2.45085	1.442	3.91342	0.982965	0	1.01076	1.11773	27.4367	11.1135	0	0
LOC_Os01g02010	N	6.05956	2.08224		1.15984	5.08177	7.33707	15.3799	4.24032	6.2406	7.24982	15.1822	28.8851	37.5718	20.2101	0	1.80582	7.88859	11.986	11.762	31.0095	7.2517	30.3719	5.41334	4.84005	21.9528	13.0206	0.538018	7.7788	2.55531	12.4638	6.51135	35.3356	14.5045	22.9308	14.1205	32.9166	6.98776	9.8034	17.304	9.78354	10.8126	6.6198	15.1614	4.47093	19.3073	13.3362	16.2805	30.3193
LOC_Os01g12900	N	18.2916	2.90051		23.1968	10.1635	29.3483	28.8373	22.6151	47.8446	43.4989	51.3861	16.5058	28.6564	40.9014	11.3414	18.6601	16.6537	45.1781	40.1869	20.3165	31.0787	37.6611	24.9014	20.3282	68.7854	36.6204	10.7604	12.7289	8.30476	28.0435	24.4176	50.1537	33.3604	34.0263	41.479	34.0139	71.4305	13.0712	17.304	24.4589	15.7274	17.377	7.07532	14.5305	44.7116	16.6702	41.4412	34.9838
LOC_Os01g22600	N	282.808	41.4207		212.251	264.252	341.907	380.652	322.264	343.233	525.612	685.537	481.418	518.363	544.23	148.248	196.232	165.66	413.979	404.809	399.915	507.619	916.016	569.483	307.827	794.691	463.045	182.388	213.563	192.287	450.773	643.81	739.768	656.329	767.072	867.529	384.027	441.782	187.899	263.887	244.589	378.442	270.584	232.475	273.844	765.179	434.537	488.414	529.422
LOC_Os01g33420	N	134.592	6.28384		128.742	133.142	126.198	167.256	175.267	160.176	183.058	202.041	173.998	187.859	193.921	124.755	170.951	120.082	171.492	135.263	129.384	178.185	174.942	178.64	195.538	159.524	196.936	137.195	125.875	141.82	174.493	159.528	175.538	182.757	186.405	173.859	167.875	217.397	100.485	125.454	99.7921	150.394	131.569	102.087	166.542	175.798	168.925	167.245	135.271
LOC_Os01g41890	N	26.7185	3.08264		20.8772	18.2944	33.7505	55.7521	46.6435	27.0426	59.811	49.0503	46.7663	68.1386	44.2698	13.7717	19.2621	20.1597	50.7101	59.7902	36.3559	27.9709	27.9421	30.3147	39.6884	52.6867	46.3859	18.8306	19.0934	19.8037	32.198	48.0212	69.5313	99.3559	41.4234	56.482	43.8889	48.1379	23.6916	23.0721	33.264	27.523	25.6517	23.2475	24.5901	34.5499	22.227	35.521	45.479
LOC_Os01g43610	N	1.11609	0.707613		2.31968	0	1.46741	9.61244	0	0	7.24982	1.16787	3.4387	10.8258	12.0298	4.05049	1.20388	0.87651	0.922002	2.9405	3.20787	3.10787	2.42975	2.16534	4.84005	1.46352	17.0895	3.76613	1.41433	2.55531	5.19323	3.25567	6.83915	7.25225	0.739703	4.41266	15.3611	6.98776	0.81695	1.442	0	3.93186	2.48242	0	1.11773	8.12939	1.11135	0	1.16613
LOC_Os01g43740	N	21.5101	13.5024		20.8772	54.8831	60.164	23.0698	86.2199	74.8873	72.4982	73.5755	127.232	110.168	113.08	46.1756	61.3978	50.8376	26.738	20.5835	63.0882	117.063	110.554	66.0427	120.033	166.841	340.977	14.5265	29.7009	26.1919	25.9662	19.534	62.6922	126.914	101.339	100.609	57.0555	52.7964	10.6204	25.9561	22.5021	23.5912	22.3418	26.2797	29.061	132.103	114.469	57.7217	83.9612
LOC_Os01g48010	N	1.67266	0.496612		3.47953	1.01635	1.46741	1.92249	2.82688	2.0802	1.81245	4.67146	6.18966	4.45767	5.77432	2.43029	1.20388	1.75302	0	0	2.13858	7.2517	3.64462	4.33067	5.80806	2.92704	1.62757	2.15207	0.707164	3.19414	1.03865	1.62784	4.55943	5.07658	3.69851	3.53013	5.48611	4.65851	1.6339	2.88401	2.93506	3.93186	4.96485	7.07532	4.47093	2.03235	3.33405	5.92017	4.66451
LOC_Os01g51140	N	5.20553	1.19385		8.1189	11.1799	11.7393	3.84497	8.48064	6.2406	9.06227	15.1822	29.5728	17.1939	12.0298	7.29088	7.22327	4.38255	8.29801	6.86117	6.41575	9.32362	9.719	8.66134	15.4881	16.0987	11.393	2.15207	7.7788	4.47179	7.27052	11.3949	3.41957	9.42793	14.7941	19.4157	19.75	10.8699	4.9017	1.442	2.93506	3.93186	6.6198	4.04304	7.82412	14.2264	28.8951	8.88026	3.49838
LOC_Os01g52230	N	6037.34	1407.07		2207.18	2626.26	4440.39	10956.3	9430.48	7318.15	17765.7	21924.3	7861.56	16948.1	17534.7	839.261	3364.84	1856.45	13331.2	13594.9	13508.4	10544	32202.7	15572	6572.78	25924.8	9625.47	1388.62	4423.31	2654.97	9667.72	21062.6	22075.6	14736.6	18270.7	34402.9	5058.19	6858.1	3985.9	4749.96	5132.45	7754.61	5091.45	4471.6	3445.97	25786.4	8177.3	11964.7	11914.3
LOC_Os01g52270	N	28.5987	2.19272		25.5165	24.3925	38.1527	51.9072	29.6823	31.203	21.7495	28.0288	45.3909	42.0294	52.4501	17.012	29.495	18.4067	43.3341	33.3257	21.3858	50.7619	34.0165	23.8187	26.1362	27.8069	39.8756	23.1348	18.3863	17.8872	46.7391	32.5567	33.0559	46.4144	26.6293	38.8314	73.5138	50.4672	33.495	60.5642	42.0692	32.4378	35.5814	28.3013	38.0029	60.9704	48.8993	39.9612	46.6451
LOC_Os01g53710	N	276.089	45.008		184.415	207.336	322.831	555.599	388.696	441.003	637.984	697.215	238.646	586.502	614.484	102.072	167.941	161.278	519.087	613.585	395.638	541.806	919.66	600.881	320.411	1104.96	598.947	140.961	198.006	173.122	444.541	655.204	1229.91	752.059	715.293	1025.5	305.028	471.286	117.641	210.533	159.472	291.941	196.939	150.603	271.609	469.472	231.16	353.73	471.116
LOC_Os01g54190	N	26.2446	2.92088		13.9181	27.4416	46.9572	23.0698	31.0957	39.5238	43.4989	35.036	40.5767	47.7607	65.4423	22.6827	19.864	25.4188	23.972	29.405	25.663	32.1147	35.2314	41.1414	33.8803	57.0773	30.1101	23.1348	29.7009	20.4425	40.5072	34.9985	56.9929	55.1171	33.2866	52.9519	36.2083	56.6785	22.0577	28.8401	22.5021	35.3867	33.9265	34.3658	38.0029	52.841	77.7944	51.8015	48.9774
LOC_Os01g54960	N	65.7642	6.18947		55.6724	88.4228	74.8381	76.8995	66.4317	89.4487	101.497	110.947	111.414	136.277	136.659	62.3775	57.7862	44.702	62.6961	66.6514	74.8504	81.8407	93.5454	96.3574	116.161	106.837	98.4682	56.4919	62.2304	61.9663	84.1304	99.2981	115.126	96.455	94.682	102.374	89.9722	93.9466	57.1865	64.8902	80.225	88.4669	71.9903	77.8285	98.3604	135.151	142.253	88.8026	116.613
LOC_Os01g59560	N	16.9129	1.42708		6.95905	21.3434	13.2067	15.3799	25.4419	33.2832	18.1245	28.0288	34.387	41.3926	29.834	23.4928	15.6504	17.5302	21.206	24.5042	18.178	29.0068	26.7272	24.9014	36.7843	21.9528	30.1101	27.4389	20.5077	24.9143	17.657	15.4645	25.0769	26.8333	13.3146	22.9458	23.0416	27.9511	11.4373	21.6301	12.7186	19.6593	16.5495	16.1722	19.0014	12.1941	22.227	22.2006	26.8209
LOC_Os01g68650	N	3.49603	6.83092		1.15984	3.04906	4.40224	17.3024	8.48064	4.1604	27.1868	95.7649	58.4579	142.645	56.2996	3.24039	0	0.87651	12.908	15.6827	28.8709	11.3955	36.4462	59.5467	9.68009	89.2747	20.3447	0.538018	2.82865	1.91648	9.34782	17.9062	155.021	52.2162	53.2586	87.3706	9.87499	20.9633	0	1.442	3.91342	5.89779	3.3099	5.0538	1.11773	89.4233	23.3383	20.7206	29.1532
LOC_Os02g01800	N	2.2811	0.563491		2.31968	1.01635	0	5.76746	1.41344	2.0802	7.24982	2.33573	4.81418	6.3681	9.62387	0.810097	4.81552	3.50604	5.53201	4.90084	5.34646	1.03596	8.50412	2.16534	5.80806	5.85408	3.25515	2.15207	2.82865	3.83296	4.15459	4.88351	6.83915	10.8784	14.0544	19.4157	3.29166	2.32925	0	0	1.95671	0.982965	2.48242	2.02152	2.23546	6.09704	4.44539	4.44013	2.33226
LOC_Os02g03580	N	119.096	18.9532		125.263	49.8013	168.753	188.404	134.277	226.742	230.182	200.873	215.95	250.266	270.431	127.185	86.0774	118.329	160.428	133.303	148.632	173.005	134.851	180.806	227.482	155.133	182.288	41.4274	104.66	61.9663	127.753	132.669	170.979	250.928	233.746	225.928	441.083	286.498	126.627	302.821	170.234	237.878	179.562	239.55	135.246	246.93	216.713	300.449	344.008
LOC_Os02g07260	N	2574.9	323.325		1873.15	3599.92	2485.8	4075.67	2915.93	3118.22	5109.31	6266.76	3973.76	3887.09	4500.12	1521.36	1592.13	1370.86	3131.12	3553.11	3751.07	5146.64	7843.23	4389.14	3607.77	6831.71	4837.96	1503.22	2035.92	1845.57	3893.89	5423.95	6046.95	5120.82	5886.55	7639.19	2568.6	3903.83	1790.75	2099.56	2392.08	2770	2441.88	2302.51	3350.96	5712.93	3436.29	4133.76	4671.51
LOC_Os02g21970	N	645.461	17.9296		679.668	734.824	669.141	634.421	607.78	655.263	634.359	795.316	905.066	749.525	768.466	617.294	613.376	596.903	624.195	626.327	671.515	824.622	744.718	719.974	765.695	725.906	782.863	637.013	627.961	704.627	758.212	674.738	743.187	793.396	778.907	734.266	754.888	741.479	691.14	657.554	657.454	666.45	681.839	656.994	767.882	730.629	840.179	812.544	757.983
LOC_Os02g26794	N	0.115608	1.02859		0	2.03271	0	7.68995	1.41344	0	3.62491	10.5108	28.1974	4.45767	6.73671	0	1.20388	0	3.68801	1.96034	4.27717	5.17979	2.42975	1.08267	16.4562	8.78112	8.13787	0	0	2.55531	3.11594	4.88351	9.11886	4.35135	0.739703	0.882532	1.09722	18.634	0	0	1.95671	0.982965	0	0	2.23546	7.11321	4.44539	2.96009	0
LOC_Os02g29530	N	175.687	11.1579		158.898	208.353	187.829	219.164	173.853	224.662	277.306	214.887	234.519	259.181	227.123	175.791	146.873	147.254	192.698	209.756	237.383	249.666	286.71	247.931	163.594	345.391	257.157	149.031	169.719	195.481	197.343	248.245	294.083	220.468	263.334	286.823	288.569	271.746	160.122	154.294	172.19	161.206	169.632	164.754	219.075	264.205	233.383	242.727	234.392
LOC_Os02g33730	N	120.888	3.92263		124.103	152.453	137.937	148.032	113.075	162.256	155.871	170.508	151.303	140.098	149.651	109.363	93.3006	92.91	119.86	122.521	129.384	184.4	179.801	154.822	172.306	175.622	139.158	101.685	111.732	100.296	152.681	152.203	150.461	129.09	164.954	142.97	131.667	136.65	120.909	115.36	122.294	112.058	103.434	110.173	152.011	129.054	118.914	140.604	121.277
LOC_Os02g37834	N	22.096	3.9215		31.3157	13.2126	33.7505	17.3024	8.48064	58.2456	41.6865	29.1966	29.5728	52.2184	56.7808	27.5433	15.6504	21.0362	23.05	17.643	28.8709	30.0428	14.5785	46.5547	25.1682	29.2704	48.8272	24.2108	31.1152	22.9978	23.8889	24.4176	22.7972	47.8649	23.6705	19.4157	109.722	77.6418	21.2407	56.2382	19.5671	57.9949	30.6166	43.4627	29.061	36.5822	76.683	50.3215	59.4725
LOC_Os02g38140	N	123.144	6.45944		125.263	150.42	132.067	151.876	115.902	116.491	126.872	205.544	195.318	228.615	190.553	140.147	104.136	114.823	151.208	166.629	155.047	110.847	191.95	134.251	128.745	165.378	142.413	123.206	125.875	115.628	140.217	153.831	205.174	152.297	179.748	202.982	188.722	169.259	124.993	125.454	99.7921	145.479	129.914	128.366	120.715	128.038	124.471	159.845	158.593
LOC_Os02g39580	N	238.764	10.8712		250.526	275.432	243.591	286.451	326.505	253.785	311.742	386.563	299.167	294.843	310.37	196.854	203.456	232.275	271.99	262.685	323.995	318.039	376.611	328.048	314.603	434.665	310.867	201.757	231.243	176.955	267.971	334.52	329.419	292.266	303.278	357.425	267.722	260.1	209.956	210.533	231.87	238.861	227.556	214.281	252.607	344.483	226.715	310.809	285.701
LOC_Os03g01960	N	348.356	15.7082		367.67	434.999	308.157	340.28	349.12	343.233	362.491	394.738	506.865	510.084	531.237	349.962	350.931	335.703	335.609	429.313	397.776	425.779	419.132	397.339	546.925	471.253	411.776	355.092	318.931	382.658	347.947	359.752	447.964	380.018	383.906	362.721	480.583	464.298	361.092	360.501	360.034	444.3	412.91	439.68	459.388	446.1	517.888	435.133	460.621
LOC_Os03g02690	N	37.3368	4.26454		45.2338	30.4906	63.0988	42.2947	28.2688	58.2456	56.1861	36.2038	78.4024	82.7852	92.8703	34.0241	29.495	42.0725	50.7101	39.2067	39.5638	51.7979	54.6694	45.4721	37.7524	62.9313	61.034	25.8249	52.3301	35.1355	77.8985	34.9985	50.1537	36.9865	34.766	33.5362	94.361	127.333	32.678	51.9121	47.9393	57.9949	46.3386	62.6671	52.5334	55.8895	88.9079	60.6818	82.7951
LOC_Os03g05334	N	179.261	63.6642		15.0779	139.24	58.6965	528.684	408.484	208.02	623.484	1201.73	227.642	829.763	834.87	9.72117	61.9998	15.7772	501.569	502.826	684.347	410.239	1704.47	660.427	351.387	1700.61	340.977	12.9124	42.4298	24.9143	236.811	607.997	1266.38	411.203	789.263	1625.62	75.7083	154.507	35.1289	46.1441	91.9653	145.479	105.089	76.8177	276.08	545.685	65.5696	164.285	145.766
LOC_Os03g06170	N	1.60478	0.473076		3.47953	0	4.40224	3.84497	1.41344	0	1.81245	2.33573	15.818	1.91043	4.33074	2.43029	1.80582	0.87651	3.68801	2.9405	3.20787	6.21575	4.8595	3.248	2.90403	4.39056	3.25515	2.69009	2.12149	1.27765	3.11594	2.44176	5.69929	2.17568	3.69851	4.41266	19.75	0.776418	0.81695	2.88401	4.89177	3.93186	0.827475	3.03228	0	3.04852	0	2.96009	2.33226
LOC_Os03g08700	N	81.8447	11.4049		53.3527	74.1938	105.654	121.117	107.421	112.331	134.122	218.391	132.734	130.546	127.035	36.4544	71.0289	56.9731	138.3	113.699	114.414	148.142	208.958	149.408	114.225	219.528	176.592	85.5449	80.6167	67.7157	141.256	209.177	221.132	158.099	187.885	235.636	117.403	202.645	40.0306	63.4482	64.5714	57.012	54.6133	51.5487	84.9476	215.429	130.028	125.804	128.274
LOC_Os03g14120	N	93.2758	5.70803		90.4677	93.5045	102.719	76.8995	106.008	131.053	67.0608	84.0863	145.801	134.367	150.132	123.945	105.339	81.5154	116.172	120.561	75.9197	108.776	77.752	116.928	160.69	144.888	143.226	117.288	113.853	109.878	106.981	104.182	111.706	116.761	85.0658	102.374	102.042	177.8	79.2442	70.6582	86.0952	105.177	99.297	133.42	102.831	225.59	167.814	159.845	127.108
LOC_Os03g16060	N	94.2631	5.45096		83.5086	107.733	104.186	132.652	90.4602	87.3685	121.434	121.458	92.8449	103.163	131.847	85.8703	74.6405	70.1208	86.6681	106.838	105.86	101.524	170.082	123.424	94.8649	207.82	108.234	67.2523	93.3456	70.271	95.5555	119.646	99.1676	89.9279	122.051	159.738	144.833	123.45	124.176	99.4983	179.039	78.6372	91.0222	125.334	106.184	189.008	152.255	130.244	131.772
LOC_Os03g17680	N	-1.57638	3.58907		1.15984	2.03271	1.46741	5.76746	2.82688	8.32081	3.62491	39.7074	13.0671	29.2932	28.8716	0	0	0	0	18.6232	1.06929	2.07192	2.42975	1.08267	46.4644	24.8798	14.6482	0	0	0.638827	0	5.69743	26.2167	15.2297	8.87643	46.7742	18.6528	33.386	0	2.88401	8.80519	5.89779	7.44727	3.03228	7.82412	42.6793	7.77944	11.8403	12.8274
LOC_Os03g17730	N	213.01	25.6625		176.296	197.173	239.188	286.451	272.794	336.993	384.24	433.278	568.761	410.742	368.113	147.438	192.019	160.401	341.141	314.634	301.54	415.419	403.338	335.627	242.002	444.91	371.901	144.189	236.193	176.316	251.352	345.915	496.978	483	448.26	440.383	334.653	371.904	168.292	324.451	221.108	242.792	179.562	189.012	214.604	253.027	214.49	383.331	385.988
LOC_Os03g19280	N	84.037	10.1828		55.6724	171.764	55.7617	99.9693	100.354	95.6893	159.496	183.355	275.096	151.561	151.095	99.642	109.553	48.208	87.5901	116.64	136.869	190.616	207.744	132.085	215.866	130.253	135.089	67.2523	64.3519	66.4381	71.6666	91.1589	160.72	131.266	190.104	161.503	74.6111	141.308	53.9187	43.2601	49.8961	120.905	113.364	92.9899	163.189	144.297	170.036	118.403	129.44
LOC_Os03g22680	N	1.46279	0.443846		2.31968	5.08177	1.46741	1.92249	4.24032	6.2406	0	2.33573	15.818	8.91533	11.5486	3.24039	2.40776	5.25906	0.922002	0.980168	2.13858	2.07192	2.42975	0	7.74407	0	1.62757	2.69009	1.41433	4.47179	3.11594	1.62784	5.69929	1.45045	2.21911	2.6476	3.29166	2.32925	0.81695	1.442	0.978354	0.982965	2.48242	1.01076	2.23546	0	2.2227	2.96009	6.99677
LOC_Os03g24730	N	55.8954	17.6594		30.1559	36.5887	19.0764	73.0545	111.662	58.2456	186.683	247.587	156.117	269.37	299.783	25.9231	33.7086	36.8134	100.498	130.362	148.632	64.2294	149.43	127.755	113.257	139.034	132.647	17.2166	18.3863	20.4425	55.0483	108.251	155.021	213.941	186.405	293.001	122.889	129.662	70.2577	93.7303	98.8138	154.326	116.674	150.603	82.7121	252.011	87.7965	156.885	192.411
LOC_Os03g30550	N	188.788	11.1523		131.062	195.14	154.078	153.799	172.44	189.298	268.243	266.273	341.807	280.833	281.979	161.209	174.562	160.401	239.72	217.597	232.036	237.234	302.504	233.856	195.538	288.313	232.743	162.481	178.912	166.734	231.618	282.43	310.041	303.144	356.537	322.124	155.805	192.552	200.97	152.852	224.043	212.32	214.316	213.27	259.314	297.739	266.724	247.167	286.868
LOC_Os03g45300	N	343.929	11.5975		323.596	392.313	303.755	317.21	366.081	349.474	369.741	345.688	452.533	441.309	486.005	405.859	413.532	374.27	334.687	339.138	326.134	389.52	354.743	387.595	501.429	289.777	468.741	373.385	353.582	427.376	335.483	335.334	386.412	409.752	417.932	365.368	509.111	441.006	344.753	304.263	348.294	422.675	421.185	322.432	481.742	411.55	418.978	433.653	478.113
LOC_Os03g47550	N	138.02	7.64634		163.538	137.208	139.404	134.574	165.373	172.657	202.995	177.516	225.579	194.864	187.184	132.856	142.058	136.735	144.754	140.164	164.671	185.436	173.727	162.4	190.698	187.331	188.799	128.586	147.797	143.097	152.681	160.342	167.559	207.414	173.09	180.919	202.986	220.503	146.234	139.874	154.58	143.513	128.259	138.474	162.071	175.798	191.152	162.805	172.587
LOC_Os03g48904	N	291.665	11.9913		273.723	290.677	289.08	307.598	293.996	307.87	355.241	343.352	350.06	396.096	337.317	303.787	260.64	322.556	366.035	340.118	283.362	385.376	278.206	302.064	297.179	380.515	381.666	212.517	294.18	219.118	272.125	259.64	330.559	333.604	280.347	308.004	565.069	396.75	356.19	340.313	391.342	398.101	353.332	333.551	282.786	435.938	500.107	378.891	363.832
LOC_Os03g58710	N	76.8473	3.63466		57.9921	65.0466	83.6426	82.667	57.9511	108.17	125.059	131.969	94.9082	89.1533	105.863	63.9977	74.0386	60.4792	101.42	91.1556	83.4047	99.4519	129.992	82.2828	64.8566	112.691	84.6338	67.7903	69.302	67.0769	91.4009	109.065	103.727	109.509	113.175	122.672	113.014	93.1702	77.6103	87.9623	69.4631	95.3476	97.642	63.6778	98.3604	68.0836	71.1263	85.8425	117.779
LOC_Os03g60840	N	-15.3474	51.2919		1.15984	10.1635	10.2719	90.3569	26.8554	49.9248	257.369	429.774	203.571	622.163	580.8	2.43029	6.62134	3.50604	54.3981	47.048	89.8205	151.25	454.363	111.515	84.2168	787.374	180.661	5.9182	6.36447	6.38827	34.2753	100.112	617.803	264.707	257.417	584.236	80.0972	440.229	1.6339	8.65202	11.7402	8.84669	3.3099	8.08608	14.5305	610.72	212.268	156.885	123.61
LOC_Os03g61640	N	321.956	15.859		284.161	327.266	372.723	390.265	330.745	434.762	425.927	420.431	411.269	408.832	425.375	248.7	275.688	255.064	358.659	395.008	337.896	382.268	404.553	403.835	329.123	510.768	421.542	244.26	280.037	274.696	365.604	399.634	434.286	432.234	432.726	396.257	479.486	435.571	321.061	434.043	353.186	380.407	321.888	359.83	391.206	477.601	427.869	407.012	490.94
LOC_Os03g63020	N	381.504	35.0869		397.826	341.495	460.768	557.521	484.81	530.451	652.484	650.501	455.972	562.94	551.929	285.964	305.785	312.914	550.435	447.937	443.756	565.633	711.917	585.723	474.325	793.228	648.588	294.834	390.354	305.36	519.323	562.418	764.845	631.671	619.871	732.501	684.666	834.65	227.112	468.651	407.974	388.271	343.402	361.852	359.91	717.418	547.895	592.017	555.077
LOC_Os04g18380	N	1.63213	0.430058		4.63937	3.04906	0	3.84497	2.82688	2.0802	1.81245	1.16787	10.3161	9.55214	12.0298	4.05049	3.0097	0.87651	2.766	3.92067	3.20787	3.10787	0	4.33067	8.71208	2.92704	2.44136	2.69009	0.707164	5.74945	1.03865	2.44176	1.13986	1.45045	5.17792	2.6476	4.38889	4.65851	0.81695	1.442	0.978354	0	4.96485	4.04304	0	4.06469	3.33405	1.48004	4.66451
LOC_Os04g25900	N	0.212164	0.989617		3.47953	0	0	0	1.41344	0	1.81245	14.0144	10.3161	7.64171	11.5486	0.810097	0	0	0	0	1.06929	1.03596	0	2.16534	3.87204	0	4.06893	0.538018	1.41433	0.638827	4.15459	0	3.41957	5.8018	3.69851	11.4729	2.19444	2.32925	0	1.442	0	0.982965	1.65495	2.02152	10.0596	19.3073	14.4475	5.92017	8.1629
LOC_Os04g31340	N	35.034	3.10831		35.9551	21.3434	39.6202	44.2172	50.8839	43.6842	41.6865	59.5611	84.5921	56.0392	66.8859	51.0361	44.5435	34.1839	45.1781	39.2067	39.5638	27.9709	23.0826	34.6454	58.0806	43.9056	51.2686	38.7373	37.4797	19.1648	39.4686	25.2315	44.4545	50.0405	42.1631	53.8344	99.8471	69.8776	35.9458	62.0062	58.7012	55.046	47.1661	46.4949	39.1206	45.7278	43.3426	59.2017	47.8113
LOC_Os04g32320	N	56.2754	13.9042		5.79921	29.4743	23.4786	121.117	117.316	99.8497	224.744	383.06	88.0308	143.919	128.96	6.48078	42.7377	10.5181	160.428	129.382	159.324	100.488	255.124	146.16	64.8566	339.537	129.392	11.2984	28.9937	21.0813	61.2801	157.9	261.027	237.874	146.461	257.699	138.25	103.264	16.339	47.5861	33.264	31.4549	24.8242	29.312	17.8837	161.572	34.4518	79.9223	47.8113
LOC_Os04g35220	N	49.9575	2.8397		61.4716	58.9485	58.6965	55.7521	32.5091	29.1228	57.9985	50.2182	81.8411	66.2282	59.668	43.7453	41.5338	58.7261	49.7881	46.0679	51.326	43.5102	78.9669	63.8774	83.2488	73.176	61.8478	41.4274	42.4298	46.6344	59.2028	77.3223	56.9929	65.9955	70.2718	52.9519	75.7083	67.5484	45.7492	80.7522	56.7445	49.1483	62.8881	53.5702	71.5348	88.4071	88.9079	69.562	83.9612
LOC_Os04g36800	N	1.30926	2.03367		2.31968	3.04906	2.93483	3.84497	2.82688	0	12.6872	5.83933	20.6322	25.4724	31.7588	8.10097	3.0097	7.01208	4.61001	2.9405	0	4.14383	7.28925	5.41334	6.77606	8.78112	11.393	5.9182	1.41433	0.638827	7.27052	5.69743	5.69929	12.3288	5.17792	6.17772	15.3611	42.703	2.45085	2.88401	3.91342	5.89779	4.96485	4.04304	2.23546	21.3396	41.1199	10.3603	9.32902
LOC_Os04g39610	N	3.35543	1.20071		3.47953	0	1.46741	3.84497	2.82688	2.0802	14.4996	14.0144	6.8774	8.91533	11.5486	4.86058	7.22327	11.3946	4.61001	0.980168	8.55433	3.10787	6.07437	7.57868	1.93602	5.85408	5.69651	3.22811	6.36447	1.27765	1.03865	2.44176	6.83915	17.4054	6.65732	11.4729	32.9166	25.6218	4.08475	5.76802	5.87012	11.7956	7.44727	9.09683	10.0596	9.14556	6.66809	14.8004	16.3258
LOC_Os04g41620	N	-13.0085	10.0524		2.31968	1.01635	1.46741	5.76746	1.41344	0	1.81245	61.8969	63.9598	133.093	149.17	0	2.40776	6.13557	7.37601	4.90084	3.20787	2.07192	3.64462	5.41334	10.6481	16.0987	11.393	1.07604	1.41433	0	2.07729	4.88351	4.55943	5.8018	0	5.29519	23.0416	429.359	3.2678	1.442	20.5454	2.9489	0	5.0538	5.58866	88.4071	46.6766	0	0
LOC_Os04g44110	N	235.163	8.50957		278.362	276.448	283.211	253.768	272.794	226.742	248.306	322.331	315.673	277.649	264.656	199.284	208.271	227.016	236.954	229.359	291.917	330.47	319.512	281.494	359.131	279.532	328.77	236.728	214.271	260.003	273.164	312.545	255.328	229.896	260.375	309.769	283.083	285.722	217.309	186.019	256.329	206.423	220.108	197.098	250.372	359.725	324.514	300.449	267.043
LOC_Os04g45610	N	239.86	31.2072		215.731	216.483	201.036	244.156	296.823	235.063	373.366	496.343	290.914	504.353	522.576	173.361	199.844	163.907	314.403	349.92	407.4	338.758	908.726	465.547	247.81	607.361	363.763	199.067	185.277	217.201	326.135	552.651	641.74	554.797	680.527	958.429	160.194	285.722	149.502	145.642	190.779	242.792	210.179	190.023	309.612	619.866	296.73	367.051	383.656
LOC_Os04g54830	N	100.817	36.25		71.9102	98.5863	85.11	173.024	144.171	239.223	291.805	516.196	583.891	302.485	317.588	32.4039	60.7959	41.1959	196.386	125.461	150.77	303.536	534.545	451.473	154.881	566.382	329.584	48.9596	72.1307	53.0227	269.009	360.566	672.516	363.338	593.981	386.549	82.2916	201.092	26.9594	44.7021	28.3723	79.6202	54.6133	45.4842	152.011	420.696	222.27	267.888	327.682
LOC_Os05g03640	N	152.266	20.4497		241.247	221.565	161.415	286.451	197.882	158.095	224.744	206.712	332.866	338.783	347.903	130.426	175.164	134.982	177.024	195.053	261.976	268.313	393.619	149.408	197.474	222.455	467.927	217.359	114.561	265.113	207.729	308.475	375.013	307.496	189.364	342.422	307.222	401.408	45.7492	50.4701	111.532	149.411	124.121	100.065	203.427	396.308	153.366	331.53	162.092
LOC_Os05g03860	N	548.563	39.8052		599.638	606.763	642.727	859.352	722.268	728.071	909.852	1200.57	856.237	960.309	921.966	416.39	423.765	405.824	758.807	841.964	762.405	651.617	830.974	768.694	813.128	1015.68	807.277	340.565	426.42	380.741	599.299	686.947	1039.55	853.59	778.907	1010.5	687.958	628.899	349.655	540.752	495.047	660.553	459.249	533.681	509.686	1119.82	574.567	658.619	613.383
LOC_Os05g10310	N	-10.9644	21.9072		9.27874	19.3107	7.33707	146.109	19.7882	33.2832	88.8103	50.2182	200.132	148.377	157.35	11.3414	14.4465	9.64161	26.738	74.4927	25.663	46.6181	51.0247	36.8107	69.6967	106.837	77.3098	2.69009	10.6075	23.6366	32.198	28.4871	160.72	74.6982	60.6556	59.1296	97.6527	888.222	4.9017	1.442	19.5671	27.523	13.2396	15.1614	10.0596	95.5203	41.1199	74.0021	18.658
LOC_Os05g10370	N	-0.570751	1.2693		0	0	0	0	0	0	1.81245	8.17506	19.2567	14.6466	21.6537	0	0	0	1.844	3.92067	3.20787	2.07192	4.8595	4.33067	0.968009	7.3176	5.69651	0	0	0	0	0.813918	35.3356	7.97748	6.65732	16.7681	2.19444	9.31702	0	0	0.978354	0.982965	0.827475	0	0	3.04852	3.33405	0	1.16613
LOC_Os05g10570	N	140.199	7.45461		139.181	108.75	146.741	121.117	159.719	201.78	179.433	133.137	157.493	201.232	254.07	130.426	140.854	179.684	157.662	139.184	146.493	150.214	125.132	163.483	134.553	163.914	174.15	127.51	150.626	118.183	129.831	160.342	148.182	200.162	159.776	185.332	262.236	237.584	154.404	242.257	160.45	190.695	169.632	183.958	118.48	192.057	171.148	195.366	232.059
LOC_Os05g18660	N	109.709	4.50546		98.5866	119.93	133.535	123.039	134.277	162.256	137.747	124.962	141.674	140.735	170.342	93.9713	104.737	108.687	120.782	119.58	122.969	126.387	139.711	129.92	141.329	127.326	141.599	109.756	111.025	103.49	117.367	139.994	145.902	136.342	141.283	150.913	149.222	156.836	97.2171	108.15	117.402	97.3135	106.744	99.0544	103.949	139.216	135.585	150.964	115.447
LOC_Os05g20030	N	4.10854	0.980736		1.15984	4.06541	2.93483	9.61244	7.0672	16.6416	9.06227	14.0144	4.81418	10.189	14.917	0.810097	3.0097	3.50604	11.064	4.90084	5.34646	5.17979	25.5124	6.49601	6.77606	14.6352	10.5792	2.15207	3.53582	3.19414	4.15459	8.9531	13.6783	12.3288	6.65732	30.0061	2.19444	7.76418	0.81695	4.32601	2.93506	5.89779	3.3099	3.03228	1.11773	22.3558	2.2227	5.92017	5.83064
LOC_Os05g30700	N	2.26502	0.677876		2.31968	3.04906	2.93483	7.68995	1.41344	2.0802	7.24982	2.33573	7.56514	8.27852	11.5486	3.24039	1.80582	2.62953	0.922002	4.90084	8.55433	3.10787	2.42975	6.49601	8.71208	8.78112	3.25515	1.61405	2.82865	0.638827	4.15459	7.32527	3.41957	2.17568	2.95881	2.6476	12.0694	8.5406	4.9017	2.88401	0.978354	6.88076	4.96485	4.04304	2.23546	11.1779	1.11135	4.44013	9.32902
LOC_Os05g31750	N	424.236	49.7425		390.867	225.631	512.127	1453.4	565.376	609.499	962.413	811.666	279.223	612.611	671.746	234.928	318.426	456.661	591.003	663.574	597.734	830.838	1009.56	600.881	289.435	949.824	957.827	272.775	335.903	350.077	495.434	730.085	1221.93	677.36	667.952	833.11	1100.51	1129.69	229.563	198.997	587.991	451.181	329.335	282.002	403.501	623.93	287.839	1025.67	595.891
LOC_Os05g32474	N	0.717031	0.715223		0	2.03271	1.46741	1.92249	0	4.1604	12.6872	0	5.50192	9.55214	9.62387	1.62019	1.20388	0.87651	4.61001	0	2.13858	3.10787	4.8595	3.248	4.84005	1.46352	3.25515	0	1.41433	0	3.11594	0.813918	3.41957	2.17568	2.21911	0.882532	2.19444	8.5406	0	2.88401	0	2.9489	1.65495	2.02152	1.11773	10.1617	6.66809	7.40021	4.66451
LOC_Os05g46610	N	0.602338	0.745137		2.31968	2.03271	0	3.84497	0	0	1.81245	4.67146	7.56514	10.8258	5.77432	0.810097	1.80582	7.01208	2.766	1.96034	3.20787	3.10787	6.07437	0	0	10.2446	0.813787	1.07604	2.12149	1.27765	3.11594	0	5.69929	2.17568	4.43822	1.76506	16.4583	25.6218	2.45085	1.442	5.87012	0	0	1.01076	0	1.01617	0	1.48004	2.33226
LOC_Os05g48640	N	3.83214	0.514072		2.31968	2.03271	5.86965	5.76746	4.24032	10.401	10.8747	12.8465	6.18966	12.0994	6.73671	0	1.80582	2.62953	9.22002	4.90084	5.34646	7.2517	3.64462	6.49601	4.84005	13.1717	4.88272	2.69009	4.95015	2.55531	9.34782	5.69743	10.2587	5.8018	1.47941	7.06025	9.87499	6.98776	2.45085	2.88401	3.91342	1.96593	2.48242	7.07532	2.23546	7.11321	8.89079	1.48004	8.1629
LOC_Os05g51500	N	899.448	24.2016		874.521	926.915	937.677	865.119	908.842	1002.66	891.728	874.731	1221.43	1007.43	958.537	866.804	825.259	834.437	983.776	889.012	877.888	1124.01	998.627	946.252	900.249	998.12	1009.91	970.585	987.908	1018.29	1047.99	936.006	959.76	1045.05	1062.21	958.429	1538.3	1166.18	866.784	1000.75	914.761	981.982	1010.35	920.802	990.31	1082.22	1090.23	1056.75	1163.8
LOC_Os05g51700	N	453.33	37.1054		345.633	441.098	507.725	530.606	416.965	530.451	659.733	616.633	680.863	610.7	718.903	363.734	356.95	368.134	518.165	536.152	518.606	632.97	877.14	638.774	439.476	771.275	601.389	305.594	394.597	344.328	583.719	748.805	796.761	773.815	792.961	873.706	604.569	693.341	454.224	516.237	519.506	568.154	463.386	555.918	583.456	925.734	762.385	701.54	761.482
LOC_Os06g05650	N	130.895	8.70743		118.304	179.895	164.35	142.264	139.931	156.015	239.244	182.187	209.073	201.869	198.733	138.527	110.757	93.7865	136.456	177.41	142.216	188.544	228.396	167.814	151.977	234.163	155.433	98.9953	111.732	82.4087	139.179	212.433	196.056	190.009	208.596	249.756	161.292	170.036	123.359	113.918	113.489	166.121	161.358	128.366	177.719	184.944	148.921	162.805	184.248
LOC_Os06g15660	N	67.1259	4.44479		40.5945	40.6541	38.1527	94.2019	86.2199	62.406	101.497	114.451	77.0269	127.362	133.772	63.1876	54.7765	59.6027	79.2921	90.1754	93.0284	69.4092	114.198	88.7788	60.0166	89.2747	85.4476	34.9712	53.7444	58.1333	68.5507	91.1589	139.063	126.914	114.654	149.148	51.5694	74.5361	90.6815	72.1002	84.1385	80.6031	81.0925	71.7639	69.2994	121.941	74.4603	93.2427	89.7919
LOC_Os06g22060	N	369.207	43.7156		475.535	253.072	785.066	682.483	455.128	659.424	587.235	750.937	400.265	565.487	615.927	175.791	209.475	283.989	438.873	452.837	425.578	527.302	873.495	565.153	502.397	904.455	606.271	230.81	308.323	197.398	673.043	776.478	617.803	742.631	586.584	818.989	898.624	732.939	216.492	491.723	361.013	286.043	182.872	385.099	197.838	985.688	649.027	594.977	670.524
LOC_Os06g22380	N	720.877	30.3976		729.541	682.99	810.012	832.437	824.036	913.208	917.102	887.578	659.543	912.548	1025.42	531.424	630.833	614.433	945.052	823.341	812.662	886.78	1082.45	1082.67	844.104	1094.71	895.166	654.768	754.544	680.351	849.613	1023.91	1195.71	889.851	991.202	1036.97	779.027	818.345	473.831	689.278	468.632	756.883	655.36	672.155	909.833	1050.72	873.52	936.867	930.57
LOC_Os06g35520	N	-0.313738	1.19378		0	0	0	3.84497	0	0	0	21.0216	32.3238	1.91043	2.40597	1.62019	0	0	1.844	0	3.20787	2.07192	0	0	0	1.46352	5.69651	0	0	1.27765	2.07729	0	2.27972	7.97748	0	6.17772	28.5278	1.55284	0.81695	2.88401	0.978354	4.91483	3.3099	2.02152	4.47093	12.1941	6.66809	16.2805	4.66451
LOC_Os06g37180	N	1295.17	46.2291		1286.27	1533.68	1483.55	1432.25	1276.34	1539.35	1560.52	1723.77	1809.44	1434.73	1475.34	1199.75	1138.27	1229.74	1216.12	1283.04	1403.98	1784.96	1714.19	1485.42	1438.46	1925.99	1701.63	1213.23	1232.59	1179.91	1495.65	1553.77	1550.21	1587.52	1682.08	1585.91	1474.67	1634.36	1178.04	1258.87	1431.33	1325.04	1247	1261.43	1552.53	1771.19	1493.65	1662.09	1681.56
LOC_Os06g43170	N	1.08747	0.862199		6.95905	1.01635	2.93483	3.84497	0	4.1604	3.62491	2.33573	7.56514	7.00491	6.73671	2.43029	1.20388	2.62953	1.844	0.980168	5.34646	6.21575	3.64462	3.248	0	8.78112	5.69651	2.15207	1.41433	1.27765	4.15459	2.44176	7.97901	2.17568	3.69851	4.41266	26.3333	23.2925	4.08475	2.88401	3.91342	2.9489	1.65495	1.01076	0	3.04852	1.11135	0	2.33226
LOC_Os06g43810	N	120.379	17.1123		45.2338	68.0957	68.9684	253.768	81.9796	112.331	237.432	239.412	248.274	314.584	268.506	89.1107	78.8541	99.9221	165.96	199.954	197.819	109.812	195.595	134.251	75.5047	213.674	188.799	52.1877	95.4671	78.5758	119.444	153.831	344.237	276.311	269.252	348.6	190.917	190.222	160.939	207.649	188.822	278.179	181.217	194.066	162.071	297.739	182.261	310.809	227.395
LOC_Os06g45620	N	1.42019	3.35931		3.47953	5.08177	0	5.76746	7.0672	10.401	10.8747	18.6858	39.8889	35.6613	47.1569	6.48078	6.0194	3.50604	5.53201	7.84134	10.6929	7.2517	6.07437	8.66134	32.9123	16.0987	33.3653	2.15207	4.95015	7.66593	4.15459	2.44176	11.3986	19.5811	11.8352	13.238	15.3611	27.9511	3.2678	0	8.80519	7.86372	14.8945	12.1291	15.6482	30.4852	34.4518	19.2406	27.9871
LOC_Os06g49240	N	-0.206325	0.897955		2.31968	3.04906	0	0	1.41344	0	0	9.34292	19.9445	8.27852	5.77432	1.62019	0	0.87651	0	0	1.06929	1.03596	1.21487	3.248	8.71208	1.46352	2.44136	0	2.82865	0	2.07729	0	2.27972	4.35135	0	3.53013	12.0694	10.0934	0.81695	4.32601	2.93506	3.93186	0	3.03228	0	3.04852	3.33405	4.44013	2.33226
LOC_Os07g07950	N	17.7252	2.10011		24.3567	15.2453	16.1415	32.6823	12.721	16.6416	30.8117	40.8753	37.138	35.0245	35.1271	18.6322	22.8737	19.2832	11.064	16.6629	23.5244	19.6832	27.9421	18.4054	33.8803	36.588	32.5515	16.1405	18.3863	21.0813	19.7343	20.348	26.2167	23.2072	32.5469	48.5392	27.4305	27.1746	15.5221	20.1881	28.3723	22.6082	19.8594	31.3335	26.8256	43.6955	21.1156	44.4013	29.1532
LOC_Os07g09000	N	242.292	46.0985		146.14	348.609	224.514	380.652	363.254	284.988	561.861	833.856	640.286	675.655	674.152	171.741	170.349	103.428	473.909	473.421	396.707	495.188	767.801	476.374	490.781	752.249	541.168	147.955	183.155	205.702	398.84	551.837	911.886	586.707	716.032	885.179	267.722	489.92	129.895	152.852	168.277	229.031	188.664	200.13	356.556	559.912	323.402	298.969	328.848
LOC_Os07g13950	N	28.1757	1.51585		26.6764	33.5397	35.2179	23.0698	32.5091	16.6416	28.9993	33.8681	28.1974	42.0294	42.8262	23.4928	25.2815	12.2711	32.2701	38.2265	27.8016	25.8989	44.9504	40.0587	29.0403	30.7339	42.3169	26.9009	28.2865	27.4696	39.4686	43.9516	31.916	42.0631	36.2454	45.0091	46.0833	32.6096	25.3255	24.5141	43.0476	33.4208	30.6166	24.2582	35.7674	49.7925	51.122	39.9612	46.6451
LOC_Os07g17210	N	-0.195514	0.98361		1.15984	0	0	0	0	0	0	1.16787	10.3161	3.18405	2.40597	0	1.80582	0.87651	0	2.9405	2.13858	1.03596	0	0	2.90403	7.3176	1.62757	0.538018	0	1.27765	0	0.813918	3.41957	0.725225	1.47941	7.94279	15.3611	33.386	0.81695	0	3.91342	0	0.827475	2.02152	0	35.5661	12.2248	2.96009	0
LOC_Os07g35020	N	12.3218	2.00578		15.0779	7.11448	16.1415	32.6823	15.5478	20.802	28.9993	30.3645	3.4387	12.7362	18.2853	7.29088	13.2427	14.9007	32.2701	16.6629	10.6929	15.5394	30.3719	28.1494	16.4562	64.3949	40.6893	9.14631	8.48596	10.2212	29.0821	22.7897	30.7762	29.7342	22.9308	35.3013	27.4305	36.4917	1.6339	24.5141	13.697	5.89779	8.27475	6.06456	2.23546	15.2426	11.1135	26.6408	24.4887
LOC_Os07g43290	N	10.6807	2.91111		9.27874	8.13083	17.609	15.3799	28.2688	24.9624	41.6865	16.3501	35.7625	37.5718	30.7964	5.67068	4.81552	8.7651	19.362	7.84134	17.1087	21.7551	30.3719	19.488	18.3922	33.661	34.179	8.07027	12.0218	7.0271	7.27052	13.0227	26.2167	19.5811	22.1911	43.2441	28.5278	24.069	8.1695	17.304	12.7186	24.5741	18.2044	22.2367	34.6497	24.3882	40.0085	23.6807	32.6516
LOC_Os07g46750	N	598.461	65.51		394.346	1291.79	435.822	678.638	616.26	680.226	987.788	1101.3	1341.78	1182.56	1228.01	635.116	651.901	340.086	677.671	711.602	826.562	1107.44	1448.13	990.641	940.905	1317.17	858.545	416.964	437.734	479.121	736.4	1036.93	1294.88	929.014	1279.69	1272.61	375.25	778.747	524.482	363.385	404.06	671.365	733.97	590.283	1255.21	930.815	1024.66	867.305	983.046
LOC_Os07g48170	N	22.7288	13.4445		1.15984	9.14718	20.5438	17.3024	62.1914	22.8822	248.306	249.923	13.7548	12.7362	9.14267	4.86058	4.81552	1.75302	59.9301	203.875	37.4252	215.479	162.793	37.8934	5.80806	204.893	134.275	6.45622	2.82865	10.2212	11.4251	32.5567	117.405	25.3829	285.525	130.615	13.1667	267.864	6.5356	8.65202	0	27.523	20.6869	7.07532	13.4128	103.65	71.1263	198.326	184.248
LOC_Os08g06210	N	0.808034	0.733869		1.15984	1.01635	0	1.92249	1.41344	0	1.81245	4.67146	6.8774	7.64171	12.9922	0	1.80582	0	2.766	3.92067	6.41575	3.10787	10.9339	2.16534	3.87204	8.78112	4.06893	0.538018	0	1.27765	2.07729	3.25567	14.8182	5.8018	8.13673	11.4729	6.58333	5.43493	0.81695	0	0.978354	1.96593	0.827475	0	0	5.08087	4.44539	1.48004	1.16613
LOC_Os08g14960	N	2.45796	0.744093		2.31968	1.01635	1.46741	3.84497	2.82688	10.401	7.24982	5.83933	4.12644	8.27852	8.66148	0.810097	0.60194	0	4.61001	10.7818	7.48504	9.32362	4.8595	3.248	0.968009	13.1717	7.32408	1.61405	2.82865	3.19414	8.30917	5.69743	9.11886	6.52703	10.3558	21.1808	1.09722	11.6463	0	0	0	0	2.48242	1.01076	7.82412	16.2588	1.11135	2.96009	4.66451
LOC_Os08g20400	N	162.848	8.52712		139.181	153.469	190.764	163.411	145.584	170.577	210.245	179.851	202.883	222.247	182.372	123.135	92.6987	123.588	198.23	183.291	180.71	236.198	228.396	227.36	158.754	253.189	205.074	130.2	175.377	136.709	240.966	210.805	251.909	218.293	220.431	241.814	189.819	199.539	184.631	175.925	148.71	214.286	196.939	199.12	224.664	252.011	223.381	247.167	270.542
LOC_Os08g29150	N	462.572	29.2105		456.978	451.261	520.932	544.064	498.945	468.045	583.61	585.1	510.303	618.342	610.153	260.851	473.726	411.959	715.473	535.172	560.309	692.02	801.817	705.9	467.548	936.653	668.933	526.182	548.759	456.762	717.705	747.177	949.502	640.374	796.66	765.155	438.889	910.739	268.777	324.451	345.359	422.675	339.265	304.239	492.92	745.871	693.481	525.415	594.725
LOC_Os08g30540	N	4.62188	1.36362		4.63937	5.08177	7.33707	11.5349	7.0672	10.401	5.43736	8.17506	4.12644	19.7411	23.5785	1.62019	1.80582	6.13557	6.45401	1.96034	12.8315	9.32362	10.9339	17.3227	8.71208	16.0987	13.8344	2.15207	4.24298	1.91648	9.34782	10.5809	13.6783	21.7568	6.65732	5.29519	20.8472	10.8699	5.71865	17.304	7.82683	7.86372	4.13737	8.08608	4.47093	5.08087	4.44539	25.1607	15.1597
LOC_Os08g33710	N	2405.53	322.321		988.186	1966.64	2154.16	3848.82	4339.26	3388.65	4522.07	5557.87	3867.16	5592.46	4966.4	573.549	1354.97	1115.8	4309.44	4589.15	5538.93	3996.72	7181.13	5334.3	2748.18	7098.07	4206.46	894.724	1448.27	1515.3	3532.44	5852.89	6241.86	4892.37	4873.9	7097.32	2288.8	2866.54	1655.96	1976.99	2150.42	2199.88	1408.36	1447.41	2157.22	7905.83	3768.58	3451.46	3209.18
LOC_Os08g40250	N	420.744	48.0109		342.153	611.845	407.941	497.924	587.991	526.291	630.734	955.314	814.972	752.709	725.158	379.126	370.193	369.011	508.023	567.517	731.395	737.602	973.115	617.121	763.759	781.52	903.303	404.052	330.245	428.653	548.405	637.298	812.719	818.054	772.25	889.592	749.402	892.881	301.455	253.793	393.298	406.948	358.297	367.916	584.574	960.284	606.796	559.456	590.061
LOC_Os08g45170	N	7.46499	1.36956		13.9181	7.11448	22.0112	7.68995	15.5478	12.4812	25.3744	17.518	13.0671	12.0994	10.5863	7.29088	6.62134	6.13557	16.596	8.82151	8.55433	14.5034	20.6529	8.66134	7.74407	21.9528	11.393	4.84216	7.7788	2.55531	9.34782	9.76702	10.2587	12.3288	7.39703	5.29519	61.4444	25.6218	4.9017	8.65202	12.7186	4.91483	3.3099	9.09683	11.1773	16.2588	10.0021	17.7605	16.3258
LOC_Os09g02260	N	37.6738	2.22271		31.3157	35.5724	41.0876	32.6823	35.336	56.1654	54.3736	28.0288	47.4541	47.1239	48.1193	30.7837	43.3396	29.8013	47.0221	40.1869	41.7024	59.0496	47.3801	49.8027	47.4325	39.515	52.0824	32.8191	36.0653	39.6073	49.855	36.6263	37.6153	52.9414	56.9571	45.0091	68.0277	61.337	36.7628	38.9341	45.0043	51.1142	41.3737	27.2905	48.0625	73.1645	76.683	54.7616	53.6419
LOC_Os09g07614	N	25.3316	2.02717		23.1968	31.507	19.0764	26.9148	21.2016	27.0426	39.874	24.5252	42.6399	44.5767	48.6005	22.6827	21.0679	17.5302	32.2701	29.405	27.8016	26.9349	47.3801	42.2241	36.7843	36.588	35.8066	19.3686	18.3863	34.4967	36.3526	37.4402	29.6363	26.1081	40.6837	42.3615	23.0416	38.0445	29.4102	27.3981	22.5021	36.3697	33.9265	29.312	38.0029	48.7763	54.4561	35.521	43.1467
LOC_Os09g08120	N	0.817077	0.64		1.15984	3.04906	1.46741	3.84497	1.41344	2.0802	1.81245	2.33573	24.0709	12.0994	7.69909	3.24039	6.0194	1.75302	1.844	3.92067	2.13858	0	0	2.16534	9.68009	0	4.06893	1.07604	4.24298	3.19414	1.03865	0	0	7.25225	0.739703	0	6.58333	11.6463	1.6339	0	0	0	1.65495	3.03228	1.11773	4.06469	4.44539	0	0
LOC_Os09g11510	N	58.4568	6.75603		64.9512	51.834	55.7617	55.7521	87.6333	68.6467	112.372	79.4148	91.4695	117.81	97.6822	69.6684	45.1455	57.8496	80.2141	60.7704	54.5339	70.4451	87.471	87.6961	84.2168	124.399	87.0752	54.3398	53.0373	58.7721	51.9323	70.8109	101.447	121.113	95.4217	112.082	99.8471	124.227	59.6374	69.2162	66.5281	97.3135	90.1948	77.8285	64.8284	117.876	128.916	93.2427	135.271
LOC_Os09g12530	N	62.4308	2.55567		59.152	54.8831	70.4358	90.3569	69.2586	60.3258	63.4359	71.2398	75.6514	75.7803	84.2088	51.8462	56.5823	61.3557	70.0721	78.4134	56.6724	74.589	69.2479	70.3734	65.8246	87.8112	84.6338	64.0241	57.2803	61.3274	57.1255	64.2996	72.9509	76.1487	75.4497	81.1929	82.2916	72.2069	58.0035	59.1222	80.225	74.7053	88.5398	59.6348	74.888	96.5365	94.4646	84.3624	89.7919
LOC_Os09g17730	N	524.774	22.7064		499.892	627.09	513.595	590.204	496.118	522.131	578.173	685.537	761.328	675.655	690.994	502.26	531.513	458.415	507.101	535.172	512.191	658.869	631.735	562.987	645.662	610.288	622.547	507.889	538.859	539.809	593.067	631.601	669.097	716.523	689.403	676.902	700.027	708.093	506.509	540.752	574.294	599.609	585.852	532.67	654.991	799.728	774.61	654.179	690.348
LOC_Os09g19734	N	472.504	50.1515		321.276	501.062	441.691	574.824	416.965	545.013	788.418	851.374	841.794	767.356	806.961	375.075	356.348	305.902	556.889	559.676	565.655	615.359	900.222	611.707	493.685	835.67	564.768	277.079	400.255	288.111	573.333	765.083	1069.19	926.113	1030.41	1129.64	669.305	679.366	488.536	745.516	564.51	677.263	609.022	801.532	618.106	842.408	745.715	888.026	885.091
LOC_Os09g23650	N	235.715	6.25059		222.69	253.072	209.84	251.846	255.833	303.709	308.117	304.813	275.784	256.634	301.708	239.789	255.824	170.043	228.656	276.407	259.838	246.558	273.347	284.742	247.81	289.777	288.894	205.523	193.056	215.924	255.507	294.638	297.503	263.257	294.402	282.41	284.18	275.628	223.844	214.859	207.411	257.537	281.341	288.066	295.081	244.898	231.16	266.408	270.542
LOC_Os09g24570	N	84.6179	4.81517		70.7504	89.4391	83.6426	90.3569	104.595	106.09	130.497	100.436	116.916	114.626	124.148	72.0987	82.4657	72.7503	77.4481	78.4134	97.3055	101.524	112.983	108.267	126.809	111.227	100.91	85.5449	88.3955	81.1311	87.2463	88.7171	131.084	119.662	118.352	105.904	113.014	136.65	73.5255	83.6362	88.0519	110.092	110.054	103.097	95.0072	153.442	124.471	93.2427	124.776
LOC_Os09g32680	N	240.799	17.0012		234.288	240.876	267.069	278.761	240.285	276.667	271.868	343.352	436.027	410.105	387.842	264.902	220.31	253.311	273.834	301.892	260.907	299.392	303.719	329.131	332.995	311.73	317.377	248.564	236.193	254.253	259.662	258.826	304.342	356.811	267.033	327.419	396.097	441.782	251.621	275.423	297.42	304.719	276.377	300.196	320.789	315.014	357.854	358.17	401.148
LOC_Os09g34140	N	617.347	216.023		273.723	141.273	856.969	1482.24	749.124	1456.14	2604.5	2617.19	920.884	1758.87	1352.63	60.7573	126.407	205.98	1331.37	1231.09	733.534	1683.43	2106.59	2101.46	868.304	2861.18	1673.96	23.1348	333.781	96.463	1107.2	1554.58	2301.37	2310.57	2194.7	3022.67	2251.5	1736.85	460.76	2131.28	646.692	1537.36	759.622	1125.99	1314.45	1824.03	1075.79	2557.51	2662.27
LOC_Os09g34330	N	4.35247	2.39759		10.4386	7.11448	20.5438	11.5349	4.24032	10.401	1.81245	30.3645	24.7586	15.2834	10.5863	0	1.20388	4.38255	5.53201	16.6629	8.55433	11.3955	19.438	7.57868	0.968009	81.9571	6.5103	0.538018	4.24298	3.83296	7.27052	17.0923	31.916	7.25225	18.4926	28.241	5.48611	64.4427	1.6339	4.32601	9.78354	0	0	2.02152	1.11773	54.8734	17.7816	8.88026	4.66451
LOC_Os09g34920	N	0.929429	1.15948		0	2.03271	0	3.84497	0	2.0802	18.1245	2.33573	2.75096	18.4675	19.2477	0.810097	0.60194	6.13557	6.45401	4.90084	6.41575	3.10787	9.719	4.33067	0.968009	17.5622	5.69651	0.538018	0	1.27765	2.07729	2.44176	27.3566	9.42793	2.95881	9.70785	9.87499	10.0934	0	0	3.91342	0.982965	0	1.01076	0	8.12939	1.11135	8.88026	2.33226
LOC_Os09g36680	N	-1154.26	4987.26		178.616	522.406	380.06	10879.4	8711.04	3292.96	33403.5	35889.7	7488.8	45998	53361.5	108.553	722.327	184.067	6274.22	8258.89	13075.3	24542.9	81001.8	18057.8	28217.5	63781.7	41778.2	561.153	281.451	937.799	829.878	8095.23	53934.7	12165.7	26866.7	62702.1	9115.72	67117.5	28.5933	47.5861	472.545	2262.79	559.373	429.573	1573.77	35400.4	8186.19	16350	4411.46
LOC_Os09g36700	N	-368.192	394.45		8.1189	11.1799	4.40224	434.482	247.352	122.732	1698.27	1388.59	659.543	4548.09	5441.33	0	16.8543	2.62953	131.846	233.28	534.646	1960.03	5035.66	976.566	1315.52	3218.28	3230.73	7.53225	9.19313	24.9143	23.8889	157.086	3131.19	408.302	742.662	3483.35	892.041	6602.66	0	0	9.78354	66.8416	7.44727	3.03228	27.9433	2104.5	215.602	962.028	218.066
LOC_Os10g03890	N	1.4087	0.697366		2.31968	0	0	0	7.0672	0	3.62491	2.33573	7.56514	4.45767	4.81193	1.62019	2.40776	2.62953	4.61001	5.88101	1.06929	3.10787	4.8595	2.16534	4.84005	5.85408	4.88272	1.07604	4.95015	3.83296	2.07729	1.62784	1.13986	7.25225	2.21911	6.17772	1.09722	10.0934	1.6339	1.442	0.978354	0.982965	3.3099	4.04304	3.35319	6.09704	14.4475	8.88026	6.99677
LOC_Os10g05069	N	230.243	21.5607		186.735	249.007	214.242	292.218	277.034	243.384	396.928	344.52	523.37	396.096	388.323	263.282	273.281	258.57	224.968	224.458	274.808	277.637	352.314	300.982	374.62	286.85	375.97	220.049	200.834	234.45	216.038	256.384	282.685	420.631	390.563	415.672	332.458	360.258	227.112	250.909	265.134	308.651	309.476	320.411	349.85	428.825	336.739	404.052	450.125
LOC_Os10g18890	N	31.4851	1.63294		23.1968	27.4416	35.2179	34.6048	26.8554	35.3634	54.3736	36.2038	47.4541	56.0392	37.5331	29.1635	39.1261	29.8013	51.6321	35.286	40.6331	30.0428	43.7355	40.0587	36.7843	40.9786	41.5031	19.9067	34.651	26.1919	21.8116	41.5098	42.1747	31.9099	46.6013	56.482	39.5	37.2681	32.678	30.2821	32.2857	32.4378	38.8913	43.4627	23.4724	67.0674	37.7858	34.041	45.479
LOC_Os10g25600	N	74.9303	3.31546		63.7913	71.1448	76.3055	74.977	67.8452	97.7695	97.8725	107.444	90.7817	100.616	88.5396	76.1492	62.6017	61.3557	82.9801	70.5721	83.4047	84.9485	88.6859	109.349	90.9929	103.91	103.351	61.3341	79.2023	77.2981	72.7052	88.7171	109.426	100.806	107.257	101.491	69.1249	78.4182	78.4272	79.3102	76.3116	100.262	86.8849	91.9791	80.4767	101.617	83.3511	90.2826	127.108
LOC_Os10g30410	N	-0.886524	1.36111		3.47953	3.04906	0	0	2.82688	0	0	28.0288	17.1935	20.3779	16.8418	0.810097	6.0194	1.75302	0	0	3.20787	4.14383	0	0	28.0723	1.46352	0.813787	1.07604	2.82865	2.55531	1.03865	0	0	2.17568	0	2.6476	3.29166	31.8331	0	0	0	0	0	0	0	1.01617	6.66809	1.48004	0
LOC_Os10g31820	N	459.458	21.9675		409.424	592.534	471.04	482.544	503.185	534.612	549.174	485.832	684.989	652.093	584.169	434.212	515.862	409.33	569.797	508.707	503.636	635.042	580.71	598.715	616.622	575.163	645.333	460.005	439.856	516.173	449.734	516.024	669.097	632.396	573.27	539.227	652.847	691.012	355.373	439.811	442.216	489.517	449.319	423.508	616.988	640.189	709.04	599.417	532.921
LOC_Os10g32070	N	-0.351335	1.0159		1.15984	0	0	0	0	2.0802	3.62491	1.16787	2.06322	8.91533	8.66148	0	0	0	2.766	0	2.13858	0	0	3.248	0	2.92704	7.32408	1.61405	1.41433	0	2.07729	0.813918	2.27972	1.45045	1.47941	6.17772	0	0	0	0	1.95671	0.982965	0	0	4.47093	12.1941	25.561	23.6807	25.6548
LOC_Os10g34790	N	1.47789	0.442878		0	1.01635	1.46741	0	2.82688	2.0802	5.43736	3.5036	2.06322	3.82086	2.88716	1.62019	2.40776	0	0	0	2.13858	3.10787	6.07437	3.248	1.93602	2.92704	6.5103	0	1.41433	1.91648	3.11594	3.25567	7.97901	5.8018	1.47941	4.41266	6.58333	6.98776	2.45085	4.32601	1.95671	0.982965	3.3099	1.01076	2.23546	11.1779	4.44539	4.44013	1.16613
LOC_Os10g39950	N	2.58611	0.645452		5.79921	6.09812	1.46741	7.68995	5.65376	2.0802	5.43736	3.5036	8.94062	10.8258	5.77432	3.24039	4.81552	3.50604	1.844	1.96034	4.27717	4.14383	7.28925	5.41334	10.6481	2.92704	8.95166	3.22811	2.82865	3.83296	1.03865	3.25567	7.97901	9.42793	7.39703	12.3554	14.2639	3.10567	1.6339	0	1.95671	2.9489	1.65495	4.04304	2.23546	5.08087	8.89079	4.44013	4.66451
LOC_Os10g40730	N	-1.05267	1.57894		10.4386	1.01635	1.46741	1.92249	1.41344	0	1.81245	0	14.4425	1.27362	2.40597	0	0	0.87651	0.922002	0	0	2.07192	0	0	0	2.92704	4.06893	1.07604	0.707164	1.27765	0	0.813918	0	1.45045	0.739703	1.76506	48.2777	55.1257	0.81695	4.32601	3.91342	2.9489	2.48242	7.07532	12.295	9.14556	4.44539	4.44013	9.32902
LOC_Os11g01140	N	59.4297	7.24078		48.7134	59.9649	36.6853	69.2095	72.0855	79.0477	76.1231	107.444	115.54	120.994	153.501	88.3006	54.7765	49.961	51.6321	69.5919	57.7417	72.517	52.2396	72.5388	135.521	55.6137	82.1925	45.7315	36.0653	56.2168	55.0483	50.4629	72.9509	171.153	127.229	104.139	139.347	94.723	72.7086	96.6143	61.6363	114.024	113.364	118.259	121.833	108.731	95.576	113.963	131.772
LOC_Os11g09684	N	10.2603	1.1195		12.7583	11.1799	14.6741	17.3024	14.1344	33.2832	9.06227	14.0144	14.4425	19.1043	17.8042	10.5313	9.63103	7.88859	20.284	14.7025	18.178	15.5394	27.9421	9.74401	12.5841	11.7082	22.786	6.45622	9.90029	15.9707	14.541	8.13918	21.6573	11.6036	13.3146	22.9458	29.625	29.5039	3.2678	2.88401	7.82683	11.7956	10.7572	7.07532	17.8837	9.14556	4.44539	23.6807	12.8274
LOC_Os11g25020	N	1.74891	3.21538		1.15984	1.01635	1.46741	11.5349	8.48064	8.32081	12.6872	28.0288	16.5058	61.1337	37.5331	2.43029	2.40776	0	2.766	6.86117	20.3165	10.3596	63.1735	23.8187	15.4881	49.7597	10.5792	1.61405	0	0.638827	1.03865	13.0227	42.1747	18.8559	22.1911	47.6567	3.29166	18.634	0	2.88401	0	1.96593	0.827475	1.01076	1.11773	29.469	10.0021	13.3204	3.49838
LOC_Os11g32260	N	108.355	22.9137		103.226	85.3737	177.557	259.536	180.92	224.662	264.618	348.024	285.412	250.903	239.634	36.4544	49.359	91.157	130.924	163.688	162.532	281.78	432.495	205.707	157.785	307.339	275.874	67.2523	78.4952	69.6322	205.652	260.454	271.286	231.347	261.115	368.016	273.208	298.145	53.9187	89.4043	107.619	109.109	86.0574	107.14	164.307	276.399	161.146	251.607	237.89
LOC_Os11g35410	N	13.8911	1.61057		13.9181	5.08177	14.6741	30.7598	14.1344	14.5614	34.4366	24.5252	26.1341	28.0196	26.4656	12.9616	16.8543	10.5181	23.972	21.5637	20.3165	23.827	8.50412	29.232	9.68009	32.1974	29.2963	10.7604	14.8504	28.1084	11.4251	13.0227	17.0979	28.2838	15.5338	30.8886	23.0416	36.4917	10.6204	24.5141	17.6104	19.6593	7.44727	15.1614	14.5305	17.2749	14.4475	29.6009	26.8209
LOC_Os11g39160	N	1.13124	0.584841		5.79921	1.01635	1.46741	3.84497	2.82688	2.0802	9.06227	2.33573	8.94062	5.09448	4.81193	4.86058	0	1.75302	2.766	4.90084	1.06929	4.14383	4.8595	3.248	2.90403	1.46352	2.44136	1.07604	0.707164	1.27765	0	0	1.13986	2.9009	3.69851	2.6476	6.58333	13.9755	0	0	1.95671	1.96593	1.65495	3.03228	2.23546	3.04852	4.44539	8.88026	8.1629
LOC_Os11g39190	N	10.3074	13.7947		16.2378	24.3925	33.7505	57.6746	18.3747	47.8446	50.7487	25.693	107.287	124.178	113.562	52.6563	16.8543	34.1839	26.738	24.5042	37.4252	27.9709	19.438	53.0507	81.3128	32.1974	74.0546	23.1348	21.9221	31.9414	18.6956	17.9062	22.7972	54.3919	23.6705	31.7711	314.903	251.559	38.3967	36.0501	17.6104	80.6031	49.6485	75.807	88.3008	73.1645	122.248	142.084	108.45
LOC_Os11g45130	N	-0.172261	1.09396		5.79921	3.04906	0	0	1.41344	2.0802	3.62491	5.83933	9.62836	4.45767	5.77432	4.05049	4.21358	0.87651	0.922002	3.92067	0	4.14383	0	2.16534	70.6647	2.92704	0	1.61405	4.95015	1.27765	2.07729	0	0	0	4.43822	0	3.29166	14.7519	3.2678	0	1.95671	0.982965	3.3099	0	2.23546	0	0	0	0
LOC_Os11g47820	N	183.125	12.0907		185.575	166.682	211.308	242.233	212.016	212.181	210.245	255.762	277.159	269.37	319.512	166.88	188.407	155.142	210.216	220.538	236.313	237.234	320.727	218.699	140.361	326.365	281.57	158.177	156.99	175.039	231.618	254.756	392.111	250.928	261.115	283.293	320.389	236.031	141.332	162.946	211.324	165.138	152.255	172.84	188.897	282.496	343.407	247.167	220.398
LOC_Os12g05210	N	1.43829	0.463337		0	3.04906	2.93483	3.84497	2.82688	6.2406	3.62491	7.00719	2.06322	3.18405	4.33074	0	1.80582	1.75302	2.766	2.9405	3.20787	6.21575	10.9339	3.248	0	16.0987	2.44136	1.07604	0.707164	1.27765	2.07729	4.88351	3.41957	0	2.21911	5.29519	9.87499	2.32925	0	0	0.978354	0.982965	1.65495	0	0	2.03235	5.55674	2.96009	3.49838
LOC_Os12g06740	N	70.4112	3.49458		88.148	55.8995	64.5662	69.2095	96.114	83.2081	76.1231	64.2326	89.4062	104.437	123.185	79.3895	82.4657	78.0094	110.64	81.3539	66.2961	61.1215	59.5289	72.5388	97.7689	89.2747	102.537	59.72	70.0092	72.1875	67.512	61.8578	92.3285	107.333	76.1894	76.7803	113.014	120.345	70.2577	85.0782	65.5497	80.6031	67.0255	107.14	78.2412	98.5688	110.023	87.3225	101.453
LOC_Os12g07310	N	0.603051	0.704775		1.15984	2.03271	1.46741	1.92249	8.48064	6.2406	0	3.5036	19.9445	3.82086	4.81193	0.810097	4.81552	0.87651	1.844	1.96034	3.20787	3.10787	0	1.08267	30.9763	0	4.06893	1.07604	0	4.47179	0	0.813918	0	2.17568	0	1.76506	7.68055	3.88209	2.45085	0	0	1.96593	2.48242	1.01076	3.35319	0	6.66809	4.44013	0
LOC_Os12g14440	N	-368.178	405.749		2.31968	0	1.46741	1305.37	118.729	24.9624	2966.99	566.415	310.171	305.669	317.588	0.810097	0	0	374.333	330.317	23.5244	79.7687	409.413	259.84	31.9443	19539.5	22.786	0	31.1152	17.2483	18.6956	226.269	10669.1	1901.54	133.146	85.6056	82.2916	11518.9	2.45085	0	26.4156	10.8126	14.0671	5.0538	2.23546	1079.18	17.7816	38.4811	15.1597
LOC_Os12g24490	N	-0.000692983	1.00547		0	1.01635	0	0	2.82688	2.0802	0	7.00719	22.6954	12.7362	11.0674	0	1.80582	0.87651	1.844	0	5.34646	4.14383	9.719	2.16534	8.71208	16.0987	0.813787	0	0	0.638827	2.07729	1.62784	18.2377	3.62613	11.0955	9.70785	1.09722	2.32925	0	1.442	0	0.982965	0	0	1.11773	6.09704	0	0	1.16613
LOC_Os12g27254	N	-66.6081	88.1099		0	1.01635	2.93483	476.777	46.6435	10.401	400.552	25.693	23.3832	213.331	193.921	0	0.60194	2.62953	57.1641	177.41	3.20787	66.3013	171.297	187.302	1.93602	2978.26	101.723	0.538018	27.5794	1.27765	18.6956	100.926	1959.42	484.45	228.568	135.027	104.236	3156.14	0	2.88401	5.87012	0.982965	1.65495	1.01076	0	450.165	8.89079	56.2416	45.479
LOC_Os12g33130	N	6.83126	27.3703		99.7464	92.4882	10.2719	15.3799	91.8736	54.0852	9.06227	170.508	262.029	113.352	122.223	100.452	147.475	109.564	11.986	40.1869	57.7417	68.3732	34.0165	40.0587	1540.1	8.78112	290.522	230.81	67.8877	137.348	8.30917	10.5809	62.6922	49.3153	31.8072	34.4187	121.792	288.051	14.7051	7.21002	13.697	19.6593	14.8945	11.1184	36.8851	88.4071	113.358	85.8425	104.952
LOC_Os12g36194	N	46.1198	6.38947		27.8362	48.785	45.4898	61.5196	56.5376	47.8446	117.81	94.5971	126.544	78.9644	84.2088	47.7957	30.6989	44.702	54.3981	42.1472	56.6724	87.0204	80.1817	55.2161	70.6647	81.9571	73.2408	19.9067	31.8224	25.5531	56.0869	74.8805	72.9509	69.6216	63.6144	76.7803	89.9722	105.593	53.9187	95.1723	68.4848	57.9949	76.9552	56.6025	74.888	102.634	136.696	82.8824	124.776
LOC_Os01g01790	N	688.481	71.0768		599.638	518.34	842.295	901.647	703.893	958.973	1051.22	1039.4	883.746	922.1	959.018	493.349	533.318	533.794	801.219	759.63	736.742	1175.81	1222.16	1025.29	678.574	1213.26	1060.36	577.293	631.497	574.306	1034.49	1152.51	1178.61	1418.54	1355.14	1526.78	1052.24	1344.76	603.726	755.61	709.307	796.202	747.21	810.629	986.957	1508	1389.19	1184.03	1534.62
LOC_Os01g01840	N	13.604	34.9434		11.5984	3.04906	11.7393	128.807	21.2016	45.7644	161.308	75.9112	26.1341	147.103	127.997	0.810097	2.40776	14.9007	30.4261	379.325	6.41575	156.43	173.727	77.9521	72.6007	412.713	359.694	3.76613	7.07164	10.8601	16.6183	139.18	814.998	329.978	421.631	461.564	244.68	929.373	2.45085	5.76802	45.9826	53.0801	62.0606	10.1076	27.9433	276.399	17.7816	134.684	33.8177
LOC_Os01g05090	N	39.5325	5.64419		37.115	41.6705	41.0876	65.3646	49.4704	68.6467	77.9355	59.5611	76.3392	77.6908	78.4345	25.9231	28.2912	40.3194	41.4901	49.0084	49.1874	68.3732	86.2561	76.8694	94.8649	79.0301	70.7995	27.4389	23.3364	23.6366	56.0869	67.5552	100.307	65.2703	76.9291	75.8977	73.5138	83.8532	38.3967	57.6802	38.1558	57.9949	38.8913	50.538	50.2979	115.844	61.1242	78.4423	78.1306
LOC_Os01g09120	N	156.05	10.6339		77.7094	100.619	136.469	226.854	187.988	199.699	320.804	270.945	187.753	300.574	265.138	110.983	139.048	177.931	278.444	192.113	188.195	183.365	217.463	180.806	104.545	310.266	193.681	102.761	147.797	123.294	189.034	167.667	299.783	250.928	233.746	247.991	170.069	226.714	169.926	242.257	210.346	193.644	131.569	159.7	79.3589	181.895	175.593	195.366	230.893
LOC_Os01g10020	N	76.8829	3.92461		63.7913	75.2102	63.0988	94.2019	69.2586	60.3258	81.5604	112.115	104.537	99.3423	71.2166	53.4664	59.592	56.0966	73.7601	109.779	94.0977	99.4519	127.562	77.9521	70.6647	127.326	101.723	76.9366	75.6665	66.4381	119.444	105.809	149.321	129.815	123.53	142.088	95.4583	120.345	78.4272	87.9623	94.9003	74.7053	69.5079	84.9038	87.1831	108.731	92.2419	108.043	116.613
LOC_Os01g13200	N	229.416	11.8894		200.653	306.939	236.254	265.303	261.487	264.186	293.618	279.12	454.596	308.216	295.453	255.181	237.766	244.546	219.436	247.002	288.709	278.673	275.777	289.072	432.7	279.532	272.619	251.254	225.585	222.951	252.391	260.454	253.048	244.401	264.074	270.937	283.083	432.465	212.407	216.301	281.766	239.843	249.897	226.41	297.317	281.48	312.289	310.809	291.532
LOC_Os01g14020	N	33.9183	4.01274		32.4756	29.4743	33.7505	49.9847	36.7495	33.2832	48.9363	53.7218	43.3276	57.3129	46.6758	16.2019	24.6795	19.2832	42.4121	41.167	44.9102	47.6541	75.3222	56.2987	56.1445	92.2017	62.6616	22.5968	36.7725	24.2754	62.3188	88.7171	87.7691	61.6441	62.135	79.4279	80.0972	60.5606	42.4814	47.5861	33.264	32.4378	42.2012	34.3658	36.8851	70.116	40.0085	48.8414	67.6354
LOC_Os01g14630	N	15.0545	4.32014		20.8772	3.04906	7.33707	53.8296	16.9613	8.32081	9.06227	44.3789	46.7663	47.1239	32.7211	12.1515	7.22327	5.25906	23.972	39.2067	28.8709	21.7551	29.157	18.4054	12.5841	133.18	37.4342	3.22811	3.53582	35.1355	19.7343	39.882	168.699	55.8423	16.2735	31.7711	13.1667	116.463	6.5356	5.76802	17.6104	16.7104	20.6869	18.1937	16.766	105.682	14.4475	16.2805	16.3258
LOC_Os01g19870	N	53.794	2.42917		49.8732	72.1611	45.4898	55.7521	55.1242	43.6842	48.9363	66.5683	69.4618	73.8699	67.8483	56.7068	45.7474	49.961	70.0721	49.9886	51.326	52.8338	69.2479	71.4561	75.5047	74.6395	69.9857	51.6497	55.1588	55.578	67.512	60.23	94.6082	76.8739	82.8467	55.5995	78.9999	69.8776	52.2848	53.3542	58.7012	58.9779	52.1309	48.5165	67.0639	89.4233	75.5717	76.9622	50.1435
LOC_Os01g22230	N	2.87657	0.70512		6.95905	4.06541	2.93483	7.68995	2.82688	2.0802	3.62491	4.67146	26.1341	5.73129	9.14267	1.62019	2.40776	0	2.766	5.88101	4.27717	3.10787	17.0082	3.248	0	11.7082	2.44136	1.07604	3.53582	2.55531	6.23188	8.13918	14.8182	5.07658	5.17792	15.8856	3.29166	3.10567	2.45085	2.88401	4.89177	1.96593	3.3099	1.01076	10.0596	5.08087	5.55674	1.48004	11.6613
LOC_Os01g36070	N	103.538	16.1268		47.5535	82.3247	83.6426	248.001	106.008	108.17	242.869	199.705	157.493	206.326	205.47	76.9593	92.6987	91.157	159.506	150.946	207.443	154.358	247.834	152.656	81.3128	226.846	203.447	93.6151	72.8379	97.7406	121.522	192.085	348.797	203.063	308.456	232.988	360.986	294.262	68.6238	53.3542	146.753	122.871	142.326	153.635	150.894	181.895	80.0171	256.047	198.242
LOC_Os01g42520	N	-14.2292	11.0532		30.1559	2.03271	4.40224	9.61244	0	8.32081	5.43736	0	12.3793	6.3681	6.25551	0	0	5.25906	1.844	1.96034	0	2.07192	3.64462	1.08267	0	74.6395	2.44136	0	1.41433	0.638827	3.11594	3.25567	12.5384	0.725225	2.95881	0.882532	464.125	338.518	8.1695	14.42	42.0692	6.88076	10.7572	22.2367	26.8256	32.5175	13.3362	13.3204	32.6516
LOC_Os01g43370	N	119.76	52.7341		83.5086	145.339	158.481	151.876	175.267	216.341	371.553	464.81	455.972	557.845	572.139	62.3775	102.33	64.8617	238.798	199.954	281.224	352.226	524.826	446.059	251.682	642.485	384.107	77.4746	114.561	90.7135	287.705	379.286	548.272	537.392	669.431	691.022	166.778	281.84	66.173	190.345	95.8787	190.695	128.259	149.592	217.958	657.464	396.751	571.297	597.058
LOC_Os01g49890	N	291.346	98.885		199.493	287.628	262.667	492.157	378.802	474.286	1129.16	1108.3	782.648	1067.29	1092.31	221.967	211.883	199.844	503.413	520.469	402.054	790.436	1239.17	721.057	457.868	895.674	794.256	179.698	236.9	219.118	493.357	722.76	1107.94	1113.22	1245.66	1582.38	521.18	1003.13	265.509	393.667	322.857	483.619	334.3	368.927	526.452	1052.76	773.498	939.827	1182.45
LOC_Os01g58100	N	6.0763	56.5517		42.9142	14.229	20.5438	474.854	39.5763	33.2832	137.747	46.7146	123.106	260.455	296.415	9.72117	17.4562	34.1839	59.9301	165.648	102.652	81.8407	167.653	128.837	3.87204	2145.52	122.882	8.60829	31.1152	60.6886	69.5893	311.731	1782.74	221.919	119.832	111.199	110.819	1527.99	7.35255	18.7461	50.8744	13.7615	18.2044	23.2475	29.061	533.491	64.4582	87.3225	87.4596
LOC_Os01g67860	N	1472.32	129.998		1363.97	1840.62	1622.96	1932.1	1865.74	1703.69	1962.89	2445.51	2761.96	2624.93	3137.38	1296.97	1481.37	1334.05	1749.04	1831.93	2016.68	1967.28	2885.33	1891.42	1769.52	3003.14	2077.6	1206.77	1381.8	1234.21	1650.41	2108.86	2824.57	2050.21	2344.12	3360.68	1488.93	1936.39	1239.31	1320.88	1534.06	1584.54	1415.81	1393.84	1687.77	3220.25	2489.42	1842.65	1957.93
LOC_Os01g68040	N	542.91	22.1903		535.847	494.964	589.9	545.986	547.002	590.777	710.482	774.295	573.575	625.984	556.741	470.667	428.581	461.921	634.337	635.149	664.03	608.107	866.206	646.353	557.573	829.816	686.836	454.625	511.279	512.978	650.193	810.663	765.985	808.626	770.77	921.363	765.861	632.781	498.34	602.758	499.939	552.426	528.757	461.917	533.158	814.971	666.809	660.099	635.54
LOC_Os02g02550	N	318.936	44.9894		136.861	144.322	259.732	403.722	378.802	270.426	679.67	781.302	255.839	431.12	427.781	107.743	137.242	120.958	528.307	618.486	429.855	465.145	982.834	646.353	233.29	1008.37	533.03	129.662	219.928	160.346	615.917	825.313	910.746	889.126	895.04	1206.42	505.819	613.37	258.973	392.225	359.056	371.561	224.246	306.26	396.795	996.866	526.779	522.455	525.924
LOC_Os02g03710	N	47.6167	35.8365		93.9472	226.647	89.5122	59.5971	87.6333	180.978	114.185	294.302	200.82	879.434	606.785	65.6179	92.0968	142.871	81.1361	69.5919	172.156	195.796	119.058	195.963	204.25	570.773	393.873	65.6382	64.3519	76.6593	33.2367	69.1831	306.622	226.996	76.9291	185.332	162.389	420.042	81.695	86.5202	211.324	64.8757	40.5463	57.6133	25.7078	353.628	267.835	112.483	155.095
LOC_Os02g04540	N	3.08058	1.06876		9.27874	1.01635	8.80448	9.61244	1.41344	6.2406	7.24982	5.83933	2.75096	0.63681	3.36835	1.62019	0.60194	1.75302	10.142	4.90084	3.20787	8.28766	12.1487	7.57868	0.968009	16.0987	4.88272	3.22811	2.12149	1.91648	2.07729	9.76702	9.11886	4.35135	2.95881	6.17772	38.4027	38.8209	4.08475	5.76802	11.7402	3.93186	4.13737	8.08608	1.11773	7.11321	2.2227	10.3603	8.1629
LOC_Os02g05480	N	968.797	53.6045		859.443	894.391	1031.59	1099.66	1019.09	873.685	1107.41	1275.31	922.26	1100.41	1166.89	641.597	754.23	667.9	1129.45	1123.27	1207.23	1227.61	1787.08	1485.42	1210.01	1590.85	1468.07	864.057	876.176	902.663	1427.1	1889.92	1660.77	1501.94	1565.21	1820.66	1271.68	1351.74	770.384	908.463	948.025	892.532	802.651	792.435	1336.81	2015.07	1183.59	1204.75	1240.76
LOC_Os02g09780	N	73.0751	3.81411		68.4307	82.3247	77.7729	84.5894	70.672	108.17	103.31	88.7578	96.9714	98.0687	90.9455	66.428	57.1843	77.1328	76.5261	88.2151	84.474	80.8047	95.9751	92.0268	70.6647	159.524	83.0063	58.1059	69.302	59.411	85.169	87.9032	113.986	86.3018	94.682	106.786	110.819	92.3938	72.7086	92.2883	85.1168	70.7735	72.8178	71.7639	93.8894	99.585	101.133	94.7228	101.453
LOC_Os02g19440	N	55.3805	2.56671		63.7913	59.9649	60.164	74.977	56.5376	49.9248	77.9355	68.904	93.5327	82.1484	88.0584	68.0482	68.6211	63.1087	67.3061	55.8696	63.0882	49.726	74.1074	63.8774	70.6647	71.7125	65.103	54.3398	51.6229	55.578	45.7004	61.8578	60.4125	71.0721	54.738	68.8375	76.8055	99.3815	67.8069	49.0281	38.1558	64.8757	57.9232	51.5487	54.7688	84.3424	77.7944	63.6418	64.137
LOC_Os02g32860	N	2.44367	1.96761		2.31968	10.1635	1.46741	1.92249	9.89409	8.32081	14.4996	4.67146	48.1418	29.2932	28.3904	8.10097	7.82521	4.38255	8.29801	0.980168	5.34646	12.4315	18.2231	9.74401	15.4881	8.78112	22.786	3.76613	2.82865	4.47179	4.15459	6.51135	6.83915	7.97748	8.87643	6.17772	7.68055	19.4105	0.81695	1.442	0.978354	2.9489	9.10222	1.01076	7.82412	26.4205	21.1156	7.40021	4.66451
LOC_Os02g33080	N	213.383	16.4714		238.927	254.088	212.775	255.691	234.631	295.389	271.868	374.885	506.177	308.853	351.271	234.118	204.659	194.585	208.372	242.101	314.372	278.673	294	268.502	505.301	324.901	317.377	210.903	236.193	201.869	209.807	227.083	343.097	288.64	310.675	303.591	275.403	253.112	193.617	272.539	215.238	238.861	243.278	241.571	238.077	311.965	244.497	293.049	324.184
LOC_Os02g35100	N	360.321	38.0644		243.567	270.35	375.658	338.358	333.572	293.308	362.491	440.285	331.491	513.269	484.562	191.183	232.349	248.052	423.199	461.659	525.022	499.332	817.611	623.617	294.275	942.507	568.023	260.401	301.959	301.527	538.019	794.384	724.95	767.288	1075.53	999.908	344.528	517.871	310.441	397.993	376.666	423.658	367.399	380.046	418.032	1328.14	687.925	634.938	529.422
LOC_Os02g39840	N	179.287	4.67456		169.337	161.6	173.155	176.869	187.988	216.341	190.308	183.355	226.954	196.774	186.703	151.488	187.805	165.66	227.734	178.391	187.126	210.299	252.694	207.872	212.962	190.258	204.261	161.943	170.426	168.65	220.193	203.48	223.412	224.095	198.24	239.166	258.944	208.08	182.997	233.605	197.628	196.593	165.495	141.506	174.366	215.429	203.377	190.926	223.897
LOC_Os02g45660	N	924.586	87.917		684.307	647.417	854.035	1022.76	1084.11	1062.98	1509.77	1995.88	645.1	1201.02	980.672	586.511	470.115	758.181	1274.21	1377.14	1127.03	1218.29	1964.45	1549.3	888.632	1996.24	1451.8	809.179	813.945	839.419	1241.18	1585.51	2093.92	2040.78	1864.05	2880.58	868.999	1356.4	809.598	992.099	890.302	1079.3	923.462	938.995	1190.38	1792.53	1142.47	1506.68	1819.16
LOC_Os02g46830	N	6.3193	2.04059		3.47953	7.11448	4.40224	7.68995	8.48064	4.1604	18.1245	16.3501	13.0671	14.6466	23.5785	3.24039	4.21358	2.62953	7.37601	8.82151	10.6929	4.14383	20.6529	8.66134	8.71208	38.0515	4.88272	3.76613	4.24298	1.91648	7.27052	17.9062	67.2516	21.7568	31.0675	75.8977	12.0694	13.1991	1.6339	11.536	6.84848	8.84669	7.44727	6.06456	12.295	59.9542	7.77944	1.48004	4.66451
LOC_Os02g49800	N	800.801	73.8733		891.919	1319.23	780.664	884.344	857.959	802.958	1181.72	1192.39	2083.85	1602.21	1617.29	1087.96	973.938	814.277	838.099	849.805	893.928	1172.7	997.412	857.473	2169.31	936.653	1230.45	844.15	875.469	954.408	816.376	840.778	925.565	1105.97	945.34	969.902	1206.94	2007.04	825.937	761.378	888.346	928.902	978.903	994.587	1210.5	1232.62	1445.86	920.587	1105.49
LOC_Os02g51410	N	165.353	50.0731		155.419	163.633	189.296	346.048	237.458	297.469	473.051	1031.22	676.049	492.254	484.562	80.1996	92.0968	102.552	279.366	296.991	199.958	369.837	499.314	386.512	384.3	759.567	404.452	76.9366	162.648	75.3816	336.521	406.959	645.16	461.243	457.136	586.001	292.958	509.33	132.346	266.771	200.563	194.627	165.495	218.324	157.6	558.895	446.762	441.053	532.921
LOC_Os02g51710	N	9.10473	4.93668		15.0779	8.13083	19.0764	46.1397	26.8554	20.802	47.1238	36.2038	72.2127	61.1337	68.8106	5.67068	6.62134	11.3946	23.972	34.3059	14.9701	26.9349	21.8677	21.6534	43.5604	33.661	31.7377	4.30414	9.19313	5.74945	10.3865	19.534	49.0139	30.4595	13.3146	57.3646	40.5972	89.2881	4.9017	15.862	21.5238	21.6252	9.9297	19.2044	4.47093	51.8248	27.7837	25.1607	27.9871
LOC_Os02g51750	N	133.49	19.3464		156.579	106.717	193.699	209.551	186.574	251.704	239.244	301.309	349.372	262.366	290.16	82.6299	101.126	113.07	178.868	184.272	133.661	226.875	283.066	230.608	190.698	361.489	272.619	106.528	142.847	118.183	178.647	236.036	222.272	218.293	218.212	295.648	188.722	326.096	116.824	118.244	159.472	166.121	143.153	142.517	158.718	323.143	278.948	251.607	208.737
LOC_Os02g52410	N	97.8309	3.04608		93.9472	127.044	105.654	96.1244	100.354	95.6893	96.0601	94.5971	120.355	112.078	105.863	86.6804	99.922	94.663	98.6542	103.898	126.176	130.531	134.851	111.515	126.809	136.107	140.785	83.9308	107.489	101.574	88.2849	109.065	134.503	96.455	113.914	123.554	113.014	123.45	97.2171	96.6143	109.576	83.552	104.262	83.893	150.894	121.941	115.58	122.844	101.453
LOC_Os02g55090	N	47.0672	3.15184		53.3527	46.7523	51.3595	67.2871	63.6048	56.1654	59.811	54.8897	52.2683	66.2282	67.8483	46.1756	43.9416	42.0725	47.9441	51.9489	44.9102	62.1575	71.6776	67.1254	74.5367	80.4936	71.6132	44.6555	48.7943	51.1062	42.5845	42.3238	76.3705	71.0721	60.6556	62.6597	100.944	59.7842	41.6645	67.7742	49.8961	58.9779	54.6133	50.538	50.2979	56.9057	61.1242	71.0421	73.4661
LOC_Os03g06470	N	1.37781	0.910159		0	1.01635	1.46741	3.84497	4.24032	4.1604	3.62491	3.5036	5.50192	5.73129	12.0298	0	6.62134	0.87651	5.53201	0.980168	5.34646	0	3.64462	3.248	5.80806	19.0258	5.69651	1.07604	7.07164	3.19414	6.23188	0.813918	4.55943	7.97748	4.43822	9.70785	5.48611	20.1869	1.6339	1.442	1.95671	4.91483	4.96485	1.01076	4.47093	9.14556	2.2227	2.96009	3.49838
LOC_Os03g10755	N	61.0701	3.32259		47.5535	69.1121	85.11	94.2019	70.672	81.1279	70.6857	64.2326	97.6591	83.4221	96.2387	51.0361	45.1455	60.4792	81.1361	70.5721	59.8803	95.3081	82.6115	80.1174	84.2168	93.6653	90.3303	47.3456	70.7164	52.3839	62.3188	52.0908	68.3915	81.9505	86.5452	62.6597	77.9027	78.4182	54.7357	74.9842	71.4198	57.012	68.6804	52.5595	93.8894	74.1807	86.6852	94.7228	97.9548
LOC_Os03g11050	N	247.599	20.2814		163.538	300.841	183.427	276.838	289.755	257.945	347.991	397.074	299.167	355.34	384.955	172.551	222.116	173.549	276.6	346.979	364.628	366.729	434.925	390.843	358.163	440.519	392.245	199.067	216.392	222.951	312.633	393.937	557.391	427.158	473.41	529.519	284.18	370.351	191.166	245.141	261.221	292.924	239.968	282.002	345.379	414.599	373.413	386.291	346.34
LOC_Os03g11210	N	32.9597	5.41029		39.4346	18.2944	39.6202	21.1474	39.5763	43.6842	48.9363	61.8969	24.7586	52.8552	54.856	23.4928	27.6892	45.5785	26.738	31.3654	45.9795	56.9777	115.413	98.5228	26.1362	105.373	53.7099	27.9769	36.7725	30.0249	33.2367	45.5794	71.811	36.9865	50.2998	73.2501	147.028	49.6908	26.1424	33.1661	29.3506	53.0801	80.2651	54.581	126.304	44.7116	43.3426	78.4423	90.958
LOC_Os03g15650	N	163.981	5.54435		156.579	180.911	190.764	157.644	172.44	183.058	179.433	200.873	194.63	210.784	176.598	134.476	161.922	158.648	191.776	200.934	196.75	179.221	199.239	184.054	218.77	196.112	227.047	136.657	181.741	172.483	189.034	190.457	256.468	203.063	204.158	192.392	227.125	232.149	149.502	191.787	166.32	168.087	134.878	152.625	147.541	203.235	164.48	192.406	187.747
LOC_Os03g18420	N	160.648	8.52912		146.14	172.78	170.22	167.256	158.305	141.454	195.745	188.026	240.709	187.859	212.206	170.931	180.582	140.242	190.854	191.133	187.126	212.371	218.677	201.376	275.883	229.773	215.654	143.651	178.205	159.068	181.763	188.015	231.391	174.054	205.637	213.573	239.194	187.117	168.292	167.272	193.714	197.576	172.942	171.829	239.195	195.105	158.923	230.887	255.382
LOC_Os03g21620	N	270.479	52.4764		115.984	307.955	247.993	384.497	260.073	353.634	538.299	824.513	473.165	580.134	650.092	83.44	122.194	78.0094	405.681	361.682	360.351	485.864	1029	691.825	279.755	922.017	441.072	80.1647	181.034	132.876	604.492	900.194	890.229	942.068	906.876	1193.18	339.041	505.448	153.587	276.865	233.827	290.958	225.901	258.754	448.21	972.478	397.863	452.893	507.266
LOC_Os03g44580	N	162.167	5.91784		176.296	136.191	214.242	165.334	151.238	156.015	199.37	152.99	138.924	185.312	188.147	127.995	134.233	163.031	190.854	187.212	153.978	183.365	216.248	229.526	163.594	228.309	234.371	161.405	151.333	159.068	206.691	212.433	221.132	178.405	180.487	196.805	228.222	268.641	145.417	173.04	170.234	181.849	162.185	177.894	172.131	221.526	224.492	214.606	200.574
LOC_Os03g47070	N	129.751	11.7467		75.3897	88.4228	140.872	159.566	121.556	162.256	159.496	217.223	112.789	157.292	182.372	87.4905	112.563	130.6	172.414	166.629	187.126	157.466	270.917	206.79	171.338	251.725	171.709	109.218	103.246	113.072	152.681	205.921	264.447	251.653	282.566	308.886	266.625	212.739	112.739	243.699	155.558	142.53	113.364	146.56	159.836	175.798	124.471	205.726	249.551
LOC_Os03g50940	N	91.7497	4.34032		98.5866	107.733	105.654	103.814	84.8064	91.5289	110.56	120.29	100.41	138.824	112.118	83.44	67.4172	89.404	98.6542	126.442	95.1669	128.459	119.058	116.928	99.7049	131.717	122.882	87.1589	69.302	89.4358	91.4009	94.4145	125.384	117.486	142.763	142.088	115.208	108.699	92.3154	102.382	102.727	98.2965	100.124	103.097	98.3604	150.394	96.6873	106.563	142.268
LOC_Os03g58300	N	14.8774	21.2609		61.4716	8.13083	7.33707	149.954	7.0672	2.0802	52.5612	47.8825	51.5805	154.108	169.861	5.67068	9.63103	5.25906	29.504	104.878	39.5638	135.71	151.859	25.984	13.5521	279.532	186.357	2.69009	4.24298	106.684	29.0821	74.0666	534.593	107.333	76.9291	330.949	84.486	673.931	1.6339	11.536	41.0909	37.3527	18.2044	11.1184	55.8866	263.189	134.473	26.6408	18.658
LOC_Os03g60550	N	126.317	3.7879		122.943	147.371	123.263	103.814	124.383	164.336	154.059	130.801	155.429	131.82	155.907	132.856	130.621	109.564	133.69	112.719	134.731	170.933	131.206	164.566	141.329	147.815	167.64	128.048	113.146	131.598	136.063	141.622	155.021	166.802	147.941	160.621	117.403	182.458	134.797	147.084	120.338	122.871	141.498	126.345	137.481	154.458	123.36	170.205	169.089
LOC_Os03g62250	N	66.474	3.02089		77.7094	91.4718	61.6314	59.5971	84.8064	70.7269	76.1231	79.4148	110.038	99.3423	95.2763	65.6179	67.4172	62.2322	73.7601	68.6117	91.9591	85.9845	65.6032	79.0348	151.977	77.5665	83.8201	54.8778	81.3238	63.8827	81.0144	69.1831	75.2306	73.2478	76.9291	87.3706	66.9305	70.6541	68.6238	79.3102	68.4848	62.9098	72.8178	57.6133	73.7703	76.213	94.4646	90.2826	76.9645
LOC_Os03g63090	N	86.4105	3.54183		80.0291	99.6027	67.501	73.0545	83.393	79.0477	103.31	123.794	105.912	107.621	98.1634	93.1612	87.8832	80.6389	105.108	98.9969	100.513	98.416	139.711	107.184	100.673	121.472	104.979	78.0126	65.7662	72.8263	92.4395	121.274	134.503	117.486	131.667	145.618	107.528	108.699	86.5967	98.0563	79.2467	85.518	98.4695	75.807	86.0653	146.329	97.7987	106.563	88.6257
LOC_Os04g36630	N	43.0606	2.0816		41.7543	27.4416	33.7505	53.8296	48.057	33.2832	47.1238	43.211	58.4579	57.3129	52.4501	42.9352	51.7668	51.7141	54.3981	56.8497	55.6032	40.4023	58.314	50.8854	64.8566	70.2489	58.5927	40.8894	28.9937	37.6908	44.6618	39.882	72.9509	58.7432	68.0527	54.717	51.5694	44.2558	40.0306	56.2382	48.9177	49.1483	46.3386	39.4196	51.4156	67.0674	73.349	59.2017	53.6419
LOC_Os04g36640	N	99.367	6.53752		95.1071	88.4228	110.056	105.737	117.316	120.652	103.31	151.822	142.362	138.188	106.825	81.8198	67.4172	90.2805	117.094	113.699	105.86	129.495	153.074	131.003	169.402	166.841	135.089	85.0068	110.318	101.574	129.831	146.505	151.601	143.595	140.544	151.795	148.125	151.402	85.7798	108.15	126.208	97.3135	94.3321	107.14	116.244	178.847	164.48	130.244	151.597
LOC_Os04g46880	N	4381.34	545.45		2802.18	2451.45	5624.6	6826.75	5431.85	6207.32	8411.6	9876.64	4085.18	6064.97	6770.87	1367.44	2734.01	2577.81	7473.74	6284.84	5801.98	7766.57	9923.1	8529.26	4907.81	9492.39	7127.15	1731.34	3706.24	2293.39	7327.65	10107.2	8620.75	6739.52	10149.5	13152.4	11723.8	6195.04	3516.15	7977.17	4865.35	5615.68	3817.14	4536.29	4159.08	9380.3	5364.48	8723.37	6839.34
LOC_Os04g47120	N	453.607	26.2477		480.175	394.345	460.768	569.056	466.435	472.206	634.359	693.712	512.366	538.741	563.959	409.909	392.465	434.749	479.441	529.291	510.052	560.453	579.495	543.499	462.708	597.116	730.781	428.8	350.046	460.595	436.231	586.835	889.089	741.18	667.952	698.083	619.93	741.479	417.462	566.708	581.142	491.483	439.389	431.594	485.095	745.871	503.441	683.78	706.674
LOC_Os04g56520	N	392.959	11.4067		383.908	508.177	371.256	496.002	367.495	382.757	460.363	479.993	555.694	503.08	498.035	375.075	386.445	349.727	416.745	433.234	483.32	437.174	470.157	388.678	577.901	501.987	443.514	369.618	408.033	429.292	432.077	428.935	470.761	429.333	429.767	472.154	427.916	454.981	385.6	315.799	405.039	390.237	418.702	420.476	478.389	422.728	500.107	433.653	432.634
LOC_Os04g58700	N	42.4194	12.3575		27.8362	26.4252	32.2831	51.9072	43.8167	66.5664	108.747	102.772	41.2644	62.4073	72.6602	11.3414	21.6698	28.0483	76.5261	79.3936	81.2662	56.9777	128.777	97.4401	39.6884	216.601	106.606	13.4505	38.894	14.693	85.169	172.551	182.377	211.041	164.214	308.004	280.889	85.406	35.1289	73.5422	76.3116	52.0971	43.8562	51.5487	33.5319	208.316	67.7923	91.7627	73.4661
LOC_Os05g03574	N	178.991	11.6821		136.861	172.78	198.101	194.171	187.988	180.978	221.119	230.069	196.694	259.818	232.416	191.183	157.708	141.995	223.124	230.339	229.898	149.178	172.512	241.435	278.787	264.897	288.081	173.78	159.819	215.924	157.874	185.573	323.72	367.689	298.1	270.055	296.25	309.791	157.671	209.091	270.026	233.946	191.147	162.732	202.309	327.208	202.265	257.527	232.059
LOC_Os05g04740	N	3.70822	2.74832		12.7583	23.3761	16.1415	3.84497	12.721	6.2406	5.43736	9.34292	43.3276	52.2184	41.8638	7.29088	5.41746	7.88859	5.53201	0.980168	7.48504	18.6472	7.28925	16.24	27.1043	17.5622	41.5031	10.7604	6.36447	11.4989	8.30917	5.69743	3.41957	7.97748	2.95881	6.17772	25.2361	32.6096	2.45085	7.21002	10.7619	1.96593	4.13737	8.08608	2.23546	20.3235	44.4539	11.8403	10.4952
LOC_Os05g06330	N	113.715	8.67947		85.8283	165.666	108.589	123.039	121.556	164.336	175.808	144.815	218.014	197.411	175.154	119.084	120.388	114.823	125.392	132.323	131.523	157.466	153.074	154.822	167.466	153.67	170.895	85.5449	142.847	106.045	120.483	127.785	149.321	179.131	182.707	176.506	163.486	174.694	100.485	136.99	128.164	142.53	140.671	128.366	120.715	142.264	143.364	187.965	177.251
LOC_Os05g06750	N	291.714	8.15981		296.92	305.922	289.08	251.846	277.034	330.752	315.367	327.002	336.305	317.131	289.197	262.472	247.999	272.594	309.793	361.682	322.926	334.614	396.049	322.635	326.219	339.537	351.556	257.173	266.601	276.612	326.135	310.917	365.894	343.757	385.385	370.663	427.916	284.945	299.004	302.821	343.402	329.293	323.543	276.948	336.437	405.453	297.841	350.77	409.311
LOC_Os05g11120	N	320.651	14.5921		318.957	357.757	394.734	322.978	305.303	280.827	402.365	413.424	343.182	378.902	371	223.587	235.358	256.817	374.333	385.206	415.954	396.772	489.595	410.331	336.867	586.871	405.266	276.541	309.738	283.639	459.082	479.398	517.495	361.887	452.698	570.998	357.694	400.632	301.455	367.711	357.099	301.77	261.482	338.604	355.439	435.938	412.31	433.653	401.148
LOC_Os05g13940	N	128.436	100.183		102.066	109.766	218.645	478.699	114.489	158.095	523.799	401.746	878.932	897.265	1070.66	113.414	67.4172	56.9731	215.748	311.693	411.677	601.891	1167.49	370.272	286.531	980.558	683.581	69.9423	144.969	141.181	386.376	644.623	1653.93	936.266	942.381	1055.51	827.305	954.218	58.8204	141.316	172.19	154.326	102.607	165.765	353.203	1106.61	829.066	913.187	513.096
LOC_Os05g16420	N	2.4968	0.95638		4.63937	8.13083	4.40224	7.68995	2.82688	2.0802	5.43736	15.1822	15.818	16.557	10.5863	4.05049	5.41746	5.25906	0.922002	1.96034	2.13858	4.14383	1.21487	4.33067	28.0723	5.85408	0.813787	5.38018	5.65731	3.19414	0	4.06959	2.27972	6.52703	2.95881	3.53013	14.2639	17.8576	5.71865	0	3.91342	4.91483	6.6198	4.04304	3.35319	8.12939	7.77944	8.88026	4.66451
LOC_Os05g24601	N	164.162	4.97095		173.976	201.238	174.622	165.334	162.546	158.095	184.87	169.34	200.132	186.585	206.432	156.349	154.698	167.413	168.726	154.866	168.948	210.299	165.223	175.392	252.65	187.331	192.867	162.481	170.426	175.039	189.034	182.318	218.853	199.437	187.885	200.335	217.25	226.714	166.658	174.483	185.887	140.564	139.016	163.743	235.841	187.992	213.379	159.845	185.414
LOC_Os05g32060	N	103.358	3.63933		92.7874	118.913	86.5774	92.2794	104.595	135.213	119.622	154.158	159.556	151.561	141.952	119.894	98.1161	87.651	102.342	113.699	120.83	109.812	112.983	115.845	149.073	100.983	121.254	98.4573	87.6883	110.517	113.212	118.018	172.119	145.77	133.146	115.612	113.014	133.544	102.119	89.4043	100.77	110.092	112.537	87.9361	137.481	114.828	150.032	93.2427	103.785
LOC_Os05g35440	N	136.745	12.8515		102.066	87.4064	132.067	161.489	168.199	201.78	215.682	281.455	210.449	217.152	207.876	89.1107	85.4754	113.07	207.45	193.093	186.057	208.227	247.834	212.203	165.53	209.283	201.819	98.9953	104.66	105.407	162.029	241.734	262.167	245.126	337.304	351.248	178.847	177.8	98.851	194.671	144.796	150.394	108.399	129.377	111.773	312.981	217.824	198.326	208.737
LOC_Os05g39730	N	216.892	6.40584		206.452	206.32	237.721	269.148	216.256	218.421	224.744	305.981	244.148	243.898	224.236	187.943	189.611	191.956	230.5	244.062	214.928	277.637	267.272	253.344	223.61	285.386	284.825	190.458	205.077	228.061	255.507	282.43	320.3	262.532	268.512	300.061	297.347	231.373	200.153	224.953	246.545	230.997	225.073	209.227	225.782	262.173	182.261	235.327	269.376
LOC_Os05g44170	N	16.4914	2.38023		5.79921	26.4252	4.40224	19.2249	14.1344	10.401	28.9993	35.036	19.9445	19.7411	19.7289	15.3919	6.0194	7.88859	19.362	17.643	18.178	14.5034	38.876	19.488	15.4881	62.9313	20.3447	10.2223	11.3146	11.4989	19.7343	27.6732	72.9509	40.6126	41.4234	78.5453	19.75	21.7397	17.9729	25.9561	14.6753	24.5741	25.6517	21.2259	21.2369	74.1807	43.3426	32.5609	31.4855
LOC_Os05g45760	N	266.957	40.9557		85.8283	135.175	267.069	326.823	325.091	372.356	666.983	625.976	310.859	415.2	429.224	84.2501	138.446	108.687	447.171	467.54	400.984	583.244	829.76	674.502	217.802	809.326	478.507	94.1532	204.37	140.542	499.589	761.828	636.041	705.644	746.36	886.062	402.68	319.884	241	282.633	253.394	354.85	247.415	218.324	288.375	701.16	307.844	491.374	626.211
LOC_Os05g49060	N	5.15374	5.36681		11.5984	13.2126	24.946	11.5349	9.89409	14.5614	28.9993	18.6858	56.3947	99.9791	99.607	24.3029	23.4756	22.7892	12.908	5.88101	5.34646	30.0428	35.2314	12.992	30.0083	29.2704	66.7305	12.9124	8.48596	10.8601	4.15459	17.9062	9.11886	13.7793	17.7529	15.8856	8.77777	105.593	8.98645	7.21002	8.80519	13.7615	10.7572	9.09683	16.766	44.7116	63.3469	31.0809	29.1532
LOC_Os05g49160	N	130.819	12.9095		109.025	143.306	137.937	144.187	124.383	174.737	179.433	161.165	173.998	213.331	223.274	90.7309	111.961	100.799	145.676	140.164	159.324	219.623	242.975	190.55	146.169	314.657	192.867	118.902	125.168	121.377	179.686	233.595	319.16	240.05	261.855	275.35	165.68	239.137	117.641	125.454	141.861	137.615	142.326	138.474	156.482	298.755	232.272	219.046	229.727
LOC_Os06g01770	N	158.656	4.42865		172.816	176.846	176.09	153.799	149.825	183.058	202.995	172.844	176.749	195.501	181.41	167.69	142.058	172.672	146.598	160.748	173.225	166.789	161.578	188.384	187.794	237.09	203.447	144.727	161.94	134.154	151.642	172.551	192.636	165.351	201.939	207.395	192.014	208.856	144.6	220.627	162.407	176.934	141.498	186.99	157.6	204.251	160.034	168.725	187.747
LOC_Os06g01790	N	65.991	10.8472		90.4677	41.6705	112.991	101.892	73.4989	151.855	114.185	110.947	35.7625	106.984	130.885	37.2645	62.6017	73.6268	91.2782	79.3936	98.3748	99.4519	110.554	87.6961	60.0166	90.7382	91.1441	61.3341	72.8379	42.8014	83.0917	115.576	98.0278	113.86	88.0246	144.735	424.625	355.6	83.3289	155.736	81.2034	56.029	29.7891	81.8715	45.827	126.005	222.27	103.603	118.945
LOC_Os06g01960	N	7.23831	1.59438		12.7583	7.11448	7.33707	5.76746	5.65376	8.32081	3.62491	24.5252	12.3793	15.9202	20.2101	3.24039	3.61164	4.38255	11.986	10.7818	11.7622	14.5034	14.5785	14.0747	5.80806	20.4893	10.5792	4.30414	4.24298	4.47179	18.6956	22.7897	25.0769	15.2297	18.4926	38.8314	43.8889	31.0567	22.8746	4.32601	9.78354	3.93186	8.27475	15.1614	12.295	13.2103	12.2248	8.88026	9.32902
LOC_Os06g45090	N	115.882	7.15005		80.0291	127.044	124.73	140.342	106.008	135.213	139.559	156.494	185.69	166.844	164.568	96.4016	122.194	80.6389	129.08	134.283	137.939	177.149	219.892	174.31	97.7689	210.747	150.551	118.364	109.61	112.434	135.024	158.714	249.629	124.014	180.487	188.862	120.694	177.8	99.6679	112.476	118.381	107.143	121.639	99.0544	124.068	175.798	214.49	155.405	135.271
LOC_Os06g46700	N	31.3239	1.93741		17.3976	45.7359	32.2831	36.5273	21.2016	60.3258	34.4366	43.211	57.7702	49.0343	51.9689	35.6443	36.7183	25.4188	50.7101	30.3852	28.8709	36.2585	38.876	48.7201	41.6244	58.5408	46.3859	25.2868	33.9439	26.1919	20.7729	34.1846	44.4545	33.3604	52.5189	39.7139	40.5972	42.703	33.495	31.7241	41.0909	37.3527	33.9265	40.4304	43.5915	33.5337	34.4518	39.9612	43.1467
LOC_Os06g50120	N	74.2874	6.08078		60.3118	76.2265	76.3055	76.8995	87.6333	74.8873	68.8733	81.7506	79.7779	113.352	101.051	60.7573	61.3978	74.5033	74.6821	80.3738	80.1969	72.517	149.43	99.6055	127.777	141.961	127.765	78.0126	65.7662	86.2417	91.4009	100.112	137.923	118.937	130.188	154.443	91.0694	111.804	62.0882	87.9623	90.9869	108.126	73.6453	72.7747	103.949	175.798	137.807	124.324	134.105
LOC_Os07g03180	N	66.9752	10.4479		81.189	59.9649	32.2831	113.427	144.171	108.17	164.933	168.173	162.994	175.123	191.996	49.4159	49.961	49.0845	95.8882	121.541	106.929	100.488	215.033	127.755	162.626	187.331	91.1441	40.8894	55.1588	44.0791	43.6231	97.6702	136.783	95.7297	125.749	179.154	105.333	108.699	65.356	90.8463	85.1168	86.5009	89.3673	68.7316	80.4767	143.28	68.9036	87.3225	100.287
LOC_Os07g04980	N	15.3391	2.86372		16.2378	4.06541	26.4134	28.8373	24.0285	41.604	19.937	15.1822	8.94062	24.8356	26.4656	4.86058	10.233	23.6658	35.0361	18.6232	24.5937	17.6113	15.7934	28.1494	20.3282	55.6137	52.8961	16.1405	19.0934	20.4425	24.9275	22.7897	29.6363	66.7207	36.9851	32.6537	49.375	62.8899	8.1695	27.3981	24.4589	30.4719	5.79232	12.1291	7.82412	20.3235	11.1135	38.4811	43.1467
LOC_Os07g05370	N	1.19031	1.89582		13.9181	2.03271	2.93483	9.61244	4.24032	6.2406	5.43736	3.5036	7.56514	0.63681	4.81193	1.62019	4.81552	9.64161	3.68801	1.96034	5.34646	3.10787	6.07437	1.08267	1.93602	19.0258	5.69651	3.76613	10.6075	0	3.11594	7.32527	5.69929	5.07658	2.21911	4.41266	107.528	47.3615	3.2678	8.65202	15.6537	0.982965	3.3099	1.01076	0	2.03235	4.44539	13.3204	5.83064
LOC_Os07g13534	N	34.0407	2.24993		35.9551	24.3925	24.946	36.5273	49.4704	18.7218	45.3114	46.7146	58.4579	50.9448	43.7886	21.8726	25.2815	35.0604	46.1001	47.048	44.9102	43.5102	69.2479	55.2161	43.5604	52.6867	48.8272	34.9712	42.4298	24.2754	28.0435	52.0908	51.2936	54.3919	58.4365	66.1899	37.3055	38.0445	34.3119	28.8401	33.264	33.4208	43.8562	39.4196	50.2979	58.9381	38.8972	42.9212	53.6419
LOC_Os07g20135	N	7.68174	0.766591		10.4386	7.11448	10.2719	5.76746	4.24032	10.401	16.3121	11.6787	11.6916	15.9202	19.7289	9.72117	13.8446	14.0242	9.22002	4.90084	9.62362	14.5034	7.28925	8.66134	10.6481	16.0987	16.2757	8.07027	3.53582	8.30476	7.27052	3.25567	12.5384	10.8784	5.91762	7.94279	16.4583	16.3048	2.45085	10.094	6.84848	11.7956	11.5846	8.08608	10.0596	16.2588	21.1156	10.3603	6.99677
LOC_Os07g29330	N	3.40231	15.5493		12.7583	21.3434	26.4134	28.8373	18.3747	29.1228	74.3106	158.83	188.441	187.222	160.237	7.29088	6.62134	7.01208	35.9581	25.4844	24.5937	54.9058	99.6197	60.6294	60.9846	117.082	83.0063	12.3744	12.0218	15.3319	20.7729	34.9985	93.4683	117.486	82.8467	115.612	50.4722	144.414	2.45085	10.094	9.78354	17.6934	23.9968	27.2905	71.5348	94.5041	98.91	88.8026	116.613
LOC_Os07g30930	N	62.4159	3.80404		49.8732	45.7359	77.7729	80.7445	65.0183	56.1654	83.3729	86.422	66.7108	74.5067	83.7276	43.7453	56.5823	54.3436	93.1222	69.5919	83.4047	59.0496	132.421	61.7121	76.4727	115.618	82.1925	47.8836	55.1588	54.3003	76.8598	104.995	135.643	102.257	113.175	159.738	88.8749	99.3815	66.173	56.2382	71.4198	72.7394	59.5782	57.6133	51.4156	89.4233	66.6809	74.0021	61.8048
LOC_Os07g39070	N	98.4436	3.5933		95.1071	84.3574	117.393	101.892	108.835	143.534	128.684	103.94	112.789	109.531	91.9079	89.1107	83.6696	102.552	113.406	94.0961	91.9591	99.4519	131.206	127.755	110.353	158.06	122.882	94.1532	109.61	81.7699	106.981	126.971	115.126	109.509	117.613	130.615	109.722	122.674	81.695	99.4983	84.1385	108.126	98.4695	114.216	131.892	142.264	141.141	139.124	135.271
LOC_Os07g42810	N	178.722	5.81623		192.534	262.219	192.231	159.566	197.882	172.657	186.683	228.902	289.539	245.808	219.424	183.892	181.786	159.525	171.492	173.49	190.334	218.587	213.818	174.31	264.267	210.747	215.654	187.23	189.52	209.535	187.995	176.62	231.391	197.261	190.104	187.097	175.555	262.429	164.207	155.736	180.996	154.326	199.421	167.786	252.607	206.283	256.721	196.846	230.893
LOC_Os07g46640	N	174.967	8.99464		165.857	154.486	148.209	224.931	190.814	172.657	231.994	266.273	164.37	199.958	185.259	152.298	133.029	144.624	211.138	221.518	242.729	198.904	258.768	181.888	219.738	280.996	235.184	130.738	142.14	159.707	190.072	243.362	346.517	301.694	301.059	335.362	189.819	227.491	151.136	183.135	184.909	218.218	185.354	165.765	169.895	258.108	214.49	211.646	242.555
LOC_Os08g07080	N	41.7759	397.41		530.048	2.03271	384.462	3381.66	448.061	320.351	494.8	381.892	207.01	648.272	588.981	3.24039	3.0097	360.245	607.599	4121.61	258.769	907.499	863.776	303.147	69.6967	10222.7	670.56	12.3744	113.853	138.626	365.604	1285.99	10951.8	1344.57	2651.09	1940.69	441.083	20885.6	3.2678	23.0721	608.536	38.3356	25.6517	12.1291	26.8256	2870.69	57.7901	338.93	300.861
LOC_Os08g18044	N	290.032	6.56675		264.444	337.429	243.591	284.528	293.996	293.308	369.741	330.506	321.862	313.31	295.934	302.166	281.106	266.459	271.99	332.277	298.332	353.262	355.958	284.742	306.859	362.953	318.191	258.787	280.037	268.308	320.942	312.545	367.034	332.153	354.318	368.898	356.597	329.978	307.173	314.357	320.9	308.651	311.131	330.518	272.726	338.386	285.617	346.33	382.49
LOC_Os08g27860	N	74.6867	5.44661		88.148	72.1611	92.447	98.0469	81.9796	85.2883	110.56	99.2685	96.2836	123.541	140.027	63.1876	71.0289	77.1328	101.42	93.1159	89.8205	98.416	114.198	102.853	110.353	115.618	105.792	62.4101	67.8877	56.2168	77.8985	104.995	129.944	94.2793	88.7643	140.323	110.819	93.9466	83.3289	73.5422	67.5064	102.228	85.2299	74.7962	76.0057	101.617	116.692	115.443	104.952
LOC_Os08g31690	N	4.04278	1.27032		1.15984	3.04906	2.93483	5.76746	5.65376	2.0802	7.24982	8.17506	12.3793	14.0098	16.8418	5.67068	7.22327	0.87651	11.064	6.86117	5.34646	2.07192	9.719	8.66134	5.80806	17.5622	6.5103	3.22811	7.07164	4.47179	11.4251	7.32527	23.937	20.3063	19.2323	25.5934	9.87499	11.6463	2.45085	2.88401	3.91342	12.7785	6.6198	5.0538	6.70639	8.12939	7.77944	10.3603	10.4952
LOC_Os08g38880	N	421.745	17.9208		476.695	515.291	570.824	534.451	424.032	465.965	480.3	441.453	559.133	478.244	529.794	289.205	273.883	343.592	430.575	452.837	453.38	474.469	607.437	502.358	364.939	665.901	558.258	351.864	427.834	376.908	549.444	586.835	524.335	498.23	545.901	560.408	538.736	673.931	370.895	506.143	543.965	412.845	342.575	372.97	464.976	725.548	574.567	562.416	473.448
LOC_Os08g41860	N	13.1099	4.1444		8.1189	13.2126	4.40224	32.6823	15.5478	8.32081	23.5619	11.6787	30.2606	34.3877	33.6835	4.86058	4.81552	5.25906	14.752	28.4249	26.7323	54.9058	66.8181	17.3227	5.80806	46.8326	39.0618	7.53225	10.6075	18.526	38.4299	31.7428	77.5103	27.5586	51.7792	97.961	17.5555	77.6418	7.35255	2.88401	27.3939	21.6252	10.7572	15.1614	31.2965	96.5365	15.5589	41.4412	12.8274
LOC_Os08g41880	N	231.706	95.749		182.095	244.941	173.155	720.933	171.026	187.218	570.923	376.053	740.696	950.757	1067.29	78.5794	120.99	85.8979	307.027	692.979	499.359	809.083	1421.4	403.835	152.945	1232.28	824.366	135.043	133.654	307.276	411.304	772.409	2459.81	512.734	1113.25	1683.87	387.319	1730.64	112.739	141.316	447.108	306.685	241.623	241.571	443.739	1552.71	344.518	649.739	371.995
LOC_Os08g42950	N	72.8404	2.43535		71.9102	61.9976	76.3055	88.4344	89.0468	64.4862	72.4982	91.0935	91.4695	94.8846	85.1712	63.9977	80.058	65.7382	78.3701	84.2944	89.8205	81.8407	91.1156	100.688	84.2168	100.983	96.0269	71.5564	70.7164	67.0769	74.7825	89.531	88.9089	88.4775	76.1894	98.8435	77.9027	84.6296	71.0747	67.7742	79.2467	79.6202	73.6453	94.0006	76.0057	80.2777	82.2398	105.083	92.1241
LOC_Os08g44210	N	74.1823	14.9676		76.5496	71.1448	70.4358	82.667	84.8064	70.7269	157.684	253.427	135.485	146.466	138.102	78.5794	77.0483	92.0335	89.4342	145.065	85.5433	68.3732	88.6859	80.1174	256.522	297.095	95.2131	54.3398	94.0528	81.7699	90.3622	104.182	241.65	145.045	115.394	124.437	122.889	582.314	124.993	128.338	133.056	135.649	105.917	115.227	76.0057	168.685	111.135	124.324	127.108
LOC_Os09g01960	N	306.85	14.9623		331.715	339.462	290.548	278.761	325.091	249.624	326.242	370.213	555.006	496.711	581.282	242.219	341.902	325.185	330.999	308.753	482.25	337.722	481.09	325.883	332.027	430.275	386.549	391.139	323.881	350.716	323.019	437.074	528.894	423.532	401.659	465.977	360.986	325.319	275.312	250.909	289.593	263.435	299.546	307.271	320.789	404.437	452.319	344.85	369.663
LOC_Os09g03939	N	60.9551	12.9477		42.9142	40.6541	39.6202	130.729	62.1914	60.3258	126.872	106.276	89.4062	110.805	88.0584	93.9713	52.9707	56.0966	84.8241	115.66	76.989	138.818	140.925	100.688	63.8886	197.575	163.571	43.5795	55.1588	58.1333	73.7439	87.9032	183.517	95.0045	158.296	159.738	177.75	302.803	97.2171	76.4262	69.4631	107.143	126.604	125.334	154.247	115.844	56.6788	223.486	139.935
LOC_Os09g10000	N	80.0086	5.13492		67.2708	98.5863	67.501	80.7445	104.595	76.9675	119.622	108.611	159.556	140.735	139.546	88.3006	105.941	91.157	77.4481	87.2349	90.8898	99.4519	93.5454	98.5228	135.521	112.691	114.744	80.7027	73.545	84.9641	70.6279	89.531	141.342	107.333	138.324	129.732	78.9999	110.251	84.9628	64.8902	71.4198	89.4498	98.4695	90.9683	99.4781	124.989	103.355	85.8425	108.45
LOC_Os09g19910	N	101.021	6.14366		96.2669	93.5045	112.991	124.962	120.142	137.293	143.184	148.319	113.477	138.824	145.32	73.7189	84.8735	96.4161	101.42	122.521	112.276	131.567	181.016	126.672	108.417	182.94	140.785	80.1647	94.0528	86.8805	120.483	152.203	178.958	140.694	166.433	184.449	126.18	149.849	102.119	116.802	95.8787	103.211	107.572	95.0114	118.48	142.264	94.4646	130.244	153.929
LOC_Os09g20590	N	147.34	4.68184		141.501	184.976	157.013	113.427	146.998	191.379	154.059	150.655	173.998	199.958	166.493	160.399	128.815	146.377	151.208	172.51	164.671	167.825	190.735	197.046	197.474	185.867	180.661	140.961	149.212	146.291	145.41	167.667	170.979	184.207	162.735	172.094	185.43	204.198	153.587	160.062	149.688	124.837	148.945	163.743	158.718	169.701	178.927	167.245	185.414
LOC_Os09g23334	N	45.1868	2.43792		33.6354	43.7032	48.4246	42.2947	56.5376	47.8446	48.9363	60.729	68.774	75.1435	74.585	44.5554	43.9416	35.9369	55.3201	68.6117	64.1575	48.69	59.5289	51.9681	67.7606	71.7125	52.8961	34.9712	42.4298	49.1897	46.7391	48.8351	75.2306	63.0946	78.4085	73.2501	39.5	49.6908	40.8475	46.1441	43.0476	52.0971	59.5782	49.5272	55.8866	67.0674	46.6766	50.3215	68.8016
LOC_Os09g39060	N	21.7953	1.87939		37.115	22.3598	29.3483	7.68995	15.5478	24.9624	27.1868	26.8609	28.8851	46.4871	32.7211	19.4423	25.2815	24.5423	28.582	20.5835	27.8016	16.5753	26.7272	28.1494	22.2642	30.7339	42.3169	24.7488	18.3863	21.7201	24.9275	39.882	38.7552	44.964	35.5057	45.8916	44.9861	46.5851	20.4238	21.6301	25.4372	13.7615	21.5143	19.2044	21.2369	55.8895	44.4539	37.0011	23.3226
LOC_Os10g21196	N	605.942	76.2245		706.344	414.672	961.156	840.127	634.635	1127.47	889.915	777.798	738.633	1102.95	726.602	428.542	328.057	504.87	691.501	781.194	656.545	823.586	830.974	861.804	922.513	1349.37	1082.34	395.981	738.279	479.759	786.255	879.846	1069.19	958.023	883.205	1081.1	2299.78	1457.34	626.601	1075.74	806.164	915.14	789.411	858.135	859.536	1320.01	1078.01	1337.96	1029.69
LOC_Os10g22590	N	7.73471	1.60983		17.3976	7.11448	7.33707	15.3799	9.89409	10.401	18.1245	10.5108	9.62836	9.55214	11.0674	10.5313	4.81552	6.13557	11.986	2.9405	11.7622	10.3596	10.9339	7.57868	17.4242	16.0987	9.76544	4.84216	16.2648	8.94358	10.3865	16.2784	15.958	11.6036	11.0955	12.3554	52.6666	80.7475	11.4373	10.094	18.5887	11.7956	9.9297	10.1076	11.1773	8.12939	20.0043	14.8004	15.1597
LOC_Os10g33800	N	2976.38	193.328		2499.46	3182.2	2821.84	3773.84	3033.24	3521.78	4647.13	4889.85	4696.58	4231.6	4977.95	2697.62	2901.35	2477.02	3357.01	3506.06	3558.6	4001.9	5340.59	3700.56	3227.34	5025.73	3764.58	2374.81	2588.93	2520.17	3312.24	3983.32	5185.21	4467.39	4799.19	5739.1	2701.36	3890.63	2876.48	3021	3185.52	3204.47	2878.79	2958.49	3470.56	5272.92	3887.5	3975.4	4192.23
LOC_Os11g02159	N	37.5611	2.06427		40.5945	54.8831	51.3595	24.9923	33.9226	35.3634	47.1238	49.0503	59.1457	63.0441	64.4799	43.7453	42.1358	37.6899	52.5541	37.2464	27.8016	43.5102	44.9504	43.3067	90.0249	49.7597	43.9445	38.7373	41.7227	40.2461	40.5072	40.6959	45.5943	50.0405	42.1631	47.6567	39.5	50.4672	29.4102	25.9561	40.1125	35.3867	48.821	47.5057	51.4156	55.8895	62.2355	54.7616	32.6516
LOC_Os11g04980	N	323.559	65.5771		163.538	221.565	176.09	265.303	301.063	205.94	442.239	703.055	566.698	850.141	858.93	216.296	228.135	176.178	461.923	494.985	467.28	336.686	583.14	519.681	339.771	954.215	594.878	185.616	206.492	244.032	495.434	832.639	1456.74	1705	1418.75	1473.83	230.416	981.393	281.031	298.495	421.671	522.937	335.127	367.916	527.569	1900.24	466.766	523.935	403.48
LOC_Os11g09680	N	131.811	25.1707		132.222	98.5863	199.568	242.233	130.037	201.78	264.618	246.42	192.567	219.699	225.198	127.995	134.233	97.2926	248.94	210.736	221.343	206.156	272.132	204.624	166.498	380.515	314.122	109.756	127.289	132.876	199.42	212.433	365.894	298.793	247.061	362.721	546.416	517.094	85.7798	184.577	128.164	249.673	142.326	199.12	255.961	233.72	150.032	399.612	258.88
LOC_Os11g34180	N	184.927	8.25795		182.095	207.336	187.829	209.551	165.373	203.86	219.307	211.384	187.753	219.062	233.379	163.64	160.718	176.178	189.932	210.736	199.958	220.659	317.082	231.691	161.658	300.022	227.047	198.529	178.205	163.54	242.005	236.036	225.692	226.996	216.733	263.877	222.736	289.604	156.854	198.997	165.342	193.644	180.39	210.238	194.485	296.723	311.178	270.848	250.718
LOC_Os12g01760	N	37.1204	5.74792		33.6354	95.5372	46.9572	30.7598	45.2301	24.9624	76.1231	80.5827	99.0346	94.8846	90.9455	29.9736	23.4756	8.7651	46.1001	34.3059	85.5433	66.3013	97.19	41.1414	115.193	73.176	48.8272	37.6613	18.3863	33.8579	41.5459	79.764	60.4125	65.2703	96.1614	83.8405	75.7083	65.2191	29.4102	38.9341	38.1558	38.3356	40.5463	32.3443	68.1816	94.5041	107.801	53.2815	48.9774
LOC_Os12g08700	N	10.1491	3.97026		2.31968	3.04906	2.93483	17.3024	29.6823	14.5614	39.874	39.7074	19.2567	38.8454	31.7588	0	3.61164	2.62953	17.518	31.3654	18.178	23.827	75.3222	45.4721	8.71208	77.5665	23.5998	0.538018	7.7788	3.19414	29.0821	47.2073	43.3146	28.2838	32.5469	85.6056	20.8472	21.7397	4.9017	7.21002	6.84848	17.6934	15.722	5.0538	11.1773	81.2939	16.6702	32.5609	12.8274
LOC_Os12g28750	N	1.26154	1.5218		0	3.04906	1.46741	1.92249	5.65376	2.0802	1.81245	5.83933	8.25288	15.2834	11.0674	1.62019	1.80582	0	5.53201	4.90084	4.27717	6.21575	8.50412	6.49601	1.93602	27.8069	16.2757	0	1.41433	3.19414	3.11594	8.9531	18.2377	7.25225	6.65732	7.06025	13.1667	25.6218	0.81695	0	5.87012	0.982965	2.48242	2.02152	2.23546	18.2911	32.2291	2.96009	3.49838
LOC_Os12g34510	N	17.1289	1.73993		22.037	12.1962	16.1415	13.4574	16.9613	20.802	39.874	39.7074	36.4502	28.6564	32.24	25.9231	23.4756	18.4067	24.894	21.5637	23.5244	13.4674	29.157	31.3974	26.1362	38.0515	19.5309	13.4505	14.8504	9.58241	20.7729	12.2088	26.2167	23.2072	19.2323	33.5362	47.1805	20.9633	15.5221	14.42	13.697	20.6423	28.1341	19.2044	22.3546	29.469	44.4539	25.1607	23.3226
LOC_Os12g43370	N	395.093	15.349		436.101	476.67	400.604	361.428	395.763	418.121	442.239	463.642	746.886	553.388	522.576	480.388	393.668	398.812	394.617	419.512	405.261	526.266	467.727	404.918	544.989	548.82	441.886	449.245	411.569	436.958	418.574	415.098	436.566	456.167	466.013	404.2	570.555	513.212	414.194	415.297	389.385	406.948	435.252	414.411	517.51	418.663	408.976	509.135	471.116
LOC_Os01g01870	N	445.289	36.1127		482.494	398.411	519.464	786.297	547.002	553.334	681.483	540.722	354.186	641.904	664.047	443.933	366.581	449.649	546.747	780.213	429.855	738.638	681.545	591.137	430.764	777.129	846.338	324.425	388.94	412.683	442.463	506.257	789.922	639.649	568.831	791.631	833.888	896.763	309.624	383.573	555.705	543.58	469.178	454.842	544.335	836.311	621.244	818.464	674.022
LOC_Os01g07780	N	144.353	5.89738		151.939	114.848	173.155	201.861	159.719	147.694	184.87	163.501	113.477	177.67	203.064	122.325	134.233	135.859	153.052	207.796	189.265	155.394	218.677	172.144	109.385	263.434	174.964	122.13	128.704	145.653	155.797	171.737	201.755	167.527	146.461	195.922	197.5	243.019	127.444	168.714	168.277	158.257	124.121	135.442	141.952	193.073	163.368	182.045	167.922
LOC_Os01g12000	N	1.83595	1.37554		8.1189	5.08177	2.93483	5.76746	2.82688	4.1604	3.62491	3.5036	40.5767	6.3681	11.0674	4.86058	7.82521	1.75302	3.68801	0.980168	5.34646	6.21575	4.8595	2.16534	5.80806	5.85408	8.13787	4.84216	2.12149	3.19414	1.03865	3.25567	2.27972	5.8018	1.47941	7.94279	27.4305	26.3982	1.6339	2.88401	9.78354	1.96593	5.79232	8.08608	5.58866	13.2103	14.4475	4.44013	10.4952
LOC_Os01g41010	N	85.1902	15.5513		64.9512	73.1775	115.926	92.2794	94.7005	101.93	121.434	136.64	176.749	178.307	189.59	40.5049	58.3881	48.208	105.108	81.3539	140.077	164.717	268.487	193.798	115.193	257.579	143.226	63.4861	81.3238	72.1875	164.106	229.525	170.979	139.968	272.95	285.058	89.9722	143.637	63.7221	99.4983	76.3116	84.535	91.8497	91.9791	135.246	357.693	276.726	189.446	200.574
LOC_Os01g48200	N	93.0604	20.6772		80.0291	105.701	96.8493	180.714	108.835	143.534	226.557	273.28	302.606	336.872	361.857	101.262	103.534	95.5395	153.052	126.442	110.137	154.358	171.297	131.003	191.666	215.137	203.447	72.0944	108.903	98.3794	95.5555	115.576	233.671	240.05	232.267	225.046	235.903	268.641	104.57	184.577	126.208	147.445	124.949	129.377	119.597	183.927	184.484	217.566	226.229
LOC_Os01g49320	N	-11.627	26.5813		22.037	87.4064	10.2719	26.9148	28.2688	16.6416	96.0601	138.976	412.644	351.519	366.669	31.5938	14.4465	10.5181	44.2561	44.1075	25.663	101.524	51.0247	63.8774	360.099	131.717	56.9651	11.2984	25.4579	17.8872	12.4638	22.7897	106.007	48.5901	82.8467	83.8405	37.3055	359.482	21.2407	12.978	9.78354	36.3697	66.198	52.5595	119.597	67.0674	120.026	74.0021	123.61
LOC_Os01g49900	N	175.048	12.8106		160.058	162.617	180.492	186.481	168.199	228.822	280.93	244.084	184.314	262.366	233.379	133.666	127.009	139.365	190.854	200.934	178.572	246.558	297.644	280.411	168.434	295.631	243.322	122.668	161.94	149.486	235.773	271.849	258.748	327.802	300.319	317.711	217.25	249.23	159.305	224.953	188.822	217.235	160.53	224.389	212.369	297.739	260.056	288.608	304.359
LOC_Os01g52540	N	12.0972	1.92594		5.79921	8.13083	13.2067	11.5349	24.0285	16.6416	19.937	30.3645	11.6916	17.1939	17.8042	4.86058	7.82521	7.01208	15.674	6.86117	10.6929	32.1147	25.5124	30.3147	22.2642	26.3434	23.5998	13.4505	10.6075	10.2212	17.657	26.8593	15.958	20.3063	21.4514	24.7109	34.0139	35.7152	8.1695	12.978	9.78354	12.7785	18.2044	17.1829	26.8256	53.8572	35.5631	25.1607	22.1564
LOC_Os01g56560	N	57.8518	4.54427		75.3897	59.9649	73.3707	53.8296	46.6435	58.2456	68.8733	126.129	157.493	89.1533	94.7951	43.7453	46.3493	56.0966	78.3701	64.6911	75.9197	105.668	70.4627	75.7868	73.5687	111.227	78.9373	49.4977	67.8877	58.7721	64.3961	78.1362	80.9299	78.3243	68.0527	82.0754	106.43	56.6785	54.7357	73.5422	54.7878	58.9779	69.5079	68.7316	64.8284	100.601	85.5738	91.7627	61.8048
LOC_Os01g62840	N	2263.95	221.714		2412.47	1995.1	3411.74	2612.66	2590.84	2710.5	2655.25	2781.85	2103.11	2937.6	3026.71	1214.34	1427.8	1440.98	2581.6	2780.74	2722.42	3617.56	5372.18	4228.9	2513.92	5441.37	3824.8	1760.93	2156.14	2012.95	4039.3	5138.27	4021.42	3593.49	3825	5749.69	4140.91	2908.46	1166.6	1930.84	1864.74	2163.51	1995.04	2090.25	2756.33	7297.14	4352.04	3464.78	3549.69
LOC_Os01g65400	N	7.20033	8.12394		20.8772	12.1962	10.2719	23.0698	25.4419	33.2832	39.874	29.1966	103.849	146.466	148.689	41.315	34.9125	31.5543	22.128	21.5637	12.8315	38.3304	15.7934	21.6534	92.9289	20.4893	52.8961	9.68432	13.4361	19.8037	13.5024	13.8366	11.3986	51.491	29.5881	24.7109	65.8333	128.109	13.0712	14.42	15.6537	27.523	25.6517	25.269	16.766	35.5661	74.4603	35.521	43.1467
LOC_Os01g65720	N	107.125	3.08331		112.505	128.061	112.991	109.582	107.421	112.331	134.122	122.626	142.362	142.009	134.734	120.705	105.339	102.552	94.0442	121.541	100.513	119.135	112.983	116.928	159.722	120.009	120.44	117.826	100.417	114.35	111.135	113.135	119.685	141.419	120.572	129.732	110.819	141.308	93.9493	108.15	105.662	112.058	96.8146	119.27	129.657	137.183	132.25	112.483	129.44
LOC_Os02g04880	N	1.53548	0.468549		2.31968	3.04906	0	0	1.41344	6.2406	3.62491	4.67146	9.62836	7.00491	4.33074	0.810097	1.20388	2.62953	2.766	7.84134	3.20787	3.10787	2.42975	0	5.80806	2.92704	4.06893	0.538018	0.707164	2.55531	1.03865	1.62784	0	2.9009	5.17792	1.76506	10.9722	3.10567	2.45085	1.442	2.93506	4.91483	4.13737	1.01076	6.70639	1.01617	3.33405	4.44013	3.49838
LOC_Os02g15550	N	712.17	43.8993		749.258	754.134	749.848	759.382	747.71	923.609	850.041	1012.54	1378.92	1052.65	1112.52	667.52	666.347	716.985	740.367	737.086	765.613	959.297	851.627	937.59	925.417	922.017	1018.86	655.306	767.98	737.207	805.99	916.472	862.872	993.559	884.685	861.351	920.569	1219.75	675.618	928.651	818.882	814.878	793.549	756.048	784.647	931.831	1079.12	1056.75	1100.82
LOC_Os02g31290	N	1126.17	69.2176		1046.18	1022.45	1273.71	1357.28	1167.5	1360.45	1551.46	1531.07	1411.24	1370.41	1272.28	842.501	913.744	940.495	1320.31	1222.27	1312.02	1667.89	1697.18	1639.16	1189.68	1611.34	1516.9	939.917	1091.86	926.939	1554.85	1572.49	1611.76	1816.69	1771.59	1830.37	1708.37	1844.77	980.34	1281.94	1217.07	1232.64	1060.82	1096.67	1230.62	2019.14	1644.8	1562.93	1786.51
LOC_Os02g38160	N	584.632	42.549		343.313	337.429	535.606	705.553	585.164	811.279	995.037	979.839	541.939	757.167	813.217	372.645	480.95	517.141	969.024	861.567	784.86	681.66	742.289	722.14	423.02	828.352	777.98	390.063	555.831	428.653	773.792	770.781	1162.66	991.383	1142.1	1230.25	983.11	948.007	569.414	759.936	562.554	945.612	614.814	617.574	424.738	1095.43	683.479	1013.83	960.89
LOC_Os02g49950	N	1.43832	0.847932		4.63937	1.01635	7.33707	7.68995	4.24032	0	5.43736	2.33573	4.12644	0.63681	1.92477	1.62019	1.20388	7.88859	0.922002	0.980168	2.13858	3.10787	3.64462	4.33067	0.968009	17.5622	4.88272	0.538018	4.24298	1.91648	2.07729	0.813918	2.27972	1.45045	4.43822	3.53013	41.6944	23.2925	1.6339	7.21002	4.89177	0.982965	2.48242	3.03228	1.11773	6.09704	3.33405	2.96009	2.33226
LOC_Os02g50210	N	213.874	10.1598		192.534	245.958	236.254	238.388	213.43	212.181	304.492	295.47	351.435	326.683	371.481	188.753	213.087	215.621	224.968	250.923	257.699	225.839	290.355	205.707	279.755	297.095	231.929	200.143	187.398	202.508	218.116	261.268	308.901	261.081	270.731	339.775	221.639	296.592	242.634	224.953	242.632	226.082	208.524	203.163	206.78	331.273	358.966	253.087	209.903
LOC_Os02g51570	N	71.3575	11.5109		67.2708	46.7523	89.5122	130.729	80.5661	108.17	186.683	122.626	178.125	223.52	228.086	72.0987	66.2134	74.5033	106.03	103.898	63.0882	116.027	147	83.3654	73.5687	163.914	135.902	47.8836	79.2023	44.0791	125.676	130.227	116.266	112.41	99.1202	127.085	126.18	263.982	82.512	89.4043	58.7012	96.3306	90.1948	105.119	121.833	123.973	217.824	112.483	132.939
LOC_Os03g04570	N	115.758	41.7082		168.177	110.783	168.753	251.846	127.21	147.694	302.68	400.578	812.909	553.388	613.04	213.056	107.145	131.476	165.96	201.915	189.265	250.702	148.215	176.475	741.495	191.721	314.936	102.223	147.09	195.481	171.377	205.921	245.069	402.5	285.525	315.946	447.666	305.909	149.502	217.743	179.039	294.89	240.795	315.357	178.837	274.367	260.056	441.053	338.177
LOC_Os03g05630	N	1.63434	3.45447		6.95905	3.04906	1.46741	13.4574	7.0672	4.1604	16.3121	25.693	44.0154	37.5718	55.8184	4.86058	9.63103	2.62953	11.064	4.90084	5.34646	12.4315	23.0826	18.4054	30.9763	11.7082	22.786	3.22811	2.12149	4.47179	5.19323	9.76702	18.2377	20.3063	14.7941	23.8284	18.6528	40.3737	0.81695	5.76802	2.93506	4.91483	6.6198	10.1076	6.70639	16.2588	37.7858	14.8004	17.4919
LOC_Os03g07140	N	1.66675	0.624312		0	3.04906	0	3.84497	2.82688	2.0802	9.06227	4.67146	4.12644	6.3681	6.73671	0	1.20388	0	3.68801	1.96034	5.34646	1.03596	4.8595	5.41334	0.968009	5.85408	3.25515	0.538018	2.12149	1.91648	3.11594	4.06959	13.6783	3.62613	8.87643	15.003	4.38889	4.65851	0	2.88401	0	0.982965	2.48242	5.0538	1.11773	7.11321	8.89079	4.44013	5.83064
LOC_Os03g09030	N	1.4915	0.766341		0	0	1.46741	7.68995	1.41344	2.0802	1.81245	5.83933	9.62836	14.0098	13.9546	2.43029	4.81552	1.75302	0.922002	5.88101	4.27717	2.07192	3.64462	5.41334	5.80806	5.85408	4.06893	0.538018	1.41433	0	2.07729	5.69743	9.11886	5.07658	7.39703	15.003	2.19444	6.21135	1.6339	4.32601	1.95671	2.9489	6.6198	3.03228	4.47093	3.04852	0	4.44013	5.83064
LOC_Os03g15020	N	80.6501	42.1225		200.653	91.4718	272.939	159.566	97.5274	153.935	148.621	136.64	1288.83	391.001	451.359	58.327	73.4366	108.687	145.676	124.481	203.165	157.466	279.421	116.928	103.577	345.391	258.784	93.0771	173.255	77.2981	282.512	259.64	234.811	189.284	147.941	329.184	503.625	614.923	115.19	173.04	211.324	144.496	104.262	176.883	140.834	444.068	380.081	263.448	261.213
LOC_Os03g18820	N	100.932	7.87786		96.2669	71.1448	118.86	138.419	111.662	149.775	121.434	170.508	100.41	105.71	109.231	62.3775	67.4172	95.5395	99.5762	135.263	156.117	109.812	173.727	110.432	77.4407	196.112	109.047	73.7085	93.3456	68.3545	139.179	131.855	240.51	135.617	179.748	160.621	286.375	166.153	91.4984	145.642	145.775	105.177	103.434	121.291	118.48	121.941	120.026	195.366	222.73
LOC_Os03g19590	N	310.438	22.9797		310.838	317.102	385.93	403.722	308.13	472.206	424.114	357.367	488.296	416.473	434.518	366.164	327.455	352.357	367.879	331.297	326.134	444.426	355.958	381.099	461.74	412.713	539.541	282.997	292.766	317.497	364.565	374.402	367.034	503.306	405.357	424.498	668.208	641.321	252.438	364.827	294.485	377.459	326.025	343.658	377.793	446.1	488.993	396.652	535.253
LOC_Os03g50160	N	31.1886	3.91727		42.9142	46.7523	23.4786	38.4497	24.0285	31.203	30.8117	37.3717	81.8411	82.1484	85.1712	28.3534	36.7183	20.1597	41.4901	34.3059	37.4252	62.1575	58.314	42.2241	30.0083	100.983	51.2686	18.2926	34.651	30.6637	42.5845	52.0908	76.3705	43.5135	42.9028	67.0724	35.1111	35.7152	35.1289	28.8401	57.7229	31.4549	37.2364	31.3335	87.1831	45.7278	61.1242	48.8414	54.808
LOC_Os03g51610	N	132.183	11.6088		149.62	158.551	145.274	130.729	97.5274	126.892	130.497	159.998	300.542	305.669	316.625	133.666	121.592	132.353	125.392	162.708	195.68	123.279	144.57	136.416	94.8649	166.841	174.964	135.581	98.2957	121.377	121.522	188.015	386.412	301.694	295.881	250.639	221.639	194.105	108.654	152.852	153.602	157.274	148.945	169.808	159.836	263.189	190.041	195.366	152.763
LOC_Os03g56840	N	51.2726	7.36139		18.5575	41.6705	54.2943	73.0545	57.9511	93.6091	130.497	110.947	77.7146	145.193	129.441	35.6443	46.3493	37.6899	94.9662	75.4729	58.811	90.1283	99.6197	54.1334	59.0486	137.571	100.096	36.0472	31.8224	45.3568	56.0869	84.6475	98.0278	84.8514	134.626	104.139	46.0833	143.637	52.2848	57.6802	51.8528	61.9268	51.3034	59.6348	79.3589	116.86	166.702	53.2815	76.9645
LOC_Os03g61120	N	16.689	2.29625		15.0779	22.3598	13.2067	5.76746	21.2016	14.5614	34.4366	32.7002	53.6437	38.2086	40.4202	29.9736	21.0679	14.9007	13.83	22.5439	28.8709	39.3664	38.876	19.488	29.0403	27.8069	42.3169	14.5265	15.5576	16.6095	25.9662	27.6732	17.0979	23.9324	34.0263	34.4187	23.0416	27.9511	16.339	15.862	13.697	20.6423	23.9968	19.2044	20.1192	38.6146	33.3405	34.041	20.9903
LOC_Os03g62690	N	10.2364	2.304		12.7583	11.1799	5.86965	21.1474	14.1344	18.7218	23.5619	11.6787	23.3832	57.9497	56.7808	18.6322	15.6504	19.2832	11.986	15.6827	6.41575	14.5034	12.1487	9.74401	31.9443	10.2446	19.5309	21.5207	12.0218	15.9707	12.4638	12.2088	22.7972	27.5586	7.39703	15.003	37.3055	36.4917	10.6204	4.32601	7.82683	21.6252	19.0319	28.3013	5.58866	11.1779	31.1178	17.7605	30.3193
LOC_Os03g64050	N	62.5915	16.4746		160.058	39.6378	173.155	146.109	53.7107	164.336	170.371	130.801	15.818	43.9399	50.0441	22.6827	18.6601	49.961	99.5762	71.5522	90.8898	130.531	93.5454	122.341	17.4242	263.434	110.675	12.9124	55.1588	15.9707	99.71	122.902	110.566	67.446	96.1614	170.329	637.486	220.503	40.8475	144.2	69.4631	79.6202	43.8562	153.635	71.5348	238.801	324.514	180.565	142.268
LOC_Os04g05050	N	1.37347	0.529218		1.15984	3.04906	2.93483	1.92249	2.82688	6.2406	3.62491	0	1.37548	4.45767	3.84955	0	1.80582	2.62953	2.766	2.9405	1.06929	2.07192	6.07437	1.08267	1.93602	4.39056	4.06893	0.538018	2.82865	3.19414	0	1.62784	7.97901	6.52703	2.21911	5.29519	25.2361	9.31702	1.6339	2.88401	0.978354	0	0	3.03228	3.35319	6.09704	4.44539	4.44013	0
LOC_Os04g35140	N	56.7766	16.4076		71.9102	139.24	45.4898	101.892	59.3645	47.8446	96.0601	101.604	455.284	297.39	251.183	179.032	85.4754	47.3315	67.3061	67.6316	134.731	112.919	77.752	99.6055	112.289	90.7382	148.923	85.0068	91.2241	132.876	61.2801	71.6248	90.0488	150.847	74.71	133.262	324.778	190.222	60.4543	69.2162	60.658	103.211	75.3002	103.097	93.8894	156.491	98.91	121.364	114.281
LOC_Os04g39010	N	1.55321	0.630674		4.63937	0	4.40224	1.92249	2.82688	0	1.81245	3.5036	4.12644	7.00491	7.69909	0	0	1.75302	3.68801	7.84134	1.06929	4.14383	1.21487	2.16534	14.5201	2.92704	1.62757	0.538018	0.707164	1.91648	3.11594	2.44176	14.8182	6.52703	4.43822	10.5904	6.58333	9.31702	1.6339	2.88401	0	1.96593	4.13737	5.0538	1.11773	5.08087	8.89079	2.96009	3.49838
LOC_Os04g41680	N	-4.7904	4.12354		0	1.01635	0	0	0	2.0802	1.81245	30.3645	63.2721	70.6859	68.8106	0.810097	0.60194	0	1.844	0.980168	5.34646	4.14383	3.64462	2.16534	3.87204	4.39056	7.32408	0.538018	1.41433	0	2.07729	1.62784	5.69929	10.1532	2.95881	3.53013	9.87499	106.369	0	0	5.87012	1.96593	2.48242	5.0538	1.11773	36.5822	20.0043	2.96009	2.33226
LOC_Os04g50864	N	295.386	11.9351		285.321	391.296	306.689	346.048	285.515	334.912	337.117	433.278	531.623	368.076	387.361	261.661	315.416	288.372	268.302	301.892	320.787	376.053	404.553	352.95	352.355	458.082	379.225	282.459	271.551	298.971	330.29	367.077	394.391	359.712	431.247	368.016	319.291	342.4	243.451	263.887	303.29	257.537	288.789	291.099	391.206	413.583	366.745	318.209	337.011
LOC_Os04g51690	N	318.626	15.1412		309.678	461.425	277.341	319.133	334.985	314.11	364.303	476.489	539.188	440.672	448.953	328.9	329.261	270.841	316.247	353.841	329.342	423.707	374.181	363.776	501.429	386.369	410.962	305.056	321.052	346.244	345.869	346.729	412.629	440.212	432.726	377.724	365.375	457.31	302.272	304.263	328.727	330.276	335.127	327.486	489.566	442.035	438.983	359.65	431.467
LOC_Os04g53930	N	499.448	73.1991		250.526	422.803	447.561	834.359	633.221	488.847	1009.54	1236.77	926.386	1400.98	1471.97	264.902	301.572	318.173	850.085	972.326	868.265	672.337	1141.98	933.26	631.142	993.73	785.304	199.067	330.245	316.22	672.004	1111	1306.28	962.374	1013.39	1410.29	731.847	642.098	552.258	620.062	580.164	817.827	626.399	604.434	543.217	1120.84	682.368	913.187	918.909
LOC_Os04g55840	N	2.0947	0.580632		0	1.01635	1.46741	3.84497	1.41344	0	5.43736	14.0144	11.0038	4.45767	7.69909	3.24039	1.80582	0.87651	1.844	7.84134	3.20787	3.10787	4.8595	2.16534	0.968009	11.7082	1.62757	0.538018	1.41433	1.91648	3.11594	4.06959	14.8182	5.8018	4.43822	4.41266	2.19444	13.1991	3.2678	4.32601	1.95671	2.9489	1.65495	5.0538	3.35319	2.03235	7.77944	8.88026	1.16613
LOC_Os05g07640	N	179.325	5.17217		169.337	206.32	152.611	173.024	180.92	164.336	202.995	237.077	213.199	242.624	225.68	163.64	193.223	166.537	162.272	228.379	171.087	218.587	259.983	229.526	221.674	196.112	195.309	191.534	169.719	205.064	162.029	181.504	221.132	232.072	238.924	236.518	156.903	218.174	152.77	152.852	191.757	203.474	214.316	174.861	215.722	229.655	192.263	245.687	213.401
LOC_Os05g12474	N	1205.59	137.47		886.119	944.193	1295.73	1637.96	1171.74	1632.96	2396.06	2436.17	1158.84	1869.04	1379.58	550.866	564.619	635.469	1653.15	1735.88	1769.68	2050.16	3484.26	2421.93	923.481	3348.53	1730.11	636.475	851.425	712.293	2086.64	2923.6	2830.27	2890.75	3303.51	3620.14	1597.55	1628.93	798.16	1212.73	961.722	1264.09	935.874	990.544	1325.63	2922.51	1591.45	1709.45	2238.97
LOC_Os05g35010	N	-0.853188	2.35724		2.31968	8.13083	0	0	2.82688	6.2406	3.62491	19.8537	37.138	30.5669	26.4656	8.10097	8.42715	5.25906	0.922002	0.980168	5.34646	11.3955	1.21487	3.248	62.9206	1.46352	6.5103	1.61405	3.53582	1.91648	1.03865	0	2.27972	4.35135	7.39703	2.6476	2.19444	37.2681	0	2.88401	3.91342	0	2.48242	2.02152	5.58866	6.09704	11.1135	11.8403	2.33226
LOC_Os05g35444	N	222.449	14.2865		131.062	197.173	199.568	259.536	275.621	295.389	279.118	429.774	403.704	352.156	319.994	174.171	196.834	214.745	294.118	315.614	318.649	257.953	346.239	328.048	316.539	354.172	276.688	139.885	166.183	131.598	210.845	258.826	337.398	277.761	358.016	410.377	207.375	231.373	280.214	271.097	255.35	286.043	263.137	230.453	223.546	380.049	332.293	248.647	279.871
LOC_Os05g44030	N	1.14284	0.840488		8.1189	4.06541	2.93483	0	4.24032	4.1604	3.62491	3.5036	14.4425	8.91533	10.5863	3.24039	1.80582	1.75302	0	2.9405	4.27717	1.03596	2.42975	0	5.80806	8.78112	5.69651	1.07604	2.12149	0.638827	1.03865	4.06959	1.13986	5.8018	2.95881	2.6476	10.9722	18.634	2.45085	0	4.89177	3.93186	3.3099	3.03228	3.35319	5.08087	4.44539	5.92017	3.49838
LOC_Os05g44310	N	449.417	28.6007		492.933	557.978	506.258	522.917	497.531	418.121	512.925	580.429	607.275	569.308	568.771	443.933	421.358	367.258	488.661	486.163	552.824	628.826	687.619	531.59	702.775	720.052	709.622	485.83	457.535	467.622	589.951	572.185	601.845	637.473	599.159	611.594	508.014	922.385	360.275	364.827	416.779	424.641	409.6	439.68	594.633	883.055	889.079	552.056	632.041
LOC_Os05g47670	N	613.94	40.1642		510.331	471.588	594.302	709.398	620.5	601.178	824.667	965.824	735.882	847.594	657.31	507.121	344.911	465.427	731.147	901.754	788.068	716.883	1082.45	964.657	473.356	1118.13	754.38	434.719	466.021	472.732	730.168	998.678	1037.27	1014.59	1014.87	1426.17	727.458	607.159	687.872	725.328	588.969	795.219	724.868	674.177	826.004	1157.42	723.488	885.066	915.411
LOC_Os06g01710	N	27.3121	2.02202		18.5575	46.7523	14.6741	30.7598	21.2016	31.203	32.6242	46.7146	63.2721	47.7607	35.1271	31.5938	22.8737	31.5543	44.2561	50.9687	37.4252	31.0787	29.157	31.3974	22.2642	48.2962	63.4754	19.9067	21.9221	31.3025	18.6956	24.4176	51.2936	24.6577	33.2866	41.479	36.2083	31.8331	28.5933	24.5141	38.1558	34.4038	25.6517	40.4304	54.7688	30.4852	40.0085	42.9212	40.8145
LOC_Os06g01760	N	53.1494	47.9597		69.5905	128.061	89.5122	101.892	19.7882	56.1654	282.743	268.609	1703.53	451.498	523.538	245.46	80.6599	45.5785	134.612	79.3936	318.649	347.046	287.925	136.416	161.658	147.815	297.032	86.6209	84.8596	84.3252	133.985	169.295	145.902	332.878	141.283	307.121	548.611	231.373	77.6103	74.9842	45.0043	245.741	194.457	197.098	396.795	255.06	260.056	287.128	369.663
LOC_Os06g16150	N	0.509454	0.7678		3.47953	2.03271	0	1.92249	5.65376	2.0802	3.62491	1.16787	4.81418	18.4675	16.3606	1.62019	1.20388	3.50604	1.844	2.9405	1.06929	1.03596	0	3.248	3.87204	0	4.06893	1.61405	0.707164	0.638827	0	0.813918	0	3.62613	2.95881	1.76506	9.87499	10.0934	0.81695	0	0.978354	2.9489	0.827475	2.02152	4.47093	2.03235	15.5589	0	5.83064
LOC_Os06g43710	N	210.48	13.1407		194.853	242.909	205.438	242.233	224.737	237.143	288.18	279.12	414.02	357.25	357.527	222.777	231.145	212.992	256.316	266.606	235.244	270.385	244.19	253.344	321.379	263.434	297.032	187.23	205.785	221.673	224.348	225.455	291.804	250.203	261.855	248.874	264.43	368.022	209.956	207.649	204.476	257.537	246.588	234.496	316.318	288.593	318.957	300.449	293.864
LOC_Os06g45280	N	153.491	5.29688		165.857	121.962	180.492	194.171	180.92	149.775	150.434	209.048	179.5	174.486	167.455	123.135	134.233	119.205	194.542	183.291	150.77	166.789	189.52	191.632	161.658	222.455	190.426	158.177	141.433	161.623	172.415	192.899	219.993	155.198	181.967	212.69	188.722	188.67	120.909	165.83	170.234	173.985	157.22	144.539	187.779	197.138	186.707	198.326	179.584
LOC_Os06g49980	N	120.576	3.81053		119.464	120.946	115.926	128.807	144.171	137.293	125.059	147.151	195.318	168.118	141.952	97.2117	122.194	113.946	141.988	140.164	124.038	151.25	142.14	136.416	141.329	133.18	134.275	98.4573	108.903	95.8241	141.256	146.505	158.44	132.716	140.544	142.97	131.667	161.495	121.726	152.852	120.338	130.734	141.498	111.184	162.071	119.908	145.587	122.844	152.763
LOC_Os07g06644	N	191.056	46.4889		125.263	108.75	173.155	378.73	253.006	241.303	521.987	719.405	287.475	534.283	531.719	128.805	126.407	142.871	380.787	391.087	328.272	241.378	494.454	362.694	296.211	484.425	368.645	82.3168	119.511	94.5465	236.811	349.171	615.523	746.982	587.324	798.691	579.333	506.225	169.109	328.777	180.017	329.293	259.827	307.271	262.667	607.672	364.522	578.697	563.24
LOC_Os07g08710	N	1022.67	97.6989		1007.9	783.609	796.806	965.089	1232.52	1406.22	1671.08	1192.39	1427.75	1440.46	1730.85	1385.27	1264.07	980.814	1297.26	1266.38	1540.85	1397.51	1239.17	1428.04	1605.93	1224.97	1431.45	845.764	1019.02	903.302	1106.16	1441.45	1384.93	1474.38	1047.42	1190.54	4068.5	1503.15	1164.97	1111.79	970.527	1573.73	1533.31	1337.23	1285.39	1897.2	1697.03	1929.98	1950.93
LOC_Os07g14350	N	98.2698	5.48762		85.8283	84.3574	142.339	115.349	122.969	106.09	110.56	122.626	143.738	158.566	158.794	82.6299	78.2521	79.7624	116.172	123.501	99.4441	99.4519	132.421	116.928	113.257	134.644	127.765	80.7027	105.367	84.9641	127.753	153.017	161.86	147.221	133.146	152.678	120.694	151.402	81.695	112.476	77.29	95.3476	91.8497	114.216	112.891	194.089	156.7	125.804	110.782
LOC_Os07g49110	N	2179.03	650.322		1836.03	1606.86	3234.18	4225.63	3951.98	5337.8	6341.78	6118.45	1793.63	4322.03	4364.9	1072.57	1787.76	1753.9	4290.07	3390.4	3347.95	6623.91	8653.55	6515.5	3817.83	10200.7	7835.95	1586.62	2111.59	1763.16	3858.57	5327.1	5726.65	4550.79	5288.87	8393.76	6637.09	10988.6	1086.54	1861.63	1587.87	2366	1694.67	1965.93	3606.92	10522.5	8576.28	7375.05	6368.23
LOC_Os08g08700	N	-0.174343	1.24658		0	0	2.93483	0	1.41344	0	3.62491	16.3501	7.56514	19.7411	14.4358	0.810097	1.20388	1.75302	2.766	3.92067	1.06929	3.10787	1.21487	1.08267	23.2322	4.39056	0	0	0.707164	0.638827	2.07729	2.44176	5.69929	5.07658	6.65732	16.7681	17.5555	8.5406	0.81695	4.32601	4.89177	1.96593	5.79232	4.04304	0	1.01617	0	1.48004	2.33226
LOC_Os08g09760	N	24.3969	3.34509		32.4756	25.4088	41.0876	21.1474	28.2688	20.802	41.6865	24.5252	65.3353	70.0491	70.2542	62.3775	60.194	29.8013	30.4261	26.4645	26.7323	23.827	26.7272	23.8187	86.1528	45.3691	62.6616	30.129	22.6292	47.2732	23.8889	20.348	20.5174	44.2387	34.766	29.1235	35.1111	65.9955	17.9729	15.862	24.4589	24.5741	23.1693	31.3335	36.8851	32.5175	68.9036	31.0809	46.6451
LOC_Os08g12780	N	7.23049	4.04153		15.0779	4.06541	20.5438	7.68995	25.4419	12.4812	25.3744	18.6858	50.8928	70.0491	76.5097	23.4928	12.6407	22.7892	18.44	10.7818	5.34646	11.3955	14.5785	11.9093	31.9443	14.6352	26.0412	12.3744	8.48596	7.0271	18.6956	13.0227	12.5384	32.6351	11.8352	15.8856	43.8889	104.04	9.8034	12.978	7.82683	25.5571	12.4121	15.1614	15.6482	27.4367	42.2312	16.2805	25.6548
LOC_Os08g20270	N	237.772	8.24257		265.604	201.238	272.939	322.978	257.246	284.988	315.367	263.938	264.78	247.082	264.656	217.106	223.922	247.176	254.472	241.121	236.313	280.745	326.801	267.419	298.147	295.631	326.329	217.897	241.85	229.978	297.053	268.593	266.727	242.95	272.95	308.886	294.055	313.673	228.746	248.025	251.437	248.69	241.623	238.539	255.961	260.14	268.946	333.01	330.014
LOC_Os08g23410	N	1594.95	151.321		1283.95	872.031	2107.21	2237.78	1975.99	2061.48	2597.25	3092.51	1084.57	1986.85	2188.47	729.898	918.56	957.148	2496.78	2428.86	1933.28	2253.21	4109.92	2951.35	1221.63	4116.88	2717.23	868.361	1530.3	1116.67	2884.32	3686.24	3109.53	2980.68	2882.62	4706.54	1535.01	1837.78	1375.74	1894.79	1168.15	1830.28	1370.3	1641.47	1913.56	2482.51	1051.34	2843.16	3014.44
LOC_Os08g40620	N	769.229	26.3939		893.079	820.197	962.623	724.778	833.93	859.123	737.669	926.117	980.03	795.375	879.621	686.152	711.493	752.045	719.161	728.265	862.918	942.721	1022.92	894.284	993.177	897.138	934.227	807.565	743.936	737.846	896.352	984.027	966.6	883.324	897.259	985.788	1198.17	897.539	656.828	759.936	827.688	768.679	784.446	843.984	789.118	1118.81	827.955	1031.59	1000.54
LOC_Os08g44460	N	133.34	6.56509		126.423	147.371	118.86	153.799	137.104	149.775	197.558	175.18	238.646	176.396	182.853	138.527	155.3	93.7865	140.144	183.291	168.948	152.286	153.074	141.83	237.162	185.867	135.089	116.212	128.704	100.296	109.058	170.109	194.916	138.518	168.652	177.389	160.194	166.93	151.136	129.78	135.013	157.274	153.91	178.904	198.956	171.733	166.702	173.165	160.926
LOC_Os08g44470	N	91.2276	6.74608		82.3488	84.3574	110.056	99.9693	131.45	106.09	141.371	131.969	193.255	146.466	171.305	74.529	77.0483	87.651	118.016	88.2151	100.513	118.099	143.355	124.507	107.449	141.961	127.765	64.0241	90.5169	66.4381	109.058	132.669	141.342	121.838	131.667	154.443	117.403	138.979	88.2306	139.874	108.597	91.4157	89.3673	90.9683	90.5362	144.297	181.15	102.123	124.776
LOC_Os08g44650	N	84.32	2.628		66.111	97.57	70.4358	103.814	87.6333	81.1279	108.747	113.283	101.098	116.536	117.892	85.0602	104.737	85.0214	85.7461	94.0961	75.9197	126.387	116.628	83.3654	91.9609	93.6653	109.047	69.4043	72.1307	92.63	74.7825	100.926	120.825	116.036	90.2437	109.434	85.5833	100.934	83.3289	73.5422	76.3116	87.4839	81.92	98.0437	98.3604	110.763	96.6873	90.2826	97.9548
LOC_Os09g25700	N	0.251131	0.841224		0	2.03271	0	0	0	2.0802	1.81245	0	15.818	17.1939	12.9922	5.67068	0.60194	3.50604	2.766	1.96034	5.34646	1.03596	7.28925	1.08267	0	10.2446	6.5103	0	2.12149	1.91648	1.03865	0	3.41957	0.725225	5.17792	7.06025	6.58333	5.43493	1.6339	0	1.95671	4.91483	0	1.01076	2.23546	9.14556	0	4.44013	1.16613
LOC_Os09g26670	N	2022.25	544.325		414.064	1166.77	1781.44	3848.82	3136.42	3134.86	6666.21	7609.81	3691.1	5937.61	3249.98	290.825	561.008	447.02	4207.09	4725.39	3980.97	4479.48	10422.4	5876.72	2360.01	9315.3	3787.36	267.933	1272.19	636.272	3577.1	6757.97	6595.22	5302.12	6132.14	10659.2	2228.46	3195.74	1377.38	1824.14	1780.6	3477.73	2283	1994.23	2441.13	9677.02	3850.82	5425.84	6538.48
LOC_Os09g34150	N	15.7165	16.3244		10.4386	30.4906	36.6853	63.4421	39.5763	33.2832	148.621	102.772	193.943	190.406	209.319	14.5818	28.2912	10.5181	51.6321	55.8696	47.0488	61.1215	52.2396	64.9601	120.033	76.103	75.6822	12.3744	31.1152	22.9978	36.3526	44.7655	158.44	117.486	78.4085	126.202	145.93	156.836	17.156	44.7021	29.3506	64.8757	36.4089	71.7639	44.7093	101.617	108.912	113.963	111.948
LOC_Os10g02760	N	52.8723	3.84182		47.5535	52.8504	64.5662	69.2095	74.9124	56.1654	61.6235	72.4076	71.525	78.3276	61.1116	44.5554	49.961	55.2201	66.3841	66.6514	66.2961	73.553	74.1074	71.4561	94.8649	80.4936	61.034	42.5034	57.2803	42.1626	66.4734	78.1362	69.5313	64.545	72.4909	67.9549	91.0694	107.146	58.0035	53.3542	51.8528	44.2334	45.5111	66.7101	51.4156	89.4233	104.467	78.4423	85.1273
LOC_Os10g31290	N	2.98592	1.78233		10.4386	3.04906	8.80448	7.68995	5.65376	8.32081	7.24982	3.5036	8.94062	8.91533	15.3982	0.810097	3.61164	2.62953	11.986	4.90084	3.20787	15.5394	18.2231	7.57868	12.5841	24.8798	18.7171	2.15207	2.82865	2.55531	9.34782	8.9531	20.5174	16.6802	8.87643	19.4157	24.1389	20.1869	0.81695	2.88401	1.95671	3.93186	0.827475	2.02152	0	24.3882	22.227	13.3204	10.4952
LOC_Os10g38930	N	170.571	10.7837		168.177	206.32	168.753	188.404	189.401	164.336	239.244	230.069	295.041	268.734	276.205	172.551	157.708	184.944	222.202	242.101	170.017	217.551	193.165	193.798	321.379	190.258	232.743	135.043	174.669	180.149	155.797	175.806	257.608	224.82	202.679	202.982	255.653	253.889	182.997	206.207	160.45	207.406	235.83	223.378	231.37	189.008	216.713	263.448	237.89
LOC_Os11g02240	N	-16.2068	13.8859		1.15984	0	0	9.61244	4.24032	4.1604	23.5619	53.7218	206.322	166.844	154.463	1.62019	3.61164	0	8.29801	3.92067	7.48504	25.8989	51.0247	17.3227	15.4881	171.232	48.8272	0	0.707164	0.638827	2.07729	4.06959	64.9719	42.7883	54.738	87.3706	23.0416	77.6418	0	4.32601	1.95671	3.93186	0	3.03228	12.295	84.3424	43.3426	38.4811	61.8048
LOC_Os11g03730	N	63.4397	6.16333		62.6315	69.1121	54.2943	48.0622	107.421	91.5289	94.2476	107.444	178.812	124.815	130.885	62.3775	66.8153	53.4671	65.4621	64.6911	90.8898	72.517	104.479	94.1921	133.585	83.4206	107.42	47.3456	39.6012	54.3003	57.1255	81.3918	106.007	97.9054	139.804	110.316	116.305	62.1135	54.7357	80.7522	90.9869	72.7394	103.434	89.9576	93.8894	103.65	68.9036	90.2826	81.629
LOC_Os11g18880	N	223.275	5.68237		214.571	266.285	247.993	246.078	234.631	224.662	239.244	223.062	271.657	254.724	257.438	237.359	247.999	199.844	223.124	230.339	194.611	261.061	251.479	257.675	313.635	228.309	247.391	245.874	222.049	222.951	232.657	228.711	292.943	270.509	266.293	228.576	281.986	304.356	214.041	203.323	225.021	239.843	221.763	195.077	278.315	273.351	256.721	281.208	277.538
LOC_Os11g33100	N	127.467	5.95112		120.624	154.486	142.339	148.032	132.863	141.454	150.434	172.844	233.832	183.401	159.756	127.995	114.369	109.564	138.3	148.985	113.345	158.502	160.363	138.581	206.186	150.743	171.709	123.744	121.632	127.127	150.604	153.017	139.063	142.869	134.626	152.678	175.555	161.495	114.373	112.476	148.71	182.831	139.016	153.635	126.304	193.073	190.041	171.685	165.59
LOC_Os11g37970	N	-7.45058	5.6932		3.47953	0	2.93483	1.92249	1.41344	0	1.81245	35.036	55.0192	95.5214	97.2011	0.810097	1.20388	0	1.844	0.980168	5.34646	2.07192	1.21487	1.08267	8.71208	7.3176	14.6482	0.538018	1.41433	1.27765	3.11594	2.44176	4.55943	17.4054	2.95881	7.06025	20.8472	162.271	0	1.442	3.91342	2.9489	1.65495	4.04304	3.35319	25.4043	33.3405	4.44013	1.16613
LOC_Os11g41875	N	102.948	4.81921		83.5086	137.208	120.328	111.504	111.662	101.93	148.621	193.866	155.429	144.556	153.501	81.0097	99.922	67.4912	105.108	117.62	111.206	105.668	138.496	142.912	126.809	162.451	126.137	71.0184	100.417	103.49	111.135	112.321	173.258	124.739	125.749	133.262	103.139	118.016	110.288	103.824	134.035	103.211	100.952	119.27	177.719	106.698	96.6873	124.324	153.929
LOC_Os12g02550	N	1.12504	0.692795		0	1.01635	2.93483	3.84497	0	4.1604	7.24982	2.33573	4.12644	3.18405	2.40597	0.810097	2.40776	4.38255	2.766	2.9405	3.20787	3.10787	0	1.08267	2.90403	0	3.25515	0	2.82865	1.27765	1.03865	0.813918	3.41957	4.35135	2.21911	1.76506	26.3333	6.98776	0	7.21002	0.978354	1.96593	3.3099	3.03228	8.94185	4.06469	3.33405	11.8403	11.6613
LOC_Os12g27220	N	-79.0847	52.5128		0	0	1.46741	73.0545	0	0	57.9985	1.16787	4.12644	43.9399	39.939	0.810097	0	0	3.68801	23.524	0	3.10787	21.8677	16.24	0	1071.3	4.88272	0	0.707164	0	0	11.3949	794.481	87.027	14.7941	20.2982	29.625	2780.35	0	0	0	0	0	0	0	141.248	0	10.3603	1.16613
LOC_Os12g35670	N	2.10596	1.74443		8.1189	1.01635	10.2719	9.61244	5.65376	12.4812	7.24982	15.1822	2.06322	7.64171	5.77432	1.62019	1.20388	0.87651	0.922002	2.9405	7.48504	1.03596	4.8595	9.74401	5.80806	27.8069	4.88272	1.61405	4.24298	3.19414	3.11594	2.44176	11.3986	5.8018	4.43822	8.82532	66.9305	20.1869	0	5.76802	13.697	1.96593	0	10.1076	1.11773	10.1617	26.6724	4.44013	12.8274
LOC_Os01g01295	N	103.163	4.96131		124.103	113.832	120.328	117.272	97.5274	104.01	117.81	144.815	152.678	133.093	135.215	83.44	89.689	102.552	109.718	103.898	100.513	129.495	171.297	124.507	107.449	155.133	127.765	107.066	110.318	110.517	131.908	121.274	111.706	143.595	125.749	160.621	120.694	130.438	95.5832	102.382	88.0519	103.211	107.572	103.097	131.892	149.377	155.589	124.324	145.766
LOC_Os01g02880	N	233.593	15.0432		237.768	319.135	237.721	228.776	240.285	203.86	208.432	443.789	425.711	309.489	391.691	208.195	232.349	168.29	268.302	282.288	350.728	333.578	417.917	328.048	365.907	417.103	346.673	218.435	244.679	219.757	298.091	340.218	405.789	282.113	409.795	400.669	174.458	283.393	223.027	145.642	269.047	196.593	197.767	223.378	260.431	393.259	307.844	310.809	286.868
LOC_Os01g03310	N	1413.21	610.415		971.948	883.211	1187.14	6461.48	1788	1599.67	8730.59	5184.15	2140.94	9268.76	10397.1	454.465	860.774	837.067	3345.02	5066.49	3991.67	4670.1	7577.18	2613.56	1572.05	9518.73	5848.69	468.614	678.877	1835.35	1839.44	4019.94	15391.5	6852.65	5714.2	7753.04	3673.5	8666.38	338.217	703.698	1123.15	2033.75	1225.49	690.349	1599.47	3486.49	350.075	3666.07	1739.86
LOC_Os01g03320	N	190.359	440.854		67.2708	100.619	92.447	2366.58	291.169	226.742	5769.04	1293.99	1471.08	7094.06	8554.66	12.1515	51.7668	56.0966	824.269	1646.68	1247.86	1963.14	4648.11	1698.71	450.124	7399.56	2216.76	61.3341	70.0092	474.01	380.145	2069.79	10832.1	2320	3075.68	4103.77	1050.04	3952.74	25.3255	46.1441	232.848	442.334	470.006	199.12	374.44	2787.36	168.925	1666.53	293.864
LOC_Os01g03710	N	34.459	7.35982		15.0779	36.5887	30.8157	46.1397	55.1242	20.802	74.3106	102.772	92.1572	90.427	93.8327	15.3919	35.5144	14.0242	57.1641	48.0282	78.0583	66.3013	80.1817	55.2161	41.6244	57.0773	92.7717	20.9827	22.6292	34.4967	40.5072	65.1135	88.9089	112.41	102.819	129.732	47.1805	56.6785	26.9594	56.2382	30.329	47.1823	38.0638	47.5057	54.7688	150.394	95.576	97.6828	64.137
LOC_Os01g04190	N	321.619	26.8564		283.002	462.441	316.961	386.42	361.841	361.955	449.489	539.554	673.985	542.562	477.344	271.383	259.436	270.841	355.893	425.393	386.014	485.864	601.363	434.15	528.533	512.232	469.555	312.588	274.379	284.278	405.072	482.654	556.251	490.978	566.612	664.546	390.611	460.416	274.495	256.677	295.463	335.191	375.674	315.357	450.446	659.497	475.657	438.093	423.304
LOC_Os01g05070	N	98.4423	4.92059		90.4677	104.684	83.6426	130.729	100.354	124.812	135.934	133.137	146.489	135.64	168.418	93.1612	101.728	91.157	106.03	116.64	129.384	118.099	142.14	119.093	129.713	153.67	117.185	86.0829	99.7101	77.2981	81.0144	117.204	165.279	158.824	139.804	149.148	96.5555	161.495	102.119	100.94	107.619	109.109	99.297	102.087	109.538	112.795	104.467	102.123	123.61
LOC_Os01g05080	N	1.195	24.7993		8.1189	13.2126	52.8269	59.5971	18.3747	95.6893	132.309	92.2613	110.726	163.66	158.794	14.5818	10.233	14.0242	32.2701	22.5439	21.3858	110.847	110.554	86.6134	63.8886	121.472	123.696	5.38018	20.5077	10.2212	43.6231	62.6717	79.7901	145.045	98.3805	135.027	263.333	251.559	12.2543	80.7522	10.7619	57.9949	30.6166	82.8823	83.8299	129.054	185.595	239.767	334.679
LOC_Os01g05490	N	4040.7	513.605		2773.18	3216.76	4302.46	6371.12	4702.52	5862.01	8904.59	9443.36	5515.68	6665.49	7377.18	2074.66	2481.19	2354.3	5850.1	6063.32	4804.33	6576.26	10319.1	7236.55	4069.51	10494.9	6863.48	2092.89	3291.85	2393.05	6662.92	8344.29	10384.1	8897.06	9423.07	12276	5459.77	7423.33	3057.84	4099.62	4072.89	4621.9	3885	4090.54	5358.4	8812.26	5696.77	6078.54	6845.17
LOC_Os01g07970	N	73.3369	21.9679		23.1968	35.5724	26.4134	109.582	73.4989	47.8446	257.369	311.82	265.468	380.175	269.468	29.1635	28.8931	38.5664	194.542	270.526	235.244	66.3013	314.653	150.491	96.8009	338.073	92.7717	15.6025	35.3582	37.6908	44.6618	188.015	628.062	239.324	326.209	576.293	60.3472	95.4994	57.1865	85.0782	61.6363	130.734	110.882	68.7316	55.8866	282.496	35.5631	115.443	79.2967
LOC_Os01g11860	N	8.48781	1.72488		9.27874	7.11448	4.40224	21.1474	25.4419	12.4812	19.937	28.0288	50.8928	19.1043	23.5785	12.1515	3.61164	13.1476	25.816	31.3654	10.6929	8.28766	4.8595	9.74401	44.5284	29.2704	6.5103	5.9182	10.6075	3.83296	6.23188	10.5809	10.2587	12.3288	19.2323	10.5904	12.0694	36.4917	7.35255	10.094	8.80519	4.91483	13.2396	19.2044	6.70639	12.1941	8.89079	11.8403	12.8274
LOC_Os01g14514	N	23.6668	3.34166		25.5165	17.278	44.0224	38.4497	28.2688	27.0426	38.0615	39.7074	34.387	62.4073	69.2918	13.7717	18.6601	28.0483	32.2701	23.524	28.8709	25.8989	61.9586	44.3894	27.1043	71.7125	30.1101	22.0587	28.9937	16.6095	35.314	44.7655	38.7552	42.7883	36.2454	61.7772	49.375	59.7842	22.0577	34.6081	13.697	32.4378	24.8242	35.3766	16.766	44.7116	60.0128	29.6009	38.4822
LOC_Os01g14770	N	68.023	5.82495		68.4307	89.4391	102.719	67.2871	87.6333	97.7695	92.4352	85.2542	96.9714	102.526	112.599	63.1876	63.2037	72.7503	87.5901	73.5126	55.6032	79.7687	78.9669	89.8614	137.457	89.2747	100.096	74.2465	79.2023	67.7157	72.7052	81.3918	91.1886	100.806	64.3541	90.0182	123.986	130.438	36.7628	69.2162	75.3333	92.3987	83.575	98.0437	70.4171	123.973	137.807	133.204	139.935
LOC_Os01g16000	N	153.001	6.45815		151.939	218.516	187.829	184.559	144.171	149.775	193.933	196.201	250.337	198.048	208.838	162.83	157.708	144.624	152.13	141.144	184.987	194.76	179.801	168.896	280.723	215.137	183.102	139.347	150.626	150.763	162.029	179.876	168.699	179.131	153.118	182.684	171.167	223.608	124.993	138.432	171.212	166.121	160.53	158.689	212.369	193.073	214.49	183.525	166.756
LOC_Os01g16970	N	432.042	23.2148		403.625	490.899	443.159	419.102	474.916	542.933	534.674	532.547	744.823	592.233	563.959	460.135	455.066	400.565	518.165	497.925	494.013	567.705	577.066	529.425	665.99	579.554	589.182	411.046	448.342	464.428	423.768	469.631	532.314	573.653	571.79	557.76	763.666	694.894	441.97	429.717	470.588	504.261	486.555	432.605	552.159	542.637	510.109	562.416	541.083
LOC_Os01g17020	N	69.0502	5.37962		57.9921	74.1938	52.8269	86.5119	69.2586	83.2081	105.122	110.947	123.106	111.442	113.08	61.5674	60.194	56.9731	83.9021	80.3738	120.83	91.1643	136.066	85.5308	94.8649	143.425	85.4476	50.0357	61.5232	51.745	75.8212	91.9728	140.203	102.257	108.736	157.973	69.1249	104.04	67.8069	74.9842	88.0519	103.211	66.198	65.6994	79.3589	107.714	92.2419	81.4024	94.4564
LOC_Os01g20840	N	404.062	40.4973		233.128	347.593	324.298	505.614	479.156	334.912	679.67	981.007	522.683	840.589	795.413	316.748	302.174	279.607	573.485	608.684	763.474	490.008	1009.56	600.881	494.653	913.236	541.982	294.834	337.317	309.193	512.053	955.54	1245.86	936.266	1077.01	1269.08	455.347	615.7	294.919	354.733	332.64	363.697	299.546	298.174	354.321	769.243	357.854	387.771	348.672
LOC_Os01g22900	N	189.851	104.643		84.6685	192.091	164.35	686.328	199.295	162.256	699.607	1131.66	1827.33	1378.06	1348.78	126.375	237.766	150.76	844.553	527.33	490.805	348.082	739.859	246.848	269.107	1223.5	804.021	163.557	164.769	216.563	270.048	458.236	3556.36	936.266	1047.42	1166.71	437.791	1487.62	133.98	108.15	138.926	230.014	126.604	159.7	145.305	670.674	414.533	404.052	236.724
LOC_Os01g23740	N	315.211	28.3878		209.931	591.518	236.254	276.838	342.053	239.223	460.363	539.554	757.89	634.262	616.409	332.14	339.494	239.287	341.141	372.464	481.181	564.597	637.809	461.217	510.141	602.97	410.962	241.032	240.436	281.723	320.942	501.374	659.978	529.414	815.892	655.721	230.416	427.03	242.634	213.417	238.718	369.595	359.124	338.604	600.222	455.246	470.1	334.49	352.171
LOC_Os01g28030	N	6.59258	2.58713		6.95905	2.03271	8.80448	23.0698	1.41344	8.32081	7.24982	7.00719	17.1935	21.6515	26.9468	3.24039	6.62134	17.5302	5.53201	3.92067	35.2866	11.3955	19.438	12.992	4.84005	54.1502	13.8344	3.76613	11.3146	5.74945	16.6183	9.76702	36.4755	6.52703	24.4102	14.1205	110.819	51.2436	4.9017	28.8401	28.3723	2.9489	4.96485	17.1829	6.70639	12.1941	11.1135	13.3204	5.83064
LOC_Os01g31870	N	96.5478	28.618		150.779	208.353	143.807	173.024	189.401	187.218	259.181	175.18	291.602	387.817	298.821	136.906	90.2909	99.0456	99.5762	135.263	136.869	205.12	189.52	176.475	406.564	147.815	258.784	111.908	101.832	141.82	118.406	144.877	164.14	178.405	214.514	172.976	501.43	510.107	57.1865	115.36	100.77	118.939	171.287	160.711	382.264	242.865	294.507	236.807	402.314
LOC_Os01g36060	N	10.9409	0.925022		5.79921	12.1962	10.2719	23.0698	7.0672	10.401	14.4996	21.0216	21.3199	19.1043	19.7289	12.1515	14.4465	13.1476	11.064	16.6629	12.8315	13.4674	12.1487	8.66134	13.5521	20.4893	17.9033	13.4505	10.6075	14.693	10.3865	9.76702	25.0769	13.7793	9.61614	16.7681	21.9444	31.8331	4.08475	10.094	21.5238	11.7956	14.8945	21.2259	12.295	13.2103	4.44539	16.2805	10.4952
LOC_Os01g36294	N	-7.40442	6.55675		12.7583	19.3107	0	0	1.41344	2.0802	1.81245	10.5108	40.5767	66.2282	64.4799	12.9616	7.22327	6.13557	2.766	2.9405	5.34646	5.17979	0	6.49601	120.033	0	28.4825	22.0587	11.3146	26.8308	1.03865	1.62784	2.27972	5.07658	0	1.76506	73.5138	208.856	0.81695	1.442	0	0.982965	0.827475	1.01076	1.11773	6.09704	3.33405	8.88026	4.66451
LOC_Os01g41910	N	36.5064	4.20087		24.3567	31.507	42.555	59.5971	49.4704	45.7644	65.2484	87.5899	41.2644	90.427	87.5772	21.8726	34.3106	21.9127	57.1641	57.8299	41.7024	44.5462	76.5371	74.7041	42.5924	109.764	61.034	22.5968	35.3582	33.8579	59.2028	76.5083	124.245	94.2793	83.5864	86.4881	42.7916	69.1012	26.1424	38.9341	31.3073	31.4549	25.6517	23.2475	23.4724	52.841	25.561	38.4811	45.479
LOC_Os01g42140	N	74.7485	6.13752		64.9512	74.1938	52.8269	103.814	91.8736	112.331	81.5604	147.151	189.129	174.486	93.8327	67.2381	38.5241	66.6147	113.406	102.918	128.315	100.488	115.413	86.6134	78.4087	156.597	89.5166	51.1117	59.4017	79.2146	77.8985	107.437	190.356	122.563	137.585	177.389	73.5138	75.3126	71.0747	77.8682	80.225	90.4328	68.6804	72.7747	59.2398	115.844	94.4646	97.6828	88.6257
LOC_Os01g42480	N	124.602	3.69471		147.3	136.191	129.132	113.427	108.835	104.01	125.059	133.137	167.809	164.934	143.877	140.147	117.378	121.835	121.704	133.303	156.117	160.573	157.934	142.912	146.169	153.67	142.413	113.522	118.096	118.822	142.295	137.552	163	142.869	139.064	159.738	114.111	160.719	124.176	116.802	151.645	110.092	118.329	114.216	165.424	152.426	196.709	140.604	169.089
LOC_Os01g44230	N	481.065	13.2804		494.093	475.654	421.148	549.831	532.867	476.366	516.55	503.35	625.156	552.751	553.854	501.45	502.62	540.806	491.427	512.628	485.458	586.352	560.057	512.102	660.182	523.94	606.271	532.1	490.064	514.256	532.826	475.328	503.817	562.775	630.227	610.712	602.375	674.707	457.492	448.463	473.523	540.631	472.488	505.38	501.861	613.769	539.004	491.374	537.585
LOC_Os01g47570	N	4.04258	1.07547		4.63937	4.06541	4.40224	1.92249	8.48064	8.32081	3.62491	15.1822	31.6361	15.9202	8.18029	4.05049	2.40776	6.13557	9.22002	3.92067	9.62362	2.07192	19.438	7.57868	9.68009	23.4163	6.5103	4.84216	6.36447	3.19414	4.15459	6.51135	11.3986	7.97748	11.0955	11.4729	12.0694	6.98776	4.9017	1.442	5.87012	6.88076	10.7572	2.02152	6.70639	7.11321	10.0021	13.3204	3.49838
LOC_Os01g50040	N	270.752	13.3792		231.968	184.976	230.384	280.683	333.572	320.351	447.676	367.878	292.29	357.887	343.091	224.397	226.329	259.447	367.879	397.948	304.748	281.78	331.661	329.131	267.171	351.245	397.128	266.857	321.759	271.502	270.048	283.244	430.866	382.194	392.782	403.317	284.18	413.831	266.326	317.241	259.264	311.6	308.648	271.894	248.136	382.081	316.734	426.252	392.985
LOC_Os01g52500	N	1389.84	231.184		680.827	1322.28	641.26	1322.67	1171.74	827.92	1966.51	3594.69	3012.3	5558.07	5680.97	1470.33	1470.54	1064.08	1422.65	1704.51	5131.53	1441.02	4038.24	2030	2118.97	3588.55	1328.1	876.431	884.662	1008.07	1022.03	1889.1	7728.24	4486.97	8077.55	6303.92	1108.19	1934.06	1666.58	1289.15	1571.24	1241.48	1294.17	1300.85	1248.51	2374.8	1179.14	987.189	925.906
LOC_Os01g54340	N	75.5636	40.5843		39.4346	42.6869	67.501	230.698	89.0468	85.2883	277.306	472.985	226.267	638.72	608.71	20.2524	47.5532	34.1839	181.634	202.895	239.521	173.005	810.322	204.624	91.9609	734.687	219.722	19.9067	43.137	31.3025	99.71	393.123	975.718	384.369	562.174	819.872	66.9305	268.641	25.3255	53.3542	67.5064	67.8246	44.6836	34.3658	36.8851	330.256	50.0107	91.7627	107.284
LOC_Os01g55260	N	3.29739	0.974684		1.15984	3.04906	1.46741	1.92249	2.82688	8.32081	12.6872	15.1822	8.94062	8.91533	16.3606	2.43029	4.21358	0.87651	5.53201	3.92067	5.34646	3.10787	20.6529	7.57868	4.84005	16.0987	4.06893	3.76613	2.12149	1.91648	8.30917	8.13918	17.0979	10.8784	14.7941	37.0663	2.19444	8.5406	2.45085	0	4.89177	3.93186	1.65495	3.03228	6.70639	12.1941	5.55674	1.48004	2.33226
LOC_Os01g56270	N	23.4693	2.75744		25.5165	18.2944	27.8809	34.6048	29.6823	37.4436	27.1868	29.1966	48.1418	50.308	51.4877	28.3534	33.7086	29.8013	43.3341	36.2662	19.2472	23.827	26.7272	23.8187	64.8566	19.0258	46.3859	33.3571	27.5794	29.3861	18.6956	19.534	28.4964	47.8649	33.2866	30.8886	71.3194	65.2191	17.156	43.2601	16.632	34.4038	24.8242	35.3766	22.3546	37.5984	28.8951	38.4811	36.15
LOC_Os01g56810	N	9.09025	2.74412		9.27874	7.11448	10.2719	13.4574	16.9613	4.1604	9.06227	8.17506	20.6322	64.3178	62.0739	12.1515	9.63103	7.01208	9.22002	7.84134	43.841	24.863	31.5867	17.3227	29.0403	35.1245	39.0618	9.14631	12.7289	24.2754	9.34782	15.4645	80.9299	28.2838	17.7529	23.8284	14.2639	24.8454	11.4373	1.442	12.7186	12.7785	9.10222	9.09683	6.70639	23.372	12.2248	16.2805	6.99677
LOC_Os01g58790	N	124.969	6.85537		131.062	134.159	142.339	167.256	134.277	122.732	183.058	259.266	155.429	138.824	143.877	115.034	114.369	116.576	132.768	115.66	120.83	177.149	145.785	148.326	303.955	172.695	180.661	130.738	110.318	126.488	137.101	141.622	147.042	146.496	152.379	181.802	126.18	223.608	92.3154	149.968	160.45	125.82	119.156	118.259	140.834	186.976	225.604	149.484	121.277
LOC_Os01g64730	N	304.18	50.1528		257.485	356.74	293.483	415.257	316.611	293.308	536.487	707.726	820.474	683.933	635.656	222.777	212.485	191.956	448.093	509.687	495.082	475.505	793.313	554.326	464.644	1181.06	420.728	236.728	279.33	275.973	488.164	625.903	1057.79	677.36	993.421	1183.47	436.694	575.326	280.214	310.031	283.723	306.685	252.38	247.636	358.792	847.489	465.655	368.531	363.832
LOC_Os01g64980	N	170.993	6.71887		117.144	168.715	130.6	198.016	202.122	174.737	241.056	205.544	238.646	258.545	226.161	196.854	189.009	158.648	199.152	199.954	221.343	200.976	221.107	212.203	218.77	171.232	231.929	192.072	178.205	179.511	172.415	174.179	223.412	256.005	247.061	258.582	193.111	262.429	172.376	144.2	206.433	174.968	203.559	164.754	149.776	180.879	126.694	236.807	180.75
LOC_Os01g66330	N	90.6371	8.92248		90.4677	67.0793	83.6426	103.814	91.8736	83.2081	112.372	163.501	111.414	184.038	174.673	69.6684	64.4075	83.2684	133.69	119.58	144.354	104.632	216.248	115.845	104.545	209.283	117.185	79.6267	79.9095	106.684	111.135	209.991	316.881	168.977	225.609	265.642	153.611	197.21	71.8916	77.8682	79.2467	83.552	81.92	79.85	76.0057	154.458	82.2398	96.2028	79.2967
LOC_Os01g67180	N	355.793	38.2524		220.37	303.89	277.341	486.389	460.782	368.196	569.111	882.906	753.763	848.867	859.893	337.001	287.727	341.839	421.355	595.942	691.832	417.491	775.09	498.027	621.462	642.485	477.693	251.792	276.501	261.28	440.386	668.227	879.97	659.955	819.591	1048.45	472.902	371.128	374.163	438.369	361.013	370.578	325.198	448.777	273.844	521.297	261.167	448.453	474.614
LOC_Os01g67540	N	278.093	47.4795		372.309	355.724	247.993	613.273	258.66	168.496	387.865	405.249	526.121	767.992	695.806	156.349	290.135	150.76	441.639	419.512	658.684	483.792	974.33	539.169	287.499	1397.66	502.107	263.091	250.336	440.791	413.381	649.507	1348.45	644	601.378	824.285	369.764	1129.69	146.234	79.3102	231.87	205.44	154.738	109.162	191.132	886.103	316.734	244.207	195.91
LOC_Os01g67870	N	47.2461	15.2669		23.1968	38.6214	52.8269	69.2095	76.3258	41.604	105.122	196.201	133.422	186.585	171.305	12.1515	24.6795	14.0242	82.0581	91.1556	178.572	99.4519	251.479	150.491	99.7049	218.064	109.047	26.3629	26.1651	28.1084	96.5941	158.714	289.524	182.032	269.992	334.48	98.7499	129.662	20.4238	34.6081	42.0692	43.2505	27.3067	26.2797	40.2383	187.992	77.7944	76.9622	76.9645
LOC_Os01g68050	N	59.9307	20.9723		24.3567	76.2265	49.8921	101.892	87.6333	85.2883	190.308	192.698	147.176	393.548	432.593	14.5818	39.728	42.0725	160.428	153.886	204.235	118.099	230.826	229.526	109.385	203.429	174.15	24.2108	57.9874	43.4403	109.058	106.623	223.412	211.766	258.156	518.046	117.403	50.4672	55.5526	105.266	88.0519	112.058	62.0606	84.9038	62.593	183.927	71.1263	97.6828	108.45
LOC_Os01g68630	N	376.559	23.9957		371.15	393.329	387.397	392.187	359.014	391.078	552.799	520.868	548.817	566.124	635.656	388.037	381.63	316.42	472.065	470.48	464.073	521.087	631.735	507.771	520.789	626.386	485.017	344.87	388.233	350.716	446.618	568.115	600.705	548.27	647.24	724.559	528.861	531.07	349.655	321.567	328.727	368.612	398.015	366.906	396.795	598.526	480.103	472.134	406.979
LOC_Os01g72910	N	-10.203	8.41001		0	1.01635	0	0	1.41344	0	1.81245	51.3861	186.378	139.461	163.125	3.24039	6.0194	5.25906	2.766	1.96034	2.13858	3.10787	1.21487	0	58.0806	5.85408	0	2.15207	4.95015	2.55531	2.07729	4.06959	5.69929	155.198	6.65732	2.6476	54.8611	85.406	4.9017	2.88401	3.91342	1.96593	0.827475	2.02152	2.23546	3.04852	5.55674	1.48004	4.66451
LOC_Os02g02990	N	118.245	5.87274		147.3	166.682	133.535	92.2794	120.142	128.972	114.185	188.026	198.069	148.377	140.508	93.9713	101.728	98.1691	112.484	124.481	121.899	146.07	157.934	147.243	165.53	147.815	157.061	132.89	106.782	107.962	140.217	147.319	196.056	168.977	156.817	154.443	129.472	142.085	90.6815	125.454	117.402	119.922	126.604	121.291	130.775	199.17	182.261	146.524	198.242
LOC_Os02g04340	N	-1.99785	6.71738		3.47953	3.04906	0	5.76746	5.65376	4.1604	18.1245	70.0719	69.4618	77.6908	78.4345	0.810097	2.40776	0.87651	6.45401	8.82151	13.9008	13.4674	59.5289	24.9014	9.68009	127.326	20.3447	2.15207	0	1.27765	6.23188	17.9062	91.1886	39.8874	42.9028	97.961	4.38889	30.2803	0.81695	4.32601	1.95671	3.93186	0	3.03228	6.70639	30.4852	13.3362	13.3204	10.4952
LOC_Os02g04945	N	5.74867	2.86081		2.31968	3.04906	2.93483	3.84497	8.48064	0	19.937	30.3645	17.8812	31.8405	33.6835	2.43029	2.40776	1.75302	11.986	22.5439	28.8709	9.32362	36.4462	25.984	7.74407	52.6867	23.5998	1.07604	2.82865	2.55531	8.30917	21.1619	95.7481	47.8649	55.4777	60.8947	7.68055	16.3048	2.45085	0	1.95671	6.88076	2.48242	3.03228	1.11773	13.2103	2.2227	5.92017	9.32902
LOC_Os02g05000	N	38.6433	6.99006		55.6724	30.4906	42.555	61.5196	74.9124	37.4436	81.5604	110.947	65.3353	101.89	130.885	29.1635	40.9319	29.8013	52.5541	69.5919	60.9496	49.726	122.702	76.8694	63.8886	140.498	74.0546	24.7488	33.9439	31.9414	45.7004	63.4856	99.1676	85.5766	94.682	179.154	48.2777	54.3493	40.0306	51.9121	40.1125	49.1483	37.2364	32.3443	30.1787	99.585	41.1199	68.082	46.6451
LOC_Os02g14290	N	26.3743	1.31053		18.5575	32.5233	17.609	34.6048	36.7495	31.203	39.874	33.8681	34.387	47.1239	51.0065	29.1635	25.8834	20.1597	37.8021	45.0877	31.0095	27.9709	29.157	38.976	37.7524	35.1245	29.2963	18.8306	16.2648	22.359	21.8116	35.8124	43.3146	39.1622	45.1219	45.8916	24.1389	30.2803	22.0577	33.1661	23.4805	25.5571	31.444	23.2475	31.2965	29.469	27.7837	23.6807	26.8209
LOC_Os02g14760	N	362.48	51.0952		440.74	340.478	465.17	578.669	480.57	572.055	585.423	821.009	833.541	681.386	663.566	213.866	260.64	284.866	505.257	551.834	511.121	639.186	725.28	609.542	482.069	948.361	716.132	260.939	309.03	286.195	411.304	617.764	913.026	716.523	559.955	808.399	757.083	993.039	263.875	421.065	493.09	391.22	295.409	298.174	365.498	1013.12	749.049	563.896	503.767
LOC_Os02g15880	N	62.5903	6.23443		37.115	45.7359	64.5662	92.2794	62.1914	83.2081	103.31	94.5971	81.8411	115.263	118.855	32.4039	55.3784	52.5906	112.484	98.9969	71.6425	75.6249	112.983	85.5308	82.2808	166.841	94.3993	53.8018	71.4235	44.0791	89.3236	100.112	133.363	103.707	130.188	144.735	130.569	109.475	54.7357	131.222	70.4415	75.6883	61.2331	53.5702	46.9447	88.4071	72.2376	102.123	81.629
LOC_Os02g18115	N	21.7953	3.23073		10.4386	15.2453	14.6741	48.0622	25.4419	12.4812	30.8117	40.8753	26.8219	66.2282	62.0739	8.91107	14.4465	9.64161	47.0221	33.3257	42.7717	43.5102	68.033	50.8854	37.7524	70.2489	39.0618	9.68432	19.0934	21.0813	27.0048	65.9274	71.811	49.3153	59.1762	56.482	36.2083	20.1869	9.8034	14.42	16.632	36.3697	34.7539	11.1184	30.1787	47.7601	17.7816	34.041	24.4887
LOC_Os02g18140	N	34.6838	3.6141		22.037	19.3107	26.4134	73.0545	36.7495	47.8446	41.6865	40.8753	37.8257	88.5165	80.3593	25.9231	29.495	31.5543	35.0361	49.0084	52.3953	36.2585	85.0412	60.6294	61.9526	80.4936	48.8272	27.9769	34.651	24.2754	57.1255	71.6248	60.4125	103.707	58.4365	76.7803	44.9861	44.2558	25.3255	43.2601	14.6753	40.3016	57.0958	46.4949	71.5348	33.5337	25.561	38.4811	59.4725
LOC_Os02g33149	N	462.096	50.9495		271.403	309.988	380.06	676.716	554.069	474.286	1067.54	1242.61	579.765	834.857	760.767	200.094	252.815	268.212	762.495	784.134	712.148	585.316	1290.2	767.612	485.941	1198.62	666.491	267.933	345.096	311.109	682.391	988.911	1479.54	1102.34	1341.08	1732.41	463.027	836.979	379.065	367.711	439.281	417.76	294.581	348.712	399.03	952.154	495.661	364.091	381.324
LOC_Os02g33180	N	92.4416	3.62525		80.0291	70.1284	117.393	115.349	106.008	93.6091	128.684	128.465	114.853	123.541	118.374	72.9088	64.4075	78.0094	120.782	112.719	119.761	92.2002	140.925	134.251	109.385	147.815	126.137	86.0829	78.4952	83.0476	104.903	113.135	116.266	124.739	116.133	119.142	104.236	104.04	85.7798	118.244	112.511	81.5861	96.8146	78.8392	74.888	117.876	116.692	118.403	86.2935
LOC_Os02g37160	N	-0.804886	1.60698		0	6.09812	0	0	1.41344	0	1.81245	33.8681	20.6322	14.0098	10.5863	4.86058	6.0194	0	1.844	0	2.13858	2.07192	0	0	83.2488	0	3.25515	1.07604	2.12149	1.91648	0	0.813918	1.13986	2.9009	2.95881	0	0	10.8699	0	2.88401	0.978354	2.9489	1.65495	0	3.35319	2.03235	6.66809	0	2.33226
LOC_Os02g45880	N	12.2976	2.28697		16.2378	29.4743	11.7393	13.4574	12.721	12.4812	27.1868	73.5755	57.0824	29.2932	22.6161	8.91107	5.41746	10.5181	22.128	17.643	13.9008	20.7192	23.0826	22.736	77.4407	19.0258	19.5309	7.53225	9.90029	6.38827	12.4638	15.4645	28.4964	18.8559	20.7117	27.3585	21.9444	24.8454	8.98645	15.862	9.78354	15.7274	19.8594	25.269	19.0014	19.3073	28.8951	7.40021	16.3258
LOC_Os02g48330	N	6.51715	0.939419		2.31968	9.14718	2.93483	11.5349	7.0672	6.2406	10.8747	14.0144	24.0709	14.0098	13.9546	12.9616	13.2427	7.88859	11.064	7.84134	9.62362	13.4674	18.2231	6.49601	23.2322	14.6352	17.9033	6.99423	9.19313	6.38827	3.11594	7.32527	9.11886	8.7027	16.2735	17.6506	9.87499	6.21135	2.45085	4.32601	11.7402	3.93186	6.6198	13.1399	2.23546	16.2588	4.44539	7.40021	11.6613
LOC_Os02g49790	N	-2.44864	2.63315		0	0	1.46741	0	0	2.0802	10.8747	1.16787	4.81418	14.6466	9.14267	0	0	0.87651	0	0.980168	1.06929	8.28766	12.1487	5.41334	1.93602	21.9528	21.1585	0	1.41433	0	3.11594	2.44176	6.83915	9.42793	1.47941	22.0633	10.9722	23.2925	0	0	0	0	0	0	3.35319	32.5175	26.6724	23.6807	22.1564
LOC_Os02g50360	N	278.895	6.97359		270.243	336.413	289.08	288.373	291.169	264.186	315.367	308.316	365.878	320.952	336.354	285.154	294.95	269.965	275.678	269.546	288.709	317.003	289.14	292.32	325.251	302.949	347.487	303.98	288.523	315.581	303.285	283.244	302.062	336.505	341.743	302.708	324.778	344.73	260.607	262.445	289.593	261.469	263.137	276.948	325.26	377	340.073	338.93	344.008
LOC_Os02g51740	N	4.1868	1.07144		4.63937	7.11448	5.86965	11.5349	0	6.2406	9.06227	23.3573	32.3238	14.0098	7.2179	4.05049	5.41746	5.25906	8.29801	4.90084	6.41575	6.21575	2.42975	8.66134	46.4644	7.3176	4.06893	7.53225	7.7788	7.0271	4.15459	6.51135	7.97901	2.9009	4.43822	14.1205	4.38889	7.76418	6.5356	4.32601	8.80519	6.88076	6.6198	3.03228	1.11773	7.11321	7.77944	4.44013	4.66451
LOC_Os02g52010	N	26.3101	13.1909		49.8732	12.1962	36.6853	40.3722	36.7495	56.1654	57.9985	141.312	30.2606	126.088	127.516	6.48078	9.63103	22.7892	45.1781	41.167	74.8504	45.5821	171.297	138.581	21.2962	155.133	106.606	9.14631	15.5576	14.693	28.0435	45.5794	160.72	79.0496	71.7512	153.561	98.7499	24.8454	23.6916	37.4921	47.9393	40.3016	76.1277	49.5272	219.075	127.022	54.4561	137.644	293.864
LOC_Os02g53790	N	98.1027	9.78107		98.5866	115.864	74.8381	121.117	73.4989	79.0477	110.56	182.187	154.054	264.276	220.868	77.7693	88.4851	52.5906	105.108	123.501	178.572	132.603	216.248	154.822	114.225	317.584	110.675	85.0068	96.8814	87.5194	113.212	168.481	427.447	187.108	268.512	254.169	81.1944	159.166	94.7662	87.9623	106.641	84.535	105.089	95.0114	83.8299	133.119	82.2398	84.3624	76.9645
LOC_Os02g53830	N	23.9081	1.39587		24.3567	20.3271	30.8157	23.0698	24.0285	29.1228	38.0615	32.7002	32.3238	31.8405	29.834	17.8221	25.8834	35.0604	38.7241	22.5439	34.2173	33.1506	47.3801	20.5707	30.0083	38.0515	36.6204	22.0587	25.4579	14.693	13.5024	28.4871	33.0559	44.964	33.2866	48.5392	37.3055	34.1624	30.2272	30.2821	23.4805	24.5741	18.2044	19.2044	17.8837	31.5014	24.4497	29.6009	32.6516
LOC_Os03g01970	N	126.713	5.61153		117.144	183.96	105.654	155.721	114.489	174.737	157.684	148.319	189.129	149.013	162.643	111.793	145.067	141.118	137.378	126.442	121.899	156.43	133.636	138.581	179.082	147.815	171.709	127.51	128.704	139.903	145.41	126.157	135.643	152.297	144.242	146.5	179.944	197.987	128.261	128.338	137.948	126.802	138.188	119.27	160.953	138.2	207.822	177.605	188.913
LOC_Os03g02820	N	4.01328	0.856555		1.15984	5.08177	4.40224	3.84497	12.721	18.7218	9.06227	8.17506	6.8774	12.7362	12.511	4.86058	3.61164	5.25906	1.844	3.92067	7.48504	6.21575	9.719	7.57868	14.5201	7.3176	17.0895	7.53225	7.07164	1.91648	5.19323	8.9531	9.11886	4.35135	10.3558	15.8856	9.87499	23.2925	0	8.65202	1.95671	0.982965	3.3099	2.02152	4.47093	8.12939	7.77944	1.48004	1.16613
LOC_Os03g02980	N	61.9989	7.92157		41.7543	67.0793	77.7729	80.7445	91.8736	79.0477	103.31	116.787	127.232	140.735	154.463	72.0987	49.961	48.208	88.5121	94.0961	97.3055	74.589	97.19	66.0427	123.905	93.6653	89.5166	55.4159	40.3083	53.0227	79.9758	140.808	110.566	190.009	116.133	165.033	126.18	138.979	57.1865	43.2601	61.6363	76.6713	74.4727	83.893	39.1206	119.908	100.021	84.3624	88.6257
LOC_Os03g03820	N	474.432	47.4018		265.604	575.256	360.984	588.281	521.56	522.131	1042.16	1119.98	683.614	861.603	793.488	244.649	307.591	270.841	633.415	669.455	741.019	831.874	1265.9	807.67	484.973	1277.65	680.326	243.184	316.102	267.669	662.656	1044.26	1203.69	1012.41	1380.29	1276.14	388.416	481.379	426.448	485.955	462.761	474.772	443.527	415.422	400.148	771.276	347.852	528.375	681.019
LOC_Os03g04110	N	120.562	32.9936		91.6275	112.815	129.132	249.923	151.238	131.053	402.365	488.168	270.97	408.195	487.93	54.2765	84.2715	65.7382	236.032	244.062	272.669	225.839	431.281	227.36	209.09	605.897	263.667	64.0241	92.6384	83.6864	180.724	293.825	902.767	360.437	439.383	538.344	230.416	467.404	88.2306	108.15	146.753	120.905	68.6804	99.0544	118.48	286.561	163.368	195.366	174.919
LOC_Os03g04930	N	1137.85	93.6983		607.757	862.884	961.156	1363.04	1183.05	1044.26	1941.14	2271.5	1564.61	2085.55	2181.25	712.076	850.541	625.828	1666.06	1732.94	1857.36	1581.91	2598.62	1847.03	1124.83	2392.85	1525.04	753.225	891.733	869.444	1687.8	2396.18	2900.94	2286.64	2715.45	2884.11	1393.47	1370.38	962.367	1124.76	1250.34	1145.15	906.085	880.371	872.948	2189.85	1042.44	1099.67	1081
LOC_Os03g06460	N	26.0433	8.77498		25.5165	38.6214	42.555	53.8296	29.6823	37.4436	61.6235	57.2254	41.2644	119.083	118.855	26.7332	39.728	39.4429	49.7881	34.3059	58.811	53.8698	63.1735	50.8854	91.9609	108.3	120.44	31.205	41.7227	40.2461	59.2028	40.6959	64.9719	115.311	69.5321	115.612	81.1944	170.812	12.2543	20.1881	44.0259	35.3867	32.2715	29.312	21.2369	116.86	53.3447	74.0021	33.8177
LOC_Os03g07130	N	170.684	31.7418		113.665	152.453	195.166	242.233	210.603	245.464	311.742	414.592	390.636	429.846	488.892	133.666	145.067	126.217	248.94	262.685	314.372	269.349	492.024	277.163	286.531	494.67	352.37	111.37	161.233	137.987	222.27	345.101	519.775	402.5	539.243	607.182	279.791	371.128	118.458	190.345	196.649	217.235	207.696	182.947	230.253	446.1	317.846	370.011	295.03
LOC_Os03g08250	N	251.303	27.7249		215.731	185.993	247.993	467.164	373.148	291.228	581.798	672.69	269.594	515.179	316.144	114.224	87.2812	179.684	295.04	395.988	419.162	367.765	874.71	502.358	321.379	873.721	336.908	116.212	191.641	129.682	272.125	367.891	543.712	363.338	405.357	809.282	311.611	233.702	258.156	354.733	331.662	251.639	190.319	206.195	214.604	652.383	208.933	310.809	349.838
LOC_Os03g08940	N	2.01456	3.0317		8.1189	4.06541	5.86965	1.92249	7.0672	0	7.24982	72.4076	88.0308	43.3031	31.7588	2.43029	2.40776	3.50604	10.142	3.92067	5.34646	5.17979	7.28925	7.57868	10.6481	17.5622	4.88272	3.76613	6.36447	1.91648	14.541	2.44176	4.55943	59.4685	6.65732	8.82532	43.8889	32.6096	6.5356	7.21002	11.7402	4.91483	4.96485	8.08608	4.47093	3.04852	10.0021	4.44013	8.1629
LOC_Os03g10240	N	7.38998	1.11354		2.31968	8.13083	10.2719	7.68995	4.24032	12.4812	7.24982	8.17506	23.3832	16.557	12.511	12.1515	16.8543	6.13557	11.064	7.84134	12.8315	12.4315	10.9339	14.0747	14.5201	14.6352	21.1585	5.38018	7.07164	8.94358	15.5797	8.9531	23.937	8.7027	9.61614	10.5904	28.5278	20.9633	4.08475	5.76802	15.6537	9.82965	9.10222	7.07532	11.1773	9.14556	12.2248	13.3204	8.1629
LOC_Os03g11530	N	172.715	22.7213		98.5866	133.142	102.719	246.078	207.776	180.978	260.993	467.146	273.033	406.285	424.894	118.274	140.252	139.365	210.216	306.792	350.728	238.27	580.71	269.584	221.674	433.202	253.902	110.294	112.439	116.267	234.734	459.05	607.544	395.973	565.873	703.378	156.903	226.714	117.641	121.128	125.229	155.308	127.431	149.592	146.423	435.938	180.038	170.205	191.245
LOC_Os03g12414	N	16.2687	1.86391		15.0779	14.229	16.1415	19.2249	21.2016	20.802	38.0615	31.5324	33.6993	31.2037	39.4579	18.6322	18.0582	15.7772	19.362	24.5042	17.1087	24.863	17.0082	28.1494	24.2002	33.661	26.0412	17.7546	15.5576	20.4425	23.8889	17.0923	39.895	24.6577	25.1499	26.476	39.5	33.386	13.0712	20.1881	15.6537	21.6252	19.0319	16.1722	14.5305	22.3558	24.4497	16.2805	30.3193
LOC_Os03g14110	N	1175.37	97.2578		1355.86	1654.62	1113.77	1378.42	1332.87	1358.37	1471.71	1257.79	2043.28	2170.25	1478.23	1416.86	794.56	1048.31	1352.58	1485.93	1218.99	1585.02	1558.68	1594.77	1824.7	1851.35	1927.86	1240.13	1250.27	1560.66	1217.29	1210.3	1862.53	1839.17	1459.43	1752.71	1344.1	2057.51	955.015	855.108	988.138	1453.81	1520.9	1323.08	2236.58	2139.04	2344.95	2002.5	2071.04
LOC_Os03g16080	N	136.8	14.7155		69.5905	95.5372	95.3819	157.644	158.305	101.93	280.93	345.688	224.891	279.559	267.543	82.6299	136.038	110.44	241.564	216.617	235.244	222.731	374.181	242.518	127.777	401.004	182.288	76.9366	95.4671	88.797	160.99	297.894	427.447	282.113	370.591	387.431	115.208	173.141	124.176	125.454	135.991	154.326	144.808	120.28	107.302	181.895	93.3533	146.524	155.095
LOC_Os03g16790	N	163.17	16.3862		135.702	129.077	168.753	146.109	202.122	149.775	233.807	317.659	248.962	278.286	276.205	150.678	139.048	125.341	215.748	210.736	242.729	211.335	335.305	285.824	270.075	368.807	273.432	151.183	161.94	137.987	260.7	336.962	322.58	300.968	289.224	348.6	247.972	268.641	132.346	173.04	170.234	172.019	151.428	140.496	193.368	374.968	204.488	250.127	225.063
LOC_Os03g18500	N	79.2012	10.4305		40.5945	48.785	60.164	101.892	96.114	81.1279	155.871	202.041	121.042	163.023	162.162	46.1756	65.6114	48.208	139.222	142.124	127.246	131.567	272.132	138.581	70.6647	226.846	100.91	33.8951	54.4516	37.052	115.29	176.62	231.391	190.009	231.527	330.067	95.4583	97.0523	76.7933	86.5202	69.4631	101.245	92.6772	72.7747	62.593	157.507	52.2334	75.4822	131.772
LOC_Os03g19500	N	492.997	25.9124		419.863	478.703	444.626	563.289	555.482	503.409	665.171	837.359	561.196	631.078	667.415	357.253	417.746	349.727	571.641	654.752	726.049	599.819	903.867	723.222	685.351	872.258	642.892	378.227	442.684	402.461	660.579	797.64	883.39	744.081	820.33	910.773	615.541	600.171	444.421	454.231	486.242	501.312	464.213	475.057	467.212	718.435	493.439	534.296	506.1
LOC_Os03g21040	N	74.3942	14.1521		66.111	86.3901	67.501	107.659	84.8064	97.7695	148.621	317.659	235.207	188.496	248.777	51.8462	81.8638	55.2201	123.548	114.68	120.83	120.171	255.124	142.912	105.513	279.532	148.109	79.6267	58.6946	69.6322	126.715	150.575	313.461	139.243	200.459	308.886	38.4027	160.719	62.9052	44.7021	50.8744	86.5009	71.1628	70.7532	73.7703	109.747	84.4625	109.523	116.613
LOC_Os03g21840	N	46.2513	1.56144		45.2338	48.785	45.4898	55.7521	46.6435	58.2456	34.4366	79.4148	68.0863	50.9448	60.1492	51.0361	46.3493	44.702	47.0221	45.0877	55.6032	51.7979	51.0247	68.2081	74.5367	52.6867	62.6616	48.4216	52.3301	44.7179	43.6231	43.1377	58.1328	44.964	61.3953	45.0091	63.6388	71.4305	37.5797	56.2382	43.0476	42.2675	47.9935	51.5487	42.4738	60.9704	51.122	47.3614	48.9774
LOC_Os03g27390	N	69.0018	7.08147		67.2708	78.2592	74.8381	82.667	81.9796	79.0477	110.56	102.772	154.742	135.64	143.396	85.8703	71.6308	70.1208	82.9801	63.7109	76.989	117.063	105.694	111.515	111.321	96.5923	126.137	54.3398	78.4952	79.8534	97.6328	104.182	116.266	97.1802	110.955	129.732	134.958	168.483	49.017	89.4043	50.8744	81.5861	70.3354	85.9145	92.7717	118.892	108.912	78.4423	79.2967
LOC_Os03g29240	N	64.543	24.7413		66.111	81.3083	61.6314	101.892	98.9409	41.604	103.31	399.41	348.684	320.952	373.887	55.8967	67.4172	68.3677	107.874	126.442	178.572	103.596	233.256	79.0348	263.298	351.245	162.757	59.182	50.2086	60.6886	83.0917	128.599	566.509	335.779	270.731	378.606	151.417	243.795	60.4543	79.3102	104.684	66.8416	62.8881	55.5918	100.596	228.639	128.916	69.562	69.9677
LOC_Os03g29250	N	187.419	104.563		8.1189	11.1799	30.8157	303.753	146.998	62.406	380.615	1235.6	341.119	1298.45	1537.41	9.72117	32.5047	8.7651	336.531	464.599	1035.07	193.724	2062.86	634.443	126.809	2044.54	253.088	11.2984	51.6229	15.3319	270.048	993.794	3316.99	1251.01	2944.76	2841.75	166.778	447.217	50.6509	66.3322	114.467	97.3135	85.2299	40.4304	29.061	674.739	140.03	112.483	96.7886
LOC_Os03g30130	N	28.728	8.132		11.5984	16.2617	16.1415	57.6746	24.0285	18.7218	43.4989	141.312	70.8372	104.437	96.7199	4.05049	10.233	8.7651	65.4621	47.048	85.5433	44.5462	160.363	69.2907	51.3045	213.674	42.3169	3.76613	21.2149	7.66593	48.8164	119.646	234.811	110.959	142.023	186.214	63.6388	54.3493	19.6068	27.3981	27.3939	21.6252	7.44727	19.2044	10.0596	139.216	16.6702	11.8403	10.4952
LOC_Os03g32314	N	749.943	45.0327		623.995	611.845	630.988	1038.14	743.47	775.915	1034.91	1005.53	680.863	979.413	1090.87	571.119	686.813	664.394	1056.61	988.989	1005.13	948.937	1314.49	847.729	681.478	1516.21	1145	600.428	707.164	693.767	917.125	1161.46	2064.28	1105.24	1148.02	1397.93	1169.64	1328.45	731.987	703.698	981.289	783.423	641.293	629.703	611.399	1001.95	727.933	837.704	834.948
LOC_Os03g38350	N	35.6992	10.0604		39.4346	52.8504	5.86965	74.977	67.8452	10.401	36.2491	84.0863	176.062	194.227	128.96	25.113	15.0485	22.7892	36.8801	60.7704	271.6	67.3372	51.0247	66.0427	278.787	175.622	91.9579	19.9067	24.0436	94.5465	34.2753	76.5083	208.594	66.7207	79.8879	98.8435	13.1667	67.5484	25.3255	8.65202	56.7445	24.5741	31.444	39.4196	51.4156	73.1645	156.7	50.3215	17.4919
LOC_Os03g38960	N	281.281	20.6505		236.608	268.317	234.786	321.055	298.236	282.907	329.867	566.415	351.435	427.299	483.118	194.423	249.203	221.757	360.503	340.118	411.677	362.585	561.272	430.902	330.091	589.798	342.604	216.821	239.021	217.84	419.613	429.749	639.46	456.167	592.502	696.317	256.75	334.636	272.044	315.799	248.502	298.821	295.409	273.916	279.433	464.391	283.394	374.451	349.838
LOC_Os03g38990	N	232.576	9.71414		201.813	238.843	206.905	246.078	255.833	187.218	315.367	294.302	262.029	313.31	307.001	196.044	243.786	182.314	271.068	273.467	276.946	276.601	370.537	303.147	272.011	358.562	300.287	251.254	245.386	219.118	293.937	319.87	388.692	350.284	370.591	405.082	241.389	302.027	209.139	204.765	226.978	241.809	201.904	196.087	212.369	347.531	260.056	208.686	247.219
LOC_Os03g39860	N	200.453	18.7677		207.612	219.532	180.492	288.373	284.102	230.902	288.18	341.017	255.839	454.682	384.955	150.678	114.369	170.919	316.247	300.911	279.085	214.443	371.752	273.915	246.842	424.421	287.267	180.774	207.199	168.012	198.381	323.94	373.873	317.649	281.827	488.923	243.583	375.01	160.939	219.185	186.866	191.678	165.495	167.786	290.61	459.31	436.76	222.006	244.887
LOC_Os03g48080	N	1296.07	43.9383		1155.2	1651.57	1212.08	1207.32	1361.14	1131.63	1495.27	1715.59	2021.96	1732.76	2025.34	1415.24	1412.75	1051.81	1321.23	1477.11	1517.32	1571.55	1947.44	1740.93	1685.3	1810.37	1575.49	1157.81	1260.87	1199.08	1389.71	1534.24	1796.42	1557.78	1583.7	1775.65	1086.25	1249.26	1315.29	1224.26	1207.29	1352.56	1421.6	1354.42	1533.53	1514.1	1395.85	1342.4	1383.03
LOC_Os03g49610	N	10.7667	3.12028		2.31968	14.229	4.40224	13.4574	8.48064	12.4812	34.4366	42.0431	57.0824	42.0294	45.2322	2.43029	5.41746	5.25906	17.518	22.5439	38.4945	14.5034	59.5289	31.3974	21.2962	61.4678	16.2757	3.22811	4.95015	8.94358	12.4638	25.2315	72.9509	40.6126	68.7924	60.0122	7.68055	21.7397	8.98645	14.42	7.82683	10.8126	9.10222	3.03228	10.0596	34.5499	14.4475	11.8403	4.66451
LOC_Os03g50960	N	17.4477	8.90762		22.037	6.09812	24.946	36.5273	15.5478	29.1228	38.0615	44.3789	30.9483	127.999	113.08	21.0625	9.02909	21.0362	46.1001	10.7818	130.454	58.0136	51.0247	19.488	15.4881	143.425	113.93	20.9827	15.5576	52.3839	23.8889	25.2315	145.902	133.441	10.3558	94.4309	117.403	128.109	26.1424	23.0721	25.4372	18.6763	37.2364	29.312	38.0029	61.9866	45.5653	65.1219	32.6516
LOC_Os03g51000	N	220.051	45.3261		132.222	250.023	195.166	330.668	354.774	284.988	523.799	643.494	535.062	765.445	825.247	186.322	179.378	136.735	375.255	408.73	429.855	336.686	739.859	412.496	441.412	544.429	368.645	138.271	142.847	189.093	321.98	498.118	706.712	675.91	582.886	909.89	376.347	461.192	182.18	184.577	188.822	265.401	238.313	244.604	285.022	555.847	337.85	361.13	369.663
LOC_Os03g51010	N	106.449	12.0582		88.148	101.635	101.252	228.776	135.69	104.01	175.808	242.916	145.113	195.501	200.658	63.9977	74.0386	69.2443	161.35	149.966	146.493	176.113	295.215	154.822	125.841	242.944	200.192	81.2407	91.9313	84.3252	159.952	208.363	333.978	213.941	179.748	282.41	152.514	205.751	70.2577	85.0782	127.186	98.2965	115.019	95.0114	77.1235	166.652	106.689	170.205	127.108
LOC_Os03g51150	N	66.1239	13.6045		70.7504	45.7359	66.0336	84.5894	74.9124	62.406	132.309	239.412	102.473	196.137	202.582	55.8967	45.1455	70.1208	86.6681	116.64	161.463	84.9485	280.636	114.763	76.4727	240.017	108.234	30.667	38.894	38.3296	83.0917	148.133	295.223	197.987	231.527	295.648	260.041	131.215	48.2001	82.1942	83.1601	60.9438	60.4057	57.6133	60.3575	158.523	67.7923	69.562	61.8048
LOC_Os03g55590	N	263.14	326.249		184.415	235.794	302.287	793.987	624.741	859.123	2260.13	2350.91	1969	2687.97	2845.3	159.589	311.805	165.66	1009.59	940.961	899.274	1549.79	3212.13	1834.04	1062.87	2913.87	1799.28	175.932	388.233	217.84	939.975	1902.13	2457.53	1955.93	1965.39	2965.31	808.652	1639.02	183.814	397.993	277.853	781.457	573.44	510.433	699.7	4203.91	2240.48	3155.45	4284.35
LOC_Os03g58850	N	0.13497	1.47315		1.15984	3.04906	0	0	4.24032	0	1.81245	5.83933	18.569	15.2834	9.14267	4.05049	1.20388	1.75302	0.922002	1.96034	14.9701	4.14383	2.42975	3.248	25.1682	11.7082	9.76544	1.07604	2.12149	5.74945	1.03865	0.813918	7.97901	2.9009	6.65732	7.06025	3.29166	6.98776	0	0	0	0.982965	1.65495	2.02152	8.94185	13.2103	15.5589	10.3603	12.8274
LOC_Os03g60600	N	131.477	6.55311		128.742	123.995	136.469	155.721	130.037	122.732	173.996	202.041	185.69	191.043	194.402	123.945	146.873	97.2926	168.726	148.005	153.978	141.926	224.752	165.648	137.457	203.429	169.268	114.598	127.997	125.849	146.449	171.737	181.237	180.581	184.186	191.509	185.43	150.625	113.556	164.388	138.926	158.257	129.914	117.248	155.365	157.507	147.809	158.365	179.584
LOC_Os03g61720	N	1.4642	1.71116		1.15984	4.06541	4.40224	11.5349	5.65376	6.2406	9.06227	2.33573	8.94062	17.1939	14.917	0.810097	1.80582	4.38255	1.844	5.88101	7.48504	3.10787	2.42975	11.9093	3.87204	7.3176	16.2757	3.76613	3.53582	1.91648	5.19323	5.69743	7.97901	13.0541	0.739703	5.29519	20.8472	45.0323	5.71865	2.88401	2.93506	5.89779	0.827475	0	10.0596	7.11321	21.1156	13.3204	18.658
LOC_Os03g62010	N	86.7549	11.852		53.3527	129.077	49.8921	121.117	93.2871	58.2456	134.122	216.055	213.199	213.968	251.664	93.9713	83.0677	47.3315	127.236	167.609	134.731	110.847	177.372	135.333	256.522	267.824	88.7028	48.4216	62.9376	51.745	111.135	137.552	332.839	176.23	256.677	249.756	65.8333	110.251	121.726	77.8682	134.035	80.6031	116.674	101.076	95.0072	118.892	73.349	74.0021	102.619
LOC_Os04g06790	N	135.82	3.20221		141.501	160.584	129.132	153.799	137.104	137.293	164.933	133.137	161.619	156.655	179.485	145.007	131.223	138.489	145.676	166.629	144.354	155.394	161.578	137.499	192.634	169.768	160.316	142.037	126.582	127.765	146.449	155.458	191.496	154.473	178.268	144.735	130.569	174.694	127.444	109.592	139.905	125.82	127.431	121.291	147.541	166.652	134.473	167.245	138.769
LOC_Os04g09920	N	28.3678	4.94082		44.074	31.507	33.7505	48.0622	40.9898	33.2832	39.874	119.122	35.7625	40.7558	42.345	15.3919	22.8737	36.8134	40.5681	41.167	40.6331	39.3664	42.5206	41.1414	246.842	40.9786	65.9167	36.0472	27.5794	27.4696	47.7777	55.3465	38.7552	51.491	39.9439	41.479	61.4444	58.2314	32.678	44.7021	43.0476	29.489	20.6869	17.1829	16.766	73.1645	42.2312	75.4822	37.3161
LOC_Os04g30890	N	197.205	19.4364		154.259	218.516	174.622	207.629	202.122	220.501	338.929	317.659	384.447	345.788	319.031	136.906	169.145	146.377	269.224	235.24	278.016	293.176	460.438	293.403	199.41	484.425	264.481	168.4	198.713	169.289	287.705	370.333	462.782	377.117	460.835	471.272	264.43	281.063	172.376	203.323	189.801	206.423	187.837	197.098	202.309	354.645	236.717	263.448	268.209
LOC_Os04g34600	N	700.113	205.777		400.146	441.098	405.006	1297.68	884.814	657.344	1652.96	3249	1264.75	3385.28	3520.89	443.123	637.454	397.935	1137.75	1303.62	2371.69	961.369	4235.05	1216.92	806.352	4023.22	1187.32	492.825	457.535	546.836	758.212	1898.06	5008.54	2442.56	3736.24	4525.62	708.805	1159.19	409.292	462.883	603.644	640.893	548.616	542.778	613.635	2120.75	851.293	982.749	816.29
LOC_Os04g35030	N	-3.0581	2.64193		1.15984	2.03271	1.46741	0	5.65376	2.0802	3.62491	0	7.56514	20.3779	20.6913	0.810097	2.40776	3.50604	3.68801	1.96034	1.06929	5.17979	1.21487	3.248	43.5604	2.92704	13.0206	2.69009	3.53582	4.47179	2.07729	0.813918	2.27972	6.52703	0	8.82532	15.3611	95.4994	0	1.442	0.978354	0.982965	0.827475	2.02152	0	6.09704	7.77944	2.96009	1.16613
LOC_Os04g38390	N	1249.59	243.852		622.835	881.179	997.841	2568.44	1638.18	1223.16	3626.72	3978.92	2110.67	3535.57	3650.33	509.551	662.134	638.975	2329.9	3076.75	2402.7	2067.77	5141.35	2420.85	1483.96	5258.43	2037.72	406.204	847.182	628.606	1640.02	3460.78	5317.44	2982.13	3172.59	5394.92	1479.05	2485.31	981.974	1130.53	1387.31	1389.91	1095.58	1031.99	992.546	3858.41	1192.48	1890.01	1682.72
LOC_Os04g40520	N	23.0142	3.17088		26.6764	26.4252	48.4246	40.3722	33.9226	27.0426	18.1245	40.8753	43.3276	64.3178	47.6381	30.7837	28.2912	28.0483	31.3481	20.5835	21.3858	34.1866	29.157	33.5627	78.4087	32.1974	52.8961	26.9009	31.1152	25.5531	23.8889	41.5098	36.4755	49.3153	52.5189	30.0061	92.1666	58.2314	16.339	33.1661	17.6104	17.6934	17.377	13.1399	14.5305	38.6146	53.3447	32.5609	16.3258
LOC_Os04g43490	N	16.0558	1.01868		25.5165	7.11448	16.1415	15.3799	16.9613	20.802	18.1245	18.6858	22.6954	19.1043	29.834	11.3414	21.6698	14.0242	15.674	29.405	21.3858	23.827	23.0826	22.736	17.4242	26.3434	24.4136	16.1405	18.3863	15.3319	28.0435	17.0923	27.3566	19.5811	20.7117	25.5934	37.3055	22.5161	12.2543	15.862	19.5671	9.82965	18.2044	18.1937	19.0014	17.2749	13.3362	23.6807	19.8242
LOC_Os04g45980	N	19.4908	1.80659		12.7583	25.4088	19.0764	24.9923	24.0285	24.9624	18.1245	32.7002	50.8928	44.5767	28.8716	26.7332	16.2524	21.0362	20.284	27.4447	29.9402	32.1147	32.8016	20.5707	46.4644	39.515	33.3653	16.6786	19.8006	18.526	22.8502	26.8593	34.1957	24.6577	21.4514	30.8886	23.0416	27.9511	22.0577	20.1881	20.5454	25.5571	24.8242	23.2475	19.0014	20.3235	35.5631	20.7206	20.9903
LOC_Os04g49170	N	1.32866	1.14917		1.15984	3.04906	5.86965	3.84497	4.24032	2.0802	1.81245	14.0144	5.50192	9.55214	13.4734	2.43029	0.60194	0.87651	2.766	1.96034	2.13858	6.21575	7.28925	7.57868	2.90403	20.4893	4.88272	0.538018	0.707164	0	5.19323	4.06959	22.7972	6.52703	4.43822	9.70785	13.1667	13.9755	1.6339	1.442	4.89177	0.982965	0.827475	1.01076	2.23546	13.2103	6.66809	4.44013	6.99677
LOC_Os04g50110	N	85.2603	27.0004		105.546	77.2429	206.905	149.954	124.383	228.822	221.119	138.976	169.872	282.743	268.506	52.6563	51.7668	92.91	159.506	101.937	87.6819	203.048	181.016	193.798	121.001	282.459	257.157	42.5034	103.953	65.1604	180.724	214.874	157.3	156.649	136.105	172.976	446.569	456.534	40.0306	154.294	62.6147	118.939	101.779	209.227	184.426	331.273	513.443	251.607	361.5
LOC_Os04g51166	N	34.5944	1.97285		40.5945	35.5724	51.3595	24.9923	38.1629	33.2832	25.3744	45.5467	55.0192	56.6761	43.3074	31.5938	27.0873	35.0604	53.4761	36.2662	36.3559	38.3304	46.1652	53.0507	45.4964	51.2232	53.7099	26.9009	29.7009	29.3861	54.0096	35.8124	37.6153	50.7658	51.7792	50.3043	51.5694	64.4427	35.9458	37.4921	36.1991	38.3356	39.7188	51.5487	39.1206	49.7925	41.1199	57.7217	34.9838
LOC_Os04g51660	N	3.18834	10.3913		15.0779	5.08177	30.8157	19.2249	7.0672	58.2456	30.8117	63.0647	43.3276	50.9448	44.2698	4.05049	6.0194	13.1476	26.738	20.5835	13.9008	43.5102	29.157	57.3814	24.2002	48.2962	66.7305	3.76613	9.90029	3.19414	29.0821	26.0454	30.7762	75.4234	30.3278	51.1868	201.889	86.1824	3.2678	33.1661	13.697	25.5571	17.377	33.3551	17.8837	64.0189	67.7923	124.324	102.619
LOC_Os04g51786	N	44.9423	2.56083		52.1929	32.5233	45.4898	59.5971	43.8167	56.1654	76.1231	61.8969	44.0154	69.4122	59.668	46.1756	42.7377	43.8255	39.6461	61.7506	57.7417	50.7619	64.3884	63.8774	56.1445	95.1288	62.6616	38.1993	50.9158	39.6073	41.5459	67.5552	74.0908	68.1712	68.7924	64.4248	55.9583	63.6663	42.4814	41.8181	55.7662	44.2334	33.099	42.4519	46.9447	55.8895	47.788	66.6019	55.9741
LOC_Os04g51920	N	167.011	61.452		34.7953	120.946	77.7729	278.761	295.409	120.652	465.801	541.889	552.255	841.225	913.305	73.7189	122.796	62.2322	334.687	502.826	595.595	274.529	645.099	410.331	419.148	746.395	404.452	72.6324	62.2304	128.404	231.618	484.281	1021.31	892.027	971.969	1545.31	114.111	343.953	170.743	144.2	120.338	306.685	194.457	180.926	228.017	1109.66	188.929	333.01	200.574
LOC_Os04g53810	N	155.916	39.4114		183.255	115.864	180.492	465.242	223.324	183.058	431.364	357.367	349.372	611.337	776.646	113.414	147.475	131.476	276.6	405.789	323.995	300.428	444.644	276.08	298.147	680.537	413.404	88.235	154.869	226.145	238.889	342.66	707.852	430.784	338.784	454.504	266.625	684.801	86.5967	98.0563	193.714	157.274	144.808	135.442	134.128	522.313	125.582	287.128	211.069
LOC_Os04g53820	N	35.8339	4.29724		53.3527	27.4416	45.4898	69.2095	40.9898	43.6842	47.1238	52.5539	55.0192	85.9693	78.4345	31.5938	30.6989	26.2953	48.8661	62.7307	41.7024	73.553	60.7437	63.8774	35.8163	92.2017	73.2408	24.2108	38.1868	33.8579	37.3913	58.6021	94.6082	64.545	42.9028	73.2501	58.1527	79.1947	40.8475	30.2821	34.2424	38.3356	40.5463	44.4734	41.3561	56.9057	42.2312	60.6818	59.4725
LOC_Os04g55850	N	252.457	111.185		64.9512	337.429	74.8381	407.567	289.755	118.571	507.487	1136.33	1000.66	1668.44	1821.32	127.185	103.534	63.9852	360.503	478.322	1262.83	445.462	2053.14	675.585	400.756	2198.21	401.197	73.1705	79.2023	110.517	330.29	1286.81	2777.83	1117.57	2251.66	2586.7	138.25	476.721	160.122	85.0782	132.078	145.479	196.112	233.485	274.962	1522.23	242.274	139.124	170.255
LOC_Os04g59380	N	10.0051	5.73407		4.63937	6.09812	2.93483	24.9923	14.1344	6.2406	27.1868	70.0719	17.1935	88.5165	97.2011	1.62019	1.80582	3.50604	11.064	17.643	56.6724	17.6113	115.413	25.984	10.6481	99.5193	13.0206	3.76613	1.41433	1.27765	11.4251	26.8593	188.077	61.6441	146.461	126.202	7.68055	27.1746	2.45085	2.88401	2.93506	2.9489	4.96485	3.03228	11.1773	40.6469	11.1135	17.7605	4.66451
LOC_Os05g07040	N	135.464	7.42247		107.865	136.191	145.274	194.171	141.344	143.534	202.995	233.573	191.192	203.779	206.432	128.805	131.825	130.6	145.676	177.41	168.948	187.508	221.107	171.062	165.53	218.064	181.474	95.7672	125.875	103.49	118.406	170.109	216.573	173.329	193.802	233.871	141.542	153.731	149.502	147.084	135.991	135.649	142.326	113.205	138.599	218.477	172.259	182.045	160.926
LOC_Os05g08920	N	45.0904	3.29491		42.9142	44.7196	52.8269	49.9847	46.6435	68.6467	67.0608	57.2254	79.0901	77.054	56.2996	36.4544	29.495	37.6899	56.2421	61.7506	53.4646	55.9417	77.752	57.3814	48.4005	79.0301	51.2686	27.4389	50.2086	37.052	43.6231	64.2996	86.6292	57.2928	74.71	82.958	58.1527	61.337	41.6645	50.4701	58.7012	60.9438	44.6836	49.5272	58.122	53.8572	72.2376	65.1219	69.9677
LOC_Os05g09724	N	0.696611	2.33104		2.31968	5.08177	1.46741	11.5349	7.0672	2.0802	7.24982	9.34292	4.12644	38.8454	49.0817	0.810097	0.60194	0	7.37601	7.84134	16.0394	7.2517	12.1487	16.24	17.4242	13.1717	27.6688	1.61405	0.707164	1.91648	2.07729	3.25567	15.958	5.8018	9.61614	7.94279	27.4305	15.5284	0	4.32601	2.93506	3.93186	0.827475	2.02152	5.58866	24.3882	14.4475	7.40021	6.99677
LOC_Os05g11870	N	61.2761	6.59519		32.4756	27.4416	61.6314	71.132	81.9796	52.005	105.122	113.283	121.042	126.725	122.704	48.6058	61.9998	45.5785	82.0581	86.2548	112.276	67.3372	108.124	85.5308	64.8566	102.446	89.5166	32.8191	33.2367	54.3003	71.6666	95.2285	160.72	158.824	180.487	191.509	84.486	103.264	75.9764	79.3102	79.2467	81.5861	38.8913	66.7101	58.122	124.989	88.9079	59.2017	74.6322
LOC_Os05g12040	N	2.49188	15.3303		15.0779	10.1635	0	78.822	9.89409	4.1604	28.9993	9.34292	169.872	145.829	122.223	8.10097	10.233	1.75302	6.45401	30.3852	179.641	70.4451	82.6115	14.0747	11.6161	206.356	111.489	12.3744	2.82865	17.8872	29.0821	122.088	408.069	50.0405	33.2866	116.494	173.361	352.494	0.81695	0	8.80519	6.88076	4.13737	10.1076	8.94185	26.4205	14.4475	14.8004	5.83064
LOC_Os05g13910	N	5.12181	1.47017		1.15984	2.03271	11.7393	13.4574	4.24032	6.2406	14.4996	19.8537	7.56514	12.0994	13.9546	3.24039	3.0097	3.50604	14.752	11.762	6.41575	7.2517	25.5124	8.66134	2.90403	23.4163	19.5309	1.07604	1.41433	1.91648	5.19323	17.9062	21.6573	29.009	19.972	37.0663	14.2639	18.634	1.6339	8.65202	6.84848	5.89779	5.79232	2.02152	6.70639	10.1617	7.77944	13.3204	8.1629
LOC_Os05g15770	N	-149.4	145.901		5.79921	29.4743	10.2719	80.7445	45.2301	24.9624	529.237	479.993	2315.62	1947.36	2253.91	4.05049	9.02909	4.38255	47.9441	70.5721	187.126	410.239	1299.92	193.798	203.282	1205.94	534.658	9.68432	2.82865	7.0271	19.7343	127.785	1049.81	306.045	599.899	1208.19	422.43	1049.72	0.81695	14.42	8.80519	39.3186	34.7539	24.2582	102.831	673.723	166.702	263.448	104.952
LOC_Os05g16430	N	6.27793	3.41454		22.037	19.3107	17.609	9.61244	15.5478	18.7218	10.8747	23.3573	16.5058	40.119	38.4955	21.0625	12.0388	22.7892	5.53201	12.7422	7.48504	8.28766	6.07437	10.8267	148.105	13.1717	35.8066	15.0645	24.0436	22.359	10.3865	1.62784	5.69929	24.6577	8.87643	7.94279	49.375	44.2558	8.1695	10.094	8.80519	9.82965	9.10222	6.06456	6.70639	11.1779	6.66809	20.7206	17.4919
LOC_Os05g30410	N	19.185	1.71843		18.5575	24.3925	22.0112	15.3799	32.5091	20.802	23.5619	25.693	41.2644	32.4773	31.2776	19.4423	13.8446	14.0242	20.284	28.4249	31.0095	33.1506	37.6611	31.3974	33.8803	45.3691	37.4342	19.3686	22.6292	15.3319	21.8116	17.9062	28.4964	22.482	27.369	26.476	20.8472	33.386	16.339	18.7461	24.4589	22.6082	24.8242	28.3013	16.766	24.3882	31.1178	29.6009	24.4887
LOC_Os05g31480	N	75.8453	3.25614		80.0291	80.2919	74.8381	101.892	72.0855	97.7695	101.497	92.2613	134.109	101.89	86.1336	88.3006	90.2909	79.7624	80.2141	93.1159	71.6425	94.2721	95.9751	100.688	157.785	92.2017	98.4682	75.8605	66.4734	67.0769	74.7825	62.6717	87.7691	87.7523	99.1202	90.9008	76.8055	93.1702	84.1459	67.7742	73.3766	74.7053	91.8497	74.7962	97.2426	83.3262	90.0192	88.8026	94.4564
LOC_Os05g32140	N	2867.65	363.611		1005.58	1713.57	2302.37	4465.94	4142.79	3484.34	6834.77	7572.44	2960.72	4561.47	4856.68	669.951	1442.25	853.72	5214.84	5474.24	4216.22	5076.19	8570.94	6032.63	2868.21	7477.12	5614.32	1290.71	1881.06	1830.24	5505.86	6854.01	7525.34	7196.41	7877.83	10376.8	2867.04	4227.6	1968.85	2165.89	2370.55	3167.11	1974.36	2110.47	3614.74	7614.19	2768.37	3503.26	3669.81
LOC_Os05g32170	N	13.4921	3.35625		13.9181	14.229	17.609	23.0698	11.3075	24.9624	25.3744	35.036	26.8219	57.3129	38.4955	9.72117	11.4369	14.9007	22.128	18.6232	33.148	24.863	43.7355	25.984	43.5604	38.0515	17.0895	7.53225	17.6791	20.4425	16.6183	31.7428	74.0908	31.1847	45.1219	58.2471	92.1666	36.4917	12.2543	12.978	14.6753	15.7274	9.10222	9.09683	15.6482	30.4852	15.5589	16.2805	15.1597
LOC_Os05g33270	N	52.0961	7.94154		39.4346	49.8013	39.6202	46.1397	45.2301	39.5238	83.3729	147.151	143.05	142.645	125.11	51.8462	41.5338	46.455	62.6961	81.3539	107.998	66.3013	147	98.5228	90.9929	153.67	85.4476	41.9654	49.5015	45.9956	57.1255	87.9032	232.531	79.0496	197.501	213.573	48.2777	72.2069	46.5662	53.3542	45.9826	63.8927	59.5782	63.6778	55.8866	107.714	51.122	44.4013	71.1338
LOC_Os05g39230	N	785.013	102.613		300.399	386.214	746.913	1172.72	1115.2	871.604	1788.89	1755.3	1003.41	1413.08	1326.65	210.625	391.863	325.185	1510.24	1412.42	1275.66	1178.92	2044.63	1541.72	968.009	1990.39	1488.42	311.512	597.553	465.705	1501.88	1935.5	2193.09	2333.77	2037.88	2508.16	1450.53	1589.33	632.319	960.375	776.813	850.265	547.788	740.887	578.985	1819.97	770.164	976.828	813.957
LOC_Os05g40285	N	16.0163	1.05609		17.3976	15.2453	20.5438	23.0698	22.6151	31.203	19.937	17.518	22.6954	24.1988	32.24	15.3919	13.2427	15.7772	22.128	22.5439	22.4551	15.5394	26.7272	18.4054	25.1682	35.1245	34.179	8.60829	16.9719	16.6095	22.8502	21.1619	15.958	26.1081	22.1911	28.241	27.4305	16.3048	10.6204	14.42	11.7402	24.5741	13.2396	9.09683	24.5901	15.2426	16.6702	14.8004	17.4919
LOC_Os05g44910	N	188.502	13.4211		161.218	132.126	201.036	219.164	233.218	228.822	328.054	380.724	191.88	247.082	247.815	110.983	142.66	124.464	266.458	201.915	236.313	274.529	394.834	341.04	202.314	408.322	249.833	128.048	173.962	141.82	263.816	347.543	356.776	295.167	349.14	419.203	210.667	243.795	141.332	224.953	190.779	209.372	122.466	156.668	187.779	330.256	212.268	239.767	253.05
LOC_Os05g45210	N	92.025	6.4227		97.4267	72.1611	123.263	109.582	79.1527	101.93	115.997	128.465	156.805	158.566	130.885	93.9713	92.0968	105.181	126.314	82.3341	120.83	98.416	105.694	83.3654	189.73	136.107	111.489	101.685	110.318	84.3252	102.826	106.623	169.839	106.608	104.298	100.609	280.889	256.218	107.02	132.664	155.558	68.8076	107.572	103.097	86.0653	94.5041	103.355	75.4822	74.6322
LOC_Os05g45340	N	6.05788	2.26237		1.15984	2.03271	2.93483	11.5349	2.82688	0	23.5619	35.036	5.50192	50.308	29.3528	1.62019	1.20388	3.50604	12.908	13.7223	22.4551	8.28766	35.2314	21.6534	13.5521	36.588	13.0206	2.69009	4.24298	3.19414	7.27052	27.6732	59.2726	44.964	36.9851	52.0694	3.29166	12.4227	3.2678	4.32601	6.84848	2.9489	1.65495	5.0538	0	20.3235	3.33405	8.88026	0
LOC_Os05g46230	N	271.724	14.5027		223.85	260.187	292.015	326.823	269.967	289.148	387.865	411.089	378.945	331.141	345.016	254.371	208.873	222.633	310.715	294.05	315.441	358.441	417.917	337.792	277.819	364.416	316.563	246.95	233.364	231.256	351.062	373.589	413.768	460.518	468.232	521.576	251.264	329.201	250.804	250.909	286.658	309.634	238.313	270.884	295.081	449.149	392.306	307.849	406.979
LOC_Os05g48930	N	200.371	18.979		141.501	114.848	179.024	269.148	209.189	282.907	409.615	552.4	352.811	370.623	129.441	110.173	64.4075	145.501	377.099	373.444	227.759	293.176	504.173	268.502	181.018	534.185	310.867	125.358	171.841	136.709	196.304	350.799	602.985	289.365	437.904	445.678	208.472	322.99	196.068	170.156	234.805	263.435	203.559	150.603	136.363	339.402	254.499	259.008	288.034
LOC_Os06g01290	N	106.112	17.2865		18.5575	40.6541	74.8381	136.497	152.652	120.652	291.805	330.506	132.046	201.869	202.101	28.3534	65.6114	34.1839	200.074	233.28	187.126	155.394	353.529	214.368	123.905	392.223	214.84	38.7373	61.5232	61.3274	196.304	307.661	332.839	345.932	356.537	426.263	141.542	244.572	77.6103	139.874	89.0302	127.785	74.4727	78.8392	84.9476	282.496	91.1306	121.364	115.447
LOC_Os06g01950	N	274.494	90.4947		86.9882	175.829	146.741	649.801	469.262	293.308	1123.72	1375.75	713.187	1235.41	1285.27	175.791	155.3	130.6	719.161	828.242	641.575	492.08	1371.59	697.238	547.893	1128.37	646.961	57.0299	115.268	131.598	396.763	806.593	1364.41	1232.16	1168.73	2157.79	569.458	718.187	182.18	203.323	235.783	386.305	281.341	298.174	231.37	971.462	353.409	430.693	397.65
LOC_Os06g05160	N	103.303	16.1003		88.148	118.913	77.7729	146.109	131.45	79.0477	128.684	207.88	163.682	353.429	410.458	86.6804	115.572	125.341	147.52	133.303	255.561	118.099	335.305	114.763	150.041	323.438	166.013	83.3928	111.732	107.323	97.6328	113.949	576.768	228.446	237.445	349.483	113.014	173.141	93.9493	60.5642	160.45	93.3817	79.4376	102.087	83.8299	204.251	131.139	102.123	135.271
LOC_Os06g07020	N	202.162	25.7999		135.702	153.469	189.296	244.156	255.833	183.058	320.804	451.964	216.638	427.299	369.075	126.375	119.786	134.982	325.467	301.892	298.332	239.306	649.958	355.115	186.826	597.116	289.708	131.276	152.747	145.014	344.831	570.557	593.866	603.387	613.214	833.992	234.805	315.226	130.712	157.178	165.342	201.508	156.393	158.689	155.365	466.424	274.503	224.967	202.906
LOC_Os06g10880	N	69.8738	8.40218		33.6354	82.3247	46.9572	76.8995	67.8452	68.6467	128.684	174.012	116.228	148.377	130.403	34.8342	41.5338	32.4309	101.42	127.422	141.146	118.099	244.19	152.656	74.5367	219.528	100.096	32.8191	57.9874	41.5238	124.638	183.132	188.077	163.901	151.639	215.338	98.7499	102.487	59.6374	54.7962	60.658	56.029	43.0287	40.4304	57.0043	189.008	85.5738	68.082	51.3096
LOC_Os06g11740	N	89.4406	5.05895		76.5496	108.75	89.5122	84.5894	98.9409	114.411	90.6227	115.619	167.121	129.272	129.441	121.515	102.33	90.2805	81.1361	94.0961	105.86	119.135	123.917	114.763	187.794	124.399	130.206	84.4688	87.6883	113.711	101.787	104.995	106.007	108.059	116.873	121.789	98.7499	130.438	88.2306	90.8463	107.619	75.6883	99.297	90.9683	100.596	131.086	96.6873	105.083	108.45
LOC_Os06g11760	N	37.8005	13.7397		11.5984	23.3761	30.8157	96.1244	32.5091	33.2832	135.934	105.108	116.228	177.67	163.125	17.8221	42.7377	28.9248	57.1641	93.1159	89.8205	75.6249	162.793	49.8027	30.9763	232.7	153.806	18.2926	24.0436	46.6344	49.855	110.693	395.531	118.212	112.435	254.169	89.9722	138.202	30.2272	44.7021	85.1168	61.9268	38.8913	37.3981	40.2383	167.669	57.7901	68.082	47.8113
LOC_Os06g12455	N	31.924	25.5919		5.79921	48.785	5.86965	182.636	42.4032	14.5614	213.87	59.5611	85.2798	293.569	307.483	6.48078	19.2621	9.64161	153.052	178.391	76.989	41.4383	297.644	154.822	32.9123	891.284	96.0269	8.60829	45.2585	68.9934	50.8937	210.805	775.103	255.279	173.83	169.446	19.75	416.937	8.98645	1.442	24.4589	13.7615	2.48242	5.0538	6.70639	214.413	23.3383	48.8414	39.6484
LOC_Os06g16260	N	211.403	12.6512		194.853	303.89	201.036	228.776	243.112	241.303	288.18	341.017	335.617	320.315	316.625	184.702	189.009	141.118	236.954	252.883	276.946	257.953	317.082	321.552	331.059	361.489	266.922	153.873	154.869	191.648	238.889	340.218	343.097	311.847	347.66	385.666	202.986	254.665	191.983	193.229	212.303	183.814	239.968	229.442	244.783	346.515	257.833	247.167	242.555
LOC_Os06g22960	N	919.904	307.409		294.6	271.366	710.228	2103.2	1378.1	1316.77	3494.41	4893.35	1108.64	3532.38	4048.76	117.464	450.853	326.938	1964.79	2294.57	2255.14	1401.65	4806.05	1854.61	1262.28	3759.78	1491.67	223.277	508.451	286.195	1517.46	2920.34	5603.54	4325.24	3804.29	6830.8	2123.12	1722.87	383.15	1325.2	987.159	1318.16	679.357	1134.07	555.513	3889.91	1491.43	2711.44	2527
LOC_Os06g23114	N	19.4264	7.09765		15.0779	10.1635	8.80448	67.2871	25.4419	24.9624	41.6865	54.8897	29.5728	127.999	138.584	5.67068	16.2524	28.0483	39.6461	52.9291	89.8205	32.1147	119.058	15.1574	22.2642	133.18	48.0134	11.8364	8.48596	32.5802	21.8116	34.9985	254.188	119.662	53.2586	102.374	66.9305	93.9466	5.71865	8.65202	30.329	17.6934	2.48242	6.06456	1.11773	39.6308	14.4475	19.2406	9.32902
LOC_Os06g29490	N	4.98973	0.734043		4.63937	4.06541	4.40224	13.4574	4.24032	4.1604	3.62491	2.33573	12.3793	17.1939	19.2477	7.29088	6.62134	7.88859	9.22002	12.7422	5.34646	4.14383	9.719	4.33067	3.87204	10.2446	13.8344	7.53225	4.95015	3.83296	5.19323	5.69743	15.958	7.97748	9.61614	11.4729	9.87499	11.6463	2.45085	1.442	6.84848	7.86372	3.3099	5.0538	10.0596	12.1941	11.1135	5.92017	0
LOC_Os06g38760	N	6.97114	0.821401		5.79921	9.14718	14.6741	7.68995	7.0672	8.32081	10.8747	1.16787	12.3793	15.2834	12.0298	11.3414	10.233	8.7651	10.142	7.84134	10.6929	12.4315	9.719	9.74401	25.1682	17.5622	10.5792	11.8364	2.82865	6.38827	7.27052	7.32527	17.0979	7.25225	12.5749	14.1205	10.9722	20.1869	12.2543	8.65202	1.95671	5.89779	3.3099	3.03228	21.2369	10.1617	6.66809	7.40021	6.99677
LOC_Os06g39480	N	2.67182	1.59893		4.63937	5.08177	2.93483	3.84497	5.65376	4.1604	7.24982	17.518	6.8774	14.0098	19.2477	3.24039	3.0097	1.75302	0	1.96034	7.48504	6.21575	26.7272	8.66134	4.84005	27.8069	11.393	2.15207	2.12149	3.19414	3.11594	8.9531	30.7762	17.4054	18.4926	43.2441	16.4583	13.9755	5.71865	2.88401	3.91342	1.96593	2.48242	10.1076	3.35319	3.04852	1.11135	5.92017	2.33226
LOC_Os06g43870	N	76.8461	11.1087		99.7464	102.652	92.447	130.729	96.114	116.491	112.372	145.983	162.307	180.854	158.313	63.1876	55.9804	82.3919	121.704	71.5522	80.1969	129.495	154.289	107.184	119.065	172.695	165.199	71.0184	61.5232	77.937	104.903	111.507	150.461	129.09	110.955	150.913	129.472	160.719	52.2848	80.7522	86.0952	77.6542	81.0925	92.9899	115.126	208.316	204.488	156.885	142.268
LOC_Os07g02090	N	419.291	42.1715		296.92	377.067	413.811	630.576	450.888	432.682	724.982	845.534	654.729	670.56	737.188	321.609	328.057	354.11	535.683	579.279	597.734	658.869	994.983	601.963	428.828	1030.32	641.264	313.665	311.859	325.802	556.714	826.941	1019.03	775.991	882.465	1183.47	570.555	652.968	388.868	402.319	466.675	378.442	387.258	380.046	442.622	855.618	505.664	534.296	555.077
LOC_Os07g06570	N	1.15313	0.952706		0	1.01635	0	0	0	0	1.81245	11.6787	4.81418	6.3681	5.77432	1.62019	0	0	0.922002	4.90084	6.41575	4.14383	20.6529	3.248	1.93602	20.4893	0.813787	1.07604	0.707164	0	4.15459	6.51135	22.7972	12.3288	15.5338	30.0061	4.38889	7.76418	0	0	0	0.982965	0.827475	0	0	11.1779	1.11135	1.48004	0
LOC_Os07g08760	N	281.099	57.9697		191.374	257.137	236.254	451.785	320.851	349.474	779.355	1004.36	683.614	889.623	861.336	240.599	196.834	203.35	447.171	516.548	534.646	418.527	869.85	498.027	515.949	822.498	495.596	144.189	197.299	171.206	384.299	636.484	989.397	918.135	875.808	1139.35	497.041	671.602	215.675	331.661	276.874	361.731	285.479	324.454	238.077	741.807	402.308	402.572	391.819
LOC_Os07g14270	N	1171.73	89.8721		823.488	2269.52	845.23	1030.45	972.447	748.873	1859.58	2113.84	1833.52	1654.43	1766.94	1160.06	1162.95	663.518	1064.91	1458.49	1563.3	1979.72	2433.39	1743.1	2569.1	2310.9	1559.22	929.157	960.328	1030.43	1398.02	1972.12	2842.81	2011.05	2412.91	2116.31	1033.58	2092.45	1132.29	875.297	1116.3	1235.59	1299.96	1157.32	1538	1678.72	1475.87	1256.56	1222.1
LOC_Os07g14310	N	115.44	13.1047		84.6685	97.57	111.523	194.171	166.786	114.411	259.181	233.573	167.809	225.431	219.424	63.9977	71.6308	69.2443	199.152	218.577	181.78	166.789	275.777	224.112	149.073	270.751	199.378	66.7142	87.6883	72.8263	180.724	241.734	345.377	260.356	276.649	340.657	129.472	186.34	90.6815	100.94	88.0519	137.615	99.297	80.8608	86.0653	171.733	101.133	193.886	131.772
LOC_Os07g17330	N	166.404	41.9401		142.661	171.764	148.209	228.776	189.401	162.256	213.87	1083.78	547.441	578.86	751.143	100.452	185.999	133.229	174.258	193.093	481.181	209.263	743.503	238.187	266.203	1058.12	251.46	102.223	115.268	132.237	180.724	423.238	1673.31	474.297	727.128	768.685	155.805	263.206	81.695	62.0062	107.619	117.956	96.8146	70.7532	114.009	454.23	175.593	119.883	101.453
LOC_Os07g30970	N	2704.67	239.509		1990.29	2512.43	2610.53	3770	2804.27	2999.65	4650.76	5867.35	3490.97	4178.74	4850.43	1570.78	1938.85	1689.03	3759	4137.29	3737.17	3962.54	6973.38	4791.89	2503.27	7711.29	3457.78	1245.51	2084.01	1492.94	3429.61	5380	6971.37	3725.48	5027.76	7141.45	1987.07	2801.32	2784.98	2643.19	3236.4	2614.69	2397.19	2420.77	3181.06	5326.78	2847.27	3771.15	3725.78
LOC_Os07g33560	N	13.2825	1.33721		8.1189	7.11448	7.33707	15.3799	15.5478	16.6416	23.5619	19.8537	13.0671	29.2932	23.0973	8.10097	16.2524	19.2832	13.83	14.7025	28.8709	22.7911	31.5867	19.488	13.5521	32.1974	18.7171	13.9885	11.3146	7.0271	14.541	19.534	25.0769	29.009	27.369	45.8916	17.5555	24.8454	13.0712	12.978	16.632	14.7445	9.10222	15.1614	10.0596	35.5661	16.6702	10.3603	11.6613
LOC_Os07g40130	N	82.9941	19.2147		70.7504	68.0957	66.0336	82.667	69.2586	47.8446	103.31	159.998	163.682	263.002	209.8	13.7717	33.1067	29.8013	128.158	149.966	267.323	111.883	462.867	224.112	41.6244	559.065	122.882	36.0472	67.8877	49.8285	143.333	284.058	614.383	200.887	429.767	383.019	268.819	217.397	72.7086	100.94	125.229	56.029	46.3386	51.5487	55.8866	184.944	85.5738	42.9212	73.4661
LOC_Os07g48160	N	112.438	15.2242		67.2708	86.3901	115.926	146.109	117.316	110.251	242.869	330.506	213.887	206.326	223.755	38.8847	50.5629	53.4671	162.272	199.954	195.68	212.371	411.843	219.782	137.457	272.215	205.074	66.1762	88.3955	79.8534	207.729	312.545	304.342	267.608	309.935	411.26	144.833	143.637	60.4543	113.918	94.9003	112.058	72.8178	84.9038	106.184	255.06	98.91	180.565	143.434
LOC_Os07g48810	N	637.995	107.274		266.764	434.999	421.148	930.484	729.335	634.461	1469.9	1849.9	876.181	1417.54	1407.01	297.306	340.698	276.977	1075.05	1152.68	1063.95	1086.72	2290.04	1346.84	780.215	2119.18	1238.58	340.027	414.398	408.211	1056.3	1592.84	2341.27	1778.98	2292.34	2737.61	628.708	1232.95	470.563	670.532	584.077	760.815	547.788	533.681	834.945	1740.7	687.925	864.345	834.948
LOC_Os07g49480	N	86.9267	6.26121		67.2708	125.012	102.719	92.2794	69.2586	89.4487	99.685	155.326	168.496	135.004	114.524	78.5794	70.4269	51.7141	115.25	103.898	107.998	106.704	144.57	116.928	151.009	165.378	96.0269	79.0886	99.7101	109.878	129.831	132.669	188.077	130.541	165.693	116.494	202.986	169.259	74.3425	69.2162	87.0735	82.5691	80.2651	80.8608	100.596	121.941	96.6873	87.3225	79.2967
LOC_Os08g06200	N	102.881	4.02263		93.9472	112.815	90.9796	113.427	128.623	87.3685	121.434	135.472	129.983	113.352	141.952	98.8319	114.369	85.8979	94.9662	91.1556	117.622	125.351	132.421	124.507	134.553	152.206	118.813	86.0829	117.389	107.323	118.406	130.227	117.405	150.847	136.105	125.319	102.042	124.227	101.302	90.8463	125.229	104.194	94.3321	87.9361	133.01	153.442	157.811	106.563	160.926
LOC_Os08g08440	N	3.88673	0.885311		9.27874	13.2126	1.46741	5.76746	5.65376	6.2406	0	9.34292	11.6916	16.557	13.4734	6.48078	4.81552	4.38255	2.766	6.86117	6.41575	6.21575	2.42975	2.16534	12.5841	2.92704	12.2068	3.76613	4.24298	9.58241	4.15459	7.32527	9.11886	20.3063	8.87643	10.5904	29.625	11.6463	0.81695	2.88401	1.95671	6.88076	5.79232	4.04304	5.58866	6.09704	2.2227	0	3.49838
LOC_Os08g15500	N	166.764	10.7939		176.296	181.927	227.449	209.551	159.719	208.02	210.245	253.427	251.025	218.426	226.161	149.868	102.932	148.13	180.712	194.073	168.948	199.94	224.752	203.542	188.762	259.043	229.488	168.938	161.233	143.736	221.232	240.106	188.077	229.896	221.911	263.877	227.125	272.523	167.475	187.461	164.363	189.712	183.699	171.829	174.366	294.69	288.951	230.887	278.705
LOC_Os08g17600	N	333.477	10.5589		347.953	295.759	382.995	374.885	322.264	359.875	337.117	475.321	411.956	364.255	384.955	261.661	280.504	297.137	355.893	366.583	349.658	381.232	496.884	361.611	437.54	496.133	417.473	319.045	318.224	311.748	419.613	448.469	491.279	433.685	467.492	468.624	410.361	393.644	340.668	356.175	394.277	327.327	287.961	300.196	317.436	412.566	328.959	381.851	353.337
LOC_Os08g25720	N	167.883	25.1459		99.7464	227.663	162.883	226.854	224.737	193.459	299.055	450.796	596.271	383.359	404.684	165.26	166.135	130.6	229.578	244.062	317.58	266.241	369.322	278.246	319.443	360.026	307.611	131.276	137.897	136.709	225.386	293.011	478.74	422.806	449.739	492.453	212.861	301.25	113.556	134.106	165.342	199.542	163.84	159.7	213.487	347.531	214.49	256.047	211.069
LOC_Os08g33340	N	236.753	9.31007		244.727	276.448	246.525	255.691	220.497	203.86	297.243	298.973	389.949	308.216	316.625	204.145	217.902	226.139	266.458	243.082	287.639	266.241	332.876	238.187	247.81	332.219	322.26	228.658	226.292	252.976	273.164	303.592	425.167	316.923	335.085	306.238	238.097	340.848	235.282	216.301	229.913	212.32	256.517	214.281	253.725	309.933	305.621	264.928	253.05
LOC_Os08g36860	N	175.592	24.6073		162.378	109.766	231.851	238.388	237.458	293.308	353.429	478.825	228.33	356.613	362.82	105.313	128.213	176.178	258.16	242.101	248.076	258.989	368.107	274.998	186.826	408.322	349.928	115.674	164.769	100.935	177.609	233.595	367.034	369.14	275.169	450.974	303.93	312.897	150.319	239.373	225.021	251.639	211.834	234.496	178.837	417.647	303.398	372.971	409.311
LOC_Os08g37800	N	140.897	5.70619		98.5866	120.946	123.263	190.326	168.199	170.577	179.433	181.019	207.01	176.396	179.966	161.209	148.077	109.564	154.896	160.748	173.225	168.861	190.735	165.648	232.322	178.549	160.316	125.896	164.062	134.793	152.681	152.203	207.454	185.658	207.117	202.1	150.319	204.974	170.743	134.106	142.84	144.496	136.533	143.528	144.187	147.345	134.473	177.605	165.59
LOC_Os08g41290	N	3.68149	1.70137		3.47953	28.4579	2.93483	9.61244	2.82688	4.1604	9.06227	14.0144	28.1974	15.2834	4.81193	3.24039	0.60194	2.62953	3.68801	7.84134	6.41575	37.2945	6.07437	6.49601	68.7287	29.2704	17.0895	2.69009	6.36447	10.2212	5.19323	14.6505	12.5384	2.9009	2.95881	8.82532	1.09722	8.5406	1.6339	2.88401	9.78354	2.9489	4.96485	2.02152	10.0596	4.06469	12.2248	11.8403	1.16613
LOC_Os08g41790	N	628.297	49.662		317.797	524.439	444.626	776.685	699.653	572.055	1091.1	1222.75	816.348	918.916	1016.76	410.719	476.736	381.282	933.066	880.191	991.233	751.069	1530.74	1031.78	690.191	1264.48	833.318	416.964	466.728	465.066	861.038	1272.15	1498.91	1200.25	1487.54	1640.63	569.458	770.983	528.567	566.708	641.8	666.45	514.689	569.058	633.754	1297.65	616.798	740.021	650.699
LOC_Os08g42410	N	422.174	34.9524		234.288	430.934	337.505	422.947	449.474	472.206	697.795	775.462	634.784	551.477	586.575	400.188	390.659	339.209	457.313	587.12	550.685	538.698	758.082	636.609	499.493	725.906	476.065	311.512	311.859	330.274	550.483	663.344	845.775	786.144	843.261	850.761	447.666	428.583	448.506	403.761	445.151	486.568	480.763	407.336	396.795	973.494	684.591	796.263	760.315
LOC_Os09g08620	N	42.6074	5.15849		17.3976	36.5887	13.2067	46.1397	55.1242	37.4436	72.4982	84.0863	57.7702	77.6908	79.3969	34.0241	31.3009	35.0604	66.3841	55.8696	84.474	52.8338	142.14	79.0348	54.2085	137.571	59.4064	32.2811	31.8224	36.4132	58.1642	106.623	142.482	96.455	124.27	188.862	35.1111	73.7597	45.7492	37.4921	36.1991	44.2334	32.2715	31.3335	40.2383	90.4394	42.2312	42.9212	26.8209
LOC_Os09g23340	N	13.7683	1.58317		4.63937	13.2126	10.2719	13.4574	19.7882	22.8822	21.7495	17.518	19.9445	42.0294	38.9767	16.2019	13.2427	13.1476	14.752	19.6034	23.5244	17.6113	41.3057	25.984	17.4242	24.8798	14.6482	11.8364	13.4361	11.4989	12.4638	21.1619	34.1957	30.4595	39.2042	50.3043	15.3611	8.5406	8.1695	10.094	15.6537	18.6763	14.8945	13.1399	10.0596	32.5175	13.3362	17.7605	17.4919
LOC_Os09g23350	N	131.553	31.5954		56.8323	78.2592	82.1752	171.101	156.892	131.053	313.555	476.489	287.475	434.304	453.765	66.428	60.7959	61.3557	212.06	226.419	449.102	182.329	573.421	300.982	163.594	444.91	166.013	34.9712	77.0808	56.2168	191.111	358.124	665.677	536.667	849.918	788.983	208.472	173.918	84.9628	119.686	155.558	131.717	70.3354	143.528	91.654	358.709	130.028	236.807	206.405
LOC_Os09g25070	N	1.65187	9.86664		12.7583	2.03271	5.86965	7.68995	7.0672	14.5614	14.4996	300.141	66.7108	96.7951	72.6602	0.810097	0	4.38255	15.674	53.9092	5.34646	6.21575	20.6529	3.248	360.099	35.1245	22.786	0	17.6791	38.3296	8.30917	13.8366	204.035	29.009	17.7529	70.6025	14.2639	138.202	0.81695	2.88401	12.7186	4.91483	4.96485	3.03228	2.23546	53.8572	14.4475	0	2.33226
LOC_Os09g26550	N	209.442	5.5003		215.731	250.023	221.579	230.698	244.525	243.384	250.119	223.062	239.334	275.102	246.371	217.916	186.601	197.215	185.322	185.252	198.888	240.342	228.396	234.939	265.235	201.966	247.391	208.213	201.542	204.425	230.579	249.059	232.531	235.698	240.403	251.522	276.5	266.311	168.292	252.351	236.762	212.32	244.933	180.926	243.665	225.59	252.276	236.807	262.379
LOC_Os09g26650	N	52.3047	2.0018		53.3527	57.9322	52.8269	46.1397	56.5376	60.3258	56.1861	63.0647	63.9598	66.2282	71.6978	46.9856	49.359	49.0845	60.8521	55.8696	49.1874	66.3013	74.1074	64.9601	60.9846	67.3219	66.7305	45.1935	55.1588	40.885	54.0096	69.1831	82.0698	55.8423	88.0246	53.8344	63.6388	62.8899	54.7357	46.1441	48.9177	44.2334	45.5111	57.6133	80.4767	65.0351	86.6852	51.8015	67.6354
LOC_Os09g27795	N	16.5894	1.35911		16.2378	20.3271	11.7393	23.0698	22.6151	10.401	23.5619	18.6858	32.3238	23.562	30.3152	12.1515	19.2621	20.1597	28.582	28.4249	22.4551	22.7911	21.8677	27.0667	20.3282	23.4163	22.786	10.7604	15.5576	15.3319	11.4251	13.0227	30.7762	16.6802	16.2735	24.7109	37.3055	26.3982	20.4238	20.1881	17.6104	23.5912	15.722	30.3228	14.5305	19.3073	32.2291	31.0809	17.4919
LOC_Os09g28420	N	4.12566	0.676201		5.79921	9.14718	7.33707	5.76746	7.0672	6.2406	5.43736	10.5108	8.25288	10.8258	12.511	1.62019	4.21358	6.13557	5.53201	8.82151	6.41575	6.21575	6.07437	7.57868	13.5521	11.7082	5.69651	7.53225	2.82865	7.66593	2.07729	6.51135	4.55943	10.8784	4.43822	7.06025	16.4583	18.634	7.35255	2.88401	3.91342	4.91483	0	1.01076	3.35319	5.08087	4.44539	4.44013	3.49838
LOC_Os09g32030	N	262.525	28.6368		128.742	174.813	117.393	326.823	344.88	228.822	447.676	713.566	438.778	631.078	544.711	194.423	200.446	196.338	417.667	444.996	450.172	267.277	651.173	370.272	263.298	670.292	328.77	185.078	212.856	199.953	335.483	561.604	800.18	606.288	793.701	964.607	161.292	420.042	298.187	229.279	217.195	237.878	231.693	241.571	264.902	480.65	290.062	273.808	222.73
LOC_Os09g32840	N	11.6318	11.524		5.79921	36.5887	5.86965	24.9923	21.2016	24.9624	38.0615	107.444	229.705	160.476	155.907	15.3919	18.0582	15.7772	18.44	27.4447	86.6126	63.1934	69.2479	36.8107	121.001	137.571	61.034	15.0645	16.9719	15.9707	28.0435	62.6717	174.398	60.9189	117.613	125.319	23.0416	63.6663	5.71865	5.76802	12.7186	18.6763	9.9297	11.1184	30.1787	121.941	75.5717	11.8403	17.4919
LOC_Os09g33820	N	269.252	29.4862		125.263	240.876	212.775	396.032	354.774	251.704	529.237	803.491	517.181	504.353	475.9	86.6804	137.242	105.181	416.745	421.472	441.617	388.484	775.09	509.937	315.571	667.365	478.507	143.651	212.856	198.037	463.236	675.552	715.831	601.937	660.555	705.143	334.653	364.14	177.278	275.423	262.199	251.639	185.354	162.732	223.546	636.125	262.278	272.328	215.734
LOC_Os09g36690	N	7.95902	6.78915		8.1189	20.3271	11.7393	5.76746	5.65376	22.8822	45.3114	81.7506	38.5135	80.238	93.3515	8.91107	11.4369	7.88859	23.972	23.524	38.4945	30.0428	98.4049	36.8107	41.6244	114.155	41.5031	9.68432	10.6075	8.94358	10.3865	29.3011	93.4683	37.7117	56.2174	75.8977	13.1667	90.8409	4.08475	8.65202	8.80519	8.84669	9.9297	3.03228	12.295	44.7116	33.3405	45.8813	22.1564
LOC_Os09g37910	N	462.812	45.3464		588.04	270.35	562.019	555.599	582.338	734.311	703.232	595.611	658.855	830.4	1057.18	363.734	461.688	510.129	618.663	512.628	604.15	462.037	711.917	634.443	516.917	889.82	534.658	351.326	551.588	366.687	578.526	774.85	807.019	649.077	505.957	799.574	1637.05	1098.63	463.211	585.454	583.099	427.59	431.114	513.466	352.085	1168.6	900.192	565.376	438.464
LOC_Os10g06540	N	526.418	30.6538		357.231	502.079	424.082	607.506	585.164	482.607	659.733	887.578	625.844	782.639	847.381	513.602	505.027	424.231	641.713	748.848	715.356	496.224	963.396	676.667	668.894	943.97	637.195	462.696	492.893	461.233	565.024	769.153	1090.84	902.18	1045.2	1235.54	444.375	638.992	543.272	454.231	523.419	528.835	555.236	521.552	599.104	693.03	527.89	565.376	664.693
LOC_Os10g25310	N	5.28331	7.34604		0	2.03271	0	3.84497	5.65376	2.0802	3.62491	80.5827	18.569	77.6908	76.0285	3.24039	0.60194	0	4.61001	5.88101	39.5638	6.21575	150.644	11.9093	0.968009	210.747	13.0206	0	0.707164	0.638827	4.15459	23.6036	300.922	55.8423	179.008	180.919	3.29166	10.8699	0	1.442	0.978354	2.9489	0.827475	0	1.11773	27.4367	2.2227	0	0
LOC_Os10g35950	N	110.128	56.9413		345.633	213.434	58.6965	672.871	146.998	58.2456	144.996	1209.91	684.989	740.61	659.716	91.541	65.0095	86.7744	172.414	331.297	379.598	343.938	189.52	121.259	1766.62	837.133	261.226	56.4919	164.062	339.856	123.599	208.363	843.495	258.905	186.405	290.353	81.1944	934.031	44.9323	15.862	290.571	57.9949	38.8913	49.5272	101.714	700.143	358.966	68.082	51.3096
LOC_Os10g42790	N	103.231	8.51943		75.3897	122.979	85.11	130.729	84.8064	122.732	146.809	266.273	149.927	159.202	176.117	62.3775	72.2327	73.6268	113.406	108.799	119.761	126.387	217.463	153.739	135.521	171.232	122.068	74.2465	67.8877	77.2981	112.174	157.9	259.888	223.369	230.048	240.049	131.667	152.954	116.824	111.034	121.316	98.2965	107.572	96.0221	107.302	216.445	160.034	111.003	131.772
LOC_Os11g02180	N	147.416	13.4217		122.943	175.829	145.274	205.706	163.959	195.539	231.994	256.93	251.025	219.062	235.304	142.577	125.203	119.205	199.152	202.895	157.186	234.126	257.553	236.022	269.107	259.043	227.047	117.826	147.797	132.876	162.029	180.69	226.832	228.446	199.72	237.401	227.125	218.174	147.868	167.272	155.558	185.78	183.699	164.754	217.958	201.202	196.709	282.688	281.037
LOC_Os11g02520	N	3.90035	6.75122		19.7173	13.2126	26.4134	17.3024	7.0672	20.802	7.24982	49.0503	119.667	64.9546	61.5927	2.43029	8.42715	9.64161	5.53201	40.1869	16.0394	23.827	9.719	10.8267	87.1208	49.7597	10.5792	8.07027	8.48596	28.7472	21.8116	28.4871	98.0278	34.8108	14.0544	18.5332	18.6528	255.442	7.35255	2.88401	19.5671	11.7956	4.13737	4.04304	7.82412	40.6469	17.7816	5.92017	2.33226
LOC_Os11g04910	N	4.21208	1.43998		3.47953	3.04906	10.2719	3.84497	5.65376	8.32081	12.6872	4.67146	26.8219	17.1939	25.9844	6.48078	9.02909	9.64161	9.22002	4.90084	8.55433	6.21575	10.9339	6.49601	29.0403	10.2446	12.2068	8.60829	7.07164	8.30476	3.11594	6.51135	9.11886	7.97748	13.3146	9.70785	13.1667	20.1869	5.71865	5.76802	1.95671	6.88076	1.65495	6.06456	7.82412	10.1617	20.0043	7.40021	9.32902
LOC_Os11g17440	N	2.71707	1.52259		6.95905	5.08177	5.86965	5.76746	4.24032	0	7.24982	12.8465	13.0671	13.373	18.2853	3.24039	3.0097	3.50604	1.844	2.9405	8.55433	4.14383	7.28925	4.33067	67.7606	13.1717	4.88272	4.30414	2.82865	2.55531	4.15459	13.0227	33.0559	11.6036	15.5338	12.3554	4.38889	8.5406	3.2678	5.76802	1.95671	1.96593	1.65495	9.09683	3.35319	7.11321	10.0021	2.96009	3.49838
LOC_Os11g24630	N	172.031	24.2233		45.2338	106.717	110.056	261.458	236.045	151.855	362.491	544.225	165.058	300.574	259.363	37.2645	84.8735	55.2201	272.912	334.237	276.946	244.486	473.801	362.694	215.866	591.262	301.915	65.6382	100.417	109.878	326.135	454.98	566.509	411.928	500.039	653.073	212.861	323.766	129.078	196.113	218.173	187.746	129.914	113.205	207.898	496.909	225.604	177.605	180.75
LOC_Os11g47710	N	119.15	5.05158		112.505	115.864	117.393	128.807	138.517	91.5289	143.184	181.019	161.619	163.66	160.719	132.046	111.359	111.317	153.052	159.767	141.146	126.387	154.289	126.672	187.794	190.258	152.178	111.908	117.389	116.905	116.328	122.902	186.937	155.198	149.42	157.091	159.097	162.271	134.797	113.918	132.078	142.53	115.846	118.259	130.775	155.475	123.36	125.804	137.603
LOC_Os11g47900	N	2.22514	0.683295		1.15984	10.1635	0	1.92249	5.65376	0	1.81245	10.5108	16.5058	7.00491	7.69909	6.48078	6.62134	1.75302	1.844	2.9405	2.13858	8.28766	2.42975	4.33067	22.2642	2.92704	4.06893	0.538018	2.82865	2.55531	4.15459	4.88351	3.41957	7.97748	2.95881	4.41266	7.68055	4.65851	3.2678	2.88401	3.91342	2.9489	2.48242	2.02152	3.35319	5.08087	4.44539	8.88026	4.66451
LOC_Os12g01680	N	62.6574	6.70881		54.5126	53.8667	71.9033	103.814	73.4989	81.1279	123.247	134.304	65.3353	133.093	128.479	38.8847	51.1649	45.5785	68.2281	92.1358	118.691	75.6249	189.52	105.019	100.673	199.039	85.4476	33.3571	41.7227	36.4132	69.5893	136.738	157.3	105.883	154.598	221.515	52.6666	69.8776	46.5662	60.5642	56.7445	51.1142	46.3386	56.6025	70.4171	131.086	67.7923	45.8813	68.8016
LOC_Os12g01744	N	24.2451	1.877		41.7543	41.6705	39.6202	15.3799	31.0957	18.7218	25.3744	37.3717	37.8257	49.6711	43.3074	29.9736	23.4756	13.1476	25.816	21.5637	31.0095	30.0428	19.438	24.9014	72.6007	40.9786	37.4342	25.8249	26.1651	27.4696	30.1207	29.3011	27.3566	27.5586	33.2866	22.0633	32.9166	50.4672	21.2407	18.7461	33.264	27.523	28.1341	24.2582	25.7078	38.6146	46.6766	32.5609	29.1532
LOC_Os12g02400	N	2.51375	0.78502		5.79921	7.11448	0	9.61244	1.41344	4.1604	3.62491	4.67146	8.25288	12.0994	11.5486	0	0.60194	1.75302	3.68801	4.90084	5.34646	2.07192	6.07437	5.41334	2.90403	14.6352	5.69651	2.69009	2.82865	10.2212	6.23188	4.06959	19.3776	8.7027	5.17792	8.82532	5.48611	22.5161	1.6339	0	1.95671	2.9489	1.65495	1.01076	1.11773	11.1779	3.33405	4.44013	0
LOC_Os12g03060	N	448.058	15.1911		427.982	461.425	469.572	492.157	472.089	493.008	637.984	574.59	602.46	506.264	511.99	457.705	391.261	357.616	431.497	497.925	492.943	529.374	631.735	530.507	546.925	613.215	531.403	425.572	391.061	452.29	444.541	498.932	593.866	577.279	596.2	631.893	472.902	548.928	440.336	447.021	444.173	522.937	476.626	470.003	578.985	600.558	388.972	583.137	517.761
LOC_Os12g03470	N	153.86	32.8405		67.2708	135.175	77.7729	213.396	216.256	91.5289	266.431	490.503	444.968	447.04	445.104	133.666	105.339	81.5154	193.62	259.744	441.617	295.248	578.28	345.371	323.315	501.987	351.556	78.0126	79.9095	87.5194	216.038	365.449	721.53	399.599	770.77	907.243	159.097	253.889	104.57	122.57	181.974	185.78	157.22	169.808	186.661	519.265	144.475	155.405	122.443
LOC_Os12g06930	N	32.5897	5.83171		38.2748	28.4579	17.609	42.2947	24.0285	24.9624	52.5612	108.611	55.707	84.0589	82.7653	18.6322	37.9222	15.7772	65.4621	48.0282	42.7717	34.1866	115.413	64.9601	37.7524	134.644	41.5031	7.53225	21.9221	21.0813	37.3913	99.2981	160.72	84.1261	124.27	172.094	35.1111	53.5729	26.9594	20.1881	39.1342	29.489	26.4792	26.2797	22.3546	126.005	45.5653	20.7206	29.1532
LOC_Os12g07970	N	36.8433	2.94875		35.9551	54.8831	35.2179	38.4497	36.7495	35.3634	61.6235	38.5395	85.2798	73.2331	63.0363	42.1251	51.1649	35.0604	56.2421	51.9489	48.1181	69.4092	46.1652	53.0507	69.6967	58.5408	54.5237	33.8951	36.7725	41.5238	39.4686	30.9289	59.2726	39.1622	54.738	45.8916	49.375	72.9833	33.495	24.5141	41.0909	37.3527	42.2012	44.4734	52.5334	35.5661	58.9015	45.8813	43.1467
LOC_Os12g11370	N	4.74105	4.4304		1.15984	2.03271	2.93483	13.4574	8.48064	6.2406	21.7495	73.5755	33.6993	35.0245	25.9844	6.48078	6.0194	0.87651	14.752	17.643	16.0394	8.28766	57.0991	22.736	63.8886	64.3949	18.7171	4.84216	7.7788	7.0271	7.27052	23.6036	61.5523	46.4144	40.6837	89.1357	15.3611	38.0445	3.2678	4.32601	3.91342	1.96593	4.96485	3.03228	11.1773	42.6793	13.3362	7.40021	8.1629
LOC_Os12g17480	N	7.05271	0.672116		6.95905	5.08177	10.2719	21.1474	8.48064	6.2406	7.24982	9.34292	9.62836	12.0994	13.9546	4.86058	7.82521	8.7651	9.22002	9.80168	5.34646	7.2517	13.3636	3.248	25.1682	8.78112	11.393	5.9182	10.6075	5.11062	9.34782	14.6505	6.83915	10.8784	11.0955	15.8856	15.3611	11.6463	5.71865	4.32601	8.80519	3.93186	9.10222	7.07532	15.6482	10.1617	8.89079	7.40021	9.32902
LOC_Os12g28770	N	1.27451	1.04417		1.15984	2.03271	1.46741	7.68995	0	4.1604	5.43736	7.00719	11.0038	9.55214	9.14267	0	0.60194	0	4.61001	2.9405	4.27717	0	12.1487	2.16534	2.90403	20.4893	4.06893	4.84216	0.707164	2.55531	0	5.69743	23.937	6.52703	8.87643	10.5904	2.19444	25.6218	0.81695	0	5.87012	1.96593	1.65495	1.01076	0	3.04852	8.89079	7.40021	1.16613
LOC_Os12g31860	N	-8.03236	5.61801		1.15984	0	0	3.84497	0	0	7.24982	17.518	92.8449	44.5767	68.8106	0	0	0.87651	0	0.980168	4.27717	1.03596	34.0165	1.08267	7.74407	115.618	4.06893	0	0	0	0	2.44176	44.4545	6.52703	14.0544	56.482	1.09722	52.02	0	1.442	0	0	0	0	0	6.09704	5.55674	1.48004	1.16613
LOC_Os12g34874	N	426.042	22.5356		410.584	446.179	516.53	419.102	407.071	476.366	610.797	642.326	674.673	472.513	466.276	375.075	337.688	361.122	488.661	512.628	566.724	619.503	724.065	513.185	511.109	677.61	561.513	378.227	400.255	340.495	549.444	626.717	663.397	577.279	702.718	710.438	465.222	702.658	367.628	387.899	418.736	415.794	360.779	395.207	466.094	657.464	571.233	491.374	514.262
LOC_Os12g35940	N	1.14636	0.952037		3.47953	0	1.46741	0	2.82688	4.1604	1.81245	3.5036	5.50192	6.3681	14.4358	4.05049	3.61164	3.50604	0.922002	5.88101	4.27717	5.17979	4.8595	3.248	6.77606	1.46352	8.13787	1.61405	4.24298	5.11062	1.03865	0	2.27972	2.9009	4.43822	9.70785	21.9444	7.76418	0.81695	0	1.95671	5.89779	4.13737	5.0538	3.35319	7.11321	6.66809	10.3603	6.99677
LOC_Os12g36920	N	7.91287	3.72881		8.1189	12.1962	13.2067	21.1474	11.3075	8.32081	23.5619	43.211	32.3238	47.1239	46.1946	4.86058	7.22327	5.25906	13.83	27.4447	27.8016	18.6472	47.3801	15.1574	70.6647	43.9056	22.786	6.99423	9.19313	5.11062	6.23188	21.9758	67.2516	47.1396	45.8616	79.4279	6.58333	21.7397	3.2678	7.21002	3.91342	10.8126	6.6198	5.0538	8.94185	26.4205	13.3362	16.2805	8.1629
LOC_Os12g37260	N	442.719	678.497		545.126	408.574	469.572	5559.83	675.625	794.637	7016.01	1853.4	465.6	1847.38	2163.93	541.955	447.241	525.906	1872.59	2916	498.29	958.261	2259.67	1437.78	441.412	27162.9	736.477	439.561	809.702	898.83	594.106	1153.32	28414.4	6343.55	1631.78	2036	1493.32	23281.7	403.573	377.805	516.571	354.85	449.319	463.939	369.969	2933.69	574.567	663.059	569.07
LOC_Os12g37430	N	376.141	10.2942		401.305	314.053	407.941	411.412	453.714	382.757	425.927	429.774	495.861	443.856	426.337	369.404	394.27	391.8	365.113	351.88	440.548	404.023	481.09	412.496	443.348	418.567	539.541	386.297	381.868	405.017	445.579	428.121	418.328	482.275	467.492	478.332	499.236	461.192	345.57	395.109	385.472	346.987	375.674	346.69	401.266	438.987	355.631	381.851	437.298
LOC_Os12g37560	N	68.66	3.33144		81.189	82.3247	61.6314	69.2095	74.9124	58.2456	70.6857	96.9328	79.7779	110.805	90.4643	72.9088	75.2424	70.9973	75.6041	57.8299	81.2662	78.7328	78.9669	63.8774	165.53	96.5923	84.6338	74.7845	79.2023	80.4923	82.0531	83.8336	90.0488	68.8964	84.3261	112.964	65.8333	90.0645	67.8069	60.5642	64.5714	82.5691	88.5398	84.9038	63.7107	98.5688	77.7944	87.3225	68.8016
LOC_Os12g38150	N	20.35	58.3369		27.8362	65.0466	41.0876	130.729	70.672	60.3258	208.432	351.527	431.901	816.39	479.75	9.72117	15.0485	21.9127	67.3061	82.3341	220.274	140.89	771.446	223.03	127.777	864.94	165.199	19.3686	16.9719	21.7201	57.1255	199.41	846.914	327.077	496.341	1223.19	61.4444	159.166	37.5797	40.3761	59.6796	108.126	72.8178	73.7854	115.126	640.189	210.045	186.485	200.574
LOC_Os12g38170	N	1468.06	604.262		1511.27	1526.56	1292.79	6340.36	1697.54	1678.72	7267.94	4872.33	7632.54	9574.43	7410.86	1059.61	990.793	800.253	3304.45	4024.57	4091.11	5680.16	7262.52	2897.22	1697.89	6729.26	6030.16	477.222	783.537	2068.52	1825.94	3972.74	9626.1	4066.34	4384.22	6711.65	5551.94	8327.08	607.811	761.378	1939.1	3151.39	2124.96	1639.45	2961.99	4735.37	1704.81	4678.42	2097.86
LOC_Os12g38180	N	451.529	67.0934		455.818	376.051	765.99	1068.9	370.321	540.852	884.478	454.3	545.378	1192.11	1259.28	351.582	360.562	448.773	612.209	509.687	546.408	926.146	1089.74	557.574	361.067	1052.27	1122.21	340.565	511.279	723.153	920.241	809.849	1386.07	976.153	886.904	1468.53	1142.21	1463.55	285.116	519.121	406.995	470.84	418.702	418.454	795.825	461.343	322.291	697.1	514.262
LOC_Os12g38210	N	827.689	22.8896		929.034	822.23	887.785	901.647	863.612	850.802	886.29	1134	1112.08	1015.71	1019.17	737.189	866.191	794.994	922.002	857.647	915.314	946.865	1031.43	905.11	1088.04	970.314	1040.02	879.659	834.453	916.079	1000.22	971.819	1009.91	780.342	947.559	973.432	1074.18	1153.76	761.398	823.384	924.545	741.156	719.903	733.811	821.533	1026.34	870.186	890.986	890.922
LOC_Os12g42600	N	164.958	23.6457		88.148	107.733	164.35	290.296	214.843	237.143	366.116	359.702	226.954	312.037	260.807	60.7573	107.145	96.4161	307.027	256.804	269.461	299.392	437.355	344.288	203.282	403.931	288.081	74.2465	150.626	102.212	290.821	396.378	405.789	467.77	386.125	496.865	386.222	327.648	116.007	174.483	139.905	188.729	133.223	148.582	141.952	372.936	217.824	282.688	264.711
LOC_Os01g04540	N	-18.4219	14.3279		9.27874	20.3271	0	3.84497	1.41344	6.2406	9.06227	54.8897	270.97	213.331	149.651	14.5818	13.8446	2.62953	4.61001	7.84134	4.27717	25.8989	0	12.992	522.725	0	13.8344	6.45622	16.2648	10.2212	1.03865	2.44176	2.27972	5.8018	8.13673	6.17772	14.2639	34.1624	6.5356	2.88401	2.93506	15.7274	21.5143	31.3335	32.4142	0	23.3383	7.40021	19.8242
LOC_Os01g10950	N	172.442	18.9532		165.857	127.044	281.743	311.443	163.959	253.785	360.678	323.499	223.516	263.639	263.213	81.8198	105.941	177.055	224.046	257.784	289.778	264.169	349.884	211.12	108.417	345.391	240.067	96.3052	141.433	106.045	181.763	230.339	371.594	243.676	260.375	305.356	525.569	284.169	151.136	226.395	290.571	179.883	148.118	230.453	153.129	300.787	260.056	418.852	376.659
LOC_Os01g27590	N	42.2618	2.91911		47.5535	56.9158	54.2943	34.6048	40.9898	33.2832	48.9363	44.3789	70.1495	52.2184	65.4423	39.6948	42.7377	42.0725	47.9441	51.9489	62.0189	73.553	48.595	56.2987	81.3128	52.6867	52.8961	35.5092	48.0871	53.0227	46.7391	51.2769	63.832	63.0946	42.1631	50.3043	66.9305	63.6663	35.1289	38.9341	37.1775	47.1823	55.4408	44.4734	59.2398	70.116	62.2355	76.9622	74.6322
LOC_Os01g31980	N	178.033	63.9398		184.415	253.072	155.546	311.443	254.419	386.917	433.177	623.64	841.106	662.282	611.116	179.032	175.164	152.513	294.118	388.146	365.698	470.325	558.842	593.302	569.189	532.721	556.63	201.219	177.498	251.698	262.778	442.772	671.376	643.275	650.199	616.007	336.847	604.053	59.6374	98.0563	121.316	199.542	212.661	172.84	416.914	940.977	445.651	657.139	789.469
LOC_Os01g40470	N	681.002	13.9104		686.627	741.938	611.911	649.801	684.105	619.9	663.358	856.045	883.058	744.43	741.519	675.621	649.493	629.334	672.139	687.098	755.989	787.328	803.032	723.222	782.151	845.914	789.373	728.476	639.276	656.076	720.821	787.059	773.964	808.626	817.372	736.914	679.18	817.568	727.903	663.322	772.9	730.343	680.184	713.596	783.53	770.259	733.49	811.064	760.315
LOC_Os01g43410	N	319.486	21.9843		219.21	355.724	199.568	478.699	320.851	284.988	451.301	477.657	503.426	544.472	489.374	303.787	303.378	286.619	491.427	446.956	357.143	376.053	427.636	355.115	529.501	501.987	432.121	277.617	288.523	317.497	326.135	316.614	710.131	551.171	597.68	532.167	346.722	447.993	351.289	328.777	400.147	401.05	378.156	346.69	372.205	367.855	383.415	421.812	432.634
LOC_Os01g57450	N	127.19	14.8808		102.066	142.29	120.328	207.629	134.277	139.374	257.369	415.76	321.862	257.908	210.763	85.8703	87.2812	86.7744	168.726	204.855	217.066	161.609	359.603	212.203	164.562	314.657	183.916	81.7787	120.218	67.0769	145.41	249.059	321.44	240.05	233.006	401.552	140.444	161.495	101.302	102.382	119.359	146.462	132.396	107.14	98.3604	264.205	155.589	131.724	141.101
LOC_Os01g66180	N	14.1638	1.71888		8.1189	13.2126	13.2067	19.2249	9.89409	8.32081	9.06227	25.693	43.3276	26.1092	38.9767	9.72117	13.8446	7.88859	23.972	21.5637	14.9701	21.7551	32.8016	23.8187	27.1043	23.4163	17.0895	4.84216	14.8504	7.66593	22.8502	29.3011	37.6153	19.5811	29.5881	37.9489	21.9444	27.1746	17.9729	27.3981	19.5671	17.6934	18.2044	26.2797	19.0014	24.3882	16.6702	22.2006	19.8242
LOC_Os01g73420	N	71.9881	3.64904		75.3897	82.3247	104.186	69.2095	81.9796	99.8497	85.1854	93.4292	104.537	77.054	97.2011	75.3391	55.3784	69.2443	78.3701	86.2548	82.3354	104.632	76.5371	89.8614	94.8649	98.0558	99.282	69.4043	62.2304	75.3816	90.3622	92.7867	76.3705	86.3018	71.0115	85.6056	118.5	97.0523	80.0611	63.4482	63.593	68.8076	67.0255	79.85	81.5944	68.0836	137.807	111.003	102.619
LOC_Os02g02320	N	54.0772	5.42009		59.152	59.9649	46.9572	71.132	60.778	52.005	70.6857	78.247	165.058	100.616	99.1258	45.3655	66.8153	43.8255	48.8661	55.8696	97.3055	74.589	94.7602	84.4481	67.7606	92.2017	89.5166	42.5034	36.0653	58.7721	77.8985	59.416	80.9299	81.2252	88.7643	83.8405	137.153	76.089	49.017	70.6582	101.749	63.8927	60.4057	65.6994	60.3575	87.3909	91.1306	84.3624	57.1403
LOC_Os02g07230	N	219.467	24.0855		197.173	194.124	281.743	288.373	253.006	322.431	434.989	415.76	373.443	434.304	363.301	162.019	155.902	164.784	302.417	259.744	230.967	328.399	437.355	283.659	328.155	405.395	379.225	172.166	229.121	182.705	288.744	352.427	397.81	414.104	376.509	501.278	280.889	452.652	205.055	248.025	229.913	242.792	220.936	243.593	289.492	445.084	433.426	306.369	392.985
LOC_Os02g07870	N	16.9969	2.1043		11.5984	20.3271	16.1415	17.3024	24.0285	16.6416	41.6865	43.211	24.7586	23.562	24.5409	9.72117	13.8446	16.6537	19.362	39.2067	17.1087	42.4743	30.3719	28.1494	18.3922	29.2704	33.3653	8.07027	16.2648	11.4989	27.0048	28.4871	38.7552	33.3604	29.5881	30.0061	25.2361	38.0445	18.7899	8.65202	25.4372	24.5741	15.722	15.1614	26.8256	17.2749	22.227	54.7616	41.9806
LOC_Os02g09670	N	25.429	1.77118		22.037	43.7032	26.4134	36.5273	40.9898	27.0426	28.9993	24.5252	55.0192	47.1239	37.0519	32.4039	25.2815	23.6658	22.128	52.9291	27.8016	34.1866	29.157	35.728	69.6967	36.588	34.179	29.591	23.3364	28.7472	11.4251	22.7897	42.1747	40.6126	31.8072	42.3615	25.2361	41.1502	25.3255	17.304	19.5671	28.506	34.7539	17.1829	33.5319	25.4043	42.2312	37.0011	33.8177
LOC_Os02g09840	N	122.767	5.74847		131.062	173.796	96.8493	119.194	111.662	112.331	137.747	197.369	205.634	195.501	169.861	145.818	128.213	114.823	124.47	119.58	128.315	148.142	164.008	133.168	268.139	146.352	143.226	112.984	127.997	137.348	128.792	151.389	175.538	171.153	164.214	145.618	130.569	166.153	113.556	96.6143	136.97	145.479	127.431	127.356	172.131	139.216	167.814	134.684	134.105
LOC_Os02g14440	N	33.2077	25.2299		26.6764	32.5233	52.8269	136.497	11.3075	147.694	322.617	289.631	13.0671	102.526	92.8703	3.24039	2.40776	38.5664	76.5261	60.7704	38.4945	156.43	82.6115	180.806	24.2002	168.305	83.0063	1.07604	14.1433	5.11062	59.2028	96.0424	144.762	263.257	175.31	282.41	581.527	128.109	24.5085	188.903	39.1342	116.973	59.5782	176.883	143.07	79.2615	24.4497	355.21	309.024
LOC_Os02g33110	N	1183.13	98.1125		891.919	1070.22	1018.38	1195.79	1140.65	1110.83	1689.21	2680.25	2168.45	2314.8	2725.48	895.158	1093.72	1110.54	1617.19	1576.11	1768.61	1182.03	1992.39	1190.93	1265.19	1925.99	1490.86	946.374	1118.73	986.988	1351.28	1648.18	3164.25	2140.87	2145.14	2774.68	1577.8	1931.73	1412.51	1405.95	1771.8	1327.99	1168.39	1266.48	866.242	1849.44	1324.73	1374.96	1301.4
LOC_Os02g41580	N	474.126	216.127		110.185	414.672	382.995	686.328	541.348	723.91	1638.46	2200.26	1516.47	1309.92	1006.18	96.4016	128.213	71.8738	685.969	773.352	938.838	1290.8	3503.7	1743.1	321.379	1934.77	666.491	82.8548	193.056	144.375	770.676	2340.02	1911.54	1978.41	2989.14	3530.13	334.653	375.786	241	281.191	391.342	478.704	535.376	346.69	887.479	4621.56	3737.46	2498.31	2789.38
LOC_Os02g42440	N	113.426	14.6679		73.0701	141.273	61.6314	105.737	125.796	87.3685	206.62	312.988	211.136	208.237	270.912	91.541	123.398	97.2926	189.932	190.153	165.74	142.962	276.991	138.581	196.506	253.189	122.068	69.4043	90.5169	76.6593	110.097	169.295	289.524	251.653	295.141	423.615	84.486	148.296	118.458	76.4262	129.143	162.189	166.322	135.442	146.423	289.609	165.591	187.965	220.398
LOC_Os02g44880	N	169.391	12.9813		125.263	167.698	111.523	169.179	173.853	114.411	199.37	288.463	384.447	358.524	310.37	196.044	139.65	114.823	166.882	244.062	236.313	181.293	300.074	264.171	244.906	273.678	186.357	136.119	154.869	187.815	149.565	235.222	453.663	237.874	409.795	428.91	103.139	140.532	219.76	152.852	173.169	239.843	210.179	194.066	225.782	253.027	184.484	207.206	202.906
LOC_Os02g46750	N	109.129	5.67187		102.066	104.684	129.132	138.419	149.825	168.496	159.496	114.451	146.489	140.735	159.756	98.8319	117.98	117.452	126.314	114.68	96.2362	114.991	148.215	121.259	151.009	133.18	151.364	110.294	127.289	95.1853	117.367	137.552	106.007	122.563	117.613	142.088	145.93	212.739	103.753	102.382	86.0952	117.956	112.537	130.388	169.895	135.151	157.811	155.405	167.922
LOC_Os02g50480	N	236.327	7.65213		189.054	226.647	214.242	201.861	231.804	232.983	221.119	393.571	395.451	295.48	296.896	183.082	229.941	210.362	294.118	250.923	229.898	260.025	281.851	237.104	264.267	229.773	265.295	258.249	272.965	260.003	294.976	289.755	270.146	301.694	307.716	327.419	319.291	308.238	244.268	292.727	228.935	283.094	255.69	206.195	253.725	338.386	271.169	224.967	281.037
LOC_Os02g51860	N	15.9871	1.53649		17.3976	30.4906	11.7393	13.4574	19.7882	8.32081	23.5619	23.3573	28.8851	34.3877	34.1647	26.7332	13.8446	12.2711	26.738	25.4844	22.4551	21.7551	14.5785	17.3227	21.2962	17.5622	34.179	10.2223	16.9719	17.8872	16.6183	15.4645	27.3566	17.4054	17.7529	21.1808	64.7361	21.7397	18.7899	21.6301	13.697	31.4549	14.8945	18.1937	32.4142	16.2588	24.4497	20.7206	26.8209
LOC_Os02g56940	N	82.971	23.0207		120.624	66.063	202.503	226.854	127.21	241.303	226.557	163.501	196.006	209.51	201.62	59.9472	55.9804	78.8859	136.456	115.66	105.86	179.221	202.884	185.136	135.521	253.189	206.702	50.5737	89.8098	51.745	126.715	164.412	132.224	148.671	113.914	202.982	408.166	355.6	62.9052	168.714	83.1601	111.075	96.8146	154.646	118.48	215.429	274.503	294.529	297.363
LOC_Os02g57700	N	13.3571	4.35551		2.31968	13.2126	7.33707	13.4574	18.3747	6.2406	25.3744	92.2613	31.6361	85.3325	97.2011	8.10097	4.21358	2.62953	19.362	24.5042	55.6032	13.4674	49.8099	36.8107	9.68009	55.6137	16.2757	1.61405	1.41433	6.38827	9.34782	20.348	124.245	62.3694	79.1482	102.374	9.87499	11.6463	13.0712	11.536	14.6753	15.7274	19.0319	10.1076	22.3546	79.2615	20.0043	16.2805	8.1629
LOC_Os03g01090	N	10.565	1.50557		9.27874	23.3761	19.0764	9.61244	15.5478	16.6416	21.7495	19.8537	26.8219	26.746	21.6537	12.9616	7.82521	7.01208	15.674	9.80168	14.9701	15.5394	25.5124	10.8267	57.1125	14.6352	13.8344	4.84216	16.2648	6.38827	12.4638	12.2088	18.2377	17.4054	18.4926	16.7681	18.6528	24.8454	11.4373	7.21002	6.84848	12.7785	11.5846	14.1506	16.766	24.3882	21.1156	11.8403	16.3258
LOC_Os03g18010	N	2.62574	1.3471		2.31968	0	7.33707	0	0	4.1604	10.8747	32.7002	15.818	21.0147	15.3982	2.43029	2.40776	1.75302	0.922002	0.980168	6.41575	2.07192	8.50412	2.16534	9.68009	16.0987	8.95166	2.15207	0.707164	3.19414	7.27052	13.0227	11.3986	21.7568	8.87643	13.238	14.2639	15.5284	4.08475	4.32601	6.84848	6.88076	7.44727	3.03228	3.35319	11.1779	5.55674	7.40021	3.49838
LOC_Os03g21720	N	1161.41	62.1215		1119.25	1472.7	1081.48	1353.43	1113.79	1117.07	1613.08	1742.45	2292.93	1593.3	1676.96	1194.08	1138.87	1050.93	1191.23	1327.15	1421.09	1499.03	1352.16	1124.89	1714.34	1396.2	1537.24	1192.79	1014.78	1429.06	1232.87	1282.74	2010.71	1761.57	1600.72	1331.74	1671.07	2054.4	1112.69	1045.45	1336.43	1193.32	1229.63	1265.47	1597.24	1449.06	1243.6	1407.52	1306.06
LOC_Os03g23020	N	92.6746	3.0401		97.4267	89.4391	95.3819	117.272	91.8736	97.7695	105.122	121.458	150.615	115.899	123.667	96.4016	102.33	81.5154	92.2002	85.2746	98.3748	119.135	92.3305	128.837	116.161	115.618	93.5855	79.0886	88.3955	93.9076	75.8212	90.345	119.685	112.41	99.8599	90.0182	153.611	120.345	109.471	106.708	110.554	102.228	102.607	88.9468	97.2426	118.892	100.021	84.3624	117.779
LOC_Os03g28400	N	50.9188	4.40042		33.6354	69.1121	26.4134	63.4421	56.5376	56.1654	79.748	78.247	110.726	87.8797	85.1712	55.8967	83.0677	47.3315	69.1501	83.3143	59.8803	49.726	80.1817	66.0427	121.969	125.863	78.1235	36.0472	48.0871	47.9121	54.0096	38.2542	96.8879	36.9865	71.7512	85.6056	49.375	111.804	88.2306	54.7962	56.7445	57.012	59.5782	73.7854	69.2994	44.7116	87.7965	72.5221	66.4693
LOC_Os03g29190	N	35.5565	23.2534		84.6685	154.486	32.2831	26.9148	46.6435	58.2456	54.3736	414.592	237.27	190.406	203.545	103.692	90.2909	49.961	30.4261	48.0282	68.4347	79.7687	46.1652	83.3654	1204.2	92.2017	91.9579	79.6267	79.2023	85.6029	47.7777	40.6959	123.105	132.716	126.489	102.374	107.528	148.296	54.7357	30.2821	38.1558	93.3817	77.7826	83.893	134.128	190.024	140.03	71.0421	113.114
LOC_Os03g43840	N	227.732	6.95746		215.731	206.32	246.525	290.296	243.112	224.662	242.869	311.82	320.487	292.932	354.639	242.219	221.514	238.411	248.018	265.625	245.937	203.048	285.496	199.211	313.635	251.725	249.833	207.675	210.735	221.673	215	260.454	384.132	282.838	279.608	350.365	235.903	276.405	228.746	230.721	254.372	235.912	225.073	257.744	229.135	243.882	228.938	222.006	246.053
LOC_Os03g49440	N	38.4765	7.39437		31.3157	36.5887	13.2067	86.5119	31.0957	24.9624	57.9985	131.969	194.63	123.541	119.336	58.327	52.3687	63.1087	47.9441	55.8696	51.326	39.3664	40.0909	29.232	45.4964	108.3	54.5237	37.1232	26.8722	54.3003	25.9662	43.1377	186.937	71.7973	42.9028	71.4851	141.542	101.711	62.0882	70.6582	96.8571	62.9098	52.9584	69.7424	36.8851	35.5661	34.4518	85.8425	60.6387
LOC_Os03g50040	N	170.228	6.77687		131.062	147.371	126.198	213.396	199.295	176.817	204.807	269.777	317.048	252.813	266.1	171.741	151.689	156.895	184.4	198.974	206.373	153.322	173.727	175.392	242.002	207.82	181.474	151.183	128.704	146.291	172.415	188.829	267.867	241.5	252.239	258.582	182.139	218.95	186.265	214.859	228.935	220.184	201.076	188.001	225.782	182.911	151.143	190.926	152.763
LOC_Os03g53800	N	118.892	62.2447		155.419	105.701	224.514	336.435	122.969	160.176	190.308	861.884	1222.11	630.441	759.323	89.9208	66.8153	231.399	185.322	237.201	471.558	213.407	366.892	204.624	116.161	569.309	269.363	61.8721	175.377	93.9076	307.439	273.477	648.579	303.144	376.509	463.329	1646.93	527.964	162.573	351.849	416.779	185.78	161.358	275.937	262.667	307.901	315.623	370.011	430.301
LOC_Os03g55164	N	21.2733	2.89697		6.95905	18.2944	16.1415	17.3024	35.336	24.9624	50.7487	49.0503	59.1457	61.1337	52.9313	23.4928	19.864	21.0362	32.2701	30.3852	26.7323	38.3304	69.2479	37.8934	37.7524	38.0515	42.3169	17.2166	21.9221	16.6095	22.8502	39.0681	38.7552	33.3604	46.6013	62.6597	16.4583	39.5973	22.0577	21.6301	20.5454	28.506	26.4792	15.1614	27.9433	23.372	56.6788	19.2406	27.9871
LOC_Os03g58110	N	59.7224	4.35376		42.9142	61.9976	74.8381	78.822	72.0855	58.2456	81.5604	129.633	132.046	99.3423	86.1336	59.1371	39.1261	58.7261	70.0721	101.937	93.0284	67.3372	68.033	50.8854	167.466	95.1288	65.103	53.2638	56.5731	75.3816	69.5893	58.6021	90.0488	71.0721	90.2437	83.8405	105.333	77.6418	55.5526	92.2883	60.658	72.7394	85.2299	69.7424	49.1802	40.6469	61.1242	57.7217	94.4564
LOC_Os03g58470	N	2587.26	230.365		2947.16	1735.93	3298.75	2666.49	2809.92	4410.03	3822.47	3593.52	4101	3653.38	3550.73	2444.06	2279.55	2135.18	3112.68	3057.14	3041.07	3971.86	4650.54	4315.51	2986.31	3491.96	4446.53	1601.14	2101.69	1794.47	3222.92	4647.47	3898.31	4186	2588.22	3242.42	7381.01	3319.96	1920.65	2654.73	2145.53	2893.85	2816.72	2912	4211.61	6727.07	5354.48	4200.36	4303.01
LOC_Os03g58890	N	4.50556	1.26668		5.79921	1.01635	1.46741	7.68995	9.89409	8.32081	3.62491	53.7218	20.6322	13.373	17.323	3.24039	2.40776	1.75302	6.45401	8.82151	5.34646	5.17979	3.64462	2.16534	35.8163	8.78112	13.0206	5.38018	5.65731	5.74945	1.03865	7.32527	10.2587	9.42793	2.95881	6.17772	13.1667	24.8454	14.7051	4.32601	11.7402	4.91483	10.7572	2.02152	3.35319	13.2103	15.5589	2.96009	5.83064
LOC_Os03g59640	N	222.865	39.63		197.173	185.993	308.157	394.11	289.755	397.318	511.112	416.928	361.064	476.97	468.201	174.981	146.271	172.672	310.715	277.387	270.531	470.325	612.297	368.107	253.618	522.477	480.948	160.867	209.32	159.707	381.183	457.422	402.37	386.545	445.301	654.839	441.083	625.017	148.685	245.141	165.342	300.787	199.421	275.937	401.266	668.642	697.927	541.696	569.07
LOC_Os03g63450	N	91.4883	5.41926		91.6275	126.028	95.3819	130.729	83.393	91.5289	106.935	159.998	194.63	98.7055	99.607	106.123	75.2424	69.2443	90.3562	120.561	75.9197	113.955	108.124	125.589	263.298	134.644	109.861	77.4746	97.5886	83.0476	103.865	126.971	107.147	100.806	100.6	107.669	77.9027	141.308	98.851	103.824	92.9436	95.3476	132.396	109.162	107.302	120.925	121.137	143.564	121.277
LOC_Os04g05080	N	131.313	3.65731		113.665	140.257	117.393	138.419	120.142	141.454	132.309	168.173	186.378	143.282	166.012	127.185	137.844	106.058	126.314	143.104	160.394	156.43	162.793	122.341	175.21	169.768	148.923	116.212	103.953	136.07	155.797	134.297	188.077	168.252	170.132	158.856	158	146.743	141.332	160.062	154.58	145.479	139.016	130.388	172.131	139.216	124.471	158.365	166.756
LOC_Os04g33220	N	115.074	5.11141		91.6275	135.175	101.252	126.884	142.758	99.8497	114.185	117.954	213.887	232.435	187.665	132.856	104.136	128.847	109.718	105.858	122.969	120.171	142.14	132.085	151.009	165.378	124.509	122.668	127.997	132.237	135.024	156.272	153.881	119.662	182.707	168.564	136.055	140.532	125.81	119.686	134.035	119.922	143.153	126.345	125.186	117.876	124.471	106.563	124.776
LOC_Os04g35910	N	249.186	12.7139		271.403	232.745	300.82	276.838	251.592	282.907	302.68	288.463	432.589	358.524	335.392	248.7	240.776	258.57	253.55	251.903	270.531	302.5	364.462	285.824	350.419	305.876	303.543	238.342	258.822	261.28	237.85	288.127	292.943	299.518	315.113	322.124	418.041	374.234	239.366	315.799	279.809	298.821	285.479	280.991	263.785	299.771	342.295	335.97	310.19
LOC_Os04g51794	N	47.1649	2.8269		48.7134	40.6541	41.0876	38.4497	56.5376	43.6842	76.1231	110.947	93.5327	63.681	58.7056	39.6948	45.1455	42.949	57.1641	52.9291	53.4646	50.7619	63.1735	41.1414	62.9206	84.8841	56.9651	45.1935	48.7943	49.1897	52.971	54.5325	85.4893	70.3469	84.3261	68.8375	54.8611	69.1012	47.3831	63.4482	44.0259	53.0801	52.1309	48.5165	69.2994	49.7925	44.4539	63.6418	54.808
LOC_Os05g02510	N	119.367	5.53738		75.3897	105.701	133.535	159.566	145.584	110.251	152.246	156.494	204.259	161.75	148.208	139.337	123.398	119.205	142.91	138.204	134.731	127.423	153.074	161.318	184.89	128.79	151.364	109.218	103.246	112.434	116.328	129.413	155.021	200.887	123.53	148.265	188.722	146.743	112.739	135.548	134.035	144.496	141.498	121.291	140.834	151.41	126.694	149.484	178.418
LOC_Os05g06700	N	153.923	8.09441		143.82	221.565	161.415	148.032	176.68	137.293	215.682	258.098	239.334	196.774	221.83	123.945	145.067	144.624	158.584	178.391	142.216	186.472	185.876	177.558	239.098	248.798	198.564	122.668	168.305	139.264	192.15	189.643	225.692	234.973	221.911	211.808	170.069	217.397	162.573	144.2	179.039	155.308	160.53	155.657	214.604	198.154	198.931	190.926	193.577
LOC_Os05g12490	N	59.99	2.77077		55.6724	70.1284	83.6426	63.4421	69.2586	93.6091	56.1861	66.5683	83.2166	75.1435	72.179	55.8967	60.194	53.4671	66.3841	55.8696	56.6724	71.4811	74.1074	73.6214	72.6007	90.7382	89.5166	56.4919	63.6447	52.3839	60.2415	72.4387	86.6292	60.1937	68.7924	82.958	80.0972	78.4182	51.4679	76.4262	53.8095	67.8246	54.6133	59.6348	88.3008	85.3586	86.6852	76.9622	81.629
LOC_Os05g15510	N	129.058	21.2268		165.857	95.5372	239.188	272.993	139.931	274.587	268.243	204.376	147.176	234.983	214.131	98.0218	84.2715	135.859	129.08	138.204	145.424	271.421	268.487	227.36	144.233	279.532	331.211	90.925	120.925	104.768	193.188	174.179	174.398	200.162	170.871	234.753	368.666	315.226	94.7662	173.04	128.164	140.564	94.3321	143.528	200.074	431.874	473.434	370.011	376.659
LOC_Os05g15720	N	14.4573	1.18963		11.5984	15.2453	19.0764	19.2249	9.89409	20.802	23.5619	21.0216	20.6322	24.1988	32.24	19.4423	13.8446	14.0242	16.596	13.7223	17.1087	16.5753	19.438	19.488	20.3282	27.8069	21.1585	13.9885	21.9221	16.6095	14.541	21.1619	18.2377	20.3063	18.4926	24.7109	24.1389	30.2803	11.4373	7.21002	16.632	28.506	19.0319	13.1399	10.0596	25.4043	17.7816	19.2406	16.3258
LOC_Os05g41780	N	225.985	24.8624		155.419	178.878	179.024	328.745	253.006	203.86	411.427	465.978	504.114	504.353	456.171	154.729	201.048	167.413	342.063	393.047	257.699	294.212	506.603	279.328	238.13	500.524	358.88	146.879	204.37	212.091	250.314	356.496	590.446	400.324	446.041	553.347	213.958	336.189	227.929	224.953	327.749	328.31	272.239	251.679	272.726	429.841	277.837	343.37	310.19
LOC_Os05g46520	N	9.01766	5.16031		16.2378	14.229	11.7393	26.9148	14.1344	14.5614	28.9993	30.3645	100.41	57.9497	53.8937	25.113	10.8349	14.9007	15.674	21.5637	10.6929	33.1506	18.2231	16.24	51.3045	20.4893	38.248	15.0645	14.8504	16.6095	10.3865	12.2088	28.4964	18.1306	17.7529	49.4218	25.2361	147.519	19.6068	11.536	19.5671	16.7104	22.3418	18.1937	23.4724	57.9219	62.2355	32.5609	17.4919
LOC_Os05g46760	N	9.28812	2.27825		10.4386	5.08177	5.86965	17.3024	11.3075	10.401	18.1245	51.3861	77.0269	31.2037	25.9844	2.43029	9.63103	7.88859	24.894	7.84134	22.4551	8.28766	25.5124	6.49601	13.5521	30.7339	21.1585	10.2223	12.7289	17.2483	6.23188	16.2784	99.1676	25.3829	19.2323	29.1235	13.1667	10.8699	4.08475	7.21002	1.95671	16.7104	6.6198	9.09683	7.82412	18.2911	4.44539	7.40021	16.3258
LOC_Os05g49750	N	67.4937	2.14995		60.3118	63.0139	71.9033	51.9072	60.778	64.4862	90.6227	88.7578	92.8449	93.611	83.2464	65.6179	57.7862	69.2443	83.9021	65.6712	62.0189	56.9777	93.5454	75.7868	94.8649	80.4936	78.9373	67.2523	61.5232	60.6886	65.4347	65.1135	98.0278	83.4009	79.1482	74.1327	92.1666	82.3003	67.8069	93.7303	89.0302	79.6202	80.2651	72.7747	72.6525	88.4071	80.0171	74.0021	85.1273
LOC_Os06g11640	N	99.0315	3.21528		77.7094	106.717	93.9145	107.659	110.248	110.251	106.935	135.472	117.604	117.173	136.178	93.9713	108.349	89.404	108.796	129.382	109.068	120.171	105.694	116.928	129.713	128.79	117.185	94.1532	92.6384	100.296	98.6714	93.6006	120.825	130.541	110.955	135.91	103.139	122.674	115.19	87.9623	106.641	111.075	86.8849	91.9791	110.655	104.666	176.704	115.443	123.61
LOC_Os06g21560	N	171.966	4.59962		164.698	204.287	199.568	192.249	159.719	187.218	161.308	226.566	276.472	189.132	198.733	172.551	155.3	152.513	172.414	161.728	178.572	190.616	218.677	168.896	214.898	191.721	210.771	189.382	172.548	204.425	155.797	184.759	224.552	197.987	211.555	206.512	189.819	246.125	178.912	154.294	180.996	161.206	202.731	171.829	191.132	180.879	200.043	179.085	199.408
LOC_Os06g35860	N	23.002	3.03415		27.8362	18.2944	29.3483	28.8373	26.8554	41.604	47.1238	47.8825	26.8219	39.4822	42.345	15.3919	15.0485	27.1718	34.1141	28.4249	35.2866	22.7911	59.5289	36.8107	26.1362	55.6137	39.0618	14.5265	21.2149	4.47179	32.198	30.115	38.7552	40.6126	39.9439	67.9549	36.2083	24.8454	25.3255	31.7241	20.5454	29.489	26.4792	22.2367	29.061	70.116	37.7858	50.3215	45.479
LOC_Os06g39120	N	87.3478	85.9462		71.9102	343.528	51.3595	73.0545	55.1242	56.1654	608.985	183.355	2079.04	1296.54	1481.11	544.385	362.368	108.687	170.57	112.719	232.036	327.363	266.058	192.715	671.798	264.897	400.383	244.26	313.273	233.811	178.647	140.808	158.44	546.095	224.13	859.586	343.43	1605.63	246.719	175.925	228.935	468.874	311.131	573.101	176.602	546.701	751.272	257.527	222.73
LOC_Os06g48860	N	7.66615	0.915212		6.95905	3.04906	5.86965	11.5349	5.65376	4.1604	27.1868	23.3573	13.0671	17.1939	9.62387	8.10097	6.0194	5.25906	11.986	10.7818	7.48504	15.5394	14.5785	10.8267	12.5841	20.4893	13.0206	3.76613	11.3146	7.0271	6.23188	11.3949	12.5384	8.7027	8.87643	20.2982	23.0416	10.0934	11.4373	8.65202	11.7402	8.84669	6.6198	14.1506	5.58866	24.3882	5.55674	5.92017	10.4952
LOC_Os07g01930	N	75.5167	4.30234		69.5905	85.3737	80.7077	80.7445	72.0855	101.93	96.0601	92.2613	107.975	97.4319	96.2387	63.9977	76.4463	71.8738	88.5121	75.4729	85.5433	95.3081	98.4049	124.507	79.3768	134.644	106.606	70.4804	77.0808	74.104	104.903	104.995	93.4683	102.257	93.2025	109.434	84.486	95.4994	73.5255	108.15	63.593	79.6202	61.2331	89.9576	57.0043	109.747	103.355	115.443	128.274
LOC_Os07g02800	N	945.235	224.689		429.142	625.058	664.738	1320.75	1311.67	1377.09	2620.81	3168.42	1643.7	2489.29	2525.78	480.388	736.172	614.433	1947.27	1922.11	2028.45	1517.68	4243.56	2328.82	1264.22	3189.01	1289.85	484.216	740.4	510.423	1193.4	2331.06	3280.51	2488.97	3541.7	4785.97	710.999	1177.83	663.364	744.074	646.692	1449.87	1160.95	815.683	788.001	3576.93	2177.13	2479.07	3170.7
LOC_Os07g06530	N	75.941	3.29177		67.2708	86.3901	73.3707	65.3646	86.2199	81.1279	128.684	75.9112	132.734	121.631	113.08	75.3391	89.689	70.1208	83.9021	78.4134	63.0882	79.7687	117.843	98.5228	116.161	108.3	86.2614	60.258	91.2241	65.1604	59.2028	107.437	96.8879	78.3243	112.435	111.199	94.361	81.5239	73.5255	87.9623	89.0302	80.6031	88.5398	89.9576	91.654	104.666	68.9036	65.1219	88.6257
LOC_Os07g12770	N	64.4511	3.77249		47.5535	58.9485	66.0336	76.8995	86.2199	70.7269	96.0601	84.0863	125.169	105.074	120.298	82.6299	72.2327	80.6389	85.7461	66.6514	70.5732	70.4451	60.7437	48.7201	107.449	70.2489	78.1235	59.182	57.2803	54.3003	65.4347	61.0439	79.7901	77.5991	83.5864	75.0152	129.472	132.768	71.8916	64.8902	87.0735	88.4669	83.575	84.9038	49.1802	91.4556	88.9079	84.3624	65.3032
LOC_Os07g14740	N	65.2666	21.5284		40.5945	114.848	27.8809	69.2095	73.4989	37.4436	96.0601	216.055	301.23	310.126	370.519	73.7189	76.4463	35.0604	110.64	144.085	119.761	129.495	187.091	124.507	313.635	228.309	83.0063	44.1175	59.4017	66.4381	67.512	124.53	409.209	170.428	313.634	344.187	66.9305	127.333	71.8916	38.9341	70.4415	124.837	158.875	168.797	197.838	211.364	161.146	124.324	171.421
LOC_Os07g14820	N	-2.25079	2.09402		1.15984	5.08177	0	0	1.41344	0	0	15.1822	24.7586	7.64171	7.2179	2.43029	1.80582	0	0.922002	0.980168	0	6.21575	0	1.08267	124.873	5.85408	4.06893	0	0	0	0	0.813918	0	2.9009	1.47941	0	0	6.98776	2.45085	0	0.978354	0	5.79232	11.1184	8.94185	1.01617	3.33405	2.96009	0
LOC_Os07g18120	N	31.1626	2.2999		28.9961	23.3761	35.2179	32.6823	28.2688	39.5238	30.8117	38.5395	82.5288	63.681	60.1492	28.3534	24.6795	28.0483	50.7101	31.3654	36.3559	32.1147	30.3719	29.232	42.5924	32.1974	53.7099	45.7315	38.894	41.5238	38.4299	45.5794	51.2936	42.7883	37.7248	44.1266	46.0833	65.2191	37.5797	44.7021	32.2857	33.4208	43.0287	28.3013	34.6497	33.5337	47.788	44.4013	34.9838
LOC_Os07g27450	N	19.9125	1.23387		15.0779	20.3271	11.7393	23.0698	22.6151	31.203	30.8117	22.1894	42.6399	26.1092	32.7211	14.5818	15.6504	21.0362	30.4261	24.5042	27.8016	21.7551	26.7272	36.8107	34.8483	27.8069	30.9239	15.0645	24.0436	26.8308	15.5797	23.6036	30.7762	21.0315	22.9308	22.0633	35.1111	24.069	17.156	24.5141	23.4805	21.6252	17.377	18.1937	21.2369	34.5499	32.2291	19.2406	26.8209
LOC_Os07g33850	N	109.001	7.70546		93.9472	89.4391	118.86	144.187	128.623	101.93	177.621	200.873	180.188	204.416	155.907	93.9713	84.2715	78.8859	150.286	146.045	106.929	126.387	100.835	159.152	157.785	147.815	136.716	101.685	113.853	102.851	135.024	125.343	207.454	137.068	165.693	177.389	241.389	174.694	105.387	152.852	164.363	120.905	110.882	140.496	116.244	156.491	102.244	139.124	109.616
LOC_Os07g34950	N	10.2278	1.49023		17.3976	12.1962	13.2067	11.5349	8.48064	16.6416	16.3121	15.1822	15.818	23.562	20.2101	17.012	16.2524	14.0242	11.986	10.7818	3.20787	26.9349	14.5785	17.3227	19.3602	17.5622	30.9239	12.3744	12.0218	8.30476	12.4638	11.3949	12.5384	10.8784	11.0955	19.4157	15.3611	34.9388	4.9017	8.65202	6.84848	9.82965	10.7572	15.1614	19.0014	25.4043	38.8972	4.44013	31.4855
LOC_Os07g46350	N	138.353	25.381		80.0291	192.091	86.5774	169.179	128.623	114.411	235.619	319.995	488.296	619.616	537.974	281.104	162.524	149.007	175.18	210.736	260.907	232.055	205.314	205.707	297.179	256.116	260.412	152.259	144.969	210.174	136.063	148.947	485.579	294.441	294.402	291.235	300.639	384.327	139.698	116.802	168.277	178.9	206.041	170.818	262.667	235.752	280.06	164.285	155.095
LOC_Os08g07830	N	465.69	7.86743		395.506	418.738	440.224	503.692	496.118	449.324	489.363	517.364	530.248	543.835	584.169	441.503	464.697	451.402	568.875	511.648	541.062	438.21	492.024	464.465	555.637	496.133	452.466	477.222	447.635	443.985	518.285	505.443	592.726	498.955	541.462	568.35	493.75	552.81	499.974	516.237	476.458	508.193	457.594	462.928	469.447	518.248	471.212	500.255	523.591
LOC_Os08g35319	N	3.25594	0.536702		1.15984	5.08177	8.80448	3.84497	2.82688	0	1.81245	5.83933	9.62836	11.4626	17.323	4.86058	3.61164	6.13557	1.844	5.88101	6.41575	3.10787	9.719	3.248	8.71208	7.3176	4.06893	2.69009	2.82865	4.47179	0	2.44176	19.3776	5.07658	4.43822	7.94279	5.48611	9.31702	5.71865	2.88401	5.87012	2.9489	5.79232	3.03228	1.11773	5.08087	4.44539	4.44013	2.33226
LOC_Os09g04220	N	4.81502	0.592725		2.31968	8.13083	1.46741	3.84497	5.65376	6.2406	10.8747	9.34292	13.0671	14.6466	12.9922	6.48078	3.0097	8.7651	3.68801	3.92067	6.41575	7.2517	4.8595	2.16534	6.77606	8.78112	6.5103	4.30414	4.24298	5.11062	5.19323	7.32527	13.6783	5.07658	10.3558	16.7681	10.9722	13.1991	8.1695	10.094	5.87012	5.89779	7.44727	4.04304	6.70639	5.08087	7.77944	0	4.66451
LOC_Os09g07480	N	4.99179	0.656361		6.95905	3.04906	7.33707	5.76746	9.89409	8.32081	7.24982	5.83933	8.25288	14.0098	10.1051	4.05049	6.0194	5.25906	7.37601	5.88101	5.34646	10.3596	6.07437	5.41334	5.80806	20.4893	8.95166	2.69009	5.65731	4.47179	7.27052	8.9531	6.83915	5.07658	8.87643	6.17772	16.4583	8.5406	4.9017	5.76802	4.89177	7.86372	2.48242	8.08608	7.82412	10.1617	10.0021	5.92017	11.6613
LOC_Os09g22000	N	9.66172	1.28621		11.5984	10.1635	7.33707	13.4574	8.48064	12.4812	10.8747	50.2182	22.6954	19.1043	29.834	7.29088	15.0485	7.88859	13.83	6.86117	16.0394	7.2517	26.7272	14.0747	3.87204	30.7339	13.8344	8.60829	15.5576	9.58241	10.3865	16.2784	14.8182	16.6802	11.8352	19.4157	39.5	17.0812	7.35255	11.536	8.80519	10.8126	11.5846	10.1076	15.6482	15.2426	4.44539	14.8004	11.6613
LOC_Os09g23140	N	60.9626	8.89187		51.0331	88.4228	52.8269	59.5971	62.1914	47.8446	86.9978	212.551	236.583	135.004	135.215	59.9472	60.7959	35.0604	52.5541	58.8101	88.7512	73.553	122.702	83.3654	132.617	175.622	64.2892	58.644	62.2304	65.7992	89.3236	153.017	180.098	124.739	147.201	196.805	118.5	86.9588	40.0306	62.0062	85.1168	57.9949	76.1277	67.7209	52.5334	165.636	94.4646	59.2017	38.4822
LOC_Os09g27580	N	129.445	38.7106		172.816	155.502	171.687	207.629	162.546	162.256	260.993	476.489	419.522	440.035	445.104	156.349	137.844	152.513	191.776	295.03	197.819	195.796	217.463	194.88	717.295	266.361	318.191	123.744	164.769	207.619	159.952	177.434	371.594	367.689	290.703	347.717	356.597	910.739	147.868	210.533	184.909	300.787	249.07	191.034	263.785	319.078	194.486	334.49	340.509
LOC_Os09g27590	N	6.72848	1.73443		13.9181	5.08177	13.2067	11.5349	9.89409	12.4812	16.3121	12.8465	4.12644	38.8454	12.0298	1.62019	1.20388	3.50604	12.908	14.7025	13.9008	14.5034	32.8016	9.74401	7.74407	24.8798	17.0895	5.9182	6.36447	6.38827	9.34782	13.8366	20.5174	15.2297	8.87643	24.7109	15.3611	19.4105	3.2678	5.76802	7.82683	7.86372	9.9297	5.0538	17.8837	21.3396	14.4475	14.8004	20.9903
LOC_Os09g29690	N	7.45783	1.73594		4.63937	6.09812	7.33707	9.61244	11.3075	6.2406	12.6872	19.8537	16.5058	26.746	28.8716	1.62019	8.42715	7.01208	9.22002	12.7422	14.9701	13.4674	30.3719	15.1574	5.80806	13.1717	30.1101	8.07027	5.65731	9.58241	13.5024	12.2088	34.1957	15.955	21.4514	25.5934	14.2639	15.5284	8.98645	2.88401	3.91342	10.8126	11.5846	8.08608	10.0596	18.2911	30.0064	14.8004	18.658
LOC_Os10g11060	N	25.2884	2.27145		30.1559	28.4579	29.3483	30.7598	15.5478	22.8822	27.1868	38.5395	57.7702	42.6662	39.939	34.0241	33.1067	29.8013	30.4261	29.405	29.9402	32.1147	38.876	36.8107	60.9846	51.2232	47.1996	24.7488	33.2367	24.2754	27.0048	17.0923	23.937	26.1081	39.2042	23.8284	55.9583	46.5851	22.8746	33.1661	31.3073	30.4719	39.7188	38.4089	29.061	30.4852	38.8972	45.8813	29.1532
LOC_Os10g20630	N	679.756	19.5594		621.675	828.328	589.9	711.32	733.576	713.509	831.917	769.623	1159.53	789.644	729.97	782.554	685.609	659.135	659.231	731.205	727.118	845.341	727.71	721.057	931.225	693.708	795.07	695.657	649.883	710.376	694.854	728.457	740.908	769.464	838.083	733.384	912.888	931.702	723.001	621.504	723.982	769.662	776.999	677.209	853.947	718.435	673.477	816.984	742.824
LOC_Os10g32199	N	72.9388	6.45256		74.2299	66.063	96.8493	117.272	108.835	76.9675	90.6227	120.29	108.663	136.277	153.982	51.0361	52.9707	72.7503	82.9801	136.243	86.6126	95.3081	117.843	109.349	91.9609	153.67	127.765	54.8778	60.1089	46.6344	101.787	121.274	125.384	117.486	84.3261	141.205	120.694	90.8409	66.9899	89.4043	73.3766	72.7394	61.2331	78.8392	82.7121	117.876	132.25	112.483	100.287
LOC_Os10g36210	N	4.45772	2.98917		6.95905	8.13083	8.80448	1.92249	11.3075	10.401	9.06227	23.3573	66.7108	31.2037	25.0221	17.012	12.6407	8.7651	8.29801	0.980168	13.9008	11.3955	7.28925	8.66134	72.6007	5.85408	32.5515	5.9182	10.6075	8.94358	7.27052	6.51135	5.69929	23.2072	13.3146	10.5904	26.3333	29.5039	7.35255	14.42	6.84848	9.82965	12.4121	14.1506	8.94185	22.3558	26.6724	16.2805	17.4919
LOC_Os11g05410	N	1.09668	1.48882		1.15984	2.03271	0	1.92249	2.82688	4.1604	5.43736	29.1966	23.3832	19.1043	15.8794	0.810097	3.0097	1.75302	3.68801	5.88101	6.41575	4.14383	19.438	6.49601	3.87204	23.4163	12.2068	0	1.41433	0.638827	0	3.25567	26.2167	7.25225	7.39703	15.003	2.19444	7.76418	0.81695	5.76802	1.95671	3.93186	1.65495	1.01076	3.35319	3.04852	1.11135	2.96009	6.99677
LOC_Os11g06150	N	4.54693	2.40193		13.9181	21.3434	4.40224	5.76746	0	0	14.4996	33.8681	17.8812	44.5767	38.4955	12.9616	7.82521	0.87651	1.844	3.92067	19.2472	21.7551	9.719	17.3227	17.4242	10.2446	16.2757	6.99423	16.2648	15.3319	1.03865	3.25567	9.11886	18.1306	8.13673	21.1808	72.4166	17.8576	6.5356	0	0.978354	16.7104	5.79232	5.0538	6.70639	9.14556	25.561	5.92017	13.9935
LOC_Os11g15520	N	1.5722	0.954309		2.31968	5.08177	0	0	8.48064	2.0802	1.81245	4.67146	24.0709	13.373	19.2477	4.05049	9.63103	3.50604	0.922002	0.980168	3.20787	7.2517	3.64462	1.08267	14.5201	0	8.13787	4.30414	2.12149	7.0271	2.07729	0.813918	2.27972	7.97748	5.91762	2.6476	13.1667	15.5284	1.6339	1.442	1.95671	2.9489	1.65495	5.0538	4.47093	4.06469	8.89079	2.96009	0
LOC_Os12g02380	N	3.89287	0.620095		1.15984	2.03271	2.93483	5.76746	11.3075	6.2406	9.06227	10.5108	6.18966	9.55214	7.69909	6.48078	6.0194	7.01208	7.37601	5.88101	1.06929	3.10787	4.8595	7.57868	8.71208	4.39056	7.32408	3.76613	4.24298	1.27765	8.30917	1.62784	4.55943	4.35135	9.61614	9.70785	8.77777	12.4227	2.45085	7.21002	1.95671	5.89779	6.6198	3.03228	11.1773	3.04852	5.55674	8.88026	9.32902
LOC_Os12g05260	N	92.7993	10.7499		118.304	80.2919	120.328	76.8995	73.4989	79.0477	121.434	103.94	147.176	377.628	362.339	119.894	71.0289	53.4671	80.2141	68.6117	176.433	127.423	87.471	135.333	93.8969	146.352	205.888	122.13	101.124	143.097	148.526	130.227	117.405	256.005	147.201	197.687	243.583	90.0645	102.936	154.294	77.29	102.228	119.156	129.377	162.071	171.733	135.585	103.603	69.9677
LOC_Os12g24020	N	2.64997	8.06839		16.2378	7.11448	26.4134	32.6823	7.0672	35.3634	43.4989	42.0431	31.6361	44.5767	45.7134	2.43029	4.21358	6.13557	17.518	20.5835	4.27717	38.3304	74.1074	32.48	22.2642	100.983	59.4064	3.76613	7.07164	7.66593	18.6956	13.8366	39.895	57.2928	35.5057	58.2471	57.0555	115.686	1.6339	1.442	5.87012	7.86372	14.8945	7.07532	22.3546	61.9866	44.4539	94.7228	71.1338
LOC_Os12g24040	N	36.037	4.6494		42.9142	25.4088	45.4898	71.132	39.5763	62.406	52.5612	65.4004	43.3276	66.2282	53.4125	27.5433	42.1358	40.3194	29.504	49.9886	44.9102	45.5821	72.8925	73.6214	47.4325	83.4206	77.3098	24.2108	31.1152	28.1084	55.0483	47.2073	53.5733	84.1261	49.5601	64.4248	49.375	87.7353	33.495	25.9561	29.3506	56.029	60.4057	45.4842	46.9447	69.0998	54.4561	82.8824	94.4564
LOC_Os12g37780	N	18.5132	1.70958		22.037	21.3434	11.7393	26.9148	15.5478	14.5614	27.1868	49.0503	43.3276	22.2883	37.0519	17.8221	24.0776	20.1597	16.596	16.6629	23.5244	25.8989	27.9421	27.0667	37.7524	32.1974	35.8066	11.2984	18.3863	14.0542	34.2753	26.0454	22.7972	16.6802	32.5469	14.1205	35.1111	48.1379	16.339	24.5141	17.6104	16.7104	22.3418	27.2905	21.2369	31.5014	38.8972	22.2006	18.658
LOC_Os12g41660	N	6.73559	3.54416		8.1189	12.1962	19.0764	30.7598	14.1344	16.6416	18.1245	21.0216	14.4425	28.0196	13.4734	5.67068	6.0194	12.2711	10.142	11.762	9.62362	17.6113	23.0826	17.3227	7.74407	32.1974	30.1101	7.53225	4.95015	6.38827	13.5024	19.534	19.3776	23.9324	18.4926	9.70785	83.3888	59.0078	8.98645	1.442	12.7186	11.7956	6.6198	16.1722	22.3546	29.469	37.7858	44.4013	43.1467
LOC_Os01g04870	N	104.563	-5.60218		99.7464	73.1775	108.589	78.822	97.5274	68.6467	86.9978	60.729	55.0192	63.681	63.5175	126.375	122.796	118.329	75.6041	87.2349	59.8803	63.1934	71.6776	81.2001	66.7926	60.0043	71.6132	118.902	105.367	130.96	72.7052	81.3918	62.6922	72.5225	65.0938	61.7772	62.5416	75.3126	134.797	121.128	122.294	73.7224	108.399	87.9361	65.9462	64.0189	71.1263	65.1219	78.1306
LOC_Os01g13660	N	225.36	-8.29168		296.92	223.598	280.276	240.311	274.207	253.785	206.62	219.559	67.3985	157.929	177.56	199.284	219.106	270.841	239.72	263.665	192.472	161.609	189.52	188.384	172.306	220.991	152.178	200.143	207.906	175.678	194.227	164.412	177.818	134.167	146.461	180.919	193.111	131.215	227.929	190.345	215.238	170.053	171.287	148.582	168.777	144.297	173.37	162.805	204.072
LOC_Os01g48280	N	985.525	-25.7568		961.509	1014.32	812.947	770.917	886.227	713.509	753.981	790.645	820.474	746.341	815.623	1114.69	1035.94	923.841	861.149	860.587	806.246	869.168	849.198	857.473	924.449	804.936	747.056	1111.01	926.384	1079.62	889.081	878.218	924.425	786.869	858.055	886.062	651.75	684.024	1144.55	938.745	1019.44	988.863	1072.41	1057.25	1076.38	821.068	864.629	834.744	855.938
LOC_Os01g48950	N	37.7187	-1.61408		47.5535	31.507	36.6853	40.3722	38.1629	27.0426	38.0615	31.5324	11.6916	33.7509	33.2023	32.4039	42.7377	44.702	36.8801	46.0679	44.9102	15.5394	25.5124	21.6534	30.0083	27.8069	10.5792	46.2696	43.8441	37.052	25.9662	29.3011	25.0769	32.6351	29.5881	30.0061	40.5972	30.2803	29.4102	27.3981	37.1775	32.4378	30.6166	35.3766	23.4724	20.3235	27.7837	13.3204	27.9871
LOC_Os01g50450	N	1507.77	-45.4032		1793.12	1865.01	1536.38	1366.89	1489.77	1422.86	1170.85	1067.43	1292.26	1094.04	1144.28	1638.02	1768.5	1619.79	1229.95	1298.72	1476.69	1403.72	1352.16	1470.26	1278.74	1208.87	1473.77	1789.45	1482.21	1803.41	1235.99	1255.06	1058.93	989.933	1067.39	1015.79	1357.26	1030.31	1379.01	1120.44	1270.88	1258.2	1408.36	1251.32	1176.97	1206.2	1306.95	1228.44	1202.28
LOC_Os01g60430	N	19.1993	-1.17875		28.9961	23.3761	22.0112	15.3799	18.3747	14.5614	3.62491	8.17506	15.1303	11.4626	13.9546	24.3029	23.4756	21.0362	18.44	14.7025	22.4551	13.4674	6.07437	9.74401	20.3282	2.92704	13.8344	22.5968	16.2648	25.5531	14.541	8.9531	13.6783	11.6036	12.5749	8.82532	19.75	7.76418	13.8882	11.536	22.5021	14.7445	14.0671	14.1506	13.4128	6.09704	14.4475	7.40021	6.99677
LOC_Os01g60680	N	8.72835	-0.553956		15.0779	6.09812	4.40224	3.84497	9.89409	4.1604	7.24982	2.33573	6.8774	4.45767	3.84955	11.3414	8.42715	9.64161	9.22002	3.92067	4.27717	6.21575	3.64462	6.49601	8.71208	5.85408	4.06893	17.7546	8.48596	18.526	8.30917	4.88351	4.55943	3.62613	5.91762	5.29519	1.09722	4.65851	6.5356	5.76802	6.84848	3.93186	6.6198	8.08608	3.35319	10.1617	6.66809	4.44013	0
LOC_Os01g62920	N	86.5156	-3.09371		106.705	85.3737	80.7077	78.822	91.8736	91.5289	81.5604	64.2326	51.5805	60.4969	71.2166	96.4016	90.8929	84.1449	93.1222	73.5126	72.7118	75.6249	55.8842	66.0427	60.9846	73.176	57.7789	81.2407	78.4952	91.9912	70.6279	62.6717	64.9719	57.2928	56.2174	76.7803	63.6388	72.9833	98.034	86.5202	97.8354	92.3987	67.0255	65.6994	52.5334	56.9057	84.4625	63.6418	62.9709
LOC_Os01g69050	N	2817.21	-99.0265		3317.15	2594.75	3220.97	3279.76	2934.3	2997.57	2796.62	2392.96	1338.34	2100.83	2176.92	2736.51	2929.04	3228.18	2756.78	2830.72	2516.04	2230.42	2292.47	2497.71	2044.44	2171.86	2390.91	2956.95	2905.03	2846.62	2581.04	2414.9	2123.56	2351.18	1829.28	2290.17	2510.44	1689.49	2490.88	2654.73	2270.76	2310.95	2384.78	2307.56	2037.62	1415.53	1225.82	2369.55	2479.19
LOC_Os01g70730	N	174.53	-9.09074		140.341	209.369	162.883	123.039	132.863	153.935	115.997	112.115	84.5921	87.8797	56.2996	208.195	105.941	134.982	124.47	134.283	98.3748	123.279	98.4049	137.499	163.594	61.4678	125.323	154.949	180.327	229.978	118.406	94.4145	90.0488	139.243	135.366	175.624	24.1389	37.2681	228.746	155.736	160.45	288.992	220.108	222.367	222.429	94.5041	112.246	148.004	172.587
LOC_Os02g01960	N	434.673	-13.5488		387.387	572.207	449.029	392.187	409.898	351.554	449.489	429.774	349.372	285.928	294.972	573.549	436.406	466.303	330.999	422.452	419.162	435.102	368.107	313.974	344.611	379.052	371.087	454.625	457.535	455.484	364.565	354.055	355.636	254.554	306.977	336.245	307.222	304.356	449.323	299.937	417.757	373.527	365.744	391.164	419.149	303.836	370.079	353.73	380.158
LOC_Os02g04480	N	464.644	-8.84532		475.535	463.457	479.844	396.032	381.629	413.96	407.802	365.542	438.091	335.599	366.669	501.45	494.794	444.39	405.681	375.404	369.975	479.648	423.991	396.256	418.18	320.511	428.866	528.872	463.192	508.507	487.125	442.772	351.076	398.149	391.303	354.778	470.708	397.526	432.984	372.037	441.238	494.431	519.654	470.003	577.867	421.712	508.998	412.932	416.308
LOC_Os02g04860	N	96.9741	-2.58526		129.902	109.766	101.252	117.272	110.248	89.4487	97.8725	88.7578	87.343	85.3325	76.9909	87.4905	87.2812	89.404	84.8241	78.4134	89.8205	71.4811	53.4545	92.0268	95.8329	93.6653	81.3787	119.44	101.832	109.239	92.4395	85.4614	93.4683	83.4009	51.7792	75.8977	89.9722	80.7475	98.851	89.4043	96.8571	75.6883	77.7826	71.7639	67.0639	70.116	84.4625	54.7616	58.3064
LOC_Os02g10130	N	368.361	-8.01789		365.35	366.904	328.701	322.978	347.706	295.389	300.867	277.952	331.491	325.41	290.641	375.075	356.95	376.899	316.247	351.88	351.797	315.967	328.016	347.536	346.547	267.824	304.356	401.361	366.311	410.766	343.792	283.244	351.076	316.923	395.001	303.591	318.194	286.498	406.841	360.501	380.58	370.578	378.984	356.798	372.205	297.739	328.959	330.05	295.03
LOC_Os02g19820	N	1434.16	-77.5758		932.513	1508.27	1106.43	1188.1	920.15	817.519	1216.16	895.753	551.568	957.125	997.514	1787.88	1459.7	831.808	1249.31	1213.45	1293.84	1301.16	1083.67	1318.69	359.131	1094.71	812.159	716.64	1279.97	1213.77	1562.12	1127.28	1186.59	773.815	1599.24	1201.13	836.083	374.234	2445.13	1270.41	1199.46	1619.93	2017.38	1820.38	1608.42	420.696	740.158	879.146	976.049
LOC_Os02g21269	N	348.737	-8.01202		395.506	422.803	443.159	371.04	340.639	361.955	318.992	336.345	281.286	312.674	276.205	318.368	297.358	322.556	303.339	318.554	343.243	296.284	377.826	303.147	275.883	317.584	252.274	304.518	356.41	317.497	288.744	349.985	346.517	251.653	272.211	309.769	378.541	224.385	314.526	330.219	314.052	315.532	336.782	286.045	343.144	308.917	310.066	245.687	257.714
LOC_Os02g35630	N	2024.74	-130.252		1990.29	1073.27	1840.14	1561.06	1485.53	1707.85	1352.09	1020.71	869.304	1053.92	931.59	2351.71	1829.29	2766.26	1516.69	1553.57	1552.61	878.492	534.545	865.052	932.193	661.511	1046.53	2112.26	1924.19	1812.35	1161.21	811.477	1048.67	1864.55	1017.83	790.748	2406.21	1039.62	2855.24	3514.16	2590.68	2267.7	2345.06	2360.12	938.894	802.777	972.43	1431.2	1443.67
LOC_Os02g44740	N	97.099	-2.8342		95.1071	82.3247	89.5122	96.1244	111.662	99.8497	101.497	87.5899	49.5173	70.6859	73.6226	76.1492	94.5045	102.552	110.64	106.838	102.652	82.8766	86.2561	85.5308	90.0249	90.7382	62.6616	85.5449	90.5169	84.9641	93.4782	88.7171	80.9299	102.257	59.9159	84.723	63.6388	59.0078	102.119	90.8463	85.1168	107.143	97.642	73.7854	78.2412	66.0513	78.9057	79.9223	92.1241
LOC_Os02g49470	N	542.504	-16.101		396.666	293.726	397.669	494.079	453.714	515.89	503.862	501.014	335.617	413.289	426.337	558.967	498.406	613.557	620.507	541.053	539.992	385.376	403.338	372.438	284.595	449.301	390.618	513.807	519.765	548.114	448.695	450.097	568.789	485.901	487.464	471.272	434.5	468.957	758.947	709.466	614.406	546.529	593.3	584.219	354.321	345.499	402.308	452.893	503.767
LOC_Os02g55430	N	2830.31	-70.019		3598.99	3541.99	3307.55	2568.44	2908.86	2895.64	2414.19	2460.69	2046.72	2318.62	2157.67	2348.47	2671.41	2704.91	2580.68	2584.7	2431.57	2452.11	2773.56	2704.5	2126.72	2833.37	2237.1	2954.26	3018.88	2900.92	2963.26	3020.45	2545.3	2059.64	2140.7	2710.25	2114.35	1639.8	2305.43	2314.42	2340.22	2424.97	2642.96	2448.06	2541.72	2365.65	2232.7	2418.39	2612.13
LOC_Os03g02280	N	15.9685	-1.7173		9.27874	10.1635	14.6741	7.68995	8.48064	4.1604	3.62491	9.34292	8.25288	3.18405	0	15.3919	9.02909	19.2832	18.44	16.6629	9.62362	3.10787	6.07437	8.66134	5.80806	4.39056	2.44136	8.07027	14.1433	14.0542	12.4638	10.5809	9.11886	2.9009	6.65732	3.53013	3.29166	3.10567	38.3967	20.1881	23.4805	14.7445	11.5846	24.2582	3.35319	2.03235	0	4.44013	3.49838
LOC_Os03g05225	N	35.9149	-1.68638		32.4756	38.6214	29.3483	19.2249	16.9613	18.7218	28.9993	19.8537	16.5058	31.8405	26.4656	46.9856	64.4075	32.4309	25.816	28.4249	28.8709	33.1506	30.3719	30.3147	18.3922	26.3434	26.855	36.5852	37.4797	44.0791	27.0048	22.7897	25.0769	30.4595	39.9439	16.7681	17.5555	25.6218	39.2136	47.5861	29.3506	34.4038	47.1661	24.2582	26.8256	20.3235	13.3362	26.6408	22.1564
LOC_Os03g09120	N	206.043	-10.087		311.998	174.813	247.993	257.613	196.468	257.945	202.995	190.362	72.9005	112.078	109.712	172.551	137.844	222.633	191.776	202.895	178.572	145.034	173.727	174.31	74.5367	222.455	135.902	183.464	205.077	155.235	152.681	196.968	133.363	89.9279	92.4628	131.497	173.361	105.593	209.956	197.555	183.931	156.291	181.217	157.678	149.776	132.103	120.026	161.325	110.782
LOC_Os03g14570	N	983.956	-35.3437		1154.04	936.062	1148.98	1068.9	979.514	1054.66	804.73	832.688	471.102	669.924	816.104	774.453	870.405	1096.51	879.589	1030.16	934.561	752.105	900.222	834.737	647.598	1021.54	702.298	949.064	946.892	898.191	1041.76	1002.75	895.928	581.631	604.337	766.92	719.777	577.655	1030.99	932.977	1098.69	728.377	705.009	790.414	571.161	730.629	711.263	840.664	712.504
LOC_Os03g24560	N	68.4723	-3.71877		81.189	95.5372	51.3595	73.0545	77.7392	49.9248	54.3736	33.8681	33.0115	28.6564	27.9092	97.2117	73.4366	59.6027	51.6321	90.1754	54.5339	93.2362	72.8925	79.0348	29.0403	74.6395	57.7789	62.4101	89.1026	79.8534	77.8985	39.0681	37.6153	13.0541	34.0263	53.8344	14.2639	12.4227	55.5526	30.2821	34.2424	35.3867	57.0958	44.4734	91.654	14.2264	38.8972	54.7616	47.8113
LOC_Os03g30780	N	13.1817	-0.537217		16.2378	15.2453	13.2067	13.4574	14.1344	4.1604	3.62491	11.6787	14.4425	7.64171	10.1051	10.5313	15.0485	18.4067	11.986	19.6034	9.62362	10.3596	7.28925	10.8267	7.74407	20.4893	6.5103	11.8364	12.7289	17.8872	13.5024	11.3949	10.2587	8.7027	13.3146	9.70785	9.87499	6.98776	11.4373	10.094	12.7186	15.7274	11.5846	7.07532	10.0596	6.09704	6.66809	8.88026	5.83064
LOC_Os03g31110	N	75.5429	-1.76083		59.152	95.5372	66.0336	51.9072	86.2199	79.0477	65.2484	58.3933	67.3985	71.9595	54.3748	83.44	90.2909	69.2443	76.5261	71.5522	81.2662	74.589	51.0247	57.3814	74.5367	57.0773	63.4754	87.1589	83.4453	79.8534	77.8985	72.4387	67.2516	70.3469	72.4909	56.482	40.5972	56.6785	71.0747	50.4701	59.6796	69.7905	73.6453	73.7854	81.5944	42.6793	62.2355	78.4423	64.137
LOC_Os03g39660	N	23.9245	-1.35361		13.9181	8.13083	16.1415	26.9148	29.6823	16.6416	30.8117	19.8537	8.94062	7.64171	19.2477	24.3029	26.4853	24.5423	22.128	14.7025	22.4551	16.5753	18.2231	14.0747	9.68009	13.1717	15.462	22.0587	29.7009	19.1648	14.541	21.9758	11.3986	18.1306	15.5338	16.7681	7.68055	19.4105	26.9594	33.1661	23.4805	24.5741	20.6869	29.312	14.5305	16.2588	17.7816	11.8403	13.9935
LOC_Os03g49480	N	72.9543	-1.89753		86.9882	73.1775	89.5122	46.1397	56.5376	93.6091	54.3736	54.8897	65.3353	66.2282	48.1193	82.6299	59.592	80.6389	68.2281	63.7109	73.7811	69.4092	78.9669	75.7868	38.7204	71.7125	65.9167	63.4861	80.6167	61.9663	62.3188	87.9032	61.5523	47.1396	51.0395	60.8947	63.6388	36.4917	72.7086	77.8682	54.7878	56.029	65.3705	64.6886	60.3575	72.1483	72.2376	62.1618	58.3064
LOC_Os03g49640	N	613.003	-8.92076		648.352	629.123	598.705	594.049	650.183	592.857	507.487	565.247	562.572	496.711	527.869	623.775	642.27	641.605	591.925	569.477	611.635	596.712	611.082	605.211	551.765	598.58	532.217	681.131	600.382	637.55	598.26	603.928	649.719	578.005	662.774	583.353	499.236	434.018	584.936	604.2	510.701	492.465	520.482	500.326	587.927	522.313	526.779	503.215	612.217
LOC_Os03g49900	N	559.615	-16.472		488.294	386.214	487.181	545.986	530.04	555.414	560.048	522.036	411.269	441.946	423.931	592.181	517.066	564.472	496.959	543.013	526.091	419.563	430.066	462.299	402.692	402.468	405.266	598.276	529.666	557.058	488.164	493.235	559.67	540.293	525.189	463.329	455.347	415.384	705.845	646.018	609.515	516.057	520.482	516.498	445.975	407.486	363.411	491.374	437.298
LOC_Os03g57854	N	389.265	-7.18601		432.621	337.429	399.136	347.97	401.417	407.719	425.927	356.199	369.317	313.947	295.934	428.542	398.484	411.959	366.035	350.9	367.836	363.621	338.95	344.288	336.867	283.923	348.301	458.929	396.719	447.818	355.217	343.474	333.978	316.923	319.552	323.007	413.652	288.051	361.909	344.639	342.424	342.072	371.536	333.551	311.847	368.871	382.304	380.371	323.017
LOC_Os03g60650	N	492.069	-10.2107		485.974	477.686	453.431	376.808	426.859	422.281	376.991	650.501	359	352.156	400.834	376.695	453.26	402.318	449.937	444.016	356.074	381.232	521.181	529.425	346.547	414.176	411.776	544.474	502.793	509.784	549.444	549.395	446.824	459.068	440.863	467.742	386.222	298.921	484.451	461.441	553.748	452.164	513.034	510.433	485.095	524.345	487.882	418.852	467.617
LOC_Os04g33860	N	91.1219	-4.90289		84.6685	85.3737	130.6	146.109	84.8064	72.8071	77.9355	65.4004	46.0786	43.9399	53.4125	93.9713	80.058	109.564	84.8241	105.858	89.8205	49.726	69.2479	73.6214	48.4005	70.2489	57.7789	72.6324	91.2241	74.7428	101.787	70.8109	53.5733	59.4685	45.1219	51.1868	75.7083	47.3615	80.8781	60.5642	82.1817	66.8416	59.5782	66.7101	52.5334	66.0513	70.0149	63.6418	43.1467
LOC_Os04g39444	N	99.9946	-3.61509		92.7874	116.881	70.4358	92.2794	80.5661	85.2883	61.6235	80.5827	71.525	70.6859	75.5474	102.882	104.737	86.7744	76.5261	96.0564	97.3055	89.0924	92.3305	82.2828	67.7606	76.103	67.5443	100.609	103.246	105.407	93.4782	91.9728	90.0488	81.2252	102.819	68.8375	62.5416	69.1012	93.9493	115.36	90.9869	96.3306	97.642	90.9683	88.3008	75.1968	82.2398	79.9223	86.2935
LOC_Os04g40870	N	160.05	-1.9917		164.698	151.437	171.687	153.799	169.613	156.015	125.059	171.676	136.86	145.829	143.396	158.779	162.524	170.919	153.052	161.728	141.146	148.142	139.711	166.731	132.617	140.498	138.344	169.476	150.626	160.985	156.836	138.366	174.398	155.923	122.791	140.323	168.972	145.967	158.488	164.388	157.515	162.189	145.636	150.603	143.07	134.135	154.477	161.325	148.098
LOC_Os04g45670	N	419.19	-8.42482		379.268	441.098	393.267	359.505	371.735	351.554	306.305	407.585	370.004	317.768	365.226	410.719	434.6	396.182	344.829	392.067	418.093	396.772	363.248	371.355	433.668	305.876	358.066	439.023	405.912	444.624	440.386	378.472	359.055	421.356	426.808	326.537	357.694	319.108	444.421	418.181	432.433	411.862	454.284	415.422	407.972	345.499	372.302	340.41	381.324
LOC_Os04g47530	N	176.789	-3.6494		191.374	206.32	171.687	149.954	175.267	170.577	144.996	179.851	167.809	150.924	144.358	174.171	207.067	179.684	164.116	161.728	168.948	164.717	143.355	154.822	178.114	141.961	144.854	171.628	176.084	204.425	175.531	148.133	152.741	167.527	126.489	144.735	165.68	149.849	178.095	183.135	146.753	162.189	165.495	163.743	146.423	148.361	145.587	134.684	138.769
LOC_Os04g48320	N	12.144	-1.42598		9.27874	10.1635	24.946	11.5349	8.48064	10.401	12.6872	1.16787	0	1.27362	1.44358	7.29088	13.8446	13.1476	16.596	8.82151	2.13858	2.07192	3.64462	4.33067	4.84005	2.92704	3.25515	25.8249	20.5077	15.3319	12.4638	8.13918	0	5.8018	2.21911	0	0	0.776418	5.71865	7.21002	0.978354	4.91483	5.79232	6.06456	3.35319	1.01617	0	0	4.66451
LOC_Os04g48330	N	12.0521	-1.40875		23.1968	10.1635	19.0764	9.61244	9.89409	6.2406	5.43736	5.83933	0	1.91043	0.962387	11.3414	6.62134	14.9007	11.986	14.7025	4.27717	2.07192	2.42975	3.248	4.84005	0	0	15.6025	15.5576	17.2483	13.5024	10.5809	0	3.62613	4.43822	2.6476	0	3.10567	6.5356	12.978	2.93506	7.86372	4.96485	3.03228	1.11773	0	0	7.40021	4.66451
LOC_Os04g53998	N	210.169	-9.20228		243.567	191.074	198.101	192.249	180.92	203.86	161.308	240.58	156.117	134.367	148.689	162.019	207.067	223.51	184.4	210.736	209.581	167.825	155.504	187.302	182.954	122.936	148.923	267.933	191.641	261.919	216.038	173.365	200.615	154.473	177.529	138.557	166.778	117.239	188.715	206.207	202.519	160.223	160.53	155.657	195.603	70.116	56.6788	153.924	122.443
LOC_Os04g58380	N	68.7607	-3.33547		69.5905	58.9485	67.501	42.2947	55.1242	72.8071	63.4359	32.7002	31.6361	39.4822	47.1569	74.529	62.6017	68.3677	59.0081	64.6911	56.6724	35.2226	38.876	48.7201	48.4005	55.6137	43.1307	71.5564	74.9593	60.6886	39.4686	48.0212	54.7132	37.7117	48.8204	42.3615	51.5694	41.9266	85.7798	99.4983	73.3766	62.9098	62.8881	84.9038	52.5334	50.8087	53.3447	50.3215	40.8145
LOC_Os05g02420	N	2939.46	-140.961		2976.16	3246.23	2312.64	2291.6	2720.87	2521.2	1680.15	1828.88	2180.14	2098.92	2221.67	3406.46	4244.88	3697.99	2456.21	2382.79	3162.96	1970.39	1881.84	2310.41	1937.95	1845.5	1822.07	3842.52	3274.17	3615.12	2006.66	1764.58	2206.76	2222.09	2294.56	2235.45	1452.72	1574.58	3107.68	2426.89	2373.49	2100.6	2320.24	2392.47	2118.1	1932.76	1705.92	2103.14	2108.36
LOC_Os05g14010	N	168.734	-3.68509		191.374	172.78	203.97	155.721	175.267	170.577	143.184	144.815	109.351	148.377	152.057	136.906	169.145	163.907	185.322	169.569	156.117	170.933	187.091	173.227	128.745	163.914	146.482	163.019	164.769	190.371	191.111	169.295	141.342	134.892	148.68	174.741	91.0694	114.91	129.895	149.968	103.706	155.308	136.533	150.603	175.484	137.183	147.809	119.883	165.59
LOC_Os05g23610	N	295.038	-4.78314		325.916	297.792	349.244	307.598	313.784	282.907	266.431	268.609	287.475	250.903	218.943	264.092	277.494	276.101	282.132	291.11	273.739	256.917	267.272	291.238	269.107	275.142	267.736	340.565	301.959	351.355	273.164	308.475	271.286	292.991	235.225	251.522	260.041	243.019	241.817	286.959	254.372	266.384	258.172	255.722	285.022	260.14	232.272	272.328	242.555
LOC_Os05g32200	N	8.77549	-0.556934		3.47953	4.06541	19.0764	1.92249	1.41344	10.401	7.24982	8.17506	2.06322	2.54724	8.18029	8.10097	13.8446	10.5181	9.22002	10.7818	5.34646	6.21575	2.42975	6.49601	0.968009	5.85408	5.69651	3.76613	10.6075	7.0271	6.23188	3.25567	7.97901	5.07658	5.17792	5.29519	6.58333	4.65851	10.6204	8.65202	14.6753	12.7785	4.96485	5.0538	4.47093	7.11321	3.33405	2.96009	6.99677
LOC_Os05g32730	N	18.6838	-0.860451		15.0779	19.3107	13.2067	21.1474	16.9613	14.5614	14.4996	11.6787	13.7548	11.4626	11.5486	19.4423	17.4562	20.1597	24.894	16.6629	13.9008	13.4674	20.6529	15.1574	8.71208	10.2446	18.7171	18.8306	24.0436	19.1648	17.657	15.4645	12.5384	15.955	12.5749	9.70785	16.4583	6.21135	21.2407	18.7461	15.6537	18.6763	13.2396	15.1614	8.94185	8.12939	16.6702	7.40021	12.8274
LOC_Os05g38140	N	993.388	-64.7067		1176.08	1202.35	1272.25	995.848	932.871	1181.55	685.108	803.491	405.767	355.977	366.188	657.799	659.726	924.718	873.135	1095.83	1032.94	1016.27	958.536	1282.96	698.903	692.245	458.976	873.741	864.154	772.981	1160.17	1210.3	797.901	524.338	743.401	565.703	188.722	113.357	685.421	784.45	415.8	700.854	765.414	617.574	729.879	227.623	212.268	543.176	534.087
LOC_Os05g46420	N	32.1239	-1.28262		34.7953	26.4252	26.4134	36.5273	33.9226	39.5238	41.6865	29.1966	20.6322	24.8356	18.7665	28.3534	28.2912	42.949	44.2561	32.3455	26.7323	23.827	19.438	32.48	17.4242	19.0258	30.1101	31.205	30.408	24.9143	31.1594	26.0454	17.0979	13.0541	17.0132	26.476	27.4305	20.9633	27.7763	38.9341	25.4372	29.489	29.7891	27.2905	19.0014	21.3396	22.227	28.1208	12.8274
LOC_Os05g46920	N	202.536	-3.8193		198.333	223.598	218.645	194.171	178.094	137.293	159.496	191.53	161.619	186.585	201.62	195.233	276.29	209.486	186.244	184.272	197.819	182.329	182.231	187.302	178.114	137.571	191.24	203.909	207.906	228.061	176.57	196.968	180.098	205.239	167.913	178.271	160.194	174.694	206.688	188.903	199.584	173.985	179.562	172.84	192.25	172.749	186.707	185.005	188.913
LOC_Os06g10450	N	90.9494	-4.43912		99.7464	81.3083	60.164	76.8995	83.393	68.6467	52.5612	49.0503	54.3315	68.7754	52.9313	82.6299	69.825	97.2926	80.2141	91.1556	79.1276	66.3013	55.8842	74.7041	61.9526	62.9313	68.3581	111.908	96.1743	99.0183	65.4347	91.1589	61.5523	80.5	75.4497	49.4218	55.9583	44.2558	115.19	109.592	78.2683	94.3646	100.952	77.8285	58.122	58.9381	52.2334	63.6418	50.1435
LOC_Os06g10980	N	16.6886	-1.06305		10.4386	36.5887	11.7393	21.1474	19.7882	6.2406	19.937	18.6858	6.18966	10.189	7.69909	14.5818	11.4369	14.9007	13.83	13.7223	13.9008	11.3955	17.0082	15.1574	12.5841	1.46352	5.69651	15.6025	16.2648	23.6366	8.30917	17.0923	12.5384	3.62613	11.8352	18.5332	6.58333	3.10567	13.0712	7.21002	14.6753	10.8126	11.5846	16.1722	12.295	12.1941	8.89079	10.3603	5.83064
LOC_Os06g14050	N	212.623	-4.26374		220.37	201.238	189.296	223.009	237.458	168.496	125.059	245.252	155.429	214.605	181.891	185.512	196.232	248.052	228.656	219.558	206.373	163.681	191.95	174.31	233.29	159.524	168.454	239.418	210.735	248.504	208.768	206.735	254.188	209.59	180.487	169.446	149.222	188.67	187.082	211.975	221.108	173.002	179.562	175.872	157.6	206.283	165.591	171.685	176.085
LOC_Os06g29020	N	426.287	-10.8676		492.933	465.49	438.757	357.583	415.552	411.88	304.492	356.199	345.246	310.126	371	426.921	465.299	527.659	360.503	390.107	427.717	355.333	334.091	359.446	399.788	327.828	386.549	498.205	404.498	477.843	414.42	370.333	341.957	366.964	366.153	341.54	337.944	319.884	403.573	360.501	356.121	327.327	368.226	366.906	421.385	385.13	396.751	358.17	347.506
LOC_Os06g36040	N	241.734	-12.335		379.268	307.955	255.33	288.373	262.9	243.384	146.809	154.158	74.2759	194.227	90.4643	145.007	173.359	297.137	279.366	235.24	199.958	202.012	278.206	195.963	112.289	264.897	153.806	277.079	283.573	274.057	207.729	304.406	182.377	129.815	130.188	223.281	98.7499	65.2191	155.221	154.294	152.623	143.513	116.674	90.9683	88.3008	293.674	158.923	168.725	141.101
LOC_Os06g44420	N	255.201	-15.4357		434.941	293.726	303.755	403.722	269.967	230.902	212.057	140.144	148.552	96.7951	90.9455	209.005	158.31	217.374	176.102	263.665	219.205	194.76	319.512	197.046	112.289	257.579	116.372	185.078	205.077	173.761	175.531	201.852	206.314	79.7748	113.175	184.449	88.8749	86.9588	285.116	175.925	306.225	159.24	201.904	184.969	177.719	219.493	114.469	149.484	148.098
LOC_Os06g46120	N	86.3025	-4.75694		74.2299	90.4555	54.2943	73.0545	87.6333	49.9248	65.2484	64.2326	54.3315	50.308	66.4047	112.604	149.883	125.341	83.9021	79.3936	76.989	50.7619	54.6694	77.9521	61.9526	51.2232	65.103	109.756	84.1525	75.3816	57.1255	41.5098	68.3915	68.1712	62.8747	61.7772	29.625	51.2436	94.7662	67.7742	65.5497	58.9779	74.4727	70.7532	61.4752	41.6631	41.1199	51.8015	43.1467
LOC_Os06g49360	N	118.586	-3.93168		126.423	122.979	183.427	140.342	110.248	149.775	106.935	70.0719	74.2759	67.5018	94.3139	98.8319	107.145	108.687	120.782	105.858	91.9591	125.351	83.8264	106.101	98.7369	105.373	98.4682	115.136	124.461	117.544	146.449	99.2981	78.6502	92.1036	56.9571	71.4851	109.722	75.3126	116.824	131.222	90.0086	108.126	76.9552	101.076	103.949	71.1321	70.0149	122.844	92.1241
LOC_Os07g07060	N	199.621	-5.05691		190.214	228.68	193.699	138.419	210.603	178.897	184.87	145.983	177.437	144.556	177.56	243.839	243.786	207.733	203.762	169.569	161.463	185.436	196.81	172.144	211.994	156.597	169.268	230.272	203.663	251.698	168.261	174.179	155.021	137.068	179.748	176.506	113.014	134.32	188.715	129.78	148.71	185.78	180.39	213.27	209.016	178.847	157.811	161.325	179.584
LOC_Os07g31400	N	204.027	-6.23894		189.054	216.483	230.384	167.256	187.988	210.1	163.121	148.319	152.678	164.297	152.057	209.005	246.795	233.152	184.4	174.47	170.017	190.616	154.289	162.4	198.442	143.425	170.895	265.243	219.928	226.784	186.956	170.109	135.643	176.23	133.886	120.024	163.486	185.564	189.532	148.526	166.32	184.797	192.802	195.077	234.724	126.005	175.593	156.885	183.082
LOC_Os07g32460	N	187.828	-3.79929		192.534	219.532	220.112	165.334	149.825	174.737	163.121	156.494	162.307	166.844	153.501	191.183	204.659	193.709	164.116	162.708	182.849	162.645	157.934	171.062	168.434	152.206	170.895	200.681	193.056	226.145	195.266	153.017	151.601	137.793	167.913	169.446	165.68	138.979	179.729	162.946	166.32	154.326	168.805	197.098	230.253	148.361	174.482	145.044	172.587
LOC_Os07g34050	N	34.5069	-1.46878		35.9551	43.7032	22.0112	30.7598	45.2301	27.0426	34.4366	42.0431	34.387	24.8356	15.8794	32.4039	37.9222	44.702	51.6321	42.1472	33.148	27.9709	32.8016	21.6534	19.3602	19.0258	17.0895	27.9769	27.5794	35.1355	24.9275	21.1619	27.3566	23.9324	22.1911	26.476	20.8472	23.2925	35.9458	18.7461	26.4156	40.3016	30.6166	28.3013	15.6482	24.3882	14.4475	22.2006	29.1532
LOC_Os07g42800	N	273.592	-6.10588		284.161	331.331	234.786	255.691	291.169	239.223	251.931	198.537	248.962	246.445	225.68	306.217	285.921	277.854	256.316	270.526	279.085	271.421	208.958	245.766	257.49	165.378	243.322	292.682	254.579	310.47	234.734	233.595	225.692	223.369	227.828	238.284	291.861	187.117	285.116	210.533	236.762	254.588	278.032	257.744	271.609	205.267	271.169	210.166	233.226
LOC_Os07g43530	N	37.272	-3.05511		41.7543	42.6869	45.4898	40.3722	32.5091	18.7218	30.8117	26.8609	24.0709	11.4626	11.5486	36.4544	54.1746	47.3315	24.894	43.1274	34.2173	16.5753	19.438	38.976	43.5604	13.1717	5.69651	30.129	26.8722	30.0249	29.0821	28.4871	26.2167	14.5045	40.6837	18.5332	1.09722	7.76418	34.3119	56.2382	10.7619	14.7445	33.9265	14.1506	21.2369	1.01617	2.2227	5.92017	17.4919
LOC_Os07g44290	N	122.795	-7.40058		118.304	82.3247	93.9145	90.3569	86.2199	83.2081	52.5612	99.2685	99.7223	54.7656	45.7134	170.12	134.233	122.711	83.9021	76.4531	84.474	95.3081	53.4545	72.5388	106.481	60.0043	43.9445	127.51	127.997	122.016	104.903	68.3692	78.6502	75.4234	51.7792	60.8947	91.0694	62.1135	149.502	142.758	155.558	120.905	156.393	171.829	128.539	52.841	72.2376	68.082	83.9612
LOC_Os07g47030	N	658.33	-15.0763		644.872	536.635	616.314	584.436	613.433	601.178	556.424	503.35	573.575	523.457	567.327	762.302	695.842	710.849	558.733	528.31	534.646	566.669	539.404	570.566	481.101	535.648	513.5	710.184	662.612	693.767	621.11	546.953	607.544	601.212	606.556	568.35	591.402	568.338	740.974	710.908	708.328	599.609	644.603	717.639	574.514	578.203	582.347	587.577	520.093
LOC_Os07g47510	N	5710.55	-185.767		6039.3	5272.84	5982.64	5813.6	5864.37	5733.04	5305.05	5357	3082.45	4201.03	4711.36	5008.83	5612.48	5860.34	5456.41	5952.56	5597.74	4342.73	5242.19	4779.98	3602.93	5412.1	4343.99	5315.08	5273.32	5197.5	5176.61	5507.79	5139.62	4351.35	4024.72	4936.88	5313.84	2955.82	6630.37	5720.43	5921.98	5070.13	5404.24	5047.73	3308.49	4088.07	3169.57	4546.69	4672.68
LOC_Os08g02420	N	380.859	-5.88361		396.666	367.92	371.256	340.28	344.88	312.03	279.118	321.163	286.788	342.604	393.616	377.505	408.717	336.58	386.319	374.424	360.351	285.924	363.248	365.942	332.995	374.661	343.418	412.66	424.298	437.597	391.57	362.194	395.531	326.351	332.127	359.19	334.653	275.628	415.011	379.247	371.775	370.578	356.642	335.572	394.559	313.998	391.195	367.051	332.346
LOC_Os08g31240	N	84.7282	-2.43212		83.5086	95.5372	98.3167	71.132	94.7005	76.9675	74.3106	64.2326	68.774	68.1386	76.5097	84.2501	86.0774	78.8859	83.9021	84.2944	79.1276	72.517	58.314	59.5467	57.1125	73.176	61.8478	98.4573	84.1525	93.2688	88.2849	78.9501	50.1537	84.1261	75.4497	61.7772	74.6111	75.3126	66.173	66.3322	72.3982	87.4839	77.7826	80.8608	78.2412	67.0674	68.9036	62.1618	61.8048
LOC_Os08g33650	N	73.0722	-1.77505		68.4307	54.8831	71.9033	80.7445	94.7005	87.3685	68.8733	73.5755	53.6437	53.492	52.4501	85.0602	65.6114	92.0335	72.8381	73.5126	63.0882	55.9417	82.6115	61.7121	65.8246	52.6867	65.103	68.3283	53.7444	66.4381	71.6666	66.7413	52.4335	53.6667	42.9028	68.8375	71.3194	46.5851	80.8781	73.5422	72.3982	64.8757	71.9903	55.5918	51.4156	57.9219	71.1263	65.1219	75.7983
LOC_Os08g45090	N	33.3401	-1.4822		41.7543	37.6051	19.0764	23.0698	32.5091	37.4436	41.6865	28.0288	17.1935	17.8307	32.24	27.5433	44.5435	35.0604	26.738	24.5042	34.2173	21.7551	23.0826	25.984	17.4242	23.4163	23.5998	36.0472	31.8224	45.3568	18.6956	30.9289	26.2167	28.2838	25.1499	26.476	18.6528	20.9633	26.9594	24.5141	34.2424	32.4378	24.8242	33.3551	23.4724	25.4043	16.6702	23.6807	22.1564
LOC_Os09g10770	N	138.519	-2.72245		98.5866	130.093	118.86	121.117	179.507	158.095	128.684	94.5971	110.726	120.994	123.667	147.438	136.038	166.537	166.882	128.402	129.384	132.603	105.694	122.341	123.905	118.545	116.372	138.809	154.162	153.957	120.483	143.25	103.727	109.509	132.407	105.904	95.4583	141.308	133.98	124.012	125.229	126.802	134.051	134.431	141.952	95.5203	122.248	142.084	103.785
LOC_Os09g26820	N	191.888	-7.2189		207.612	189.042	174.622	178.791	180.92	172.657	154.059	141.312	157.493	128.636	129.922	206.575	189.611	189.326	175.18	160.748	180.71	154.358	172.512	171.062	162.626	149.279	116.372	215.207	185.277	205.064	179.686	170.109	157.3	120.387	179.748	160.621	118.5	107.922	211.59	162.946	180.996	153.343	186.182	158.689	175.484	131.086	140.03	161.325	135.271
LOC_Os09g27960	N	309.823	-9.95672		281.842	275.432	245.058	269.148	296.823	239.223	270.056	302.477	175.374	226.067	242.04	304.597	321.436	308.531	294.118	308.753	309.025	202.012	266.058	271.75	242.97	286.85	227.86	332.495	326.71	323.247	263.816	270.221	267.867	242.225	259.636	245.344	262.236	178.576	342.302	321.567	332.64	276.213	345.885	333.551	273.844	195.105	186.707	247.167	289.2
LOC_Os10g07004	N	75.4613	-7.16479		132.222	70.1284	93.9145	44.2172	48.057	39.5238	19.937	21.0216	24.7586	35.0245	33.6835	89.1107	75.2424	122.711	38.7241	38.2265	42.7717	32.1147	19.438	16.24	34.8483	26.3434	26.0412	129.662	91.9313	92.63	50.8937	38.2542	22.7972	29.7342	22.1911	15.003	42.7916	38.0445	84.1459	96.6143	51.8528	36.3697	41.3737	49.5272	25.7078	24.3882	44.4539	23.6807	29.1532
LOC_Os10g27000	N	20.1561	-0.797829		15.0779	11.1799	13.2067	13.4574	15.5478	18.7218	16.3121	22.1894	9.62836	9.55214	18.7665	16.2019	25.2815	17.5302	20.284	13.7223	9.62362	7.2517	17.0082	12.992	10.6481	8.78112	16.2757	27.4389	17.6791	27.4696	18.6956	22.7897	26.2167	20.3063	13.3146	16.7681	8.77777	19.4105	22.8746	24.5141	27.3939	21.6252	19.0319	22.2367	12.295	13.2103	14.4475	16.2805	10.4952
LOC_Os10g30970	N	325.266	-13.1434		238.927	357.757	243.591	278.761	275.621	318.271	286.368	200.873	215.95	194.864	198.252	427.731	411.125	225.263	302.417	265.625	255.561	286.96	217.463	256.592	229.418	226.846	266.108	323.349	288.523	371.798	277.319	256.384	196.056	223.369	298.84	210.925	148.125	243.019	338.217	323.009	248.502	348.953	425.322	379.035	447.093	161.572	191.152	239.767	255.382
LOC_Os10g35000	N	247.741	-7.74816		273.723	201.238	223.047	190.326	264.313	212.181	204.807	195.033	158.868	161.113	217.018	235.738	267.261	253.311	207.45	203.875	218.135	203.048	191.95	221.947	189.73	206.356	201.819	258.787	245.386	259.364	231.618	216.502	186.937	197.987	206.377	173.859	202.986	185.564	279.397	286.959	207.411	267.366	295.409	276.948	209.016	181.895	145.587	211.646	206.405
LOC_Os10g39450	N	273.881	-6.6612		366.51	305.922	343.375	334.513	255.833	249.624	248.306	251.091	218.701	255.997	171.786	220.346	185.397	281.36	258.16	255.824	273.739	255.882	319.512	240.352	176.178	302.949	214.84	240.494	251.043	236.366	282.512	278.36	243.93	166.077	173.09	231.223	275.403	184.011	331.682	265.329	253.394	216.252	230.038	204.173	231.37	248.962	251.165	227.927	200.574
LOC_Os10g42950	N	505.079	-7.48223		534.687	456.343	473.975	486.389	401.417	515.89	473.051	400.578	375.506	437.488	498.035	503.881	494.192	511.005	452.703	466.56	483.32	407.131	447.074	464.465	410.436	405.395	460.603	543.936	442.684	498.924	476.739	450.097	512.936	518.536	512.614	423.615	411.458	477.497	534.285	575.36	557.662	510.159	503.932	539.746	494.037	440.003	440.094	523.935	490.94
LOC_Os11g01530	N	2535.5	-215.562		5268	5292.15	3659.73	1397.65	1444.54	1185.71	1565.96	1491.36	2616.16	700.491	797.337	2256.12	1926.81	3948.68	890.654	1581.01	2275.45	2204.52	1801.66	1880.59	1780.17	818.108	705.553	3206.05	1671.03	2539.98	2370.19	3591.01	822.977	564.95	932.765	1126.99	600.18	427.806	533.468	1479.5	710.285	820.776	1212.25	3790.35	2072.27	459.31	350.075	742.982	591.227
LOC_Os11g06370	N	94.3576	-3.07157		93.9472	128.061	99.7841	90.3569	106.008	97.7695	92.4352	78.247	79.7779	52.2184	74.585	104.503	108.349	78.0094	67.3061	89.1953	81.2662	87.0204	85.0412	64.9601	67.7606	89.2747	71.6132	93.0771	77.788	83.0476	110.097	75.6944	72.9509	59.4685	66.5732	82.0754	57.0555	76.8654	92.3154	62.0062	96.8571	97.3135	78.6101	75.807	78.2412	81.2939	98.91	74.0021	61.8048
LOC_Os11g09979	N	295.047	-8.20451		242.407	250.023	240.656	265.303	265.727	249.624	233.807	179.851	186.378	233.072	262.732	307.837	356.95	276.101	249.862	257.784	273.739	215.479	218.677	244.683	269.107	253.189	194.495	298.062	284.987	328.996	278.357	250.687	279.265	275.586	314.374	221.515	172.264	251.559	334.133	364.827	293.506	273.264	320.233	332.54	310.729	194.089	251.165	260.488	253.05
LOC_Os11g38870	N	92.5601	-5.4903		121.783	140.257	145.274	90.3569	69.2586	85.2883	81.5604	79.4148	55.0192	46.4871	59.1868	105.313	93.3006	92.0335	88.5121	76.4531	66.2961	75.6249	75.3222	69.2907	122.937	38.0515	55.3375	111.908	86.274	96.463	91.4009	87.0893	59.2726	42.7883	50.2998	53.8344	18.6528	30.2803	66.9899	73.5422	18.5887	65.8587	79.4376	61.6563	93.8894	10.1617	5.55674	69.562	48.9774
LOC_Os11g46980	N	46.7749	-1.30447		34.7953	34.556	36.6853	59.5971	49.4704	35.3634	45.3114	31.5324	33.6993	36.935	39.939	57.5169	55.9804	54.3436	37.8021	42.1472	51.326	25.8989	51.0247	36.8107	32.9123	26.3434	46.3859	50.5737	48.0871	45.3568	47.7777	40.6959	35.3356	47.1396	41.4234	43.2441	36.2083	32.6096	55.5526	47.5861	43.0476	39.3186	37.2364	53.5702	38.0029	27.4367	32.2291	39.9612	47.8113
LOC_Os12g01530	N	2746.41	-238.893		6041.62	6416.24	4025.12	1291.91	1529.34	1154.51	1712.77	1740.12	2561.83	782.002	801.187	2392.22	2127.25	4585.9	801.219	1687.85	2586.62	2221.09	1635.22	1848.11	2046.37	993.73	788.56	3476.13	1787	2872.81	2369.15	3743.21	772.824	664.306	963.093	1122.58	502.527	383.551	445.238	1646.77	753.333	862.06	1125.37	3824.71	1943.74	506.054	321.18	905.786	775.475
LOC_Os12g03340	N	223.215	-6.4292		198.333	145.339	245.058	221.086	216.256	162.256	222.932	128.465	173.998	155.382	185.741	232.498	237.164	224.386	203.762	201.915	208.512	183.365	222.322	201.376	194.57	146.352	173.337	241.032	205.077	226.145	217.077	236.85	141.342	180.581	216.733	138.557	201.889	177.8	238.549	226.395	219.151	233.946	220.936	214.281	195.603	173.766	205.599	180.565	178.418
LOC_Os12g29520	N	1457.7	-52.1367		1758.32	1539.78	1960.46	1413.03	1462.91	1632.96	1223.41	1088.45	883.058	878.797	984.522	1359.34	1467.53	1558.43	1199.52	1146.8	1230.75	1543.58	1338.79	1434.54	1367.8	1053.73	1271.14	1736.72	1462.41	1590.04	1683.65	1425.99	960.9	1084.21	1199.06	1187.01	892.041	796.605	1135.56	1279.06	937.263	1187.42	1054.2	1077.47	1494.41	685.917	640.137	1299.48	1248.92
LOC_Os12g38560	N	100.587	-4.32752		120.624	125.012	102.719	92.2794	100.354	122.732	77.9355	75.9112	74.9637	66.2282	77.4721	84.2501	107.145	97.2926	91.2782	83.3143	85.5433	87.0204	63.1735	94.1921	80.3448	80.4936	67.5443	105.452	85.5668	135.431	99.71	107.437	67.2516	74.6982	66.5732	67.9549	53.7638	50.4672	77.6103	59.1222	68.4848	86.5009	89.3673	80.8608	119.597	43.6955	80.0171	54.7616	62.9709
LOC_Os12g40780	N	30.0725	-1.4529		26.6764	25.4088	30.8157	42.2947	42.4032	27.0426	21.7495	22.1894	13.0671	15.9202	19.2477	29.9736	34.3106	35.0604	36.8801	23.524	32.0787	22.7911	23.0826	21.6534	19.3602	21.9528	27.6688	26.3629	34.651	22.359	16.6183	22.7897	13.6783	18.8559	15.5338	21.1808	15.3611	17.8576	31.0441	23.0721	29.3506	34.4038	24.8242	24.2582	10.0596	18.2911	26.6724	28.1208	20.9903
LOC_Os12g41860	N	75.3587	-2.46779		73.0701	96.5536	63.0988	73.0545	98.9409	68.6467	81.5604	54.8897	50.8928	61.1337	61.1116	59.9472	83.6696	78.8859	69.1501	78.4134	85.5433	64.2294	70.4627	66.0427	82.2808	65.8584	59.4064	100.609	84.1525	62.6051	71.6666	69.1831	47.874	58.7432	60.6556	52.0694	36.2083	48.1379	68.6238	60.5642	74.3549	36.3697	47.1661	56.6025	73.7703	68.0836	48.8993	63.6418	51.3096
LOC_Os01g01290	N	6.14655	-0.65299		11.5984	5.08177	10.2719	7.68995	1.41344	10.401	1.81245	0	0.68774	1.27362	1.92477	7.29088	2.40776	8.7651	3.68801	4.90084	3.20787	5.17979	2.42975	4.33067	1.93602	2.92704	3.25515	8.07027	8.48596	6.38827	4.15459	4.88351	1.13986	0	2.21911	2.6476	2.19444	1.55284	2.45085	10.094	0.978354	3.93186	0	2.02152	2.23546	2.03235	0	0	1.16613
LOC_Os01g06280	N	491.709	-11.425		404.785	438.048	390.332	476.777	484.81	455.564	494.8	530.211	317.736	484.612	515.358	438.263	553.784	475.068	583.627	593.982	583.833	429.922	567.347	421.158	299.115	313.193	397.942	567.609	455.413	566.64	440.386	437.888	583.607	515.635	523.71	580.706	379.639	299.697	468.929	330.219	393.298	409.896	422.84	399.25	359.91	428.825	345.629	315.249	373.161
LOC_Os01g09000	N	961.08	-50.5409		871.042	854.753	937.677	728.623	785.873	846.642	628.922	560.575	624.468	565.487	550.004	1184.36	967.317	1082.49	719.161	774.332	829.77	588.424	578.28	616.038	643.726	512.232	596.506	1190.1	925.677	1030.43	850.651	696.714	561.95	737.554	602.858	461.564	934.833	572.22	1120.86	1108.9	1059.56	869.924	882.088	954.157	675.11	527.394	592.349	603.858	697.345
LOC_Os01g10580	N	47.2628	-2.58353		37.115	20.3271	24.946	23.0698	28.2688	20.802	54.3736	40.8753	41.2644	31.8405	38.9767	60.7573	63.8056	53.4671	32.2701	31.3654	54.5339	21.7551	19.438	22.736	12.5841	27.8069	15.462	36.0472	31.1152	43.4403	30.1207	24.4176	52.4335	32.6351	49.5601	20.2982	32.9166	25.6218	91.4984	66.3322	77.29	33.4208	50.476	71.7639	29.061	21.3396	33.3405	32.5609	33.8177
LOC_Os01g13280	N	59.115	-3.32344		84.6685	60.9812	61.6314	38.4497	66.4317	47.8446	27.1868	31.5324	24.7586	25.4724	29.834	38.0746	52.3687	66.6147	45.1781	56.8497	50.2567	43.5102	78.9669	51.9681	41.6244	61.4678	52.0824	95.2292	57.2803	64.5216	73.7439	54.5325	39.895	22.482	25.8896	41.479	9.87499	17.0812	60.4543	34.6081	40.1125	45.2164	55.4408	40.4304	54.7688	27.4367	22.227	48.8414	34.9838
LOC_Os01g22430	N	134.612	-7.18248		128.742	117.897	111.523	96.1244	127.21	89.4487	79.748	79.4148	84.5921	76.4171	89.0208	144.197	168.543	138.489	115.25	126.442	119.761	108.776	75.3222	114.763	98.7369	80.4936	85.4476	211.441	154.162	191.009	128.792	126.157	76.3705	97.1802	126.489	80.3104	82.2916	79.1947	133.163	111.034	85.1168	109.109	126.604	99.0544	114.009	47.7601	42.2312	87.3225	95.6225
LOC_Os01g24790	N	95.9756	-4.91122		84.6685	84.3574	90.9796	115.349	89.0468	76.9675	108.747	88.7578	43.3276	57.3129	55.3372	72.9088	89.689	92.91	88.5121	107.818	86.6126	64.2294	98.4049	47.6374	36.7843	48.2962	53.7099	84.4688	92.6384	79.8534	117.367	122.902	93.4683	71.0721	75.4497	101.491	68.0277	32.6096	107.02	83.6362	83.1601	63.8927	79.4376	56.6025	71.5348	61.9866	54.4561	53.2815	74.6322
LOC_Os01g28680	N	2623.13	-108.009		3183.77	2468.72	2755.8	2212.78	2750.56	2317.34	1605.83	2092.81	1821.14	1728.3	1716.9	2017.95	2439.66	2623.39	2191.6	2045.61	2549.19	2153.76	2051.92	2389.45	1450.08	1754.76	2048.3	3393.82	2347.08	3107.26	2325.53	2418.15	3195.02	2044.41	1985.36	2151.61	1964.03	1640.57	2313.6	2824.89	2652.32	2007.21	1818.79	1852.72	1783.9	2497.75	1878.18	1697.61	1639.58
LOC_Os01g32300	N	299.735	-4.76284		359.551	251.039	355.114	296.063	298.236	284.988	275.493	266.273	255.839	268.097	269.468	276.243	235.96	301.519	268.302	268.566	256.63	257.953	258.768	293.403	279.755	272.215	267.736	273.851	318.224	290.028	288.744	287.313	283.825	232.072	267.033	263.877	289.666	208.856	292.468	360.501	317.965	287.026	316.095	298.174	272.726	312.981	267.835	291.568	261.213
LOC_Os01g36610	N	17.542	-0.810603		6.95905	18.2944	13.2067	9.61244	16.9613	16.6416	14.4996	9.34292	12.3793	10.189	11.0674	30.7837	22.8737	21.0362	16.596	12.7422	9.62362	12.4315	9.719	17.3227	11.6161	5.85408	14.6482	18.8306	14.8504	21.0813	12.4638	16.2784	9.11886	12.3288	11.8352	11.4729	17.5555	10.0934	26.9594	21.6301	15.6537	20.6423	11.5846	16.1722	10.0596	6.09704	13.3362	13.3204	6.99677
LOC_Os01g37910	N	4075.52	-366.092		3295.11	2226.83	2236.34	2518.46	2521.58	2385.99	1357.53	1304.51	2341.07	1220.13	1258.32	7938.14	4387.54	6045.29	1673.43	2159.31	2213.43	1347.78	673.041	1233.16	2823.68	837.133	1320.78	4220.75	3286.19	3648.34	1982.78	1115.88	1078.31	1425.79	1048.16	818.989	2602.61	1179.38	7743.05	5460.87	5754.68	4181.53	5394.31	6230.32	2304.76	1352.53	1669.25	2002.5	2303.1
LOC_Os01g46030	N	19.3458	-1.30231		18.5575	22.3598	19.0764	26.9148	11.3075	16.6416	19.937	9.34292	9.62836	11.4626	6.25551	20.2524	15.0485	23.6658	11.986	8.82151	9.62362	10.3596	6.07437	6.49601	11.6161	13.1717	5.69651	16.1405	17.6791	13.4154	19.7343	8.9531	4.55943	6.52703	6.65732	14.1205	19.75	7.76418	31.8611	36.0501	21.5238	12.7785	28.1341	21.2259	1.11773	9.14556	18.8929	8.88026	10.4952
LOC_Os01g50610	N	111.693	-8.54121		125.263	119.93	63.0988	138.419	117.316	118.571	94.2476	77.0791	24.0709	51.5816	45.7134	154.729	208.873	189.326	91.2782	85.2746	106.929	74.589	63.1735	72.5388	47.4325	108.3	61.034	94.1532	97.5886	91.9912	35.314	24.4176	58.1328	47.1396	61.3953	38.8314	47.1805	55.9021	121.726	124.012	51.8528	55.046	57.0958	75.807	49.1802	36.5822	63.3469	32.5609	33.8177
LOC_Os01g51120	N	958.029	-22.8261		1078.65	979.765	1005.18	878.577	880.574	879.925	806.542	920.278	782.648	734.241	810.811	1027.2	898.696	1085.12	762.495	902.734	823.354	804.939	783.594	855.308	940.905	832.743	792.628	1003.94	962.45	1048.32	900.506	856.242	804.74	720.874	724.909	786.336	905.208	684.801	986.876	925.767	944.112	873.856	935.047	992.566	832.71	784.486	754.606	811.064	802.296
LOC_Os01g52030	N	67.6956	-3.11878		53.3527	32.5233	60.164	80.7445	57.9511	43.6842	50.7487	57.2254	37.138	47.7607	46.1946	67.2381	74.6405	67.4912	58.0861	62.7307	70.5732	65.2653	47.3801	71.4561	22.2642	57.0773	35.8066	50.5737	52.3301	52.3839	45.7004	63.4856	50.1537	43.5135	51.0395	62.6597	47.1805	17.8576	91.4984	73.5422	68.4848	85.518	75.3002	78.8392	59.2398	50.8087	44.4539	39.9612	48.9774
LOC_Os01g58459	N	543.158	-13.0249		534.687	543.749	506.258	467.164	517.319	482.607	460.363	409.921	443.592	440.672	372.444	644.838	509.843	536.424	510.789	459.699	428.786	476.541	460.438	463.382	455.932	414.176	472.81	535.866	571.388	541.087	547.367	486.723	457.083	398.874	568.092	396.257	409.264	562.127	586.57	628.714	515.593	555.375	565.993	564.004	589.044	355.661	402.308	518.015	472.282
LOC_Os01g59130	N	324.147	-6.86603		300.399	315.07	360.984	342.203	261.487	222.582	275.493	301.309	358.313	223.52	232.898	352.392	331.067	317.296	290.43	276.407	290.847	281.78	289.14	270.667	330.091	228.309	263.667	356.168	282.158	373.075	339.637	310.917	257.608	276.311	332.127	314.181	243.583	241.466	381.516	321.567	331.662	364.68	307.821	302.217	277.197	241.849	240.051	284.168	297.363
LOC_Os01g61810	N	146.926	-3.72828		177.456	161.6	137.937	148.032	156.892	104.01	125.059	128.465	110.038	135.004	129.922	156.349	151.087	156.019	142.91	129.382	117.622	147.106	122.702	138.581	122.937	156.597	123.696	161.405	146.383	157.79	149.565	167.667	99.1676	84.8514	119.092	131.497	94.361	90.8409	137.248	99.4983	151.645	123.854	124.121	132.409	150.894	134.135	125.582	130.244	102.619
LOC_Os01g63800	N	302.308	-5.02356		302.719	273.399	284.678	288.373	303.89	262.105	289.993	330.506	229.705	243.898	251.664	298.116	302.174	322.556	297.807	307.773	280.154	278.673	297.644	291.238	257.49	324.901	257.157	258.249	259.529	245.949	250.314	293.011	278.125	224.82	251.499	296.531	242.486	191.775	342.302	337.429	313.073	312.583	345.057	334.561	273.844	296.723	247.831	288.608	286.868
LOC_Os01g67730	N	172.865	-6.72189		190.214	147.371	139.404	119.194	178.094	183.058	125.059	116.787	88.0308	137.551	103.457	159.589	163.126	163.031	142.91	146.045	152.909	101.524	114.198	140.747	134.553	127.326	147.295	204.985	201.542	157.152	153.72	114.763	113.986	139.243	118.352	118.259	117.403	94.723	208.322	235.047	189.801	159.24	177.08	153.635	160.953	146.329	147.809	149.484	190.079
LOC_Os01g73500	N	849.112	-26.8843		925.554	1040.75	915.666	626.731	682.692	611.579	416.865	525.539	635.472	580.134	631.807	785.794	830.075	611.804	564.265	711.602	819.077	711.703	817.611	755.702	538.213	775.665	744.615	982.421	788.487	948.659	942.052	985.655	597.286	675.185	625.049	669.842	478.389	586.196	813.682	728.212	928.458	686.11	765.414	790.414	913.187	1157.42	1049.11	602.377	681.019
LOC_Os02g03700	N	437.294	-18.0642		601.958	440.081	537.073	417.18	373.148	422.281	288.18	415.76	259.966	274.465	310.37	366.974	425.571	587.261	424.121	395.008	417.024	309.751	308.578	343.206	313.635	329.292	345.046	513.807	456.121	450.373	372.874	318.242	294.083	331.428	278.868	281.528	435.597	393.644	361.909	481.629	442.216	343.055	301.201	321.421	253.725	302.82	240.051	315.249	278.705
LOC_Os02g04670	N	26.1783	-1.45392		18.5575	16.2617	19.0764	21.1474	21.2016	18.7218	25.3744	18.6858	24.0709	12.0994	13.9546	28.3534	28.8931	25.4188	26.738	26.4645	25.663	24.863	13.3636	21.6534	20.3282	2.92704	10.5792	27.4389	24.7507	27.4696	18.6956	18.7201	20.5174	14.5045	23.6705	18.5332	15.3611	13.9755	31.0441	18.7461	27.3939	29.489	26.4792	25.269	27.9433	15.2426	20.0043	11.8403	17.4919
LOC_Os02g10600	N	507.069	-18.07		396.666	583.387	347.777	399.877	412.725	380.677	458.551	422.767	555.006	467.418	354.158	733.138	388.251	642.482	434.263	476.361	404.192	434.066	302.504	308.56	395.916	266.361	324.701	477.76	505.622	528.31	350.024	287.313	340.818	318.374	348.4	396.257	331.361	313.673	715.648	487.397	507.766	572.086	658.67	688.327	410.207	369.887	461.21	438.093	422.138
LOC_Os02g11750	N	377.645	-6.75296		349.113	391.296	362.451	394.11	349.12	397.318	378.803	308.316	383.071	373.807	333.948	442.313	402.096	393.553	363.269	337.178	367.836	317.003	319.512	335.627	376.556	335.146	322.26	415.35	397.426	421.626	363.526	350.799	332.839	329.252	369.851	271.82	346.722	332.307	377.431	310.031	318.943	398.101	379.811	345.68	342.026	232.704	300.064	288.608	293.864
LOC_Os02g13710	N	4.89819	-0.440574		4.63937	4.06541	4.40224	1.92249	5.65376	8.32081	3.62491	2.33573	1.37548	5.09448	0.962387	1.62019	3.61164	12.2711	2.766	2.9405	4.27717	1.03596	2.42975	3.248	1.93602	2.92704	0.813787	4.30414	4.24298	1.27765	2.07729	2.44176	3.41957	2.9009	2.21911	2.6476	0	0.776418	7.35255	7.21002	10.7619	1.96593	0.827475	2.02152	0	3.04852	2.2227	0	4.66451
LOC_Os02g16490	N	196.971	-8.15544		273.723	249.007	231.851	196.094	163.959	189.298	146.809	123.794	194.63	148.377	155.425	218.726	201.048	245.423	165.038	142.124	176.433	156.43	133.636	141.83	124.873	114.155	161.13	228.12	200.127	210.174	171.377	135.11	104.867	143.595	130.188	109.434	165.68	191.775	163.39	206.207	224.043	123.854	118.329	131.399	109.538	147.345	205.599	119.883	113.114
LOC_Os02g21780	N	9.94559	-0.854845		12.7583	8.13083	5.86965	13.4574	5.65376	8.32081	5.43736	3.5036	2.75096	5.73129	1.44358	12.9616	10.233	12.2711	3.68801	8.82151	12.8315	5.17979	4.8595	1.08267	2.90403	1.46352	5.69651	9.68432	8.48596	13.4154	12.4638	5.69743	7.97901	10.1532	8.13673	6.17772	3.29166	3.10567	5.71865	8.65202	5.87012	11.7956	4.13737	9.09683	3.35319	2.03235	3.33405	2.96009	8.1629
LOC_Os02g25624	N	128.697	-4.18306		124.103	111.799	133.535	103.814	121.556	116.491	94.2476	63.0647	96.2836	88.5165	97.6822	127.995	121.592	141.118	125.392	99.9771	120.83	126.387	94.7602	103.936	81.3128	76.103	118.813	136.657	132.24	120.738	133.985	122.088	85.4893	107.333	127.229	89.1357	104.236	103.264	123.359	139.874	135.013	132.7	112.537	109.162	128.539	135.151	108.912	106.563	86.2935
LOC_Os02g31867	N	703.938	-22.8277		698.225	806.985	810.012	657.491	563.963	524.211	549.174	537.218	592.144	485.886	558.665	573.549	676.58	589.014	632.493	631.228	624.466	552.165	764.156	646.353	617.59	664.438	503.734	848.992	741.815	787.035	930.627	826.941	678.215	446.739	537.024	578.941	351.111	410.725	651.926	547.962	674.086	433.488	606.539	610.499	675.11	577.186	666.809	452.893	527.09
LOC_Os02g35690	N	486.58	-15.961		438.42	394.345	471.04	376.808	411.311	484.687	453.114	402.913	280.598	387.18	403.24	430.162	461.688	499.61	526.463	478.322	472.627	386.412	364.462	384.347	275.883	346.854	329.584	454.087	465.314	505.313	417.536	431.377	458.223	456.892	408.316	425.38	418.041	318.331	600.458	545.078	542.008	498.363	436.079	454.842	331.966	342.45	400.085	438.093	383.656
LOC_Os02g35730	N	21.103	-1.09348		17.3976	19.3107	22.0112	15.3799	16.9613	22.8822	12.6872	15.1822	6.8774	14.6466	11.5486	14.5818	14.4465	21.0362	22.128	14.7025	14.9701	13.4674	17.0082	19.488	7.74407	16.0987	14.6482	17.7546	19.0934	21.0813	24.9275	27.6732	14.8182	14.5045	12.5749	15.003	16.4583	9.31702	15.5221	44.7021	22.5021	17.6934	19.8594	16.1722	14.5305	12.1941	13.3362	17.7605	12.8274
LOC_Os02g36580	N	7.26562	-0.787703		17.3976	3.04906	10.2719	3.84497	5.65376	6.2406	3.62491	1.16787	1.37548	1.91043	0.481193	8.10097	3.61164	14.9007	1.844	2.9405	4.27717	2.07192	3.64462	3.248	6.77606	2.92704	0.813787	9.14631	7.7788	8.94358	1.03865	5.69743	1.13986	2.17568	1.47941	0	2.19444	2.32925	12.2543	8.65202	3.91342	2.9489	5.79232	4.04304	1.11773	0	0	1.48004	3.49838
LOC_Os02g39530	N	574.512	-16.6144		632.114	790.723	600.172	486.389	465.022	536.692	454.926	360.87	469.039	466.781	498.516	550.866	647.687	545.189	531.995	405.789	513.26	534.554	553.983	545.665	475.293	529.794	430.493	828.548	596.139	717.403	535.942	701.598	481.02	493.153	449.739	456.269	341.236	552.033	402.756	501.817	471.567	396.135	426.15	439.68	479.507	500.973	474.546	464.733	359.167
LOC_Os02g47160	N	164.995	-10.0403		120.624	156.518	149.676	134.574	165.373	212.181	132.309	112.115	85.2798	75.1435	79.3969	213.056	191.417	176.178	166.882	161.728	140.077	109.812	104.479	137.499	106.481	93.6653	83.0063	155.487	134.361	185.899	132.947	126.157	118.545	120.387	144.982	82.0754	87.7777	85.406	120.092	144.2	109.576	133.683	155.565	150.603	119.597	57.9219	91.1306	91.7627	101.453
LOC_Os02g49440	N	548.367	-24.9946		451.179	316.086	419.68	557.521	469.262	447.243	550.986	502.182	189.816	364.255	328.655	461.756	459.882	616.186	525.541	608.684	518.606	338.758	273.347	376.768	154.881	390.76	300.287	426.648	464.606	459.317	435.193	389.867	524.335	501.856	420.151	371.546	645.166	317.555	798.977	826.268	813.991	555.375	569.303	501.337	279.433	274.367	336.739	444.013	402.314
LOC_Os02g50240	N	6734.75	-364.828		8165.29	7222.21	6929.13	4969.63	5029.02	5277.47	3507.1	3992.93	4390.53	3510.73	4015.56	8447.7	7886.01	8108.59	4811	5031.2	5410.62	4201.84	3594.81	3857.55	8294.87	2713.37	3562.76	8584.08	7061.03	7122.93	5141.3	3969.48	3967.85	3679.79	3190.34	3944.03	4995.65	3808.33	8129.47	6183.31	7773.02	5616.66	6049.67	6991.42	3963.48	4135.83	5022.18	4597.01	5027.18
LOC_Os02g52300	N	25.5222	-1.08192		22.037	24.3925	24.946	23.0698	26.8554	16.6416	12.6872	14.0144	15.818	19.1043	18.7665	33.214	25.8834	18.4067	22.128	24.5042	20.3165	16.5753	24.2975	16.24	18.3922	11.7082	14.6482	20.4447	16.2648	32.5802	19.7343	21.1619	28.4964	18.1306	18.4926	22.9458	15.3611	13.1991	33.495	21.6301	29.3506	20.6423	30.6166	35.3766	22.3546	19.3073	20.0043	20.7206	24.4887
LOC_Os02g52610	N	206.431	-5.11209		197.173	198.189	164.35	221.086	200.709	193.459	183.058	207.88	185.002	157.292	177.56	232.498	190.213	203.35	193.62	204.855	207.443	198.904	166.438	190.55	174.242	156.597	160.316	227.044	219.221	260.642	204.613	183.132	191.496	177.68	208.596	180.919	186.528	134.32	197.702	170.156	160.45	199.542	180.39	196.087	186.661	155.475	130.028	174.645	167.922
LOC_Os02g53330	N	945.337	-26.3216		778.254	873.048	795.338	859.352	881.987	844.562	866.353	829.184	626.531	687.118	645.761	969.687	831.279	823.042	872.213	998.791	854.364	860.881	880.784	843.398	781.183	797.618	770.656	917.859	806.874	915.44	882.849	883.102	1021.31	900.73	980.846	911.655	430.111	550.48	1133.11	964.701	793.445	1028.18	1120.4	1073.43	1083.08	569.057	431.203	833.264	923.573
LOC_Os02g54490	N	31.2429	-1.751		27.8362	39.6378	16.1415	17.3024	19.7882	22.8822	14.4996	9.34292	26.8219	24.8356	18.2853	51.8462	44.5435	28.0483	28.582	19.6034	22.4551	25.8989	7.28925	21.6534	21.2962	13.1717	18.7171	43.0414	27.5794	40.2461	16.6183	15.4645	15.958	25.3829	22.9308	12.3554	16.4583	17.0812	44.9323	17.304	25.4372	36.3697	28.9616	43.4627	38.0029	17.2749	26.6724	22.2006	15.1597
LOC_Os02g56690	N	9.90256	-0.826359		10.4386	7.11448	10.2719	9.61244	5.65376	8.32081	1.81245	11.6787	3.4387	1.91043	5.77432	11.3414	16.2524	15.7772	11.986	5.88101	8.55433	8.28766	3.64462	6.49601	4.84005	1.46352	4.88272	8.60829	4.95015	9.58241	4.15459	5.69743	2.27972	4.35135	2.95881	7.06025	3.29166	3.10567	10.6204	5.76802	3.91342	10.8126	19.0319	5.0538	6.70639	6.09704	2.2227	1.48004	5.83064
LOC_Os02g57220	N	156.739	-2.72953		196.013	147.371	167.285	155.721	141.344	151.855	121.434	143.647	158.868	126.725	126.073	155.539	156.504	140.242	154.896	145.065	149.701	153.322	147	148.326	151.977	141.961	152.178	174.318	157.697	147.569	170.338	134.297	153.881	152.297	135.366	122.672	119.597	130.438	157.671	139.874	171.212	134.666	134.878	124.323	143.07	154.458	141.141	143.564	145.766
LOC_Os03g06760	N	33.4065	-1.34727		37.115	21.3434	29.3483	28.8373	24.0285	27.0426	36.2491	25.693	19.9445	26.1092	30.7964	37.2645	31.9028	36.8134	25.816	26.4645	37.4252	24.863	8.50412	22.736	23.2322	27.8069	24.4136	31.7431	24.0436	28.1084	29.0821	28.4871	28.4964	29.7342	19.972	19.4157	21.9444	24.8454	40.8475	30.2821	49.8961	31.4549	35.5814	36.3873	34.6497	32.5175	31.1178	29.6009	13.9935
LOC_Os03g08754	N	449.767	-9.43406		465.097	412.64	431.42	446.017	457.955	411.88	391.49	393.571	305.357	383.359	406.608	432.592	512.853	483.833	436.107	425.393	420.232	367.765	409.413	457.969	443.348	427.348	356.439	489.596	470.971	486.148	434.154	401.262	460.503	385.095	397.96	373.311	350.014	362.587	459.126	392.225	386.45	398.101	414.565	372.97	449.328	391.227	366.745	401.092	331.18
LOC_Os03g14915	N	2925.87	-280.669		3897.07	2306.11	2974.45	1985.93	2552.67	2232.06	1237.91	1056.92	445.656	759.077	824.284	2802.94	3397.95	3507.79	2193.44	2406.31	2156.76	1438.95	1452.99	2009.43	1460.73	1123.98	1254.05	3436.86	3253.66	3233.11	2235.17	2007.12	1215.09	979.779	1162.81	1104.05	848.152	405.29	3068.46	2765.76	2096.61	2171.37	2674.4	2382.36	1477.64	327.208	247.831	1296.52	1092.66
LOC_Os03g15050	N	3079.61	-149.55		2011.17	2221.75	1813.72	2939.48	2684.12	1905.46	2503	2529.6	2366.51	2158.15	2463.71	3818.8	3995.67	3208.9	2941.18	3128.7	2459.37	1667.89	1348.51	1407.47	2272.89	1445.96	1075.83	3006.44	2716.22	2662.63	1985.89	1524.47	2694.62	2536.11	3402.63	2421.67	1449.43	1906.88	4331.47	3919.37	3739.27	3243.78	3486.98	3860.09	2921.75	1376.91	1548.11	1672.45	2550.32
LOC_Os03g16740	N	585.039	-17.9629		635.594	617.943	600.172	590.204	596.472	505.489	483.925	562.911	423.648	426.026	447.029	555.727	585.085	542.559	486.817	539.092	580.625	512.799	607.437	431.985	529.501	472.717	455.721	598.276	560.074	594.748	580.603	542.07	517.495	427.883	487.464	430.675	487.166	408.396	591.472	447.021	643.757	481.653	549.443	552.885	451.564	504.022	416.756	433.653	440.796
LOC_Os03g16800	N	1198.37	-17.9629		1075.17	1059.04	1231.16	1070.83	1125.1	1056.74	1091.1	1218.08	915.382	970.498	1185.18	1197.32	1204.48	1246.4	1147.89	1142.88	1151.63	1078.43	1041.15	1052.35	905.089	1025.93	1057.92	1145.98	1130.05	1131.36	1144.59	1150.07	1220.79	1041.42	1098.46	1203.77	1233.28	775.642	1382.28	1356.93	1401.98	1194.3	1218.87	1251.32	1108.79	970.446	974.653	1182.55	1216.27
LOC_Os03g17170	N	144.984	-3.02717		164.698	132.126	164.35	123.039	121.556	137.293	141.371	127.297	120.355	119.72	114.524	122.325	141.456	129.723	149.364	147.025	116.553	119.135	114.198	136.416	99.7049	128.79	131.833	142.037	138.604	145.014	141.256	126.157	148.182	121.113	122.791	131.497	123.986	107.922	158.488	165.83	144.796	159.24	125.776	133.42	135.246	130.07	156.7	113.963	124.776
LOC_Os03g18454	N	1023.87	-24.2498		1188.84	1251.13	1058.01	932.406	937.111	1035.94	782.98	856.045	945.643	825.942	744.887	1087.96	811.415	1129.82	836.255	1036.04	931.353	998.663	1050.87	967.905	877.016	886.893	982.241	1232.06	941.942	1132	959.709	1043.44	810.439	718.698	747.1	929.306	870.097	691.012	1010.57	759.936	904.978	867.958	897.81	839.941	991.428	1050.72	939.089	834.744	722.999
LOC_Os03g22190	N	236.492	-6.34978		196.013	230.712	196.633	230.698	258.66	185.138	208.432	177.516	173.311	194.227	172.267	262.472	255.824	259.447	236.954	208.776	222.413	221.695	210.173	215.451	189.73	178.549	221.35	274.389	250.336	283.001	216.038	236.036	186.937	236.423	229.308	195.922	162.389	179.353	249.987	165.83	167.299	230.014	212.661	202.152	252.607	209.332	154.477	179.085	200.574
LOC_Os03g38560	N	8.16029	-0.57974		4.63937	5.08177	10.2719	7.68995	4.24032	10.401	14.4996	1.16787	1.37548	0.63681	5.77432	8.91107	9.02909	10.5181	12.908	1.96034	7.48504	6.21575	6.07437	5.41334	3.87204	5.85408	2.44136	5.38018	10.6075	9.58241	12.4638	4.06959	5.69929	9.42793	5.91762	2.6476	5.48611	2.32925	7.35255	4.32601	0.978354	5.89779	6.6198	11.1184	3.35319	0	2.2227	1.48004	6.99677
LOC_Os03g38950	N	2055.45	-113.222		1612.18	1390.37	1432.2	1661.03	1655.14	1489.42	1734.52	1642.02	1298.45	1450.65	1356	2518.59	1867.82	2499.81	1765.63	2049.53	1621.05	1174.78	1250.11	1543.88	944.777	1129.84	1084.78	2027.25	1816	1988.03	1518.5	1373.89	1609.48	2024.1	1642.88	1502.07	931.541	729.057	2778.45	2702.32	2203.25	2132.05	2244.94	2343.95	1516.76	713.354	495.661	1437.12	1466.99
LOC_Os03g40070	N	36.804	-3.63636		46.3937	32.5233	32.2831	17.3024	19.7882	22.8822	19.937	17.518	19.2567	14.0098	10.5863	37.2645	24.6795	66.6147	20.284	24.5042	28.8709	7.2517	1.21487	9.74401	31.9443	10.2446	5.69651	32.8191	31.1152	28.1084	10.3865	5.69743	7.97901	6.52703	7.39703	8.82532	14.2639	10.8699	98.034	31.7241	78.2683	30.4719	27.3067	37.3981	11.1773	11.1779	16.6702	7.40021	8.1629
LOC_Os03g42280	N	21.5693	-1.03947		13.9181	20.3271	19.0764	24.9923	33.9226	20.802	18.1245	16.3501	13.7548	17.1939	9.14267	30.7837	21.0679	11.3946	25.816	24.5042	12.8315	8.28766	12.1487	15.1574	6.77606	11.7082	21.1585	18.2926	21.2149	18.526	18.6956	19.534	22.7972	14.5045	14.7941	19.4157	10.9722	16.3048	22.8746	23.0721	28.3723	17.6934	20.6869	12.1291	16.766	11.1779	11.1135	19.2406	11.6613
LOC_Os03g43440	N	216.603	-9.51176		172.816	291.694	130.6	115.349	189.401	106.09	144.996	220.727	171.935	156.655	147.726	324.849	259.436	181.437	163.194	170.549	172.156	168.861	138.496	181.888	127.777	128.79	144.04	232.962	194.47	275.335	167.222	132.669	166.419	141.419	190.104	225.928	68.0277	76.8654	284.299	186.019	260.242	216.252	190.319	245.615	196.721	173.766	156.7	189.446	167.922
LOC_Os03g45270	N	20.255	-0.755831		18.5575	15.2453	22.0112	11.5349	16.9613	22.8822	18.1245	11.6787	11.6916	14.6466	18.2853	24.3029	22.2718	21.0362	23.05	28.4249	10.6929	11.3955	18.2231	14.0747	14.5201	14.6352	17.0895	22.5968	19.0934	15.3319	25.9662	20.348	20.5174	13.0541	15.5338	17.6506	12.0694	11.6463	20.4238	14.42	20.5454	15.7274	23.1693	21.2259	13.4128	16.2588	13.3362	13.3204	20.9903
LOC_Os03g47564	N	6.63902	-0.552227		6.95905	5.08177	7.33707	7.68995	1.41344	0	0	4.67146	2.75096	1.27362	3.84955	4.86058	9.02909	6.13557	4.61001	3.92067	6.41575	0	6.07437	3.248	2.90403	4.39056	4.88272	8.60829	4.24298	6.38827	5.19323	7.32527	13.6783	5.8018	4.43822	1.76506	2.19444	3.10567	8.98645	8.65202	7.82683	2.9489	6.6198	6.06456	4.47093	0	0	0	3.49838
LOC_Os03g49420	N	606.203	-23.321		555.564	490.899	523.867	574.824	525.8	509.649	503.862	441.453	366.566	391.638	411.902	650.508	562.813	674.036	526.463	495.965	529.299	484.828	423.991	446.059	427.86	381.979	454.093	736.009	575.631	661.186	569.178	462.306	467.342	543.194	538.504	428.028	435.597	455.757	709.93	647.46	630.06	589.779	544.479	601.402	466.094	471.504	453.43	461.773	510.764
LOC_Os03g50870	N	6862.3	-350.171		8529.48	9269.15	5358.99	4650.5	7047.42	4998.72	4313.64	4905.03	3473.09	3883.26	3771.11	6236.94	6422.09	6494.94	5347.61	5851.6	7152.49	5195.33	7427.75	5694.83	4910.71	5128.17	5488.18	10814.7	6658.65	9289.19	6206.95	6528.44	5351.63	4855.38	4816.94	5386.97	2717.82	3147.6	5293.84	4000.12	5437.69	4270	5016.98	4848.61	6399.01	5085.95	4919.94	4198.88	4431.29
LOC_Os03g53390	N	119.295	-6.5778		172.816	119.93	89.5122	82.667	90.4602	62.406	76.1231	110.947	72.2127	61.1337	68.3295	119.894	98.1161	99.9221	70.9941	97.0366	109.068	87.0204	100.835	120.176	99.7049	64.3949	70.7995	112.446	108.903	116.905	117.367	102.554	87.7691	68.8964	82.107	85.6056	34.0139	42.703	151.953	136.99	95.8787	110.092	154.738	145.549	110.655	54.8734	36.6745	71.0421	93.2902
LOC_Os03g53720	N	270.143	-3.56402		289.961	296.775	293.483	234.543	277.034	260.025	244.681	246.42	269.594	231.799	246.852	281.914	296.756	270.841	257.238	246.022	253.422	271.421	258.768	229.526	236.194	247.335	259.598	287.302	270.136	274.696	266.932	244.989	240.51	259.631	232.267	247.109	241.389	267.864	241.817	273.981	253.394	239.843	251.552	243.593	263.785	272.334	241.163	229.407	220.398
LOC_Os03g55270	N	179.504	-5.06516		196.013	161.6	187.829	161.489	169.613	208.02	161.308	161.165	167.809	143.282	134.734	191.183	204.058	200.721	172.414	193.093	173.225	148.142	148.215	171.062	175.21	150.743	152.178	175.932	166.183	168.65	138.14	150.575	145.902	139.968	125.749	126.202	125.083	114.91	178.912	157.178	170.234	158.257	172.115	196.087	141.952	115.844	133.362	158.365	162.092
LOC_Os03g59710	N	431.534	-6.4059		470.896	466.506	382.995	436.405	477.743	493.008	405.99	457.803	365.19	389.091	437.886	411.529	454.464	423.354	404.759	419.512	420.232	369.837	393.619	398.422	382.364	433.202	355.625	432.028	412.984	440.791	387.415	406.145	401.23	390.896	369.851	381.254	430.111	326.872	428.082	432.601	417.757	366.646	452.629	399.25	377.793	363.79	322.291	411.452	373.161
LOC_Os03g60360	N	151.598	-4.40861		194.853	180.911	155.546	151.876	139.931	160.176	139.559	107.444	120.355	115.899	94.3139	149.058	128.815	179.684	117.094	155.847	129.384	147.106	104.479	128.837	153.913	114.155	131.02	159.791	147.09	171.845	135.024	112.321	126.524	102.982	113.914	103.256	133.861	141.308	158.488	132.664	118.381	140.564	145.636	149.592	126.304	107.714	124.471	112.483	123.61
LOC_Os03g60710	N	423.828	-15.5939		438.42	402.476	451.963	355.66	384.456	441.003	337.117	330.506	333.554	285.291	314.219	411.529	470.115	455.785	378.943	405.789	391.361	332.542	353.529	350.784	325.251	295.631	328.77	443.865	403.79	414.599	396.763	413.471	402.37	324.901	326.949	334.48	375.25	247.677	438.702	387.899	430.476	346.987	343.402	344.669	326.378	296.723	330.07	296.009	299.695
LOC_Os03g63260	N	32.876	-2.27778		25.5165	33.5397	33.7505	26.9148	26.8554	24.9624	30.8117	15.1822	17.8812	23.562	19.2477	43.7453	52.3687	35.0604	21.206	33.3257	22.4551	21.7551	19.438	24.9014	26.1362	11.7082	20.3447	45.7315	44.5513	33.8579	22.8502	21.1619	17.0979	15.2297	27.369	14.1205	9.87499	14.7519	32.678	11.536	19.5671	24.5741	33.099	27.2905	23.4724	8.12939	20.0043	10.3603	19.8242
LOC_Os04g13180	N	12.8628	-0.701324		16.2378	6.09812	8.80448	13.4574	16.9613	6.2406	7.24982	5.83933	6.18966	7.64171	4.33074	4.86058	11.4369	8.7651	8.29801	5.88101	9.62362	16.5753	18.2231	7.57868	6.77606	4.39056	5.69651	15.0645	19.8006	19.1648	10.3865	17.9062	9.11886	6.52703	5.17792	9.70785	7.68055	8.5406	6.5356	11.536	12.7186	10.8126	26.4792	10.1076	8.94185	12.1941	6.66809	14.8004	5.83064
LOC_Os04g33280	N	997.997	-32.2214		1043.86	1138.32	881.915	834.359	944.178	755.113	714.107	742.762	812.221	677.565	701.099	1072.57	963.705	967.667	815.049	781.194	882.165	862.953	725.28	931.094	914.769	708.344	889.469	1135.22	1013.37	1147.97	926.473	844.033	732.929	753.509	764.113	675.137	749.402	611.041	1047.33	943.071	971.506	865.009	988.005	992.566	1180.32	857.65	966.873	861.385	820.954
LOC_Os04g33590	N	368.866	-9.92052		367.67	370.969	330.168	347.97	292.582	299.549	295.43	254.595	312.234	292.296	324.324	353.202	409.319	358.492	357.737	373.444	357.143	329.435	377.826	291.238	282.659	332.219	277.501	390.063	342.974	368.603	374.951	340.218	379.573	248.752	305.497	307.121	246.875	259.324	434.618	324.451	378.623	257.537	338.437	352.755	377.793	330.256	437.871	263.448	297.363
LOC_Os04g34280	N	4.9747	-0.406714		3.47953	5.08177	4.40224	5.76746	5.65376	0	1.81245	3.5036	2.06322	3.18405	2.40597	8.10097	10.233	4.38255	5.53201	2.9405	6.41575	5.17979	1.21487	5.41334	2.90403	1.46352	1.62757	3.22811	5.65731	6.38827	4.15459	0.813918	0	4.35135	4.43822	2.6476	1.09722	2.32925	6.5356	1.442	2.93506	1.96593	4.13737	1.01076	4.47093	4.06469	1.11135	0	1.16613
LOC_Os04g36580	N	15.3993	-1.07481		3.47953	19.3107	10.2719	5.76746	5.65376	29.1228	27.1868	5.83933	12.3793	3.82086	5.29313	20.2524	12.0388	16.6537	19.362	9.80168	13.9008	10.3596	4.8595	5.41334	5.80806	4.39056	3.25515	11.2984	8.48596	10.8601	15.5797	8.9531	6.83915	10.8784	8.87643	5.29519	13.1667	11.6463	20.4238	23.0721	13.697	17.6934	11.5846	21.2259	14.5305	7.11321	4.44539	5.92017	4.66451
LOC_Os04g36730	N	158.959	-3.33259		170.497	151.437	161.415	176.869	171.026	166.416	159.496	134.304	116.916	142.645	145.32	162.83	185.999	163.031	157.662	148.985	132.592	156.43	126.347	175.392	134.553	125.863	139.971	159.253	130.825	153.319	168.261	131.855	147.042	145.77	130.927	160.621	125.083	129.662	153.587	170.156	121.316	165.138	144.808	153.635	139.716	87.3909	107.801	148.004	136.437
LOC_Os04g40100	N	510.634	-30.3797		527.728	281.53	567.889	449.862	342.053	393.158	407.802	330.506	217.326	347.698	324.806	464.186	446.037	653	472.065	466.56	472.627	226.875	261.198	241.435	223.61	295.631	257.157	401.899	468.142	401.184	319.903	371.961	454.803	372.041	293.662	300.061	395	295.815	838.191	712.35	591.904	564.222	550.271	551.875	198.956	239.817	210.045	281.208	313.688
LOC_Os04g40320	N	193.968	-6.16758		213.411	197.173	154.078	153.799	176.68	158.095	152.246	149.487	148.552	138.188	126.073	205.765	179.378	200.721	176.102	197.994	158.255	157.466	160.363	149.408	167.466	162.451	156.247	216.821	173.255	208.897	197.343	156.272	153.881	151.572	165.693	136.792	133.861	135.873	207.505	177.367	202.519	175.951	204.386	178.904	202.309	174.782	195.597	134.684	176.085
LOC_Os04g49670	N	316.61	-16.9824		344.473	345.56	309.624	153.799	278.448	201.78	221.119	213.719	169.184	162.386	185.259	295.686	327.455	278.73	259.082	275.427	213.858	222.731	247.834	224.112	162.626	229.773	181.474	275.465	292.766	266.391	267.971	240.92	238.23	174.054	195.282	247.109	139.347	135.873	406.024	321.567	361.013	280.145	423.667	337.594	430.327	150.394	281.171	167.245	283.369
LOC_Os04g50970	N	1886.16	-76.7535		1738.6	1958.51	1584.81	1814.83	1854.43	1537.27	1634.83	1639.68	868.616	1383.79	1540.3	1658.27	2070.07	1658.36	1903.01	2085.8	1903.34	1416.15	2096.87	1592.6	985.433	1530.84	1352.51	1853.47	1791.95	2161.79	1785.43	1838.64	1713.21	1268.42	1761.97	2216.04	805.361	741.479	1955.78	1492.47	1783.54	1279.82	1587.1	1422.14	1311.1	1723.43	1292.5	1161.83	1262.92
LOC_Os04g52000	N	407.922	-11.1876		432.621	361.822	418.213	288.373	387.283	334.912	280.93	372.549	402.328	347.061	367.151	451.224	411.125	425.107	377.099	359.722	317.58	302.5	252.694	295.568	312.667	294.167	323.887	497.129	367.725	433.125	345.869	314.986	346.517	337.23	349.879	270.937	391.708	302.803	445.238	447.021	449.065	420.709	442.699	453.831	372.205	342.45	376.747	322.649	342.842
LOC_Os04g52310	N	6.499	-0.42664		10.4386	9.14718	7.33707	7.68995	7.0672	4.1604	3.62491	3.5036	2.06322	1.27362	5.77432	4.86058	6.0194	6.13557	2.766	1.96034	2.13858	4.14383	3.64462	1.08267	4.84005	1.46352	4.06893	7.53225	8.48596	6.38827	6.23188	3.25567	4.55943	2.9009	1.47941	3.53013	6.58333	3.88209	13.0712	4.32601	12.7186	1.96593	3.3099	6.06456	2.23546	3.04852	4.44539	5.92017	3.49838
LOC_Os04g55210	N	214.212	-10.0343		140.341	151.437	88.0448	159.566	175.267	137.293	219.307	184.523	243.46	161.113	169.861	323.229	281.708	244.546	200.074	200.934	197.819	154.358	99.6197	118.011	135.521	79.0301	111.489	224.354	161.233	222.951	102.826	87.0893	155.021	174.779	164.214	116.494	139.347	111.028	284.299	292.727	303.29	242.792	259.827	264.819	171.013	80.2777	85.5738	152.444	178.418
LOC_Os04g55620	N	5.16746	-0.457738		4.63937	3.04906	10.2719	1.92249	2.82688	4.1604	3.62491	3.5036	1.37548	1.27362	1.92477	4.05049	6.0194	8.7651	10.142	6.86117	5.34646	1.03596	3.64462	1.08267	0.968009	4.39056	2.44136	4.30414	2.82865	1.27765	0	3.25567	10.2587	2.9009	3.69851	0	3.29166	0	8.1695	5.76802	5.87012	1.96593	0.827475	2.02152	1.11773	1.01617	1.11135	0	2.33226
LOC_Os04g59450	N	496.816	-28.7589		521.929	485.817	479.844	365.273	381.629	428.522	289.993	291.966	329.428	306.942	345.016	691.823	615.784	636.346	362.347	365.603	412.747	309.751	219.892	271.75	344.611	237.09	324.701	541.246	491.479	498.285	334.444	270.221	273.566	300.968	244.842	220.633	412.555	275.628	681.336	457.115	535.16	397.118	475.798	527.616	339.79	280.464	358.966	291.568	341.676
LOC_Os05g08790	N	12.573	-0.580563		6.95905	13.2126	8.80448	11.5349	12.721	8.32081	12.6872	4.67146	11.6916	6.3681	5.29313	15.3919	15.0485	13.1476	9.22002	6.86117	10.6929	15.5394	4.8595	10.8267	3.87204	10.2446	8.13787	14.5265	13.4361	10.2212	7.27052	8.9531	5.69929	13.7793	10.3558	10.5904	4.38889	6.98776	11.4373	12.978	15.6537	12.7785	17.377	12.1291	12.295	8.12939	13.3362	16.2805	5.83064
LOC_Os05g14040	N	110.513	-4.19559		77.7094	68.0957	80.7077	94.2019	101.768	89.4487	106.935	93.4292	59.1457	85.3325	74.1038	124.755	108.349	126.217	136.456	116.64	91.9591	52.8338	70.4627	72.5388	57.1125	68.7854	71.6132	125.358	103.953	115.628	81.0144	83.8336	110.566	121.113	93.9423	95.3134	73.5138	105.593	130.712	134.106	129.143	100.262	98.4695	117.248	60.3575	93.488	87.7965	84.3624	75.7983
LOC_Os05g39680	N	460.189	-9.3279		461.617	500.046	482.779	419.102	425.446	405.639	384.24	433.278	454.596	332.415	364.745	457.705	393.067	437.378	407.525	373.444	402.054	346.01	385.115	386.512	360.099	348.318	433.748	500.895	472.385	468.261	473.623	445.213	425.167	446.739	389.823	390.962	432.305	364.917	471.38	458.557	502.874	504.261	420.357	428.562	434.798	464.391	438.983	482.494	380.158
LOC_Os05g45240	N	6.5671	-0.507658		5.79921	8.13083	4.40224	3.84497	2.82688	0	3.62491	1.16787	2.06322	2.54724	1.92477	7.29088	9.02909	7.88859	0.922002	1.96034	8.55433	1.03596	4.8595	5.41334	0.968009	4.39056	3.25515	9.14631	4.95015	7.66593	3.11594	1.62784	5.69929	2.9009	6.65732	5.29519	1.09722	2.32925	13.0712	7.21002	12.7186	2.9489	2.48242	9.09683	4.47093	1.01617	5.55674	4.44013	6.99677
LOC_Os05g46395	N	105.013	-3.24208		114.824	116.881	96.8493	86.5119	121.556	118.571	96.0601	72.4076	72.9005	82.1484	76.0285	102.882	105.339	117.452	88.5121	114.68	83.4047	84.9485	72.8925	101.771	112.289	74.6395	88.7028	123.206	96.8814	118.183	100.749	103.368	69.5313	72.5225	60.6556	76.7803	94.361	80.7475	113.556	102.382	88.0519	99.2795	89.3673	97.0329	71.5348	63.0027	86.6852	84.3624	94.4564
LOC_Os06g04500	N	157.485	-2.80868		179.776	176.846	148.209	132.652	141.344	147.694	143.184	127.297	139.611	147.103	121.742	145.007	157.106	155.142	130.002	146.045	136.869	145.034	110.554	122.341	149.073	146.352	132.647	165.71	167.598	155.874	136.063	149.761	147.042	134.167	136.845	110.316	153.611	133.544	157.671	197.555	178.06	158.257	148.118	157.678	158.718	165.636	122.248	152.444	146.932
LOC_Os06g05880	N	1613.96	-47.0813		1324.54	1422.9	1443.93	1438.02	1454.43	1241.88	1330.34	1479.69	1297.08	1194.02	1412.3	1653.41	1888.28	1544.41	1587.69	1585.91	1478.83	1199.64	1491.87	1316.52	1242.92	1450.35	1118.96	1478.47	1506.26	1503.16	1553.81	1464.24	1731.44	1296.7	1420.23	1499.42	954.583	879.682	1999.89	1643.88	1739.51	1608.13	1681.43	1700.1	1542.47	1070.03	1082.45	1305.4	1489.15
LOC_Os06g06730	N	74.0561	-2.45802		64.9512	88.4228	58.6965	67.2871	69.2586	85.2883	59.811	68.904	61.8966	57.9497	68.3295	79.3895	80.6599	84.1449	76.5261	75.4729	90.8898	69.4092	70.4627	66.0427	63.8886	55.6137	45.5721	71.5564	53.7444	72.8263	50.8937	57.7882	63.832	52.2162	73.2306	60.0122	41.6944	57.4549	77.6103	64.8902	73.3766	66.8416	71.1628	60.6456	54.7688	47.7601	43.3426	48.8414	52.4758
LOC_Os06g06920	N	34.7095	-1.24095		41.7543	36.5887	36.6853	26.9148	31.0957	27.0426	32.6242	15.1822	19.9445	29.2932	27.9092	42.9352	46.3493	34.1839	35.0361	35.286	28.8709	29.0068	42.5206	22.736	24.2002	33.661	26.0412	40.3514	37.4797	38.9685	25.9662	34.9985	29.6363	34.0856	25.8896	27.3585	29.625	16.3048	31.8611	27.3981	24.4589	18.6763	28.9616	31.3335	26.8256	25.4043	23.3383	28.1208	23.3226
LOC_Os06g12020	N	66.9034	-2.8163		77.7094	75.2102	79.2403	74.977	65.0183	49.9248	52.5612	56.0575	50.205	54.1288	43.3074	73.7189	69.2231	70.1208	57.1641	60.7704	49.1874	55.9417	47.3801	45.4721	57.1125	35.1245	51.2686	60.258	62.9376	60.0498	56.0869	52.9047	69.5313	53.6667	37.7248	37.9489	70.2222	30.2803	71.8916	67.7742	70.4415	57.9949	71.9903	49.5272	60.3575	25.4043	28.8951	32.5609	60.6387
LOC_Os06g12690	N	689.87	-14.0346		753.897	684.006	721.967	642.111	614.847	644.862	589.048	616.633	546.754	565.487	620.258	725.037	734.968	753.798	602.989	630.248	595.595	578.064	602.578	624.699	647.598	632.241	617.664	717.178	672.513	714.848	624.226	590.905	566.509	545.369	568.092	541.874	616.638	552.033	708.296	744.074	709.307	663.501	732.315	707.532	654.991	554.831	488.993	643.819	634.374
LOC_Os06g13830	N	91.2044	-4.32348		110.185	92.4882	83.6426	105.737	73.4989	83.2081	90.6227	78.247	50.205	49.6711	54.3748	64.8078	73.4366	106.934	116.172	101.937	96.2362	63.1934	114.198	60.6294	44.5284	98.0558	57.7789	82.3168	87.6883	85.6029	69.5893	76.5083	95.7481	40.6126	41.4234	80.3104	55.9583	31.8331	99.6679	72.1002	66.5281	67.8246	87.7123	81.8715	90.5362	51.8248	37.7858	53.2815	59.4725
LOC_Os06g15390	N	97.2989	-3.37227		97.4267	89.4391	101.252	76.8995	124.383	87.3685	90.6227	80.5827	51.5805	68.7754	41.8638	59.1371	45.1455	63.1087	118.016	98.0168	98.3748	87.0204	80.1817	84.4481	75.5047	74.6395	69.9857	74.2465	94.0528	90.0747	75.8212	79.764	91.1886	81.2252	70.2718	70.6025	76.8055	56.6785	107.837	131.222	93.922	111.075	108.399	94.0006	91.654	83.3262	107.801	94.7228	79.2967
LOC_Os06g15820	N	159.309	-8.72354		154.259	164.649	129.132	123.039	141.344	97.7695	114.185	85.2542	77.0269	80.8748	81.8029	170.12	170.951	150.76	133.69	106.838	120.83	138.818	125.132	127.755	59.0486	99.5193	96.8406	181.85	150.626	153.957	142.295	130.227	112.846	102.257	84.3261	112.082	118.5	97.8287	203.421	144.2	202.519	126.802	155.565	138.474	143.07	113.811	140.03	102.123	107.284
LOC_Os06g17410	N	256.554	-11.0528		218.05	178.878	157.013	236.466	226.151	197.619	226.557	211.384	200.82	275.102	118.855	266.522	161.922	365.504	257.238	254.844	259.838	180.257	117.843	160.235	72.6007	178.549	150.551	236.19	229.121	255.531	186.956	157.9	193.776	192.185	185.665	170.329	239.194	218.174	416.645	366.269	334.597	289.975	247.415	279.98	121.833	116.86	185.595	187.965	170.255
LOC_Os06g22390	N	49.6691	-2.58011		70.7504	85.3737	33.7505	42.2947	60.778	39.5238	25.3744	37.3717	16.5058	55.4024	46.6758	76.9593	59.592	63.9852	30.4261	47.048	48.1181	33.1506	31.5867	44.3894	55.1765	27.8069	33.3653	45.1935	44.5513	65.7992	16.6183	30.115	37.6153	30.4595	28.1087	23.8284	29.625	6.98776	43.2984	27.3981	37.1775	39.3186	34.7539	32.3443	39.1206	30.4852	42.2312	25.1607	30.3193
LOC_Os06g36770	N	560.226	-9.2747		620.516	557.978	592.835	538.296	538.521	526.291	449.489	492.839	541.939	468.692	449.435	649.698	585.085	575.867	474.831	489.104	562.447	597.748	504.173	562.987	595.326	412.713	593.251	620.335	540.98	601.775	522.439	485.095	478.74	533.766	524.449	463.329	497.041	453.428	522.848	539.31	547.878	495.414	479.935	515.487	481.742	529.426	493.439	491.374	486.275
LOC_Os06g41930	N	2791.82	-133.39		3131.57	2969.79	2350.8	2579.98	3003.56	2552.41	2153.2	2099.82	1665.02	1701.56	1777.05	3299.53	3375.68	3155.43	2564.09	2625.87	2393.07	2175.51	2146.68	2327.74	2323.22	2151.37	2320.11	2857.41	2953.82	3026.13	2190.51	2112.12	1799.84	1562.14	1740.52	1965.4	1570.12	1388.24	2735.15	2222.13	2402.84	2349.29	2458.43	2301.5	1966.09	1759	1563.67	1965.5	1757.35
LOC_Os06g43020	N	15.6071	-0.908486		17.3976	23.3761	10.2719	15.3799	12.721	18.7218	10.8747	17.518	12.3793	6.3681	11.0674	21.8726	14.4465	14.0242	10.142	14.7025	22.4551	16.5753	6.07437	6.49601	5.80806	4.39056	14.6482	6.45622	16.2648	12.1377	18.6956	10.5809	15.958	6.52703	12.5749	12.3554	12.0694	4.65851	17.9729	14.42	9.78354	9.82965	10.7572	14.1506	8.94185	9.14556	7.77944	5.92017	6.99677
LOC_Os06g44030	N	313.747	-6.24166		296.92	345.56	256.797	303.753	319.438	322.431	248.306	277.952	289.539	246.445	265.619	333.76	331.669	332.197	279.366	287.189	272.669	266.241	287.925	286.907	300.083	260.507	274.246	356.168	333.074	346.244	324.058	291.383	294.083	271.959	290.703	282.41	258.944	261.653	327.597	284.075	286.658	272.281	290.444	290.088	304.023	224.574	268.946	278.248	264.711
LOC_Os06g50146	N	352.337	-6.76646		400.146	341.495	387.397	336.435	375.975	318.271	257.369	317.659	301.918	301.211	307.964	360.493	372.601	404.071	291.352	318.554	329.342	287.996	318.297	329.131	321.379	278.069	329.584	412.66	364.189	373.075	338.599	323.94	310.041	293.716	302.538	301.826	386.222	280.287	342.302	334.545	331.662	305.702	321.06	290.088	295.081	337.37	308.955	306.369	296.197
LOC_Os06g50170	N	190.042	-3.43847		194.853	166.682	193.699	163.411	213.43	149.775	164.933	181.019	154.742	167.481	138.102	203.334	195.63	207.733	168.726	166.629	184.987	139.854	155.504	177.558	198.442	139.034	182.288	203.909	169.012	218.479	170.338	188.829	166.419	150.122	150.16	155.326	166.778	187.117	181.363	220.627	203.498	169.07	168.805	219.335	194.485	162.588	164.48	193.886	184.248
LOC_Os07g05800	N	4.65714	-0.357129		2.31968	8.13083	2.93483	1.92249	11.3075	4.1604	5.43736	3.5036	1.37548	0.63681	1.44358	4.86058	7.82521	6.13557	5.53201	2.9405	3.20787	1.03596	3.64462	5.41334	2.90403	2.92704	2.44136	2.69009	5.65731	3.19414	6.23188	1.62784	2.27972	1.45045	0.739703	1.76506	1.09722	1.55284	3.2678	0	0.978354	0.982965	8.27475	2.02152	7.82412	1.01617	2.2227	1.48004	2.33226
LOC_Os07g06980	N	308.677	-8.00872		281.842	244.941	297.885	249.923	289.755	303.709	286.368	234.741	233.144	228.615	239.153	292.445	316.62	310.284	314.403	268.566	245.937	262.097	250.264	254.427	232.322	253.189	235.184	381.455	317.516	304.082	296.014	291.383	253.048	313.297	287.744	245.344	258.944	247.677	330.865	317.241	320.9	316.515	312.786	294.131	300.67	238.801	226.715	294.529	279.871
LOC_Os07g22770	N	5.43892	-0.577241		8.1189	2.03271	4.40224	3.84497	2.82688	0	1.81245	1.16787	2.75096	1.27362	1.92477	14.5818	8.42715	6.13557	2.766	1.96034	1.06929	0	0	2.16534	8.71208	0	0	4.84216	0.707164	8.30476	0	0.813918	1.13986	2.9009	0.739703	1.76506	1.09722	0	9.8034	14.42	1.95671	3.93186	4.13737	8.08608	5.58866	1.01617	0	0	1.16613
LOC_Os07g28020	N	16.1828	-1.08051		25.5165	21.3434	20.5438	28.8373	19.7882	18.7218	12.6872	7.00719	8.94062	5.73129	5.77432	20.2524	9.63103	11.3946	12.908	10.7818	10.6929	29.0068	9.719	12.992	8.71208	11.7082	11.393	11.2984	15.5576	14.0542	8.30917	8.9531	13.6783	3.62613	11.0955	9.70785	6.58333	8.5406	10.6204	20.1881	7.82683	12.7785	20.6869	6.06456	7.82412	3.04852	1.11135	4.44013	8.1629
LOC_Os07g29610	N	332.602	-6.61336		372.309	413.656	334.57	255.691	279.861	266.266	271.868	272.113	298.479	309.489	301.708	405.859	373.203	351.48	287.664	305.812	269.461	310.787	278.206	309.643	329.123	263.434	315.749	389.525	297.716	402.461	294.976	314.173	319.16	266.158	278.868	278.88	262.236	261.653	357.824	286.959	318.943	295.872	295.409	309.292	348.732	278.432	254.499	288.608	297.363
LOC_Os07g44330	N	13319.2	-879.173		17720.1	12958.5	15504.7	9264.47	10918.8	9733.26	6756.83	5789.11	6160.78	5945.89	6179	13753.8	12378.3	14870.9	8416.95	8723.49	9041.93	7305.57	6837.32	7585.17	10137	6581.45	7820.49	16373.5	14777.6	14450.9	11905	9422.73	6762.78	6112.2	5714.94	6100.06	11308	6045.19	12970.7	13795.7	13775.2	11705.1	13986	13826.2	12149.7	7494.28	8572.94	7591.14	7674.29
LOC_Os08g01680	N	66.0029	-2.98306		70.7504	90.4555	63.0988	59.5971	63.6048	66.5664	27.1868	46.7146	52.956	44.5767	42.345	103.692	79.456	61.3557	50.7101	35.286	52.3953	51.7979	52.2396	48.7201	60.0166	42.4421	50.4548	107.604	55.8659	98.3794	51.9323	39.882	49.0139	52.2162	46.6013	46.7742	39.5	58.2314	49.834	31.7241	60.658	44.2334	52.1309	52.5595	61.4752	38.6146	53.3447	44.4013	30.3193
LOC_Os08g04130	N	60.8333	-2.0138		63.7913	43.7032	66.0336	69.2095	69.2586	56.1654	54.3736	49.0503	31.6361	44.5767	54.856	51.0361	64.4075	70.9973	62.6961	67.6316	41.7024	60.0855	35.2314	45.4721	50.3365	39.515	47.1996	64.5622	56.5731	49.1897	63.3574	53.7186	70.6712	42.0631	44.3822	61.7772	52.6666	30.2803	63.7221	69.2162	61.6363	61.9268	57.9232	40.4304	35.7674	32.5175	48.8993	50.3215	44.3129
LOC_Os08g07970	N	480.725	-36.6667		591.52	537.651	382.995	324.9	484.81	399.399	226.557	261.602	215.95	252.177	229.048	500.64	521.882	563.596	397.383	467.54	327.203	240.342	307.363	284.742	250.714	253.189	266.922	644.008	471.678	650.965	387.415	376.03	304.342	233.523	248.54	281.528	176.653	135.097	526.933	291.285	394.277	308.651	365.744	348.712	259.314	232.704	205.599	182.045	188.913
LOC_Os08g13570	N	191.125	-5.89873		208.772	208.353	181.959	174.946	202.122	149.775	119.622	142.48	116.228	194.864	252.627	217.916	228.135	183.19	188.088	164.668	163.602	127.423	174.942	142.912	159.722	109.764	158.688	293.758	216.392	248.504	204.613	198.596	143.622	151.572	134.626	144.735	142.639	149.072	149.502	103.824	141.861	167.104	169.632	160.711	166.542	133.119	170.036	145.044	135.271
LOC_Os08g21350	N	1334.32	-32.018		1686.41	1325.33	1369.1	1138.11	1204.25	1275.16	915.289	1041.74	1338.34	980.05	983.559	1294.54	1341.72	1417.32	1137.75	1068.38	1353.72	1137.48	1210.02	1137.88	1235.18	1001.05	1188.13	1683.46	1288.45	1548.52	1361.67	1297.39	1031.57	1210.4	1165.03	1164.94	1153.18	1072.23	1254.84	1199.75	1242.51	1075.36	1112.95	1116.89	1320.04	1278.35	1275.83	1090.79	1050.68
LOC_Os08g33750	N	769.191	-39.2342		1076.33	781.576	846.698	642.111	751.95	680.226	567.298	412.256	461.474	510.721	493.223	739.619	805.997	1092.13	732.069	668.474	720.702	527.302	600.148	624.699	597.262	519.549	633.126	931.309	809.702	801.728	546.328	508.699	540.293	495.329	330.647	407.73	721.972	444.111	729.537	804.638	666.259	565.205	575.923	540.756	426.973	467.44	420.09	424.772	496.771
LOC_Os08g34370	N	4.96506	-0.450153		3.47953	4.06541	0	1.92249	4.24032	4.1604	5.43736	0	1.37548	4.45767	0.962387	5.67068	4.21358	4.38255	10.142	5.88101	6.41575	4.14383	2.42975	2.16534	0	2.92704	1.62757	5.9182	4.95015	5.74945	8.30917	2.44176	0	2.17568	1.47941	1.76506	0	0	8.98645	2.88401	2.93506	4.91483	2.48242	2.02152	2.23546	4.06469	0	2.96009	2.33226
LOC_Os08g36680	N	19.7007	-1.47636		10.4386	10.1635	11.7393	23.0698	14.1344	4.1604	19.937	10.5108	4.81418	7.64171	8.18029	17.8221	15.0485	10.5181	14.752	20.5835	17.1087	12.4315	13.3636	7.57868	3.87204	5.85408	4.06893	26.9009	15.5576	18.526	23.8889	29.3011	21.6573	15.2297	16.2735	22.0633	1.09722	3.88209	34.3119	10.094	18.5887	19.6593	23.9968	19.2044	17.8837	6.09704	5.55674	13.3204	11.6613
LOC_Os08g38620	N	581.036	-9.98502		644.872	619.976	597.237	528.684	571.03	567.895	514.737	498.678	548.129	496.075	529.313	594.611	592.91	638.975	513.555	556.735	530.369	503.475	521.181	568.401	575.965	444.91	585.927	657.458	555.831	603.692	566.062	563.232	500.398	538.117	509.655	484.51	567.263	479.826	552.258	573.918	516.571	491.483	558.546	513.466	564.454	532.475	498.995	518.015	450.125
LOC_Os08g38700	N	754.738	-65.1671		929.034	507.161	541.476	428.715	360.427	361.955	239.244	227.734	237.958	250.266	254.551	1298.59	871.608	1166.63	327.311	388.146	532.507	348.082	216.248	348.619	372.684	223.919	306.798	1022.23	819.603	869.444	359.372	264.524	229.111	258.905	289.224	288.588	500.333	206.527	1177.23	1061.32	769.965	611.404	710.801	738.865	483.978	332.289	308.955	510.615	431.467
LOC_Os08g39310	N	299.692	-5.91107		307.358	284.579	341.907	274.916	269.967	287.068	192.12	204.376	269.594	270.007	225.68	305.407	281.708	291.001	283.976	256.804	292.986	266.241	245.405	257.675	219.738	288.313	249.019	334.109	309.03	302.804	278.357	283.244	239.37	261.081	247.061	240.049	307.222	267.864	328.414	351.849	283.723	265.401	296.236	313.335	252.607	300.787	322.291	256.047	230.893
LOC_Os08g42440	N	34.8885	-2.19743		20.8772	29.4743	10.2719	17.3024	21.2016	18.7218	12.6872	30.3645	30.9483	19.7411	25.5032	46.1756	43.9416	35.9369	16.596	20.5835	34.2173	19.6832	4.8595	23.8187	13.5521	13.1717	8.95166	40.3514	34.651	22.359	28.0435	15.4645	29.6363	23.9324	30.3278	28.241	21.9444	10.0934	64.5391	28.8401	75.3333	28.506	30.6166	50.538	33.5319	28.4529	24.4497	10.3603	15.1597
LOC_Os09g19830	N	216.184	-9.68578		237.768	191.074	265.602	230.698	176.68	197.619	195.745	163.501	147.176	124.815	135.215	195.233	192.019	209.486	221.28	204.855	218.135	183.365	190.735	204.624	177.146	140.498	166.013	248.564	209.32	245.949	267.971	222.2	197.195	164.626	205.637	172.094	113.014	90.0645	180.546	203.323	141.861	173.002	161.358	149.592	196.721	53.8572	33.3405	161.325	169.089
LOC_Os09g31050	N	25.8238	-1.10022		24.3567	37.6051	17.609	21.1474	21.2016	20.802	14.4996	18.6858	14.4425	19.1043	21.1725	35.6443	24.6795	14.9007	14.752	20.5835	29.9402	17.6113	25.5124	15.1574	17.4242	14.6352	20.3447	20.4447	13.4361	24.2754	29.0821	19.534	25.0769	20.3063	29.5881	20.2982	8.77777	16.3048	28.5933	27.3981	35.2207	22.6082	20.6869	25.269	25.7078	28.4529	23.3383	13.3204	23.3226
LOC_Os10g26620	N	1205.42	-72.1486		1670.17	1544.86	1455.67	926.639	992.235	940.251	672.421	726.412	597.646	677.565	636.619	1023.96	984.171	1109.66	919.236	920.377	921.729	935.47	997.412	948.417	630.174	810.79	708.808	1451.57	1265.82	1374.12	1273.38	1278.67	760.285	601.937	727.868	835.758	632	552.81	1109.42	950.281	929.436	917.106	925.944	895.533	1009.31	756.033	869.074	676.38	670.524
LOC_Os10g26859	N	84.1724	-3.024		76.5496	65.0466	85.11	88.4344	77.7392	66.5664	94.2476	63.0647	67.3985	59.8601	60.6304	85.0602	90.2909	78.8859	75.6041	97.0366	93.0284	84.9485	57.0991	69.2907	60.0166	57.0773	64.2892	90.387	80.6167	96.463	69.5893	77.3223	55.853	83.4009	73.2306	49.4218	66.9305	70.6541	61.2713	79.3102	83.1601	85.518	88.5398	76.8177	57.0043	46.744	55.5674	47.3614	65.3032
LOC_Os10g28030	N	241.903	-9.94723		283.002	224.614	305.222	188.404	210.603	243.384	154.059	143.647	156.805	180.217	149.17	213.866	231.145	313.79	188.088	186.232	188.195	170.933	174.942	193.798	163.594	147.815	237.626	324.963	265.186	292.583	278.357	231.153	164.14	187.108	130.188	178.271	218.347	185.564	162.573	243.699	233.827	196.593	177.907	240.561	153.129	185.96	190.041	173.165	190.079
LOC_Os10g29320	N	29.8196	-2.07493		31.3157	34.556	20.5438	28.8373	31.0957	33.2832	18.1245	17.518	11.6916	26.746	25.5032	42.9352	45.1455	33.3074	45.1781	31.3654	18.178	14.5034	15.7934	15.1574	19.3602	5.85408	20.3447	39.2753	24.7507	38.3296	17.657	14.6505	17.0979	23.2072	4.43822	7.94279	14.2639	17.0812	29.4102	21.6301	14.6753	19.6593	28.1341	21.2259	20.1192	3.04852	2.2227	14.8004	19.8242
LOC_Os10g39570	N	18.9115	-0.888162		19.7173	15.2453	29.3483	15.3799	22.6151	18.7218	10.8747	9.34292	9.62836	12.0994	14.917	14.5818	24.0776	16.6537	18.44	18.6232	17.1087	12.4315	14.5785	21.6534	9.68009	16.0987	17.0895	20.4447	18.3863	14.693	9.34782	18.7201	14.8182	10.1532	11.0955	13.238	8.77777	13.9755	18.7899	15.862	15.6537	19.6593	16.5495	15.1614	17.8837	15.2426	15.5589	7.40021	12.8274
LOC_Os10g41940	N	522.42	-15.6869		419.863	428.901	380.06	490.234	446.647	457.644	547.361	573.422	418.146	528.552	398.909	613.244	389.455	617.939	510.789	616.525	443.756	358.441	325.586	387.595	353.323	380.515	349.115	460.005	467.435	453.568	327.174	373.589	468.482	471.396	378.728	434.206	444.375	352.494	730.353	777.24	683.869	549.477	575.923	581.187	336.437	318.062	336.739	435.133	441.963
LOC_Os11g03980	N	5.30647	-0.425955		10.4386	4.06541	4.40224	0	2.82688	4.1604	7.24982	1.16787	0.68774	1.91043	1.44358	4.05049	4.21358	2.62953	3.68801	2.9405	3.20787	3.10787	1.21487	3.248	2.90403	1.46352	0	2.15207	4.95015	2.55531	4.15459	4.06959	2.27972	4.35135	4.43822	0.882532	0	0.776418	8.1695	12.978	2.93506	6.88076	7.44727	7.07532	1.11773	1.01617	5.55674	7.40021	2.33226
LOC_Os11g06170	N	424.007	-10.046		466.257	458.376	432.887	413.335	378.802	393.158	324.429	376.053	314.985	367.439	374.85	417.2	443.028	415.466	397.383	398.928	393.499	401.952	358.388	411.414	385.268	351.245	358.066	430.952	435.613	453.568	438.309	412.657	367.034	356.811	372.07	376.841	371.958	297.368	428.899	385.015	376.666	382.373	415.392	390.153	384.5	287.577	316.734	338.93	327.682
LOC_Os11g07720	N	32.776	-1.23593		24.3567	20.3271	27.8809	23.0698	29.6823	27.0426	23.5619	26.8609	13.7548	26.1092	23.0973	36.4544	45.1455	25.4188	26.738	26.4645	31.0095	33.1506	18.2231	21.6534	16.4562	19.0258	17.0895	26.9009	32.5295	32.5802	38.4299	28.4871	17.0979	26.8333	32.5469	22.0633	35.1111	33.386	37.5797	43.2601	38.1558	30.4719	36.4089	24.2582	27.9433	28.4529	45.5653	13.3204	23.3226
LOC_Os11g11810	N	167.338	-4.0498		192.534	183.96	126.198	138.419	193.641	131.053	148.621	145.983	140.299	132.456	143.396	189.563	197.436	190.203	120.782	153.886	149.701	142.962	132.421	129.92	163.594	134.644	142.413	206.061	157.697	208.897	156.836	152.203	158.44	131.991	147.941	123.554	156.903	148.296	179.729	132.664	161.428	142.53	135.706	139.485	171.013	137.183	130.028	158.365	127.108
LOC_Os11g24540	N	696.957	-8.90319		659.95	690.104	654.466	684.405	643.116	684.386	594.485	749.769	757.89	631.078	550.485	730.708	657.318	745.033	640.791	692.979	697.178	591.532	584.355	593.302	716.327	602.97	625.802	766.676	631.497	677.157	700.048	615.322	654.278	599.761	666.472	620.42	625.416	607.159	673.984	741.19	762.138	675.297	729.833	753.016	672.874	631.044	634.58	634.938	688.016
LOC_Os11g26900	N	72.8613	-2.79026		83.5086	65.0466	95.3819	90.3569	62.1914	60.3258	57.9985	56.0575	46.7663	54.7656	56.2996	95.5915	69.825	67.4912	58.0861	60.7704	60.9496	60.0855	58.314	60.6294	63.8886	51.2232	61.034	73.1705	59.4017	76.0205	63.3574	67.5552	64.9719	52.9414	59.1762	45.0091	53.7638	48.1379	66.9899	77.8682	64.5714	62.9098	67.0255	58.624	60.3575	47.7601	47.788	35.521	59.4725
LOC_Os11g35200	N	15.4616	-0.734408		19.7173	21.3434	14.6741	9.61244	21.2016	8.32081	10.8747	15.1822	8.94062	7.64171	11.5486	20.2524	16.2524	17.5302	15.674	15.6827	14.9701	11.3955	9.719	11.9093	14.5201	10.2446	9.76544	17.2166	16.2648	17.2483	11.4251	5.69743	7.97901	13.0541	12.5749	15.003	6.58333	11.6463	12.2543	7.21002	22.5021	10.8126	9.9297	8.08608	6.70639	19.3073	7.77944	11.8403	5.83064
LOC_Os11g45590	N	605.844	-7.95193		543.966	612.861	544.41	490.234	614.847	553.334	596.298	543.057	579.765	530.462	572.62	611.624	672.366	565.349	556.889	550.854	538.923	528.338	523.611	554.326	590.486	559.065	549.306	684.897	619.475	679.712	593.067	604.741	606.404	567.851	576.968	485.392	484.972	538.834	573.499	684.952	641.8	566.188	611.504	562.993	653.873	497.925	579.013	580.177	584.23
LOC_Os11g47000	N	46.4919	-4.7467		46.3937	28.4579	35.2179	73.0545	48.057	22.8822	38.0615	21.0216	4.12644	12.0994	16.3606	40.5049	48.1552	55.2201	44.2561	47.048	45.9795	18.6472	20.6529	19.488	19.3602	8.78112	12.2068	68.8663	68.5949	58.7721	36.3526	19.534	20.5174	18.1306	28.1087	16.7681	13.1667	8.5406	38.3967	28.8401	21.5238	27.523	28.1341	31.3335	19.0014	0	6.66809	13.3204	10.4952
LOC_Os11g47690	N	14.0279	-0.658502		18.5575	21.3434	13.2067	11.5349	9.89409	4.1604	18.1245	9.34292	13.7548	7.00491	13.4734	16.2019	18.6601	10.5181	11.986	20.5835	7.48504	6.21575	14.5785	10.8267	12.5841	8.78112	1.62757	14.5265	17.6791	14.693	14.541	12.2088	10.2587	7.25225	9.61614	7.94279	12.0694	10.0934	12.2543	11.536	12.7186	9.82965	13.2396	10.1076	12.295	5.08087	5.55674	8.88026	6.99677
LOC_Os11g48000	N	15.6267	-0.750453		17.3976	19.3107	10.2719	13.4574	15.5478	20.802	14.4996	7.00719	11.6916	11.4626	6.73671	13.7717	23.4756	17.5302	11.064	14.7025	17.1087	12.4315	6.07437	12.992	14.5201	19.0258	8.13787	15.0645	14.1433	27.4696	9.34782	16.2784	5.69929	6.52703	8.87643	12.3554	7.68055	8.5406	14.7051	5.76802	10.7619	11.7956	13.2396	16.1722	14.5305	11.1779	13.3362	13.3204	6.99677
LOC_Os12g04080	N	85.9232	-4.35216		86.9882	77.2429	88.0448	115.349	59.3645	79.0477	88.8103	56.0575	44.0154	49.6711	46.1946	106.933	78.8541	92.91	79.2921	82.3341	73.7811	74.589	92.3305	72.5388	33.8803	67.3219	50.4548	62.4101	78.4952	67.7157	48.8164	74.0666	46.7342	38.4369	39.9439	66.1899	64.7361	67.5484	104.57	96.6143	106.641	84.535	71.1628	82.8823	41.3561	36.5822	44.4539	57.7217	45.479
LOC_Os12g13550	N	43.6069	-3.05556		40.5945	28.4579	63.0988	53.8296	39.5763	35.3634	45.3114	42.0431	12.3793	15.9202	20.6913	21.8726	34.3106	38.5664	32.2701	28.4249	33.148	24.863	52.2396	30.3147	7.74407	19.0258	21.9722	45.7315	55.1588	28.7472	60.2415	53.7186	42.1747	34.8108	34.0263	23.8284	26.3333	14.7519	45.7492	34.6081	37.1775	17.6934	25.6517	28.3013	20.1192	25.4043	22.227	19.2406	25.6548
LOC_Os12g31000	N	5.23539	-0.433051		8.1189	5.08177	0	5.76746	0	2.0802	0	1.16787	2.06322	3.18405	1.92477	5.67068	9.02909	5.25906	6.45401	2.9405	3.20787	4.14383	4.8595	5.41334	3.87204	0	2.44136	4.84216	6.36447	6.38827	6.23188	1.62784	4.55943	0.725225	3.69851	3.53013	0	1.55284	3.2678	7.21002	2.93506	5.89779	6.6198	3.03228	5.58866	1.01617	2.2227	2.96009	1.16613
LOC_Os01g05770	N	49.4978	-2.42587		47.5535	33.5397	33.7505	55.7521	45.2301	70.7269	45.3114	43.211	51.5805	32.4773	28.8716	59.9472	58.3881	51.7141	45.1781	44.1075	44.9102	32.1147	24.2975	34.6454	40.6564	33.661	9.76544	55.4159	50.9158	41.5238	33.2367	30.115	25.0769	53.6667	48.0807	17.6506	61.4444	17.8576	51.4679	38.9341	74.3549	41.2845	48.821	41.4411	27.9433	17.2749	14.4475	48.8414	24.4887
LOC_Os01g06290	N	266.203	-7.49223		250.526	297.792	258.265	232.621	278.448	297.469	173.996	199.705	236.583	216.515	255.995	292.445	280.504	279.607	250.784	237.201	239.521	238.27	234.471	218.699	227.482	193.185	211.585	297.524	251.043	316.858	231.618	222.2	202.895	213.941	235.965	193.274	207.375	184.011	277.763	272.539	240.675	237.878	230.866	211.249	266.02	177.83	207.822	179.085	253.05
LOC_Os01g08520	N	45.9025	-3.5219		52.1929	33.5397	42.555	26.9148	38.1629	24.9624	28.9993	26.8609	14.4425	13.373	12.9922	43.7453	34.9125	42.949	36.8801	49.0084	34.2173	25.8989	23.0826	24.9014	12.5841	40.9786	17.9033	44.1175	62.9376	35.1355	38.4299	41.5098	33.0559	20.3063	24.4102	33.5362	9.87499	19.4105	63.7221	28.8401	58.7012	42.2675	68.6804	40.4304	33.5319	8.12939	18.8929	31.0809	23.3226
LOC_Os01g26270	N	41.0706	-2.5077		37.115	42.6869	42.555	61.5196	29.6823	27.0426	21.7495	24.5252	25.4464	21.0147	17.323	42.9352	50.5629	43.8255	18.44	39.2067	32.0787	34.1866	24.2975	34.6454	21.2962	23.4163	17.9033	32.8191	29.7009	29.3861	41.5459	17.9062	30.7762	30.4595	40.6837	18.5332	29.625	30.2803	31.8611	23.0721	64.5714	24.5741	47.9935	54.581	48.0625	18.2911	22.227	14.8004	26.8209
LOC_Os01g37560	N	661.151	-6.40856		721.422	697.219	639.792	647.878	647.356	624.06	587.235	717.069	658.855	615.158	669.821	707.215	692.231	735.392	649.089	620.446	700.386	612.251	607.437	566.235	654.374	572.236	577.789	621.411	656.248	693.767	658.502	555.906	682.775	605.563	590.283	616.007	627.611	572.22	675.618	572.476	696.588	600.592	603.229	622.628	616.988	597.51	667.92	655.659	548.08
LOC_Os01g49010	N	10.2555	-0.555439		8.1189	14.229	11.7393	5.76746	5.65376	12.4812	9.06227	9.34292	6.18966	5.73129	7.2179	7.29088	13.8446	8.7651	6.45401	9.80168	13.9008	5.17979	8.50412	2.16534	8.71208	2.92704	8.95166	11.2984	6.36447	7.66593	5.19323	9.76702	6.83915	11.6036	11.0955	3.53013	7.68055	3.88209	10.6204	4.32601	4.89177	22.6082	8.27475	8.08608	11.1773	6.09704	8.89079	4.44013	4.66451
LOC_Os01g59860	N	84.3832	-3.89855		53.3527	103.668	77.7729	61.5196	79.1527	97.7695	74.3106	38.5395	90.7817	47.7607	60.6304	129.616	128.213	78.0094	61.7741	69.5919	68.4347	74.589	72.8925	69.2907	66.7926	46.8326	52.8961	100.071	72.1307	76.6593	69.5893	52.9047	37.6153	57.2928	71.7512	41.479	43.8889	56.6785	74.3425	66.3322	54.7878	104.194	93.5047	95.0114	77.1235	27.4367	53.3447	69.562	57.1403
LOC_Os01g60120	N	418.271	-13.7477		480.175	338.446	435.822	451.785	439.58	374.436	366.116	373.717	218.701	305.032	292.566	374.265	379.222	441.761	357.737	431.274	342.173	326.327	317.082	308.56	363.971	370.27	285.639	404.59	370.554	368.603	405.072	377.658	373.873	383.644	359.496	276.232	398.291	288.828	431.35	441.253	493.09	339.123	429.46	401.271	333.084	289.609	304.509	328.57	362.666
LOC_Os01g62360	N	24.8621	-1.30287		32.4756	34.556	27.8809	24.9923	24.0285	18.7218	23.5619	7.00719	20.6322	21.0147	21.1725	21.8726	32.5047	27.1718	18.44	26.4645	14.9701	17.6113	23.0826	21.6534	18.3922	24.8798	16.2757	27.9769	24.0436	30.6637	16.6183	13.0227	6.83915	10.8784	9.61614	14.1205	13.1667	6.21135	22.0577	10.094	17.6104	23.5912	25.6517	25.269	22.3546	17.2749	30.0064	7.40021	16.3258
LOC_Os01g63050	N	665.459	-68.2267		888.439	463.457	657.401	367.195	401.417	455.564	202.995	185.691	120.355	142.009	137.621	928.372	713.298	971.173	337.453	321.495	420.232	240.342	188.306	231.691	248.778	174.159	222.978	867.823	707.871	758.927	430	301.964	197.195	177.68	164.214	165.916	413.652	150.625	944.394	718.118	800.294	444.3	515.517	578.154	213.487	184.944	257.833	205.726	198.242
LOC_Os01g63810	N	573.244	-36.3635		716.782	549.847	542.943	447.94	563.963	447.243	351.616	353.863	174.686	201.232	209.8	462.566	445.435	553.954	448.093	472.441	472.627	430.958	421.562	455.803	378.492	311.73	387.363	678.979	523.301	614.552	576.449	477.77	426.307	327.077	341.003	413.907	290.764	164.601	631.503	421.065	562.554	489.517	568.475	507.401	625.93	308.917	256.721	343.37	392.985
LOC_Os01g64770	N	246.663	-6.28282		227.329	218.516	250.928	238.388	253.006	249.624	213.87	178.683	184.314	224.157	207.876	295.686	260.038	287.495	229.578	200.934	195.68	190.616	191.95	192.715	217.802	187.331	208.329	291.606	255.993	254.253	233.695	240.106	217.713	202.338	201.199	187.979	190.917	256.218	237.733	207.649	281.766	199.542	242.45	229.442	224.664	204.251	190.041	213.126	199.408
LOC_Os02g05550	N	29.0724	-2.75084		17.3976	10.1635	24.946	17.3024	9.89409	29.1228	10.8747	10.5108	8.25288	5.09448	6.25551	25.9231	36.7183	27.1718	22.128	18.6232	24.5937	12.4315	15.7934	22.736	11.6161	13.1717	7.32408	47.3456	22.6292	53.6615	17.657	31.7428	11.3986	9.42793	25.1499	7.06025	7.68055	5.43493	45.7492	47.5861	24.4589	13.7615	21.5143	12.1291	12.295	6.09704	4.44539	17.7605	9.32902
LOC_Os02g05780	N	163.265	-5.92926		153.099	149.404	180.492	117.272	148.411	145.614	146.809	114.451	94.2204	101.253	111.156	172.551	170.349	149.007	157.662	137.223	126.176	112.919	133.636	147.243	149.073	121.472	117.999	183.464	172.548	180.149	150.604	139.18	140.203	130.541	118.352	135.027	94.361	126.556	162.573	186.019	151.645	152.36	136.533	150.603	167.66	132.103	131.139	130.244	137.603
LOC_Os02g05790	N	194.404	-4.07553		155.419	177.862	167.285	182.636	185.161	172.657	192.12	184.523	191.88	147.74	208.357	208.195	240.776	234.905	202.84	156.827	137.939	152.286	168.868	146.16	147.137	150.743	144.04	205.523	193.056	205.064	196.304	182.318	131.084	227.721	179.008	155.326	175.555	163.824	203.421	178.809	221.108	184.797	196.939	181.937	148.658	167.669	175.593	156.885	157.427
LOC_Os02g09650	N	84.0412	-2.37936		110.185	79.2756	95.3819	51.9072	84.8064	60.3258	74.3106	91.0935	74.9637	59.8601	48.6005	76.9593	57.1843	72.7503	68.2281	81.3539	80.1969	68.3732	85.0412	74.7041	60.0166	61.4678	65.9167	90.925	84.1525	91.9912	96.5941	73.2527	64.9719	73.2478	71.0115	72.3676	85.5833	53.5729	102.119	103.824	64.5714	65.8587	71.1628	77.8285	55.8866	71.1321	94.4646	65.1219	69.9677
LOC_Os02g09770	N	190.466	-4.34875		220.37	187.009	158.481	192.249	186.574	170.577	161.308	226.566	187.065	135.64	164.568	195.233	181.184	203.35	180.712	159.767	152.909	153.322	171.297	167.814	154.881	166.841	152.992	194.763	170.426	199.953	208.768	167.667	155.021	157.374	163.474	150.03	163.486	173.141	188.715	201.881	208.389	153.343	182.044	194.066	158.718	151.41	180.038	133.204	156.261
LOC_Os02g13360	N	96.0055	-3.42342		71.9102	89.4391	42.555	76.8995	108.835	97.7695	94.2476	77.0791	54.3315	70.0491	57.262	84.2501	104.136	106.934	88.5121	79.3936	104.791	78.7328	78.9669	99.6055	57.1125	62.9313	68.3581	135.043	89.8098	127.127	67.512	74.8805	63.832	66.7207	82.8467	82.0754	76.8055	75.3126	115.19	77.8682	79.2467	93.3817	95.1596	81.8715	91.654	75.1968	92.2419	50.3215	92.1241
LOC_Os02g35220	N	204.992	-3.33577		212.251	175.829	218.645	211.474	197.882	205.94	192.12	221.894	235.895	169.391	181.891	182.272	176.368	207.733	225.89	208.776	210.65	203.048	225.967	199.211	161.658	182.94	151.364	188.844	197.299	173.122	211.884	199.41	173.258	168.252	167.913	177.389	193.111	189.446	221.394	224.953	226	200.525	176.252	171.829	162.071	164.62	197.82	173.165	141.101
LOC_Os02g35600	N	868.079	-26.2374		922.075	867.966	805.61	770.917	879.16	840.401	721.357	664.515	647.164	767.992	754.511	904.879	929.395	980.814	860.227	756.689	773.098	709.631	717.991	767.612	696.967	623.459	715.319	972.737	927.091	954.408	768.598	799.268	639.46	669.383	678.307	710.438	629.805	640.545	890.476	830.594	774.856	703.803	796.031	745.94	734.35	636.125	719.042	691.18	689.182
LOC_Os02g38350	N	157.156	-6.1288		177.456	142.29	143.807	126.884	151.238	112.331	114.185	122.626	89.4062	102.526	93.3515	179.842	144.465	168.29	147.52	133.303	110.137	117.063	121.487	121.259	130.681	103.91	116.372	185.078	173.962	157.152	151.642	151.389	104.867	83.4009	119.832	134.145	151.417	110.251	165.841	187.461	149.688	127.785	155.565	137.463	131.892	130.07	140.03	108.043	122.443
LOC_Os02g46460	N	132.653	-11.8225		103.226	442.114	48.4246	51.9072	46.6435	58.2456	19.937	7.00719	177.437	35.6613	42.8262	238.169	308.193	92.91	26.738	23.524	67.3654	168.861	13.3636	77.9521	25.1682	10.2446	55.3375	146.879	123.754	134.154	27.0048	12.2088	17.0979	15.955	31.0675	15.8856	75.7083	26.3982	174.827	46.1441	108.597	111.075	176.252	170.818	146.423	46.744	130.028	75.4822	32.6516
LOC_Os02g48840	N	109.483	-3.36221		126.423	130.093	111.523	121.117	106.008	76.9675	86.9978	92.2613	107.975	84.0589	82.2841	130.426	115.572	124.464	79.2921	131.342	90.8898	82.8766	77.752	99.6055	110.353	79.0301	78.1235	100.071	104.66	113.711	102.826	87.9032	87.7691	76.1487	72.4909	81.1929	105.333	58.2314	108.654	86.5202	107.619	97.3135	100.952	98.0437	105.067	85.3586	95.576	96.2028	71.1338
LOC_Os02g49326	N	671.713	-24.5426		683.147	551.88	716.098	557.521	631.808	584.537	491.175	378.388	401.64	582.044	558.184	674.811	644.677	787.982	588.237	572.418	538.923	505.547	528.471	477.457	366.875	518.086	572.092	873.741	748.179	790.23	766.521	641.368	408.069	533.041	470.451	495.983	526.666	600.948	668.265	716.676	633.973	505.244	534.549	664.069	470.565	530.443	644.582	433.653	542.25
LOC_Os02g52640	N	22.2722	-1.11262		22.037	25.4088	30.8157	13.4574	19.7882	20.802	10.8747	15.1822	12.3793	10.189	11.0674	13.7717	18.0582	16.6537	23.972	15.6827	11.7622	19.6832	10.9339	22.736	6.77606	21.9528	12.2068	22.5968	24.7507	24.2754	36.3526	18.7201	17.0979	13.0541	18.4926	15.8856	16.4583	11.6463	21.2407	15.862	23.4805	18.6763	18.2044	23.2475	30.1787	13.2103	15.5589	17.7605	11.6613
LOC_Os02g58520	N	10.1265	-0.727604		10.4386	8.13083	13.2067	0	14.1344	10.401	3.62491	3.5036	15.818	2.54724	3.84955	8.91107	9.63103	13.1476	4.61001	11.762	16.0394	11.3955	6.07437	6.49601	5.80806	7.3176	3.25515	9.68432	9.90029	17.8872	8.30917	4.06959	4.55943	2.9009	5.91762	1.76506	1.09722	5.43493	10.6204	14.42	10.7619	7.86372	4.13737	5.0538	2.23546	2.03235	2.2227	4.44013	6.99677
LOC_Os02g58530	N	44.1656	-2.84923		39.4346	33.5397	46.9572	44.2172	33.9226	33.2832	25.3744	35.036	16.5058	22.9251	34.1647	42.9352	54.1746	48.208	35.9581	32.3455	28.8709	32.1147	31.5867	35.728	18.3922	19.0258	18.7171	49.4977	54.4516	44.0791	34.2753	43.9516	23.937	20.3063	34.766	42.3615	18.6528	16.3048	58.0035	34.6081	34.2424	38.3356	49.6485	31.3335	34.6497	19.3073	15.5589	20.7206	30.3193
LOC_Os03g02685	N	414.301	-20.8051		531.208	403.492	416.745	292.218	333.572	395.238	230.182	269.777	232.456	272.555	197.77	383.176	245.591	455.785	409.369	323.455	391.361	271.421	392.405	315.056	198.442	399.541	285.639	444.941	391.769	374.353	338.599	343.474	327.139	210.315	204.898	327.419	324.778	164.601	581.669	468.651	376.666	407.93	417.875	434.627	295.081	279.448	247.831	250.127	214.568
LOC_Os03g06230	N	233.616	-10.2647		240.087	165.666	243.591	269.148	230.391	224.662	286.368	182.187	184.314	197.411	161.2	201.714	201.65	286.619	252.628	194.073	193.542	184.4	223.537	184.054	92.9289	169.768	126.137	167.324	258.822	153.319	193.188	223.828	141.342	101.532	138.324	205.63	107.528	135.873	301.455	237.931	229.913	229.031	230.866	219.335	198.956	122.957	165.591	145.044	171.421
LOC_Os03g10520	N	57.6886	-4.0165		38.2748	64.0303	54.2943	44.2172	42.4032	66.5664	47.1238	28.0288	41.2644	36.2981	23.5785	50.226	54.1746	63.9852	59.9301	56.8497	50.2567	42.4743	23.0826	29.232	36.7843	23.4163	21.9722	68.8663	65.7662	54.3003	52.971	53.7186	38.7552	26.1081	36.9851	28.241	26.3333	23.2925	55.5526	60.5642	49.8961	50.1312	67.8529	35.3766	32.4142	14.2264	25.561	34.041	34.9838
LOC_Os03g12010	N	259.793	-9.1544		263.284	249.007	230.384	213.396	244.525	247.544	177.621	177.516	176.749	183.401	183.816	273.003	319.63	283.113	263.692	226.419	217.066	210.299	190.735	210.038	216.834	188.794	212.398	309.36	272.965	295.777	219.154	223.014	189.216	216.842	177.529	161.503	195.305	248.454	246.719	232.163	257.307	268.349	231.693	213.27	230.253	202.219	211.156	210.166	173.753
LOC_Os03g12900	N	207.789	-12.901		197.173	127.044	239.188	165.334	165.373	170.577	157.684	116.787	81.8411	107.621	119.336	171.741	254.018	273.471	214.826	172.51	150.77	118.099	131.206	154.822	113.257	124.399	128.578	252.868	236.9	216.563	169.299	153.017	160.72	145.77	133.886	118.259	122.889	107.922	272.861	223.511	170.234	137.615	186.182	174.861	114.009	84.3424	93.3533	131.724	142.268
LOC_Os03g13720	N	89.5609	-2.29065		85.8283	75.2102	98.3167	82.667	69.2586	106.09	94.2476	60.729	81.8411	79.6012	76.0285	115.844	108.349	97.2926	62.6961	72.5324	97.3055	84.9485	61.9586	75.7868	80.3448	67.3219	78.9373	104.914	86.274	110.517	63.3574	63.4856	67.2516	65.2703	65.8335	73.2501	77.9027	79.9711	105.387	86.5202	90.0086	81.5861	73.6453	84.9038	71.5348	61.9866	85.5738	76.9622	65.3032
LOC_Os03g15700	N	258.32	-4.96368		213.411	292.71	223.047	244.156	279.861	253.785	224.744	225.398	276.472	228.615	227.604	312.698	287.727	293.631	253.55	224.458	223.482	209.263	201.669	217.616	235.226	199.039	230.302	276.003	256.7	282.362	234.734	196.968	194.916	229.171	215.254	219.75	178.847	234.478	297.37	233.605	253.394	233.946	245.76	252.69	243.665	190.024	285.617	241.247	233.226
LOC_Os03g24030	N	122.239	-4.32303		144.98	106.717	129.132	138.419	137.104	141.454	103.31	122.626	99.7223	104.437	67.8483	116.654	96.3103	146.377	111.562	140.164	107.998	89.0924	105.694	86.6134	114.225	111.227	87.889	105.452	115.268	99.0183	89.3236	95.2285	88.9089	60.9189	65.8335	101.491	93.2638	57.4549	122.543	119.686	150.667	103.211	116.674	123.313	91.654	82.31	108.912	88.8026	87.4596
LOC_Os03g30840	N	54.6163	-2.01219		63.7913	69.1121	54.2943	80.7445	53.7107	41.604	61.6235	36.2038	35.7625	37.5718	55.8184	45.3655	50.5629	55.2201	42.4121	55.8696	53.4646	44.5462	40.0909	53.0507	47.4325	39.515	28.4825	43.5795	55.1588	41.5238	49.855	33.3707	41.0349	34.8108	23.6705	52.0694	30.7222	30.2803	64.5391	47.5861	57.7229	57.9949	49.6485	45.4842	51.4156	26.4205	57.7901	34.041	47.8113
LOC_Os03g42130	N	721.873	-29.392		1135.49	895.408	827.621	601.739	658.663	730.151	337.117	560.575	640.974	757.167	752.105	715.316	822.851	1125.44	468.377	512.628	823.354	618.467	433.71	664.758	462.708	608.824	557.444	696.733	665.441	636.911	531.787	461.492	467.342	440.937	266.293	483.627	397.194	291.933	886.391	552.288	955.852	475.755	468.351	531.659	536.511	481.666	574.567	575.737	457.122
LOC_Os03g43890	N	382.921	-13.1405		353.752	474.637	299.352	338.358	306.717	293.308	248.306	302.477	388.573	280.196	318.069	524.943	492.989	401.441	302.417	320.515	336.827	333.578	311.008	323.718	394.948	209.283	285.639	429.338	393.183	445.902	273.164	299.522	282.685	286.464	288.484	234.753	233.708	267.088	361.909	272.539	309.16	346.987	374.019	421.487	499.626	272.334	386.749	275.288	282.203
LOC_Os03g47770	N	351.991	-7.76696		390.867	380.116	352.179	286.451	373.148	305.79	304.492	308.316	354.874	290.385	345.497	398.568	375.61	370.764	323.623	322.475	274.808	300.428	306.148	293.403	359.131	320.511	313.308	391.677	371.968	392.879	324.058	277.546	346.517	287.914	287.005	245.344	249.069	283.393	364.36	331.661	298.398	314.549	311.958	406.325	339.79	253.027	268.946	288.608	314.855
LOC_Os03g52810	N	26.4578	-1.55191		19.7173	25.4088	17.609	11.5349	12.721	10.401	21.7495	24.5252	20.6322	15.2834	17.8042	42.9352	44.5435	36.8134	8.29801	11.762	22.4551	13.4674	23.0826	19.488	14.5201	7.3176	9.76544	43.0414	21.9221	46.6344	21.8116	21.1619	12.5384	18.8559	32.5469	9.70785	20.8472	15.5284	40.8475	10.094	13.697	15.7274	22.3418	21.2259	17.8837	13.2103	28.8951	14.8004	12.8274
LOC_Os03g59700	N	255.635	-4.68921		234.288	263.236	206.905	288.373	260.073	272.506	237.432	241.748	260.654	221.61	193.44	284.344	248.601	243.67	266.458	251.903	239.521	227.911	202.884	216.534	203.282	269.288	218.095	263.629	246.093	248.504	228.502	270.221	219.993	208.14	210.815	221.515	199.694	239.913	225.478	245.141	279.809	295.872	267.274	247.636	211.251	193.073	204.488	211.646	227.395
LOC_Os03g60250	N	36.1856	-2.68762		40.5945	32.5233	35.2179	34.6048	40.9898	37.4436	14.4996	31.5324	19.9445	20.3779	20.2101	35.6443	32.5047	45.5785	27.66	34.3059	31.0095	11.3955	32.8016	14.0747	20.3282	14.6352	17.9033	28.515	37.4797	26.8308	35.314	26.0454	20.5174	15.955	15.5338	14.1205	17.5555	8.5406	50.6509	38.9341	29.3506	25.5571	33.099	29.312	13.4128	15.2426	14.4475	25.1607	10.4952
LOC_Os04g02120	N	144.184	-5.9422		158.898	216.483	104.186	126.884	115.902	116.491	105.122	95.7649	107.287	122.267	146.283	174.981	204.058	138.489	97.7322	107.818	109.068	112.919	121.487	116.928	133.585	64.3949	116.372	217.359	158.405	228.061	114.251	120.46	102.587	69.6216	99.8599	89.1357	51.5694	125.003	108.654	77.8682	113.489	116.973	120.811	110.173	124.068	122.957	127.805	105.083	106.118
LOC_Os04g04060	N	62.6529	-3.92673		62.6315	103.668	49.8921	88.4344	24.0285	33.2832	43.4989	30.3645	51.5805	41.3926	35.6083	91.541	76.4463	48.208	42.4121	45.0877	49.1874	62.1575	32.8016	37.8934	18.3922	30.7339	43.1307	41.9654	70.0092	79.2146	56.0869	55.3465	21.6573	30.4595	39.2042	29.1235	37.3055	17.8576	79.2442	38.9341	40.1125	53.0801	52.1309	57.6133	71.5348	25.4043	55.5674	19.2406	51.3096
LOC_Os04g11830	N	64.3501	-2.30392		54.5126	60.9812	76.3055	40.3722	69.2586	68.6467	56.1861	42.0431	62.5844	51.5816	43.7886	85.8703	76.4463	77.1328	62.6961	59.7902	48.1181	50.7619	51.0247	41.1414	38.7204	54.1502	62.6616	93.6151	65.0591	84.3252	73.7439	47.2073	33.0559	43.5135	51.7792	36.1838	19.75	52.02	58.8204	41.8181	46.961	69.7905	46.3386	38.4089	68.1816	30.4852	52.2334	66.6019	58.3064
LOC_Os04g33980	N	55.4997	-2.2926		48.7134	45.7359	66.0336	55.7521	56.5376	60.3258	16.3121	42.0431	35.0748	41.3926	35.1271	59.1371	69.825	52.5906	56.2421	58.8101	45.9795	32.1147	37.6611	32.48	47.4325	49.7597	47.1996	47.3456	55.8659	65.7992	43.6231	54.5325	27.3566	38.4369	34.766	41.479	41.6944	29.5039	59.6374	85.0782	57.7229	48.1653	52.1309	49.5272	29.061	21.3396	34.4518	37.0011	50.1435
LOC_Os04g39020	N	264.076	-7.14384		272.563	265.268	256.797	290.296	206.362	228.822	188.495	203.209	239.334	195.501	183.335	277.053	291.941	276.977	275.678	240.141	268.392	214.443	249.049	198.128	221.674	207.82	194.495	306.132	246.8	252.976	242.005	191.271	237.09	199.437	204.898	272.702	227.125	172.365	307.99	230.721	237.74	277.196	256.517	290.088	253.725	192.057	176.704	238.287	236.724
LOC_Os04g39130	N	66.0054	-5.71366		76.5496	40.6541	107.121	36.5273	62.1914	56.1654	19.937	11.6787	14.4425	17.1939	21.6537	65.6179	51.1649	83.2684	29.504	46.0679	45.9795	16.5753	14.5785	23.8187	17.4242	26.3434	31.7377	87.6969	77.788	81.7699	42.5845	39.882	17.0979	42.7883	17.7529	19.4157	78.9999	27.1746	71.0747	98.0563	87.0735	45.2164	49.6485	56.6025	22.3546	36.5822	28.8951	29.6009	25.6548
LOC_Os04g41140	N	42.2898	-2.38687		27.8362	67.0793	27.8809	30.7598	32.5091	33.2832	25.3744	24.5252	44.0154	26.1092	25.0221	89.9208	67.4172	42.0725	27.66	27.4447	29.9402	46.6181	24.2975	32.48	41.6244	16.0987	24.4136	49.4977	43.8441	37.6908	31.1594	24.4176	18.2377	34.8108	34.766	15.003	16.4583	18.634	26.1424	21.6301	24.4589	39.3186	48.821	44.4734	68.1816	9.14556	24.4497	23.6807	16.3258
LOC_Os04g42920	N	368.191	-20.3977		328.235	416.705	321.364	297.986	332.159	334.912	315.367	296.638	225.579	192.316	210.281	439.883	394.27	377.776	294.118	300.911	319.718	331.506	289.14	298.816	360.099	206.356	187.985	426.648	345.803	371.798	323.019	277.546	251.909	227.721	304.758	213.573	81.1944	122.674	431.35	312.915	169.255	381.39	409.6	384.089	376.676	57.9219	36.6745	282.688	303.193
LOC_Os04g43050	N	479.822	-27.0983		411.744	478.703	434.354	353.738	466.435	376.516	324.429	260.434	279.223	269.37	263.694	572.739	570.639	516.264	444.405	400.889	366.767	380.196	289.14	365.942	393.98	283.923	326.329	555.773	519.765	533.421	442.463	303.592	289.524	275.586	306.237	253.287	251.264	260.877	530.201	387.899	408.952	456.096	522.964	432.605	419.149	248.962	245.608	333.01	269.376
LOC_Os04g43922	N	87.948	-4.60099		56.8323	111.799	64.5662	80.7445	94.7005	64.4862	72.4982	68.904	81.8411	48.3975	53.4125	132.046	125.805	119.205	69.1501	70.5721	54.5339	58.0136	36.4462	46.5547	70.6647	52.6867	56.9651	95.2292	84.8596	89.4358	47.7777	68.3692	52.4335	65.9955	72.4909	38.8314	28.5278	52.7964	101.302	59.1222	67.5064	96.3306	86.0574	84.9038	92.7717	33.5337	50.0107	66.6019	59.4725
LOC_Os04g49580	N	136.464	-6.92752		115.984	197.173	55.7617	88.4344	103.181	108.17	114.185	66.5683	158.18	106.984	109.712	215.486	206.465	122.711	103.264	86.2548	111.206	125.351	66.8181	90.9441	111.321	46.8326	71.6132	214.669	125.168	185.26	106.981	80.5779	75.2306	86.3018	105.038	69.72	59.25	94.723	156.037	85.0782	92.9436	140.564	156.393	121.291	149.776	37.5984	110.023	65.1219	88.6257
LOC_Os04g50670	N	12.7015	-0.889361		6.95905	10.1635	11.7393	24.9923	8.48064	4.1604	14.4996	9.34292	3.4387	4.45767	2.88716	10.5313	8.42715	9.64161	12.908	7.84134	13.9008	6.21575	17.0082	10.8267	3.87204	8.78112	2.44136	8.07027	8.48596	5.74945	18.6956	12.2088	15.958	7.97748	8.87643	7.06025	6.58333	1.55284	11.4373	7.21002	20.5454	9.82965	5.79232	15.1614	11.1773	11.1779	6.66809	2.96009	4.66451
LOC_Os04g53240	N	594.223	-26.773		675.028	471.588	586.965	484.467	563.963	515.89	424.114	393.571	350.06	329.867	353.196	563.018	526.697	663.518	436.107	529.291	498.29	420.599	441	461.217	410.436	468.326	464.672	685.973	604.625	654.798	565.024	518.466	427.447	411.203	420.891	384.784	439.986	399.855	610.262	638.808	628.103	527.852	584.197	581.187	439.268	448.132	410.088	479.534	401.148
LOC_Os05g12130	N	32.7884	-1.35121		34.7953	28.4579	38.1527	21.1474	52.2973	27.0426	30.8117	22.1894	19.2567	29.9301	29.834	35.6443	42.1358	36.8134	25.816	28.4249	35.2866	17.6113	14.5785	17.3227	19.3602	21.9528	26.855	46.2696	31.8224	31.9414	29.0821	17.9062	29.6363	22.482	29.5881	21.1808	23.0416	27.9511	26.1424	23.0721	31.3073	23.5912	30.6166	32.3443	30.1787	24.3882	22.227	25.1607	19.8242
LOC_Os05g12380	N	38.5237	-1.70128		47.5535	41.6705	51.3595	57.6746	35.336	35.3634	28.9993	43.211	25.4464	28.6564	31.7588	34.0241	40.33	32.4309	27.66	33.3257	35.2866	29.0068	26.7272	21.6534	20.3282	19.0258	29.2963	32.8191	35.3582	31.3025	28.0435	32.5567	25.0769	18.1306	35.5057	18.5332	35.1111	28.7275	42.4814	40.3761	29.3506	26.5401	38.0638	29.312	34.6497	24.3882	42.2312	29.6009	18.658
LOC_Os05g14300	N	170.716	-4.30429		160.058	165.666	137.937	149.954	187.988	199.699	134.122	168.173	222.14	143.919	158.313	199.284	195.028	198.091	151.208	144.085	166.809	151.25	121.487	125.589	175.21	108.3	132.647	175.932	185.277	186.538	156.836	118.018	134.503	124.014	136.105	132.38	166.778	137.426	182.997	173.04	178.06	173.002	166.322	140.496	137.481	131.086	121.137	127.284	127.108
LOC_Os05g26630	N	17.9321	-1.31406		35.9551	24.3925	24.946	19.2249	15.5478	8.32081	9.06227	7.00719	10.3161	13.373	12.0298	15.3919	21.6698	17.5302	4.61001	13.7223	3.20787	13.4674	10.9339	14.0747	19.3602	11.7082	7.32408	19.3686	15.5576	14.0542	12.4638	6.51135	6.83915	2.9009	8.13673	6.17772	8.77777	6.98776	25.3255	18.7461	19.5671	11.7956	21.5143	15.1614	14.5305	5.08087	8.89079	5.92017	4.66451
LOC_Os05g33670	N	18.4777	-1.13566		20.8772	11.1799	14.6741	13.4574	22.6151	18.7218	16.3121	9.34292	13.0671	13.373	14.4358	16.2019	23.4756	21.9127	11.986	19.6034	21.3858	5.17979	6.07437	9.74401	12.5841	16.0987	3.25515	16.1405	14.8504	18.526	9.34782	9.76702	10.2587	8.7027	7.39703	7.06025	10.9722	4.65851	25.3255	28.8401	21.5238	18.6763	15.722	16.1722	13.4128	9.14556	14.4475	13.3204	11.6613
LOC_Os05g34830	N	419.956	-26.5595		524.249	491.915	352.179	303.753	515.906	432.682	260.993	341.017	577.702	309.489	222.793	469.856	372.601	560.09	259.082	361.682	388.153	355.333	436.14	350.784	295.243	259.043	210.771	509.503	332.367	495.091	190.072	314.986	312.321	137.068	196.761	224.163	61.4444	47.3615	579.218	419.623	256.329	286.043	397.188	309.292	266.02	52.841	32.2291	152.444	183.082
LOC_Os05g45280	N	270.026	-3.62402		272.563	255.105	277.341	240.311	247.352	218.421	217.495	297.806	297.104	255.997	226.161	277.053	282.912	259.447	262.77	276.407	250.214	220.659	228.396	236.022	246.842	225.382	219.722	295.372	279.33	329.635	264.855	240.92	288.384	245.126	249.28	224.163	271.014	241.466	267.96	263.887	247.524	253.605	271.412	303.228	255.961	230.671	237.829	254.567	236.724
LOC_Os05g46360	N	719.006	-36.819		886.119	550.864	808.545	649.801	696.826	611.579	538.299	405.249	268.219	428.573	409.496	567.878	623.609	814.277	587.315	661.613	642.644	483.792	594.074	685.329	401.724	586.871	535.472	704.266	718.478	627.329	607.608	586.835	484.44	438.036	417.192	443.913	587.013	343.953	833.289	850.782	829.644	656.621	648.74	594.327	476.154	478.618	420.09	488.414	525.924
LOC_Os06g01720	N	48.7457	-1.91058		60.3118	67.0793	55.7617	24.9923	48.057	33.2832	36.2491	30.3645	37.138	36.2981	43.7886	56.7068	49.359	56.0966	31.3481	50.9687	45.9795	37.2945	36.4462	28.1494	44.5284	20.4893	38.248	55.9539	49.5015	56.2168	42.5845	39.882	46.7342	25.3829	26.6293	39.7139	34.0139	35.7152	38.3967	36.0501	52.8311	30.4719	38.0638	44.4734	35.7674	48.7763	70.0149	37.0011	34.9838
LOC_Os06g04010	N	181.946	-6.73831		194.853	168.715	196.633	171.101	176.68	151.855	135.934	127.297	120.355	133.093	127.035	195.233	176.97	185.82	166.882	160.748	171.087	135.71	128.777	145.078	102.609	141.961	139.158	189.382	161.233	195.481	157.874	167.667	165.279	129.815	111.695	142.088	164.583	135.097	206.688	186.019	176.104	153.343	165.495	170.818	175.484	136.167	144.475	139.124	113.114
LOC_Os06g05800	N	236.712	-3.31596		209.931	203.271	215.71	194.171	251.592	272.506	248.306	235.909	179.5	208.874	202.582	223.587	240.174	254.188	242.486	218.577	206.373	228.947	230.826	208.955	216.834	207.82	230.302	259.325	246.8	210.813	225.386	247.431	212.014	227.721	198.98	174.741	240.291	208.856	226.295	289.843	230.892	195.61	206.869	245.615	221.311	245.914	217.824	236.807	202.906
LOC_Os06g21369	N	137.754	-4.8196		120.624	129.077	126.198	119.194	171.026	99.8497	146.809	117.954	106.6	119.083	134.253	153.919	160.116	176.178	148.442	148.005	114.414	65.2653	126.347	103.936	177.146	99.5193	76.496	126.434	127.997	129.043	81.0144	107.437	100.307	85.5766	89.504	119.142	80.0972	89.2881	179.729	126.896	158.493	142.53	134.051	136.453	84.9476	114.828	68.9036	105.083	99.1209
LOC_Os06g27900	N	23.7988	-1.04203		19.7173	23.3761	17.609	23.0698	31.0957	10.401	21.7495	22.1894	24.7586	16.557	24.0597	29.9736	30.6989	28.9248	26.738	17.643	19.2472	22.7911	21.8677	12.992	21.2962	17.5622	17.0895	22.0587	19.8006	26.8308	20.7729	17.9062	12.5384	26.1081	17.7529	13.238	5.48611	15.5284	19.6068	27.3981	15.6537	23.5912	28.9616	20.2152	22.3546	6.09704	13.3362	10.3603	12.8274
LOC_Os06g33610	N	26.8857	-1.05024		32.4756	21.3434	38.1527	23.0698	21.2016	29.1228	27.1868	18.6858	19.2567	15.2834	19.7289	25.113	30.097	28.9248	21.206	18.6232	14.9701	21.7551	15.7934	22.736	22.2642	14.6352	19.5309	29.053	36.7725	27.4696	18.6956	20.348	17.0979	15.2297	8.87643	27.3585	19.75	29.5039	33.495	28.8401	25.4372	28.506	25.6517	25.269	23.4724	16.2588	18.8929	20.7206	19.8242
LOC_Os06g36890	N	33.0293	-1.16488		32.4756	25.4088	14.6741	42.2947	28.2688	33.2832	38.0615	21.0216	25.4464	36.935	31.7588	48.6058	42.7377	35.9369	44.2561	29.405	26.7323	21.7551	19.438	32.48	26.1362	14.6352	16.2757	26.9009	22.6292	34.4967	23.8889	29.3011	30.7762	29.009	28.1087	26.476	18.6528	24.069	35.1289	33.1661	28.3723	34.4038	33.9265	25.269	24.5901	23.372	26.6724	22.2006	26.8209
LOC_Os06g40740	N	75.5451	-2.56204		78.8693	80.2919	70.4358	63.4421	81.9796	60.3258	47.1238	50.2182	57.0824	50.9448	48.1193	85.8703	74.6405	96.4161	56.2421	66.6514	65.2268	61.1215	57.0991	50.8854	54.2085	61.4678	73.2408	104.914	69.302	72.1875	67.512	56.9743	56.9929	68.1712	56.9571	50.3043	64.7361	49.6908	71.8916	87.9623	80.225	58.9779	66.198	61.6563	46.9447	70.116	86.6852	56.2416	60.6387
LOC_Os06g41730	N	718.755	-18.5789		768.975	783.609	727.837	570.979	686.932	682.306	503.862	568.75	560.508	547.019	596.68	818.198	758.444	806.389	595.613	597.902	665.099	590.496	512.677	646.353	628.238	485.889	664.864	861.367	701.506	839.419	650.193	584.393	540.293	604.113	566.612	582.471	664.916	598.618	669.082	647.46	695.61	664.484	662.807	678.22	678.463	675.755	706.818	590.537	542.25
LOC_Os07g01290	N	64.5083	-2.07917		44.074	73.1775	48.4246	49.9847	69.2586	45.7644	54.3736	53.7218	68.0863	40.119	58.2244	81.0097	93.9026	51.7141	68.2281	58.8101	52.3953	76.6609	37.6611	59.5467	54.2085	43.9056	47.1996	69.4043	66.4734	65.1604	57.1255	45.5794	58.1328	55.8423	53.2586	45.0091	40.5972	54.3493	52.2848	49.0281	61.6363	57.9949	67.0255	83.893	82.7121	37.5984	47.788	37.0011	47.8113
LOC_Os07g07250	N	274.032	-6.63909		244.727	264.252	303.755	224.931	285.515	251.704	231.994	231.237	264.78	209.51	228.086	313.508	271.475	268.212	234.188	243.082	256.63	248.63	244.19	237.104	260.394	235.627	209.143	309.36	265.894	308.554	287.705	262.896	223.412	234.973	261.115	172.976	209.569	194.881	266.326	219.185	250.459	275.23	272.239	248.647	306.258	200.186	206.711	220.526	264.711
LOC_Os07g08880	N	265.469	-6.99514		279.522	266.285	233.319	221.086	269.967	220.501	213.87	203.209	205.634	187.222	205.951	292.445	256.426	276.101	265.536	238.181	230.967	198.904	241.76	224.112	223.61	231.236	235.184	281.383	284.987	256.17	239.927	251.501	230.251	205.964	203.418	192.392	243.583	223.608	272.044	278.307	239.697	297.838	249.07	263.808	260.431	209.332	246.719	198.326	254.216
LOC_Os07g26940	N	352.11	-23.6497		332.875	349.626	205.438	290.296	291.169	268.346	233.807	238.244	297.104	224.794	242.521	507.121	502.018	474.192	299.651	271.506	260.907	190.616	173.727	214.368	292.339	172.695	200.192	412.122	362.068	406.294	194.227	187.201	232.531	163.901	194.542	133.262	151.417	190.222	473.831	343.197	357.099	282.111	281.341	314.346	191.132	114.828	130.028	189.446	115.447
LOC_Os07g27950	N	217.477	-5.27806		233.128	221.565	233.319	209.551	209.189	191.379	193.933	232.405	249.65	149.65	138.102	255.181	185.397	216.498	187.166	191.133	225.621	175.077	185.876	180.806	170.37	174.159	206.702	211.979	189.52	235.089	223.309	187.201	184.657	190.009	191.583	157.091	162.389	156.06	213.224	197.555	226	203.474	208.524	198.109	225.782	198.154	137.807	187.965	167.922
LOC_Os07g38730	N	717.876	-24.7509		678.508	774.462	679.412	597.894	590.818	619.9	473.051	678.53	579.077	477.607	587.056	745.29	785.531	841.449	510.789	610.644	841.532	567.705	581.925	500.193	561.445	551.747	504.548	775.822	709.992	705.266	606.569	587.649	739.768	487.351	597.68	484.51	742.819	489.92	905.998	621.504	910.848	527.852	693.424	710.564	656.108	379.033	398.974	593.497	597.058
LOC_Os07g38800	N	94.075	-5.07719		114.824	119.93	93.9145	84.5894	69.2586	68.6467	65.2484	64.2326	84.5921	67.5018	80.3593	153.919	104.136	117.452	62.6961	57.8299	72.7118	89.0924	46.1652	55.2161	111.321	26.3434	66.7305	124.82	88.3955	115.628	74.7825	41.5098	46.7342	50.0405	44.3822	44.1266	78.9999	23.2925	111.922	96.6143	78.2683	87.4839	76.9552	55.5918	59.2398	44.7116	62.2355	56.2416	53.6419
LOC_Os07g39010	N	609.539	-19.879		791.012	567.125	694.087	471.009	576.684	557.494	444.051	418.096	465.6	419.658	454.247	564.638	565.221	601.286	494.193	482.243	554.962	470.325	438.57	541.334	486.909	461.009	564.768	700.499	614.525	701.433	638.767	612.067	394.391	538.842	438.644	490.688	560.68	370.351	544.906	627.272	559.619	564.222	568.475	560.971	631.518	571.089	425.646	448.453	454.79
LOC_Os07g45000	N	590.539	-22.6692		686.627	684.006	629.52	447.94	582.338	438.923	425.927	419.264	446.343	385.907	337.317	645.648	500.814	606.545	479.441	444.016	497.221	452.713	391.19	442.811	393.012	474.18	503.734	726.324	557.245	663.742	557.753	514.396	506.097	463.419	411.275	435.971	474	420.042	595.557	511.911	619.298	507.21	536.204	568.047	528.687	533.491	486.771	482.494	443.129
LOC_Os07g48330	N	16.1273	-0.926227		12.7583	14.229	14.6741	15.3799	18.3747	16.6416	21.7495	9.34292	6.8774	19.1043	7.2179	12.1515	15.0485	21.9127	18.44	11.762	23.5244	4.14383	9.719	8.66134	4.84005	10.2446	13.8344	12.9124	15.5576	14.0542	10.3865	12.2088	14.8182	9.42793	11.0955	7.06025	12.0694	7.76418	21.2407	18.7461	19.5671	11.7956	14.8945	6.06456	4.47093	10.1617	11.1135	4.44013	9.32902
LOC_Os08g01930	N	2247.66	-71.714		1889.38	1931.07	1978.07	1799.45	2245.96	1992.83	1917.58	1638.51	1726.23	1665.89	1768.87	2405.18	2495.04	2431.44	2263.51	2030.91	2149.28	1708.29	1751.85	1888.17	1609.8	1558.65	1774.87	2628.76	2352.03	2607.69	2091.83	2029.91	1851.13	2060.37	2084.48	1828.61	1751.17	1883.59	2236.81	2328.84	2307.94	2106.49	1957.81	1955.82	1730.25	1614.7	1515.88	1841.17	1662.9
LOC_Os08g13469	N	161.778	-7.83294		124.103	164.649	158.481	134.574	137.104	158.095	97.8725	105.108	79.7779	111.442	110.674	155.539	180.582	131.476	156.74	120.561	156.117	119.135	138.496	110.432	117.129	109.764	109.861	199.605	153.455	185.26	153.72	157.9	124.245	118.212	131.667	110.316	80.0972	109.475	157.671	165.83	170.234	139.581	122.466	118.259	152.011	112.795	128.916	93.2427	93.2902
[truncated: 6,172 more rows]
[truncated: 6 more columns]

## Sheet: Fig 2
Source Data - Figure 2
	Model Parameters				Normalized Read Counts
[truncated: 5 more rows]
[truncated: 1 more columns]

## Sheet: Fig 3 and Suppl Fig 4
Source Data - Figure 3 & Supplementary Figure 4
[truncated: 32 more rows]

[truncated: 5 more sheets: Fig 4B, Fig 4C & 4D, Fig 4E, Sup Fig 1A, Sup Fig 2]
